# Supplementary material for: Promiscuity in Molecular Mimics of the Cysteine Dioxygenase: Effects of Selenium in the Substrate and Cobalt as the Central Metal Ion
Source: Angew Chem Int Ed Engl. 2025 Aug 19;64(40):e202507578. doi: 10.1002/anie.202507578 (PMC12462750; doi:10.1002/anie.202507578)
Supplement: Supplementary file 2 — Supporting Information [file ANIE-64-e202507578-s001.zip]

Archive with 5 entries (5 files):
- 4a_kw464_sq.cif
- 4b_ew052.cif
- 5a_kw441.cif
- 7_kw457_sq.cif
- 8_kw440.cif
