# Supplementary material for: Promiscuity in Molecular Mimics of the Cysteine Dioxygenase: Effects of Selenium in the Substrate and Cobalt as the Central Metal Ion
Source: Angew Chem Int Ed Engl. 2025 Aug 19;64(40):e202507578. doi: 10.1002/anie.202507578 (PMC12462750; doi:10.1002/anie.202507578)
Supplement: Supplementary file 2 — Supporting Information [file ANIE-64-e202507578-s001.zip › 4a_kw464_sq.cif]

 
data_4a_KW464_sq
 
_audit_creation_method            'SHELXL-2018/3'
_shelx_SHELXL_version_number      '2018/3'
_chemical_name_systematic         ?
_chemical_name_common             ?
_chemical_melting_point           ?
_chemical_formula_moiety           'C38 H46 B Fe N7 Se' 
_chemical_formula_sum
 'C38 H46 B Fe N7 Se' 
_chemical_formula_weight          746.44

loop_
 _atom_type_symbol
 _atom_type_description
 _atom_type_scat_dispersion_real
 _atom_type_scat_dispersion_imag
 _atom_type_scat_source
 'C'  'C'   0.0033   0.0016
 'International Tables Vol C Tables 4.2.6.8 and 6.1.1.4'
 'H'  'H'   0.0000   0.0000
 'International Tables Vol C Tables 4.2.6.8 and 6.1.1.4'
 'B'  'B'   0.0013   0.0007
 'International Tables Vol C Tables 4.2.6.8 and 6.1.1.4'
 'Fe'  'Fe'   0.3463   0.8444
 'International Tables Vol C Tables 4.2.6.8 and 6.1.1.4'
 'N'  'N'   0.0061   0.0033
 'International Tables Vol C Tables 4.2.6.8 and 6.1.1.4'
 'Se'  'Se'  -0.0929   2.2259
 'International Tables Vol C Tables 4.2.6.8 and 6.1.1.4'
 
_space_group_crystal_system       orthorhombic
_space_group_IT_number            60
_space_group_name_H-M_alt         'P b c n'
_space_group_name_Hall            '-P 2n 2ab'
 
_shelx_space_group_comment
;
The symmetry employed for this shelxl refinement is uniquely defined
by the following loop, which should always be used as a source of
symmetry information in preference to the above space-group names.
They are only intended as comments.
;
 
loop_
 _space_group_symop_operation_xyz
 'x, y, z'
 '-x+1/2, -y+1/2, z+1/2'
 '-x, y, -z+1/2'
 'x+1/2, -y+1/2, -z'
 '-x, -y, -z'
 'x-1/2, y-1/2, -z-1/2'
 'x, -y, z-1/2'
 '-x-1/2, y-1/2, z'
 
_cell_length_a                    22.5057(6)
_cell_length_b                    22.0372(7)
_cell_length_c                    16.1717(5)
_cell_angle_alpha                 90
_cell_angle_beta                  90
_cell_angle_gamma                 90
_cell_volume                      8020.6(4)
_cell_formula_units_Z             8
_cell_measurement_temperature     100(2)
_cell_measurement_reflns_used      6913
_cell_measurement_theta_min        2.24
_cell_measurement_theta_max       26.36
_exptl_crystal_description       'block'
_exptl_crystal_colour            'colourless'
_exptl_crystal_density_meas       ?
_exptl_crystal_density_method     ?
_exptl_crystal_density_diffrn     1.236          
_exptl_crystal_F_000              3104
_exptl_transmission_factor_min    ?
_exptl_transmission_factor_max    ?
_exptl_crystal_size_max           0.148
_exptl_crystal_size_mid           0.070
_exptl_crystal_size_min           0.070
_exptl_absorpt_coefficient_mu     1.318
_shelx_estimated_absorpt_T_min    0.829
_shelx_estimated_absorpt_T_max    0.913
_exptl_absorpt_correction_type    multi-scan
_exptl_absorpt_correction_T_min   0.6710  
_exptl_absorpt_correction_T_max   0.7454
_exptl_absorpt_process_details    SADABS
_exptl_absorpt_special_details    ?
_diffrn_ambient_temperature       100(2)
_diffrn_radiation_wavelength      0.71073
_diffrn_radiation_type            MoK\a
_diffrn_source                    ?
_diffrn_measurement_device_type  'Bruker D8 Venture'
_diffrn_measurement_method       '\f and \w scans'
_diffrn_detector_area_resol_mean  ?
_diffrn_reflns_number             89049
_diffrn_reflns_av_unetI/netI      0.0554
_diffrn_reflns_av_R_equivalents   0.1246
_diffrn_reflns_limit_h_min        -28
_diffrn_reflns_limit_h_max        24
_diffrn_reflns_limit_k_min        -27
_diffrn_reflns_limit_k_max        27
_diffrn_reflns_limit_l_min        -20
_diffrn_reflns_limit_l_max        20
_diffrn_reflns_theta_min          2.237
_diffrn_reflns_theta_max          26.444
_diffrn_reflns_theta_full         25.242
_diffrn_measured_fraction_theta_max   0.998
_diffrn_measured_fraction_theta_full  0.999
_diffrn_reflns_Laue_measured_fraction_max    0.998
_diffrn_reflns_Laue_measured_fraction_full   0.999
_diffrn_reflns_point_group_measured_fraction_max   0.998
_diffrn_reflns_point_group_measured_fraction_full  0.999
_reflns_number_total              8248
_reflns_number_gt                 5436
_reflns_threshold_expression      'I > 2\s(I)'
_reflns_Friedel_coverage          0.000
_reflns_Friedel_fraction_max      .
_reflns_Friedel_fraction_full     .
 
_reflns_special_details
;
 Reflections were merged by SHELXL according to the crystal
 class for the calculation of statistics and refinement.
 
 Structure factors included contributions from the .fab file.
 
 _reflns_Friedel_fraction is defined as the number of unique
 Friedel pairs measured divided by the number that would be
 possible theoretically, ignoring centric projections and
 systematic absences.
;
 
_computing_data_collection       'Bruker APEX4'
_computing_cell_refinement       'Bruker SAINT'
_computing_data_reduction        'Bruker SAINT'
_computing_structure_solution     'SHELXT 2018/2 (Sheldrick, 2018)'
_computing_structure_refinement 'SHELXL-2018/3 (Sheldrick, 2018)'
_computing_molecular_graphics     ?
_computing_publication_material   ?
_refine_special_details           ?
_refine_ls_structure_factor_coef  Fsqd
_refine_ls_matrix_type            full
_refine_ls_weighting_scheme       calc
_refine_ls_weighting_details
'w=1/[\s^2^(Fo^2^)+(0.0451P)^2^+8.9230P] where P=(Fo^2^+2Fc^2^)/3'
_atom_sites_solution_primary      ?
_atom_sites_solution_secondary    ?
_atom_sites_solution_hydrogens    mixed
_refine_ls_hydrogen_treatment     mixed
_refine_ls_extinction_method      none
_refine_ls_extinction_coef        .
_refine_ls_number_reflns          8248
_refine_ls_number_parameters      451
_refine_ls_number_restraints      0
_refine_ls_R_factor_all           0.0857
_refine_ls_R_factor_gt            0.0452
_refine_ls_wR_factor_ref          0.1214
_refine_ls_wR_factor_gt           0.1009
_refine_ls_goodness_of_fit_ref    1.012
_refine_ls_restrained_S_all       1.012
_refine_ls_shift/su_max           0.004
_refine_ls_shift/su_mean          0.000
 
loop_
 _atom_site_label
 _atom_site_type_symbol
 _atom_site_fract_x
 _atom_site_fract_y
 _atom_site_fract_z
 _atom_site_U_iso_or_equiv
 _atom_site_adp_type
 _atom_site_occupancy
 _atom_site_site_symmetry_order  
 _atom_site_calc_flag
 _atom_site_refinement_flags_posn
 _atom_site_refinement_flags_adp
 _atom_site_refinement_flags_occupancy
 _atom_site_disorder_assembly
 _atom_site_disorder_group
Se1 Se 0.74778(2) 0.36243(2) 0.54629(2) 0.02799(11) Uani 1 1 d . . . . .
Fe1 Fe 0.75563(2) 0.39211(2) 0.40156(3) 0.02111(12) Uani 1 1 d . . . . .
N1 N 0.65721(12) 0.39743(12) 0.37710(16) 0.0228(6) Uani 1 1 d . . . . .
C1 C 0.60102(14) 0.39708(16) 0.5097(2) 0.0262(7) Uani 1 1 d . . . . .
N2 N 0.64247(12) 0.40130(12) 0.29445(16) 0.0246(6) Uani 1 1 d . . . . .
C2 C 0.59275(14) 0.45315(16) 0.5483(2) 0.0285(8) Uani 1 1 d . . . . .
B2 B 0.69053(17) 0.40870(18) 0.2280(2) 0.0248(8) Uani 1 1 d . . . . .
H1 H 0.6691(15) 0.4145(15) 0.167(2) 0.037 Uiso 1 1 d . U . . .
N3 N 0.72846(12) 0.46552(12) 0.25006(16) 0.0227(6) Uani 1 1 d . . . . .
C3 C 0.58650(15) 0.45541(18) 0.6343(2) 0.0326(8) Uani 1 1 d . . . . .
H3 H 0.581045 0.493622 0.660389 0.039 Uiso 1 1 calc R U . . .
N4 N 0.76155(12) 0.46791(12) 0.32119(16) 0.0242(6) Uani 1 1 d . . . . .
C4 C 0.58806(16) 0.40344(18) 0.6824(2) 0.0353(9) Uani 1 1 d . . . . .
N5 N 0.73035(12) 0.35194(12) 0.22700(16) 0.0253(6) Uani 1 1 d . . . . .
C5 C 0.59496(15) 0.34809(18) 0.6426(2) 0.0339(9) Uani 1 1 d . . . . .
H5 H 0.595320 0.312029 0.674814 0.041 Uiso 1 1 calc R U . . .
N6 N 0.76249(12) 0.33589(12) 0.29604(16) 0.0249(6) Uani 1 1 d . . . . .
C6 C 0.60136(15) 0.34350(17) 0.5575(2) 0.0290(8) Uani 1 1 d . . . . .
N7 N 0.85386(14) 0.39595(16) 0.4268(2) 0.0329(7) Uani 1 1 d . . . . .
H7A H 0.8696(18) 0.3613(19) 0.406(3) 0.049 Uiso 1 1 d . U . . .
H7B H 0.8675(18) 0.4271(19) 0.403(3) 0.049 Uiso 1 1 d . U . . .
C7 C 0.60544(14) 0.39552(16) 0.4179(2) 0.0267(8) Uani 1 1 d . . . . .
C8 C 0.58335(15) 0.40157(18) 0.2859(2) 0.0353(9) Uani 1 1 d . . . . .
H8 H 0.562453 0.403745 0.234909 0.042 Uiso 1 1 calc R U . . .
C9 C 0.55797(16) 0.39819(19) 0.3626(2) 0.0406(10) Uani 1 1 d . . . . .
H9 H 0.516788 0.397751 0.375405 0.049 Uiso 1 1 calc R U . . .
C10 C 0.58967(16) 0.51140(17) 0.4989(2) 0.0369(9) Uani 1 1 d . . . . .
H10A H 0.599651 0.545799 0.534689 0.055 Uiso 1 1 calc R U . . .
H10B H 0.549384 0.516675 0.477033 0.055 Uiso 1 1 calc R U . . .
H10C H 0.617983 0.509434 0.452919 0.055 Uiso 1 1 calc R U . . .
C11 C 0.5838(2) 0.4078(2) 0.7757(2) 0.0497(11) Uani 1 1 d . . . . .
H11A H 0.557740 0.375667 0.796456 0.075 Uiso 1 1 calc R U . . .
H11B H 0.567508 0.447488 0.791033 0.075 Uiso 1 1 calc R U . . .
H11C H 0.623499 0.403190 0.799827 0.075 Uiso 1 1 calc R U . . .
C12 C 0.60948(17) 0.28184(17) 0.5175(2) 0.0359(9) Uani 1 1 d . . . . .
H12A H 0.586052 0.251561 0.547580 0.054 Uiso 1 1 calc R U . . .
H12B H 0.651569 0.270514 0.519082 0.054 Uiso 1 1 calc R U . . .
H12C H 0.596055 0.283593 0.459867 0.054 Uiso 1 1 calc R U . . .
C13 C 0.78875(14) 0.52286(15) 0.3212(2) 0.0258(7) Uani 1 1 d . . . . .
C14 C 0.77174(16) 0.55511(16) 0.2506(2) 0.0322(8) Uani 1 1 d . . . . .
H14 H 0.783685 0.594909 0.235372 0.039 Uiso 1 1 calc R U . . .
C15 C 0.73426(15) 0.51740(15) 0.2080(2) 0.0273(8) Uani 1 1 d . . . . .
H15 H 0.715462 0.526618 0.156958 0.033 Uiso 1 1 calc R U . . .
C16 C 0.73870(16) 0.31053(16) 0.1677(2) 0.0330(8) Uani 1 1 d . . . . .
H16 H 0.720923 0.311334 0.114391 0.040 Uiso 1 1 calc R U . . .
C17 C 0.77709(17) 0.26658(16) 0.1959(2) 0.0340(9) Uani 1 1 d . . . . .
H17 H 0.791068 0.231904 0.166955 0.041 Uiso 1 1 calc R U . . .
C18 C 0.79095(15) 0.28419(15) 0.2766(2) 0.0268(8) Uani 1 1 d . . . . .
C19 C 0.83429(16) 0.35378(19) 0.5629(2) 0.0409(10) Uani 1 1 d . . . . .
H19A H 0.843474 0.357785 0.622516 0.049 Uiso 1 1 calc R U . . .
H19B H 0.846851 0.312799 0.544915 0.049 Uiso 1 1 calc R U . . .
C20 C 0.86784(18) 0.3995(2) 0.5165(3) 0.0451(10) Uani 1 1 d . . . . .
H20A H 0.910932 0.392877 0.524944 0.054 Uiso 1 1 calc R U . . .
H20B H 0.857812 0.440418 0.537504 0.054 Uiso 1 1 calc R U . . .
C21 C 0.83060(15) 0.53976(15) 0.3878(2) 0.0269(8) Uani 1 1 d . . . . .
C22 C 0.89169(17) 0.54223(19) 0.3706(2) 0.0407(10) Uani 1 1 d . . . . .
C23 C 0.93128(17) 0.5581(2) 0.4328(3) 0.0479(11) Uani 1 1 d . . . . .
H23 H 0.972625 0.558942 0.421004 0.057 Uiso 1 1 calc R U . . .
C24 C 0.91178(17) 0.57299(17) 0.5126(2) 0.0378(9) Uani 1 1 d . . . . .
C25 C 0.85146(16) 0.57028(15) 0.5282(2) 0.0308(8) Uani 1 1 d . . . . .
H25 H 0.837493 0.580055 0.582043 0.037 Uiso 1 1 calc R U . . .
C26 C 0.81034(15) 0.55367(14) 0.4677(2) 0.0255(7) Uani 1 1 d . . . . .
C27 C 0.83222(15) 0.25578(15) 0.3367(2) 0.0269(8) Uani 1 1 d . . . . .
C28 C 0.80982(15) 0.21664(14) 0.3979(2) 0.0251(7) Uani 1 1 d . . . . .
C29 C 0.84990(15) 0.19156(15) 0.4541(2) 0.0281(8) Uani 1 1 d . . . . .
H29 H 0.835382 0.164710 0.495344 0.034 Uiso 1 1 calc R U . . .
C30 C 0.90989(16) 0.20431(16) 0.4518(2) 0.0327(8) Uani 1 1 d . . . . .
C31 C 0.93121(16) 0.24308(17) 0.3906(2) 0.0359(9) Uani 1 1 d . . . . .
H31 H 0.972440 0.252205 0.388452 0.043 Uiso 1 1 calc R U . . .
C32 C 0.89308(16) 0.26866(16) 0.3325(2) 0.0326(8) Uani 1 1 d . . . . .
C33 C 0.91494(19) 0.5264(2) 0.2850(3) 0.0641(15) Uani 1 1 d . . . . .
H33A H 0.957738 0.518507 0.288048 0.096 Uiso 1 1 calc R U . . .
H33B H 0.907578 0.560394 0.247281 0.096 Uiso 1 1 calc R U . . .
H33C H 0.894502 0.490141 0.264511 0.096 Uiso 1 1 calc R U . . .
C34 C 0.95609(19) 0.5914(2) 0.5784(3) 0.0551(12) Uani 1 1 d . . . . .
H34A H 0.937522 0.588109 0.633063 0.083 Uiso 1 1 calc R U . . .
H34B H 0.968647 0.633401 0.568975 0.083 Uiso 1 1 calc R U . . .
H34C H 0.990772 0.564571 0.575860 0.083 Uiso 1 1 calc R U . . .
C35 C 0.74572(15) 0.54939(15) 0.4890(2) 0.0282(7) Uani 1 1 d . . . . .
H35A H 0.737707 0.573557 0.538628 0.042 Uiso 1 1 calc R U . . .
H35B H 0.735253 0.506916 0.499457 0.042 Uiso 1 1 calc R U . . .
H35C H 0.721927 0.564910 0.442858 0.042 Uiso 1 1 calc R U . . .
C36 C 0.74492(15) 0.20275(16) 0.4035(2) 0.0316(8) Uani 1 1 d . . . . .
H36A H 0.736365 0.183593 0.456897 0.047 Uiso 1 1 calc R U . . .
H36B H 0.733750 0.175094 0.358685 0.047 Uiso 1 1 calc R U . . .
H36C H 0.722110 0.240460 0.398638 0.047 Uiso 1 1 calc R U . . .
C37 C 0.95225(17) 0.17660(19) 0.5140(3) 0.0463(10) Uani 1 1 d . . . . .
H37A H 0.979573 0.207869 0.534275 0.069 Uiso 1 1 calc R U . . .
H37B H 0.974981 0.144043 0.487506 0.069 Uiso 1 1 calc R U . . .
H37C H 0.929592 0.159944 0.560536 0.069 Uiso 1 1 calc R U . . .
C38 C 0.91708(17) 0.31126(18) 0.2667(3) 0.0440(10) Uani 1 1 d . . . . .
H38A H 0.952143 0.332426 0.288168 0.066 Uiso 1 1 calc R U . . .
H38B H 0.886475 0.340997 0.252049 0.066 Uiso 1 1 calc R U . . .
H38C H 0.928119 0.287854 0.217557 0.066 Uiso 1 1 calc R U . . .
 
loop_
 _atom_site_aniso_label
 _atom_site_aniso_U_11
 _atom_site_aniso_U_22
 _atom_site_aniso_U_33
 _atom_site_aniso_U_23
 _atom_site_aniso_U_13
 _atom_site_aniso_U_12
Se1 0.03145(19) 0.0375(2) 0.01500(17) 0.00345(14) -0.00021(15) 0.00232(15)
Fe1 0.0255(2) 0.0253(2) 0.0125(2) 0.00005(18) -0.00060(19) -0.00151(19)
N1 0.0278(14) 0.0296(15) 0.0110(13) 0.0023(11) -0.0028(11) -0.0042(12)
C1 0.0193(16) 0.044(2) 0.0155(16) 0.0034(15) 0.0010(13) -0.0051(14)
N2 0.0281(15) 0.0332(16) 0.0126(14) 0.0035(11) -0.0043(11) -0.0043(12)
C2 0.0233(17) 0.039(2) 0.0227(18) 0.0063(16) 0.0016(14) -0.0004(14)
B2 0.028(2) 0.031(2) 0.0155(19) 0.0024(16) 0.0012(16) -0.0031(16)
N3 0.0274(14) 0.0274(15) 0.0132(13) 0.0033(11) 0.0005(11) -0.0008(11)
C3 0.0281(19) 0.048(2) 0.0215(19) -0.0008(17) 0.0020(15) 0.0030(16)
N4 0.0290(15) 0.0308(15) 0.0128(13) -0.0010(11) 0.0014(11) -0.0039(12)
C4 0.034(2) 0.055(2) 0.0171(18) 0.0029(17) 0.0030(16) 0.0043(17)
N5 0.0338(16) 0.0290(16) 0.0132(14) -0.0001(11) 0.0004(12) -0.0014(12)
C5 0.033(2) 0.048(2) 0.0210(19) 0.0091(17) 0.0025(16) -0.0005(16)
N6 0.0299(15) 0.0275(15) 0.0173(14) 0.0026(12) -0.0011(12) 0.0009(12)
C6 0.0251(17) 0.044(2) 0.0175(18) 0.0005(15) 0.0023(14) -0.0005(15)
N7 0.0304(17) 0.044(2) 0.0245(17) 0.0055(15) 0.0004(13) -0.0043(15)
C7 0.0254(17) 0.036(2) 0.0190(17) 0.0048(15) -0.0006(14) -0.0039(15)
C8 0.0288(19) 0.058(3) 0.0190(18) 0.0082(17) -0.0077(15) -0.0097(17)
C9 0.0263(19) 0.072(3) 0.023(2) 0.0127(19) -0.0031(16) -0.0098(18)
C10 0.037(2) 0.043(2) 0.031(2) 0.0076(17) -0.0009(17) -0.0039(17)
C11 0.063(3) 0.069(3) 0.017(2) 0.0001(19) 0.004(2) 0.011(2)
C12 0.043(2) 0.044(2) 0.0209(19) 0.0044(16) 0.0006(17) 0.0027(17)
C13 0.0285(18) 0.0302(19) 0.0187(18) 0.0020(14) 0.0069(14) -0.0020(14)
C14 0.043(2) 0.0296(19) 0.0242(19) 0.0030(15) 0.0052(16) -0.0040(16)
C15 0.0353(19) 0.0309(19) 0.0159(17) 0.0036(14) 0.0035(14) 0.0005(14)
C16 0.047(2) 0.040(2) 0.0122(16) -0.0048(15) -0.0016(16) -0.0025(17)
C17 0.051(2) 0.032(2) 0.0188(18) -0.0057(15) 0.0034(17) 0.0051(17)
C18 0.0321(19) 0.0274(18) 0.0208(18) -0.0013(14) 0.0053(15) -0.0031(14)
C19 0.038(2) 0.059(3) 0.026(2) 0.0030(18) -0.0054(17) 0.0079(19)
C20 0.038(2) 0.058(3) 0.038(2) 0.002(2) -0.0105(19) -0.0018(19)
C21 0.0316(19) 0.0288(18) 0.0203(18) -0.0037(15) 0.0012(15) -0.0062(14)
C22 0.034(2) 0.058(3) 0.031(2) -0.0116(19) 0.0080(17) -0.0109(18)
C23 0.032(2) 0.068(3) 0.044(3) -0.016(2) 0.0066(19) -0.019(2)
C24 0.040(2) 0.041(2) 0.032(2) -0.0082(18) -0.0041(18) -0.0090(17)
C25 0.038(2) 0.0293(19) 0.025(2) -0.0058(15) 0.0019(16) 0.0007(15)
C26 0.0327(19) 0.0209(17) 0.0229(18) 0.0007(14) 0.0054(15) -0.0009(14)
C27 0.0353(19) 0.0241(18) 0.0212(18) -0.0024(14) 0.0035(15) 0.0027(14)
C28 0.0319(18) 0.0209(17) 0.0224(18) -0.0052(14) 0.0064(15) 0.0013(14)
C29 0.0349(19) 0.0256(18) 0.0237(18) 0.0021(15) 0.0083(16) 0.0022(15)
C30 0.034(2) 0.031(2) 0.033(2) 0.0003(16) 0.0011(17) 0.0036(15)
C31 0.0266(19) 0.042(2) 0.039(2) 0.0092(18) 0.0039(17) -0.0009(16)
C32 0.036(2) 0.031(2) 0.030(2) 0.0049(16) 0.0086(17) 0.0018(16)
C33 0.038(2) 0.116(4) 0.039(3) -0.030(3) 0.020(2) -0.020(2)
C34 0.048(3) 0.071(3) 0.047(3) -0.021(2) -0.010(2) -0.007(2)
C35 0.0329(19) 0.0287(17) 0.0231(17) -0.0007(14) 0.0030(16) 0.0017(15)
C36 0.0338(19) 0.0285(18) 0.032(2) 0.0003(15) 0.0058(17) 0.0019(15)
C37 0.039(2) 0.054(3) 0.046(3) 0.016(2) -0.007(2) -0.0013(19)
C38 0.039(2) 0.051(3) 0.042(2) 0.016(2) 0.0099(19) -0.0031(18)
 
_geom_special_details
;
 All esds (except the esd in the dihedral angle between two l.s. planes)
 are estimated using the full covariance matrix.  The cell esds are taken
 into account individually in the estimation of esds in distances, angles
 and torsion angles; correlations between esds in cell parameters are only
 used when they are defined by crystal symmetry.  An approximate (isotropic)
 treatment of cell esds is used for estimating esds involving l.s. planes.
;
 
loop_
 _geom_bond_atom_site_label_1
 _geom_bond_atom_site_label_2
 _geom_bond_distance
 _geom_bond_site_symmetry_2
 _geom_bond_publ_flag
Se1 C19 1.975(4) . ?
Se1 Fe1 2.4367(5) . ?
Fe1 N6 2.114(3) . ?
Fe1 N4 2.121(3) . ?
Fe1 N7 2.250(3) . ?
Fe1 N1 2.253(3) . ?
N1 C7 1.340(4) . ?
N1 N2 1.380(4) . ?
C1 C2 1.397(5) . ?
C1 C6 1.411(5) . ?
C1 C7 1.489(4) . ?
N2 C8 1.338(4) . ?
N2 B2 1.534(5) . ?
C2 C3 1.398(5) . ?
C2 C10 1.514(5) . ?
B2 N5 1.539(5) . ?
B2 N3 1.557(5) . ?
N3 C15 1.336(4) . ?
N3 N4 1.371(4) . ?
C3 C4 1.385(5) . ?
N4 C13 1.357(4) . ?
C4 C5 1.388(5) . ?
C4 C11 1.514(5) . ?
N5 C16 1.337(4) . ?
N5 N6 1.376(4) . ?
C5 C6 1.388(5) . ?
N6 C18 1.344(4) . ?
C6 C12 1.516(5) . ?
N7 C20 1.487(5) . ?
C7 C9 1.395(5) . ?
C8 C9 1.367(5) . ?
C13 C14 1.399(5) . ?
C13 C21 1.477(5) . ?
C14 C15 1.370(5) . ?
C16 C17 1.376(5) . ?
C17 C18 1.396(5) . ?
C18 C27 1.483(5) . ?
C19 C20 1.465(6) . ?
C21 C22 1.404(5) . ?
C21 C26 1.404(5) . ?
C22 C23 1.389(5) . ?
C22 C33 1.520(5) . ?
C23 C24 1.402(5) . ?
C24 C25 1.382(5) . ?
C24 C34 1.514(5) . ?
C25 C26 1.396(5) . ?
C26 C35 1.498(4) . ?
C27 C32 1.400(5) . ?
C27 C28 1.406(5) . ?
C28 C29 1.394(5) . ?
C28 C36 1.495(4) . ?
C29 C30 1.380(5) . ?
C30 C31 1.393(5) . ?
C30 C37 1.514(5) . ?
C31 C32 1.392(5) . ?
C32 C38 1.518(5) . ?
 
loop_
 _geom_angle_atom_site_label_1
 _geom_angle_atom_site_label_2
 _geom_angle_atom_site_label_3
 _geom_angle
 _geom_angle_site_symmetry_1
 _geom_angle_site_symmetry_3
 _geom_angle_publ_flag
C19 Se1 Fe1 94.88(11) . . ?
N6 Fe1 N4 87.84(10) . . ?
N6 Fe1 N7 95.56(11) . . ?
N4 Fe1 N7 91.14(11) . . ?
N6 Fe1 N1 87.74(10) . . ?
N4 Fe1 N1 85.02(10) . . ?
N7 Fe1 N1 174.85(12) . . ?
N6 Fe1 Se1 128.56(8) . . ?
N4 Fe1 Se1 143.57(7) . . ?
N7 Fe1 Se1 84.67(8) . . ?
N1 Fe1 Se1 96.39(7) . . ?
C7 N1 N2 105.7(3) . . ?
C7 N1 Fe1 140.1(2) . . ?
N2 N1 Fe1 114.18(19) . . ?
C2 C1 C6 119.8(3) . . ?
C2 C1 C7 118.4(3) . . ?
C6 C1 C7 121.8(3) . . ?
C8 N2 N1 109.9(3) . . ?
C8 N2 B2 128.9(3) . . ?
N1 N2 B2 121.1(3) . . ?
C1 C2 C3 119.3(3) . . ?
C1 C2 C10 121.3(3) . . ?
C3 C2 C10 119.4(3) . . ?
N2 B2 N5 109.4(3) . . ?
N2 B2 N3 108.1(3) . . ?
N5 B2 N3 109.7(3) . . ?
C15 N3 N4 109.9(3) . . ?
C15 N3 B2 128.7(3) . . ?
N4 N3 B2 121.4(3) . . ?
C4 C3 C2 121.8(4) . . ?
C13 N4 N3 106.3(3) . . ?
C13 N4 Fe1 137.0(2) . . ?
N3 N4 Fe1 116.72(19) . . ?
C3 C4 C5 118.0(3) . . ?
C3 C4 C11 120.4(4) . . ?
C5 C4 C11 121.7(4) . . ?
C16 N5 N6 109.4(3) . . ?
C16 N5 B2 130.1(3) . . ?
N6 N5 B2 120.4(3) . . ?
C6 C5 C4 122.4(3) . . ?
C18 N6 N5 106.2(3) . . ?
C18 N6 Fe1 136.1(2) . . ?
N5 N6 Fe1 117.8(2) . . ?
C5 C6 C1 118.8(3) . . ?
C5 C6 C12 120.1(3) . . ?
C1 C6 C12 121.1(3) . . ?
C20 N7 Fe1 112.8(2) . . ?
N1 C7 C9 110.4(3) . . ?
N1 C7 C1 123.3(3) . . ?
C9 C7 C1 126.0(3) . . ?
N2 C8 C9 108.7(3) . . ?
C8 C9 C7 105.3(3) . . ?
N4 C13 C14 109.2(3) . . ?
N4 C13 C21 120.9(3) . . ?
C14 C13 C21 129.9(3) . . ?
C15 C14 C13 105.7(3) . . ?
N3 C15 C14 108.9(3) . . ?
N5 C16 C17 109.3(3) . . ?
C16 C17 C18 104.8(3) . . ?
N6 C18 C17 110.3(3) . . ?
N6 C18 C27 120.2(3) . . ?
C17 C18 C27 129.4(3) . . ?
C20 C19 Se1 111.9(3) . . ?
C19 C20 N7 110.8(3) . . ?
C22 C21 C26 119.4(3) . . ?
C22 C21 C13 119.3(3) . . ?
C26 C21 C13 121.2(3) . . ?
C23 C22 C21 119.7(3) . . ?
C23 C22 C33 119.8(4) . . ?
C21 C22 C33 120.6(3) . . ?
C22 C23 C24 121.7(4) . . ?
C25 C24 C23 117.8(3) . . ?
C25 C24 C34 122.0(4) . . ?
C23 C24 C34 120.2(4) . . ?
C24 C25 C26 122.3(3) . . ?
C25 C26 C21 119.2(3) . . ?
C25 C26 C35 119.9(3) . . ?
C21 C26 C35 120.9(3) . . ?
C32 C27 C28 120.6(3) . . ?
C32 C27 C18 119.6(3) . . ?
C28 C27 C18 119.7(3) . . ?
C29 C28 C27 118.0(3) . . ?
C29 C28 C36 120.8(3) . . ?
C27 C28 C36 121.2(3) . . ?
C30 C29 C28 122.4(3) . . ?
C29 C30 C31 118.7(3) . . ?
C29 C30 C37 121.1(3) . . ?
C31 C30 C37 120.2(3) . . ?
C32 C31 C30 121.1(3) . . ?
C31 C32 C27 119.2(3) . . ?
C31 C32 C38 120.3(3) . . ?
C27 C32 C38 120.5(3) . . ?
 
_refine_diff_density_max    0.595
_refine_diff_density_min   -0.557
_refine_diff_density_rms    0.072

loop_
  _platon_squeeze_void_nr                          
  _platon_squeeze_void_average_x                   
  _platon_squeeze_void_average_y                   
  _platon_squeeze_void_average_z                   
  _platon_squeeze_void_volume                      
  _platon_squeeze_void_count_electrons             
  _platon_squeeze_void_content                     
   1  0.500  0.214  0.250       218        53 ' '
   2 -0.000  0.714  0.250       218        53 ' '
   3 -0.000  0.286  0.750       217        53 ' '
   4  0.500  0.786  0.750       217        53 ' '
_platon_squeeze_void_probe_radius                  1.20
_platon_squeeze_details                           ?


_shelx_res_file
;
TITL mo_ja23_KW464_0m_a.res in Pbcn
    mo_ja23_KW464_0m_a_sq.res
    created by SHELXL-2018/3 at 14:56:55 on 31-Jul-2023
REM Old TITL mo_ja23_KW464_0m in P2(1)
REM SHELXT solution in Pbcn: R1 0.165, Rweak 0.005, Alpha 0.041
REM <I/s>   0.353 for  755 systematic absences,  Orientation a'=c, b'=-b, c'=a
REM Formula found by SHELXT:  C78 Fe2 N17 Se2
CELL  0.71073  22.5057  22.0372  16.1717   90.000   90.000   90.000
ZERR    8.000   0.0006   0.0007   0.0005    0.000    0.000    0.000
LATT  1
SYMM 1/2-X, 1/2-Y, 1/2+Z
SYMM -X, Y, 1/2-Z
SYMM 1/2+X, 1/2-Y, -Z
SFAC C H B FE N SE
UNIT 304 368 8 8 56 8
ACTA
TEMP -173.150
SIZE 0.07 0.07 0.148
L.S. 12 0   30
BOND
FMAP 2
PLAN 20
ABIN
WGHT    0.045100    8.923000
FVAR       0.09899
SE1   6    0.747780    0.362433    0.546290    11.00000    0.03145    0.03753 =
         0.01500    0.00345   -0.00021    0.00232
FE1   4    0.755634    0.392105    0.401555    11.00000    0.02552    0.02530 =
         0.01251    0.00005   -0.00060   -0.00151
N1    5    0.657212    0.397428    0.377103    11.00000    0.02776    0.02959 =
         0.01099    0.00227   -0.00280   -0.00420
C1    1    0.601015    0.397076    0.509726    11.00000    0.01933    0.04388 =
         0.01550    0.00344    0.00097   -0.00512
N2    5    0.642470    0.401303    0.294455    11.00000    0.02813    0.03321 =
         0.01255    0.00347   -0.00430   -0.00429
C2    1    0.592748    0.453153    0.548320    11.00000    0.02325    0.03940 =
         0.02271    0.00627    0.00164   -0.00042
B2    3    0.690529    0.408695    0.227959    11.00000    0.02818    0.03062 =
         0.01554    0.00243    0.00116   -0.00311
H1    2    0.669104    0.414545    0.167409    11.00000   -1.50000
N3    5    0.728465    0.465519    0.250064    11.00000    0.02742    0.02744 =
         0.01323    0.00332    0.00050   -0.00080
C3    1    0.586503    0.455408    0.634284    11.00000    0.02814    0.04830 =
         0.02149   -0.00080    0.00199    0.00302
AFIX  43
H3    2    0.581045    0.493622    0.660389    11.00000   -1.20000
AFIX   0
N4    5    0.761550    0.467913    0.321187    11.00000    0.02898    0.03077 =
         0.01278   -0.00095    0.00144   -0.00391
C4    1    0.588058    0.403444    0.682427    11.00000    0.03365    0.05524 =
         0.01710    0.00286    0.00303    0.00432
N5    5    0.730345    0.351938    0.226999    11.00000    0.03380    0.02900 =
         0.01322   -0.00007    0.00036   -0.00140
C5    1    0.594962    0.348086    0.642620    11.00000    0.03275    0.04783 =
         0.02102    0.00906    0.00252   -0.00051
AFIX  43
H5    2    0.595320    0.312029    0.674814    11.00000   -1.20000
AFIX   0
N6    5    0.762485    0.335891    0.296036    11.00000    0.02991    0.02748 =
         0.01734    0.00263   -0.00109    0.00087
C6    1    0.601363    0.343502    0.557489    11.00000    0.02512    0.04419 =
         0.01754    0.00055    0.00228   -0.00051
N7    5    0.853861    0.395948    0.426792    11.00000    0.03043    0.04390 =
         0.02448    0.00546    0.00036   -0.00425
H7A   2    0.869649    0.361280    0.406338    11.00000   -1.50000
H7B   2    0.867461    0.427123    0.403301    11.00000   -1.50000
C7    1    0.605440    0.395521    0.417892    11.00000    0.02544    0.03574 =
         0.01900    0.00476   -0.00064   -0.00385
C8    1    0.583350    0.401568    0.285864    11.00000    0.02881    0.05807 =
         0.01899    0.00824   -0.00771   -0.00969
AFIX  43
H8    2    0.562453    0.403745    0.234909    11.00000   -1.20000
AFIX   0
C9    1    0.557975    0.398188    0.362553    11.00000    0.02625    0.07239 =
         0.02325    0.01266   -0.00312   -0.00982
AFIX  43
H9    2    0.516788    0.397751    0.375405    11.00000   -1.20000
AFIX   0
C10   1    0.589670    0.511400    0.498882    11.00000    0.03663    0.04277 =
         0.03140    0.00765   -0.00090   -0.00395
AFIX 137
H10A  2    0.599651    0.545799    0.534689    11.00000   -1.50000
H10B  2    0.549384    0.516675    0.477033    11.00000   -1.50000
H10C  2    0.617983    0.509434    0.452919    11.00000   -1.50000
AFIX   0
C11   1    0.583829    0.407834    0.775654    11.00000    0.06334    0.06897 =
         0.01687    0.00012    0.00420    0.01135
AFIX 137
H11A  2    0.557740    0.375667    0.796456    11.00000   -1.50000
H11B  2    0.567508    0.447488    0.791033    11.00000   -1.50000
H11C  2    0.623499    0.403190    0.799827    11.00000   -1.50000
AFIX   0
C12   1    0.609477    0.281841    0.517466    11.00000    0.04276    0.04404 =
         0.02094    0.00436    0.00057    0.00266
AFIX 137
H12A  2    0.586052    0.251561    0.547580    11.00000   -1.50000
H12B  2    0.651569    0.270514    0.519082    11.00000   -1.50000
H12C  2    0.596055    0.283593    0.459867    11.00000   -1.50000
AFIX   0
C13   1    0.788752    0.522856    0.321246    11.00000    0.02850    0.03025 =
         0.01867    0.00200    0.00695   -0.00197
C14   1    0.771735    0.555109    0.250631    11.00000    0.04280    0.02956 =
         0.02417    0.00298    0.00524   -0.00401
AFIX  43
H14   2    0.783685    0.594909    0.235372    11.00000   -1.20000
AFIX   0
C15   1    0.734260    0.517398    0.208033    11.00000    0.03531    0.03087 =
         0.01586    0.00361    0.00350    0.00052
AFIX  43
H15   2    0.715462    0.526618    0.156958    11.00000   -1.20000
AFIX   0
C16   1    0.738696    0.310530    0.167663    11.00000    0.04712    0.03966 =
         0.01222   -0.00481   -0.00158   -0.00250
AFIX  43
H16   2    0.720923    0.311334    0.114391    11.00000   -1.20000
AFIX   0
C17   1    0.777085    0.266579    0.195929    11.00000    0.05137    0.03183 =
         0.01882   -0.00568    0.00342    0.00509
AFIX  43
H17   2    0.791068    0.231904    0.166955    11.00000   -1.20000
AFIX   0
C18   1    0.790952    0.284190    0.276586    11.00000    0.03212    0.02740 =
         0.02076   -0.00126    0.00528   -0.00313
C19   1    0.834293    0.353782    0.562895    11.00000    0.03795    0.05876 =
         0.02588    0.00297   -0.00537    0.00793
AFIX  23
H19A  2    0.843474    0.357785    0.622516    11.00000   -1.20000
H19B  2    0.846851    0.312799    0.544915    11.00000   -1.20000
AFIX   0
C20   1    0.867842    0.399473    0.516535    11.00000    0.03833    0.05850 =
         0.03833    0.00216   -0.01046   -0.00181
AFIX  23
H20A  2    0.910932    0.392877    0.524944    11.00000   -1.20000
H20B  2    0.857812    0.440418    0.537504    11.00000   -1.20000
AFIX   0
C21   1    0.830596    0.539763    0.387758    11.00000    0.03157    0.02882 =
         0.02032   -0.00370    0.00121   -0.00622
C22   1    0.891693    0.542230    0.370585    11.00000    0.03376    0.05753 =
         0.03069   -0.01156    0.00797   -0.01089
C23   1    0.931283    0.558124    0.432816    11.00000    0.03206    0.06780 =
         0.04372   -0.01557    0.00662   -0.01903
AFIX  43
H23   2    0.972625    0.558942    0.421004    11.00000   -1.20000
AFIX   0
C24   1    0.911778    0.572990    0.512606    11.00000    0.03979    0.04131 =
         0.03242   -0.00823   -0.00412   -0.00900
C25   1    0.851462    0.570279    0.528233    11.00000    0.03763    0.02929 =
         0.02547   -0.00579    0.00193    0.00071
AFIX  43
H25   2    0.837493    0.580055    0.582043    11.00000   -1.20000
AFIX   0
C26   1    0.810341    0.553666    0.467657    11.00000    0.03270    0.02093 =
         0.02287    0.00074    0.00537   -0.00088
C27   1    0.832222    0.255775    0.336726    11.00000    0.03534    0.02405 =
         0.02117   -0.00236    0.00345    0.00272
C28   1    0.809817    0.216639    0.397942    11.00000    0.03193    0.02093 =
         0.02242   -0.00519    0.00643    0.00132
C29   1    0.849902    0.191560    0.454065    11.00000    0.03492    0.02558 =
         0.02372    0.00206    0.00828    0.00220
AFIX  43
H29   2    0.835382    0.164710    0.495344    11.00000   -1.20000
AFIX   0
C30   1    0.909894    0.204314    0.451840    11.00000    0.03354    0.03128 =
         0.03331    0.00032    0.00111    0.00357
C31   1    0.931213    0.243083    0.390591    11.00000    0.02662    0.04220 =
         0.03902    0.00916    0.00387   -0.00090
AFIX  43
H31   2    0.972440    0.252205    0.388452    11.00000   -1.20000
AFIX   0
C32   1    0.893077    0.268661    0.332488    11.00000    0.03637    0.03133 =
         0.03019    0.00487    0.00864    0.00181
C33   1    0.914943    0.526413    0.285004    11.00000    0.03757    0.11596 =
         0.03880   -0.02999    0.02011   -0.02009
AFIX 137
H33A  2    0.957738    0.518507    0.288048    11.00000   -1.50000
H33B  2    0.907578    0.560394    0.247281    11.00000   -1.50000
H33C  2    0.894502    0.490141    0.264511    11.00000   -1.50000
AFIX   0
C34   1    0.956086    0.591390    0.578429    11.00000    0.04788    0.07051 =
         0.04682   -0.02092   -0.00968   -0.00724
AFIX 137
H34A  2    0.937522    0.588109    0.633063    11.00000   -1.50000
H34B  2    0.968647    0.633401    0.568975    11.00000   -1.50000
H34C  2    0.990772    0.564571    0.575860    11.00000   -1.50000
AFIX   0
C35   1    0.745724    0.549393    0.488993    11.00000    0.03292    0.02871 =
         0.02307   -0.00065    0.00300    0.00174
AFIX 137
H35A  2    0.737707    0.573557    0.538628    11.00000   -1.50000
H35B  2    0.735253    0.506916    0.499457    11.00000   -1.50000
H35C  2    0.721927    0.564910    0.442858    11.00000   -1.50000
AFIX   0
C36   1    0.744922    0.202750    0.403521    11.00000    0.03384    0.02849 =
         0.03247    0.00033    0.00584    0.00189
AFIX 137
H36A  2    0.736365    0.183593    0.456897    11.00000   -1.50000
H36B  2    0.733750    0.175094    0.358685    11.00000   -1.50000
H36C  2    0.722110    0.240460    0.398638    11.00000   -1.50000
AFIX   0
C37   1    0.952245    0.176598    0.514024    11.00000    0.03941    0.05361 =
         0.04587    0.01648   -0.00706   -0.00130
AFIX 137
H37A  2    0.979573    0.207869    0.534275    11.00000   -1.50000
H37B  2    0.974981    0.144043    0.487506    11.00000   -1.50000
H37C  2    0.929592    0.159944    0.560536    11.00000   -1.50000
AFIX   0
C38   1    0.917080    0.311257    0.266742    11.00000    0.03925    0.05098 =
         0.04179    0.01598    0.00995   -0.00314
AFIX 137
H38A  2    0.952143    0.332426    0.288168    11.00000   -1.50000
H38B  2    0.886475    0.340997    0.252049    11.00000   -1.50000
H38C  2    0.928119    0.287854    0.217557    11.00000   -1.50000
REM #####
REM #####
AFIX   0
HKLF 4


REM  mo_ja23_KW464_0m_a.res in Pbcn
REM wR2 = 0.1214, GooF = S = 1.012, Restrained GooF = 1.012 for all data
REM R1 = 0.0452 for 5436 Fo > 4sig(Fo) and 0.0857 for all 8248 data
REM 451 parameters refined using 0 restraints

END

WGHT      0.0356     10.7261

REM Highest difference peak  0.595,  deepest hole -0.557,  1-sigma level  0.072
Q1    1   0.8724  0.3523  0.4977  11.00000  0.05    0.60
Q2    1   0.8308  0.3906  0.5761  11.00000  0.05    0.34
Q3    1   0.6976  0.3893  0.3863  11.00000  0.05    0.32
Q4    1   0.7244  0.3676  0.4597  11.00000  0.05    0.32
Q5    1   0.7412  0.4319  0.5163  11.00000  0.05    0.31
Q6    1   0.6003  0.3172  0.5382  11.00000  0.05    0.31
Q7    1   0.6062  0.3702  0.8026  11.00000  0.05    0.30
Q8    1   0.8040  0.3762  0.4002  11.00000  0.05    0.29
Q9    1   0.7393  0.3018  0.5240  11.00000  0.05    0.28
Q10   1   0.9437  0.6180  0.6034  11.00000  0.05    0.28
Q11   1   0.7999  0.3570  0.5610  11.00000  0.05    0.28
Q12   1   0.8561  0.2749  0.3513  11.00000  0.05    0.27
Q13   1   0.7818  0.5477  0.4806  11.00000  0.05    0.26
Q14   1   0.7020  0.3801  0.5179  11.00000  0.05    0.26
Q15   1   0.7493  0.3050  0.0426  11.00000  0.05    0.26
Q16   1   0.7008  0.3378  0.5482  11.00000  0.05    0.25
Q17   1   0.5340  0.4207  0.7979  11.00000  0.05    0.25
Q18   1   0.7508  0.4028  0.6205  11.00000  0.05    0.25
Q19   1   0.8461  0.4214  0.2536  11.00000  0.05    0.25
Q20   1   0.6904  0.3261  0.4632  11.00000  0.05    0.25
;
_shelx_res_checksum   61327

_shelx_hkl_file
;
   0   0   2  288.27   13.80
   0   0   2  287.57   13.00
   0   0  -2  285.07   12.90
   0   0   3    0.50    1.00
   0   0  -3   -0.30    0.80
   0   0  -4  795.22   35.20
   0   0   4  800.42   36.00
   0   0  -5    0.60    1.00
   0   0   5    1.50    1.50
   0   0   6  264.37   14.20
   0   0  -6  244.88   13.10
   0   0   7   -1.00    1.70
   0   0  -7    0.80    1.70
   0   0  -8   46.40    4.60
   0   0   8   36.50    5.40
   0   0   9   -0.30    1.60
   0   0  -9   -1.70    1.10
   0   0  10   -0.70    1.40
   0   0 -10    2.10    1.90
   0   0  11    1.50    2.00
   0   0 -11    3.20    1.60
   0   0 -12  118.89    9.50
   0   0  12  134.79   11.30
   0   0  13   -0.80    2.90
   0   0 -13    1.40    2.70
   0   0 -14  119.59   10.10
   0   0  14  131.39   11.90
   0   0 -15    2.00    2.40
   0   0  15   -4.10    2.90
   0   0 -16   37.70    6.50
   0   0  16   30.50    7.10
   0   0  17    2.60    4.70
   0   0 -17   -0.90    2.90
   0   0  18   97.99   14.50
   0   0 -18   75.89   10.30
   0   0 -19    4.00    3.00
   0   0  19   -6.30    4.90
   0   0  20   97.29   15.70
   0   0 -20   83.49   11.20
   0   1   2    0.30    0.50
   0   1  -2    0.20    0.70
   0  -1   2    0.30    0.80
   0  -1  -2   -0.80    0.50
   0   1  -3   -1.00    0.90
   0   1   3    0.40    1.00
   0  -1  -3   -0.20    0.80
   0  -1   3   -0.20    1.10
   0   1   4    0.10    1.00
   0   1  -4    0.00    1.20
   0  -1  -4   -1.20    0.80
   0  -1   4    0.40    1.20
   0   1  -5    0.20    1.60
   0   1  -5    0.50    1.10
   0   1   5   -1.40    0.80
   0  -1   5   -1.30    1.20
   0  -1  -5    0.30    1.20
   0   1  -6    1.00    1.10
   0   1   6    0.80    0.90
   0  -1   6    0.30    1.50
   0  -1  -6   -0.10    1.10
   0   1   7    0.30    1.80
   0   1  -7    0.90    1.70
   0  -1  -7   -0.70    1.20
   0  -1   7    0.80    2.00
   0   1   8    0.70    2.30
   0   1  -8   -1.00    1.20
   0  -1   8   -2.60    1.60
   0  -1  -8   -1.10    1.20
   0   1   9   -2.40    1.40
   0   1  -9    3.70    2.30
   0  -1  -9   -1.10    1.30
   0  -1   9    0.90    2.00
   0   1 -10   -0.50    1.40
   0   1  10    0.10    1.60
   0  -1 -10   -0.60    1.30
   0  -1  10   -0.30    1.50
   0   1  11    1.20    2.40
   0   1 -11    0.90    1.80
   0  -1 -11   -1.50    1.80
   0  -1  11   -0.10    1.70
   0   1 -12   -0.20    1.70
   0   1  12    6.70    3.10
   0  -1 -12    1.40    2.20
   0  -1  12   -4.00    2.30
   0   1  13   -2.40    2.40
   0   1 -13   -1.90    2.00
   0  -1 -13    2.90    2.50
   0  -1  13    4.00    3.60
   0   1  14    2.70    3.00
   0   1 -14   -2.70    2.00
   0  -1 -14   -3.30    1.90
   0  -1  14    1.40    3.50
   0   1 -15   -2.90    1.80
   0   1  15    2.40    3.50
   0  -1 -15    1.30    2.60
   0  -1  15   -1.20    3.10
   0   1 -16   -2.60    1.80
   0   1  16    2.00    3.40
   0  -1 -16    1.90    2.10
   0  -1  16   -1.30    3.60
   0   1  17    8.20    4.90
   0   1 -17    0.50    2.70
   0  -1 -17    0.20    2.40
   0  -1  17   -5.50    3.50
   0   1  18   -1.70    4.80
   0   1 -18    0.70    3.30
   0  -1  18   -5.30    3.60
   0  -1 -18    0.70    3.10
   0   1 -19   -2.30    2.60
   0   1  19    2.70    5.70
   0  -1  19   -5.30    4.90
   0  -1 -19    0.30    3.00
   0   1  20   -3.00    5.70
   0   1 -20   -1.60    2.90
   0  -1  20   -8.40    6.40
   0  -1 -20    0.00    3.80
   0   2   1  193.88    9.60
   0   2   1  199.88    9.80
   0   2  -1  207.28    9.90
   0   2   1  211.68    9.70
   0  -2   1  211.58    9.80
   0  -2   1  195.48    9.90
   0  -2  -1  200.28    9.60
   0  -2  -1  228.28   10.20
   0   2  -2   68.29    4.30
   0   2   2   67.99    4.10
   0   2   2   66.59    4.20
   0  -2   2   67.89    4.30
   0  -2  -2   71.89    4.20
   0   2   3  326.37   15.40
   0   2  -3  333.47   15.80
   0  -2   3  340.97   15.80
   0  -2  -3  307.67   15.30
   0   2  -4   39.50    4.30
   0   2   4   29.30    3.10
   0  -2   4   35.20    3.60
   0  -2  -4   31.40    3.20
   0   2  -5  509.75   24.00
   0   2   5  478.75   23.20
   0  -2  -5  495.35   23.20
   0  -2   5  499.05   23.90
   0   2  -6   -0.70    1.60
   0   2   6   -0.70    1.30
   0  -2   6   -1.10    1.70
   0  -2  -6   -0.80    1.10
   0   2  -7 1637.14   72.39
   0   2  -7 1687.53   74.09
   0   2   7 1655.83   72.69
   0  -2  -7 1632.84   72.69
   0  -2   7 1649.73   73.79
   0   2   8   98.19    7.20
   0   2  -8   98.29    7.10
   0  -2  -8   97.89    7.30
   0  -2   8   94.79    8.00
   0   2   9  593.34   28.80
   0   2   9  571.04   30.10
   0   2  -9  569.74   28.40
   0  -2  -9  622.64   29.00
   0  -2   9  592.64   30.10
   0   2  10   28.40    5.20
   0   2 -10   29.20    4.50
   0  -2  10   30.10    5.10
   0  -2 -10   40.60    5.60
   0   2 -11   67.09    6.50
   0   2  11   66.09    8.30
   0  -2 -11   74.39    8.30
   0  -2  11   56.59    7.80
   0   2 -12    9.80    3.20
   0   2  12    4.50    2.80
   0  -2 -12    8.60    3.90
   0  -2  12    7.10    3.80
   0   2  13  253.47   17.40
   0   2 -13  240.08   15.20
   0  -2 -13  234.08   15.40
   0  -2  13  254.67   19.50
   0   2  14    1.20    2.50
   0   2 -14    5.40    3.00
   0  -2  14   -0.90    2.90
   0  -2 -14    4.30    2.90
   0   2 -15  303.37   17.90
   0   2  15  277.57   20.10
   0  -2  15  282.17   19.90
   0  -2 -15  275.47   17.80
   0   2 -16   36.10    6.50
   0   2  16   34.10    7.40
   0  -2  16   19.80    6.70
   0  -2 -16   32.40    6.30
   0   2 -17   10.80    4.30
   0   2  17   22.70    6.30
   0  -2  17   17.10    6.30
   0  -2 -17    8.30    4.00
   0   2  18   32.80    8.90
   0   2 -18   21.10    5.50
   0  -2 -18   30.00    7.20
   0  -2  18   18.00    7.10
   0   2  19    6.30    7.20
   0   2 -19    4.90    3.70
   0  -2 -19   -3.10    3.10
   0  -2  19    1.50    6.10
   0  -2  19    8.00    5.60
   0   2  20    5.40    9.60
   0   2 -20   -1.40    3.20
   0  -2 -20    7.30    4.40
   0  -2  20  -21.30    6.00
   0   3   0   -0.70    0.70
   0   3   0   -0.20    0.60
   0   3   0    0.20    0.80
   0  -3   0    0.00    0.60
   0  -3   0   -0.50    0.80
   0  -3   0    0.20    0.70
   0   3  -1    1.00    0.80
   0   3   1    0.70    0.90
   0   3  -1    0.40    0.90
   0   3  -1    2.20    1.70
   0   3   1    2.20    1.00
   0   3   1   -1.00    0.80
   0  -3   1    1.10    1.10
   0  -3  -1    0.10    0.70
   0  -3   1    0.70    1.00
   0  -3  -1    1.80    0.90
   0  -3  -1   -0.20    0.90
   0   3  -2    1.10    1.00
   0   3   2   -1.10    0.70
   0   3   2   -0.40    0.90
   0   3  -2   -0.20    2.10
   0  -3  -2    0.30    0.80
   0  -3   2    1.20    1.20
   0  -3  -2    0.60    0.80
   0  -3   2   -0.10    1.00
   0   3   3   -0.60    0.90
   0   3  -3    0.50    1.10
   0   3   3    0.40    1.10
   0  -3   3   -0.40    1.10
   0  -3  -3   -1.00    1.00
   0  -3   3   -1.50    1.10
   0   3   4    0.10    1.30
   0   3  -4   -0.40    1.20
   0   3   4   -0.10    0.90
   0  -3   4    1.30    1.60
   0  -3  -4   -0.70    1.10
   0   3   5   -1.10    1.00
   0   3  -5   -0.10    1.40
   0  -3  -5   -0.40    1.20
   0  -3   5   -0.60    1.40
   0   3   6   -0.40    0.90
   0   3  -6    0.70    1.50
   0  -3  -6    0.80    1.30
   0  -3   6    3.20    2.10
   0   3  -7   -1.60    1.60
   0   3   7    0.30    1.60
   0  -3  -7    0.00    1.40
   0  -3   7    1.50    2.10
   0   3   8   -0.20    1.40
   0   3  -8   -0.90    2.00
   0  -3   8   -1.60    1.60
   0  -3  -8   -1.00    1.60
   0   3  -9   -0.80    1.70
   0   3   9    0.40    1.20
   0   3  -9   -0.90    1.10
   0  -3   9   -1.40    1.60
   0  -3  -9   -0.10    1.60
   0   3 -10   -0.30    1.20
   0   3  10    1.60    1.80
   0  -3  10    1.50    1.90
   0  -3 -10    3.40    2.10
   0   3 -11   -1.10    1.60
   0   3  11   -0.80    1.40
   0  -3 -11    0.70    1.90
   0  -3  11   -0.10    2.00
   0   3 -12   -0.60    2.10
   0   3  12    2.20    2.70
   0  -3  12    3.00    3.00
   0  -3 -12    2.70    2.10
   0   3 -13    1.20    2.00
   0   3  13   -2.80    2.30
   0  -3 -13   -1.90    1.70
   0  -3  13    0.30    3.10
   0   3 -14    3.20    2.50
   0   3  14   -4.10    2.60
   0  -3 -14   -0.30    2.30
   0  -3  14   -6.00    2.50
   0   3 -15   -3.20    2.00
   0   3  15   -5.70    3.00
   0  -3 -15    1.40    2.70
   0  -3  15   -1.90    2.80
   0   3 -16    0.50    2.40
   0   3  16   -3.70    3.00
   0  -3 -16    1.80    3.00
   0  -3  16   -3.80    2.30
   0   3  17    1.00    4.80
   0   3 -17   -0.30    2.90
   0  -3 -17   -6.50    2.90
   0  -3  17   -1.20    4.80
   0   3 -18    0.90    2.80
   0   3  18    3.10    4.90
   0  -3  18   -9.20    4.60
   0  -3 -18   -0.70    3.10
   0   3 -19   -5.00    3.10
   0   3  19    3.20    6.10
   0  -3  19   -0.60    5.20
   0  -3  19    2.00    6.00
   0  -3 -19    6.00    3.90
   0   3 -20    2.20    3.50
   0  -3  20    1.20    6.80
   0  -3 -20   -2.20    3.80
   0   4   0  956.80   41.30
   0   4   0  956.30   41.60
   0   4   0  897.41   41.30
   0  -4   0  936.11   41.40
   0  -4   0  964.10   41.60
   0  -4   0  932.11   41.30
   0   4  -1   -0.40    1.10
   0   4  -1    2.00    1.50
   0   4   1    0.40    1.00
   0   4   1    2.00    1.20
   0   4   1    1.00    1.30
   0   4  -1    2.10    1.10
   0  -4  -1    1.10    1.20
   0  -4  -1    0.00    1.60
   0  -4   1    2.60    1.50
   0  -4  -1    0.90    1.30
   0  -4   1    1.90    1.30
   0   4   2 1481.75   62.69
   0   4  -2 1342.17   62.99
   0   4   2 1454.85   62.99
   0   4  -2 1436.16   62.79
   0   4   2 1440.66   62.69
   0  -4   2 1455.85   63.19
   0  -4  -2 1427.56   62.59
   0  -4   2 1484.25   62.89
   0  -4  -2 1450.95   62.69
   0   4   3 1232.08   54.29
   0   4  -3 1179.18   54.39
   0   4   3 1218.68   54.19
   0  -4  -3 1262.87   54.29
   0  -4  -3 1252.67   54.29
   0  -4   3 1288.67   55.09
   0  -4   3 1216.38   54.49
   0   4   4   21.30    3.00
   0   4  -4   16.80    3.00
   0   4   4   26.20    3.60
   0  -4   4   18.50    3.20
   0  -4  -4   26.10    3.20
   0  -4   4   24.60    3.80
   0   4  -5   78.29    6.20
   0   4   5   67.89    5.70
   0   4   5   94.39    6.30
   0  -4   5   74.19    6.50
   0  -4  -5   74.89    5.90
   0  -4   5   89.59    6.60
   0   4   6  631.34   30.00
   0   4   6  624.64   29.70
   0   4  -6  630.14   30.50
   0  -4  -6  625.34   29.80
   0  -4   6  640.74   30.60
   0   4  -7    8.50    2.90
   0   4   7    8.40    2.40
   0  -4   7   11.00    3.10
   0  -4  -7    8.80    2.30
   0   4   8  107.59    8.00
   0   4  -8  108.69    9.00
   0  -4   8  114.69    8.80
   0  -4  -8   96.89    7.90
   0   4   9   13.60    3.10
   0   4  -9   20.00    4.50
   0  -4   9   24.00    4.70
   0  -4  -9   14.90    3.20
   0   4 -10   19.70    5.00
   0   4  10   23.30    4.60
   0   4 -10   19.30    3.70
   0  -4  10   19.40    4.80
   0  -4 -10   21.80    4.30
   0   4  11    3.70    2.50
   0  -4  11    5.20    2.40
   0   4 -12  116.19    9.30
   0   4  12  114.29   10.50
   0   4  12  128.59    9.90
   0  -4 -12   99.69    9.10
   0  -4  12  132.89   11.30
   0   4 -13    2.20    2.20
   0   4  13    4.10    3.40
   0  -4 -13    2.80    3.10
   0  -4  13    2.40    3.00
   0   4  14    3.40    3.20
   0   4 -14    3.00    2.90
   0  -4  14   10.00    4.20
   0  -4 -14    3.70    3.50
   0   4  15    4.10    4.30
   0   4 -15    9.10    3.30
   0  -4  15   13.40    4.50
   0  -4 -15    8.80    3.80
   0   4 -16   43.30    6.60
   0   4  16   44.50    8.70
   0  -4 -16   31.70    6.40
   0  -4  16   36.80    8.00
   0  -4  16   53.19    8.90
   0   4 -17   17.70    5.20
   0   4  17   20.10    6.40
   0  -4  17   39.80    8.80
   0  -4 -17   24.20    5.80
   0   4 -18   17.80    5.10
   0   4  18   12.80    6.40
   0  -4 -18   10.30    4.80
   0  -4  18   13.50    6.80
   0   4 -19   43.20    7.80
   0   4  19   53.99   10.30
   0   4  19   41.10   10.40
   0  -4  19   45.50    9.60
   0  -4 -19   40.30    7.30
   0   4 -20   51.69    8.50
   0  -4 -20   76.09   10.80
   0   5   0    0.60    1.20
   0   5   0   -0.50    1.10
   0   5   0   -0.30    1.00
   0  -5   0    0.60    1.30
   0  -5   0   -1.10    0.90
   0  -5   0    0.00    1.30
   0   5   1    0.30    1.20
   0   5  -1    0.60    1.40
   0   5  -1    0.10    1.20
   0   5   1    0.20    1.30
   0   5   1   -0.30    1.40
   0   5  -1    0.60    1.10
   0  -5   1    1.80    1.70
   0  -5  -1   -1.70    1.10
   0  -5  -1   -0.40    1.10
   0  -5   1    0.10    1.30
   0  -5  -1   -1.00    1.20
   0  -5   1    1.10    1.20
   0   5   2    1.10    1.20
   0   5  -2    1.60    1.80
   0   5   2   -0.70    1.20
   0   5  -2    0.90    1.30
   0   5   2    1.00    1.60
   0   5  -2    1.00    1.90
   0  -5  -2   -0.50    1.20
   0  -5   2   -0.20    1.40
   0  -5  -2   -0.60    1.10
   0  -5   2   -0.20    1.60
   0   5  -3   -0.60    1.40
   0   5  -3   -1.20    1.20
   0   5   3    0.00    1.00
   0   5   3    1.20    1.30
   0  -5  -3    1.00    1.10
   0  -5  -3    0.60    1.30
   0  -5   3    0.10    1.50
   0  -5   3   -0.20    1.40
   0   5  -4    1.50    1.70
   0   5   4   -1.70    1.00
   0   5   4   -0.20    1.10
   0  -5  -4    0.40    1.30
   0  -5   4    0.40    1.40
   0  -5   4   -0.10    1.40
   0  -5  -4    0.50    1.20
   0   5   5    0.60    1.20
   0   5   5   -0.20    1.30
   0   5  -5   -0.70    1.80
   0  -5  -5    1.30    1.70
   0  -5   5    2.00    1.90
   0  -5   5    2.70    1.70
   0   5   6   -0.30    1.10
   0   5   6   -0.30    1.50
   0   5  -6   -0.40    1.70
   0  -5   6   -0.20    1.60
   0  -5  -6   -2.00    1.10
   0  -5   6   -2.00    1.40
   0   5  -7    1.50    2.20
   0   5   7    0.50    1.90
   0   5   7   -0.90    1.60
   0  -5   7   -0.50    1.90
   0  -5   7   -0.80    1.80
   0  -5  -7    1.30    1.30
   0   5  -8    0.70    2.20
   0   5   8   -0.10    1.60
   0   5   8    3.00    2.40
   0  -5   8   -0.70    1.60
   0  -5   8   -1.40    1.60
   0  -5  -8    2.40    2.20
   0   5  -9   -1.50    2.20
   0   5   9   -1.90    1.80
   0   5   9    0.20    1.10
   0  -5   9   -0.30    1.60
   0  -5  -9    1.50    1.80
   0  -5   9    2.00    2.00
   0   5 -10    2.50    2.50
   0   5  10    0.10    1.90
   0   5  10   -1.20    1.40
   0  -5 -10   -2.90    1.50
   0  -5  10    2.90    2.10
   0   5  11   -0.10    1.50
   0   5 -11    4.70    2.80
   0  -5  11    0.00    1.90
   0  -5 -11    1.50    1.80
   0   5  12    1.20    1.90
   0  -5 -12   -0.40    2.10
   0  -5  12   -2.30    1.60
   0  -5  12    4.00    3.70
   0   5  13    0.90    2.60
   0   5  13    1.10    1.70
   0   5 -13   -2.20    2.00
   0  -5  13    4.90    3.20
   0  -5 -13   -0.90    2.10
   0  -5  13    0.80    2.40
   0   5  14    1.10    2.50
   0   5 -14   -2.80    2.20
   0  -5  14    1.40    2.60
   0  -5 -14    0.40    2.20
   0  -5  14    0.30    2.60
   0   5  15    2.40    3.30
   0   5  15   -2.10    2.40
   0   5 -15   -0.40    2.30
   0  -5  15    3.30    3.90
   0  -5 -15   -4.50    1.90
   0  -5  15    0.60    2.20
   0   5  16   -1.40    2.80
   0   5 -16    0.60    2.80
   0   5  16   -5.40    3.30
   0  -5 -16    0.40    3.10
   0  -5  16    0.70    3.80
   0  -5  16   -1.40    3.60
   0   5  17    0.40    3.20
   0   5  17    6.20    5.10
   0   5 -17    1.20    3.20
   0  -5  17   -1.70    4.50
   0  -5 -17    1.70    2.70
   0   5 -18   -2.60    2.90
   0   5  18   -2.70    3.60
   0  -5  18   -0.30    5.30
   0  -5  18   -5.80    4.30
   0  -5 -18    7.80    3.70
   0   5  19   -0.40    5.50
   0   5  19   -2.60    4.00
   0   5 -19   -3.60    2.80
   0  -5  19   12.80    6.60
   0  -5 -19   -1.70    3.30
   0   6   0  780.12   34.60
   0   6   0  748.83   34.80
   0   6   0  767.22   34.40
   0  -6   0  761.02   34.60
   0  -6   0  715.73   34.20
   0  -6   0  762.92   34.80
   0   6   1  614.24   28.40
   0   6  -1  597.34   28.20
   0   6   1  594.14   28.00
   0   6  -1  605.94   28.00
   0   6  -1  616.34   28.60
   0   6   1  584.14   28.20
   0  -6  -1  631.04   28.50
   0  -6  -1  588.64   28.00
   0  -6   1  597.54   28.30
   0  -6  -1  623.64   28.40
   0  -6   1  608.14   28.60
   0  -6   1  588.64   28.00
   0   6   2    5.40    2.00
   0   6  -2    3.20    1.80
   0   6  -2    3.20    1.70
   0   6   2    5.10    1.90
   0   6   2   11.90    3.00
   0   6  -2    6.30    2.00
   0  -6   2    8.10    2.50
   0  -6   2    4.40    2.20
   0  -6  -2    3.50    1.60
   0  -6  -2    7.90    2.20
   0  -6  -2    9.60    2.50
   0   6   3  487.65   23.20
   0   6  -3  478.05   23.40
   0   6   3  499.45   23.80
   0   6   3  489.65   23.30
   0   6  -3  450.85   23.70
   0  -6   3  479.75   23.50
   0  -6   3  500.65   24.10
   0  -6  -3  461.65   23.00
   0  -6  -3  467.25   23.10
   0   6  -4  180.28   10.60
   0   6   4  151.98   10.00
   0   6   4  175.88   10.30
   0  -6  -4  168.48   10.10
   0  -6  -4  167.88   10.20
   0  -6   4  175.88   11.10
   0  -6   4  165.18   10.40
   0   6   5   60.49    5.50
   0   6   5   51.39    5.00
   0   6  -5   51.19    6.00
   0  -6   5   46.80    5.80
   0  -6  -5   52.89    5.30
   0  -6   5   66.99    7.80
   0   6  -6  111.19    8.50
   0   6   6  100.29    7.60
   0   6   6  105.39    8.00
   0  -6   6  106.79    8.70
   0  -6  -6  113.09    8.10
   0  -6   6  103.09    8.30
   0   6   7 1035.20   47.60
   0   6   7 1033.60   47.80
   0   6  -7 1031.00   48.40
   0  -6   7 1061.09   48.60
   0  -6   7 1012.10   48.90
   0  -6  -7 1016.60   47.70
   0   6   8  116.19    8.90
   0   6  -8  122.39    9.70
   0   6   8  123.49    9.30
   0  -6  -8  121.09    9.10
   0  -6   8  125.29    9.50
   0  -6   8  113.59    9.80
   0   6  -9  173.48   12.10
   0   6   9  155.68   10.90
   0   6   9  159.78   11.20
   0  -6   9  149.69   11.50
   0  -6   9  157.48   12.20
   0  -6  -9  150.88   10.90
   0   6  10  276.37   16.80
   0   6 -10  296.37   18.60
   0   6  10  304.37   17.80
   0  -6  10  296.77   18.90
   0  -6  10  297.57   18.40
   0  -6 -10  289.37   17.80
   0   6  11  162.38   13.60
   0   6 -11  154.88   12.80
   0  -6  11  153.78   12.40
   0  -6  11  156.08   12.80
   0  -6 -11  171.78   12.10
   0   6  12   87.09    8.30
   0   6  12   89.19    9.10
   0  -6  12   91.09    9.80
   0  -6 -12   97.59    9.00
   0  -6  12   89.19    9.40
   0   6  13   51.29    6.90
   0   6 -13   53.59    7.20
   0   6  13   47.40    8.00
   0  -6  13   50.19    7.80
   0  -6  13   36.40    7.10
   0  -6 -13   56.09    7.70
   0   6  14    2.10    2.60
   0   6 -14   -0.80    2.70
   0   6  14    1.30    2.90
   0   6  14   -1.80    2.20
   0  -6 -14    5.20    3.20
   0  -6  14   -2.50    3.10
   0  -6  14   -1.90    2.60
   0   6  15  120.49   11.50
   0   6  15  115.69   12.10
   0   6 -15   97.49    9.60
   0  -6  15  129.09   14.90
   0  -6  15  127.79   15.00
   0  -6 -15  124.09   10.90
   0   6  16   19.70    6.00
   0   6  16   33.00    7.50
   0   6 -16   22.40    5.70
   0  -6 -16   43.80    7.70
   0  -6  16   25.40    7.10
   0  -6  16   21.10    6.80
   0   6  17    6.10    5.10
   0   6  17    5.90    4.30
   0   6 -17    3.90    3.30
   0  -6  17    2.00    4.80
   0  -6 -17    4.50    4.20
   0   6  18   11.60    4.80
   0   6  18   18.50    7.40
   0   6 -18    8.30    4.20
   0  -6  18    5.50    5.80
   0  -6  18    3.20    5.30
   0  -6 -18   15.20    5.20
   0   6  19   -3.60    5.30
   0   6 -19    0.10    3.30
   0   6  19   11.70    4.50
   0  -6  19    1.50    6.30
   0  -6 -19    3.50    3.90
   0   7   0   -1.50    1.60
   0   7   0    1.00    1.40
   0   7   0    0.30    1.50
   0  -7   0    1.70    1.60
   0  -7   0   -0.10    1.40
   0  -7   0    3.10    2.00
   0   7   1    0.40    1.30
   0   7  -1   -0.50    1.00
   0   7   1    2.50    1.80
   0   7  -1    1.90    1.60
   0   7  -1    1.10    1.40
   0   7   1   -0.90    1.50
   0  -7  -1   -0.70    1.30
   0  -7   1    0.60    1.60
   0  -7  -1   -0.10    1.20
   0  -7   1    1.30    1.50
   0  -7   1    1.80    1.90
   0  -7  -1    0.60    1.30
   0   7   2    0.40    0.90
   0   7  -2    2.00    1.50
   0   7   2   -1.40    1.20
   0   7   2    0.40    1.50
   0   7  -2    1.70    1.70
   0   7  -2    1.40    1.60
   0  -7   2   -1.80    1.00
   0  -7   2    1.30    1.80
   0  -7  -2   -0.20    1.60
   0  -7  -2    0.90    1.40
   0  -7  -2    0.30    1.20
   0   7  -3   -0.80    1.10
   0   7   3    0.00    1.30
   0   7  -3   -0.40    1.20
   0   7   3    1.10    2.00
   0   7  -3    0.60    1.90
   0   7   3    1.60    1.90
   0  -7   3   -0.40    1.30
   0  -7  -3    1.20    1.70
   0  -7   3    0.50    1.70
   0  -7  -3    2.00    1.40
   0   7  -4   -1.00    1.60
   0   7   4    1.40    1.40
   0   7   4    2.50    1.90
   0   7   4    1.00    1.50
   0  -7  -4    2.00    1.60
   0  -7   4    1.70    1.80
   0  -7  -4    1.20    1.40
   0  -7   4    1.00    2.20
   0   7   5    0.40    1.60
   0   7  -5    3.20    2.20
   0   7   5    2.20    1.90
   0  -7  -5    2.10    1.70
   0  -7   5    0.70    1.60
   0  -7  -5    1.00    1.60
   0  -7   5   -0.50    1.70
   0   7   6    0.50    1.80
   0   7  -6    1.10    2.00
   0   7   6    0.30    1.70
   0  -7  -6    2.20    1.80
   0  -7   6   -3.20    1.30
   0  -7   6    0.60    2.10
   0   7   7    0.30    1.60
   0   7  -7    0.50    2.30
   0   7   7    1.50    1.50
   0  -7   7    2.30    2.00
   0  -7   7    0.80    2.20
   0  -7  -7   -2.00    1.40
   0   7  -8    1.00    2.20
   0   7   8    0.20    1.70
   0   7   8   -1.20    1.30
   0  -7  -8    1.00    2.10
   0  -7   8    0.50    2.10
   0  -7   8    0.40    2.40
   0   7   9   -0.30    1.60
   0   7   9   -2.00    1.50
   0   7  -9    4.90    2.60
   0  -7   9    0.80    2.60
   0  -7   9   -1.80    1.80
   0   7  10   -0.40    2.00
   0   7  10   -0.70    1.90
   0   7 -10   -3.90    2.00
   0  -7 -10    3.70    2.70
   0  -7  10    1.80    2.40
   0  -7  10   -0.70    2.00
   0   7 -11    2.00    3.20
   0   7  11   -1.10    1.60
   0   7  11    0.10    2.30
   0  -7  11    4.70    3.10
   0  -7 -11    0.20    1.90
   0  -7  11    1.00    2.60
   0   7  12   -3.50    1.40
   0   7  12    0.80    2.60
   0   7 -12   -1.70    2.50
   0  -7 -12   -2.20    2.30
   0  -7  12    1.70    3.60
   0  -7  12   -0.50    2.80
   0   7  13   -0.30    2.00
   0   7 -13   -0.20    3.60
   0   7  13   -1.40    2.20
   0  -7 -13   -1.50    2.10
   0  -7  13    6.60    3.50
   0  -7  13   -1.10    2.70
   0   7  14    0.00    2.50
   0   7  14   -0.50    2.70
   0   7 -14   -3.10    2.10
   0  -7 -14   -0.70    2.80
   0  -7  14    0.30    2.50
   0  -7  14    1.40    3.90
   0   7  15    0.40    2.90
   0   7 -15    1.70    2.10
   0   7  15    1.50    3.50
   0   7  15   -3.10    2.30
   0  -7  15   -2.00    2.80
   0  -7 -15   -0.90    2.30
   0  -7  15   -1.60    3.60
   0   7  16    1.50    3.40
   0   7 -16    3.70    3.20
   0   7  16   -7.30    2.70
   0  -7  16   -5.30    3.90
   0  -7 -16   -2.50    2.00
   0   7  17    1.60    5.10
   0   7 -17   -1.60    2.90
   0   7  17    6.60    4.30
   0  -7  17   -2.60    4.30
   0  -7  17   -5.70    3.50
   0  -7 -17    2.30    3.40
   0   7 -18    1.80    3.70
   0   7  18   -5.10    3.70
   0   7  18   -0.70    3.30
   0  -7 -18    1.20    4.10
   0  -7  18   -1.20    7.90
   0   7  19   10.50    6.40
   0   7  19    0.30    3.50
   0   7 -19   -1.50    3.40
   0  -7  19   14.40    6.40
   0  -7 -19    4.20    4.00
   0   8   0  189.98   10.90
   0   8   0  174.78   11.40
   0   8   0  195.68   11.40
   0  -8   0  182.08   11.20
   0  -8   0  181.98   11.30
   0  -8   0  177.08   10.80
   0   8  -1  620.54   31.30
   0   8   1  672.03   31.20
   0   8  -1  623.74   30.60
   0   8   1  653.53   30.80
   0   8   1  673.43   31.40
   0   8  -1  636.94   30.90
   0  -8   1  640.74   30.70
   0  -8   1  641.14   31.00
   0  -8  -1  637.84   31.10
   0  -8   1  674.93   31.60
   0  -8  -1  671.73   31.30
   0  -8  -1  648.74   30.80
   0   8   2    9.30    2.80
   0   8   2   14.20    3.30
   0   8  -2    9.30    2.40
   0   8   2    7.20    2.60
   0   8  -2    7.90    3.00
   0   8  -2   10.90    3.00
   0  -8  -2    7.30    2.40
   0  -8   2    7.70    2.90
   0  -8  -2    8.40    2.70
   0  -8  -2   10.10    2.90
   0  -8   2   10.30    3.10
   0   8   3 1292.57   57.79
   0   8  -3 1246.48   58.59
   0   8   3 1290.67   57.89
   0   8  -3 1325.57   57.49
   0   8  -3 1305.97   58.09
   0   8   3 1277.77   58.29
   0  -8  -3 1269.27   57.69
   0  -8   3 1228.08   58.59
   0  -8   3 1289.37   58.19
   0  -8  -3 1287.17   57.79
   0   8  -4  115.69    8.30
   0   8  -4  132.69    9.80
   0   8   4  105.09    8.40
   0   8   4  117.89    8.70
   0   8   4  127.89    9.50
   0   8  -4  130.09    9.20
   0  -8  -4  124.49    8.70
   0  -8   4  121.39    9.00
   0  -8   4  118.19    9.30
   0  -8  -4  126.99    8.80
   0   8   5   29.20    4.60
   0   8   5   25.80    4.40
   0   8   5   32.80    5.50
   0   8  -5   42.50    6.10
   0  -8  -5   42.30    5.70
   0  -8  -5   32.50    5.30
   0  -8   5   26.50    4.60
   0  -8   5   27.60    4.80
   0   8   6   59.69    7.00
   0   8   6   38.00    5.10
   0   8  -6   44.80    6.70
   0  -8   6   45.10    6.90
   0  -8   6   56.39    7.10
   0  -8  -6   49.40    5.90
   0  -8  -6   36.70    5.00
   0   8   7   -1.50    1.70
   0   8   7    1.60    1.50
   0   8  -7    3.70    2.60
   0  -8  -7    2.00    2.10
   0  -8   7    1.20    1.70
   0  -8   7   -0.60    1.30
   0   8  -8   71.89    7.60
   0   8   8   72.59    6.90
   0   8   8   82.49    7.40
   0  -8   8   74.39    7.50
   0  -8   8   97.19   12.50
   0   8   9    8.40    2.80
   0   8   9    9.50    3.50
   0   8  -9    5.70    3.30
   0  -8   9    6.80    3.00
   0  -8   9    8.00    3.70
   0  -8  -9    5.10    2.80
   0   8 -10    8.60    3.50
   0   8  10    8.70    3.80
   0   8  10   14.70    3.30
   0  -8 -10    7.20    3.10
   0  -8  10    6.00    4.20
   0  -8  10    4.70    3.40
   0   8  11    3.40    2.50
   0   8  11    3.20    3.10
   0   8 -11    6.80    3.30
   0  -8  11   -0.10    2.70
   0  -8 -11    3.60    3.20
   0  -8  11    2.10    3.20
   0   8  12   22.30    4.70
   0   8 -12   24.80    6.00
   0   8  12   27.30    6.00
   0  -8  12   42.00    7.60
   0  -8  12   21.90    5.70
   0  -8 -12   37.40    7.10
   0   8  13   89.79   11.10
   0   8 -13   73.19   10.40
   0   8  13   74.59    9.20
   0  -8  13   82.59   11.70
   0  -8  13   98.69   11.80
   0  -8 -13   84.29   10.70
   0   8  14   13.20    4.90
   0   8  14   16.00    4.30
   0   8 -14   14.80    4.20
   0   8 -14   18.30    6.60
   0  -8  14   17.10    5.40
   0  -8  14   22.60    6.80
   0  -8 -14    7.30    4.20
   0   8 -15    8.30    3.40
   0   8  15    6.60    3.90
   0   8  15    6.90    4.30
   0  -8  15   14.80    6.30
   0  -8  15    8.00    4.40
   0  -8 -15   12.10    4.30
   0   8 -16   11.50    4.40
   0   8  16    0.10    2.90
   0   8  16    0.90    3.20
   0   8  16   -4.40    3.70
   0  -8  16   11.50    5.50
   0  -8 -16    7.70    3.80
   0   8  17   50.09   10.20
   0   8 -17   77.39   10.00
   0   8  17   67.69   10.40
   0  -8  17   53.59   10.50
   0  -8 -17   67.59   10.20
   0  -8  17   59.99   11.70
   0   8 -18   38.10    7.30
   0   8  18   14.50    7.10
   0   8  18   27.50    7.10
   0  -8  18   25.40   10.60
   0  -8 -18   26.90    7.30
   0   8 -19   25.30    6.30
   0   8  19   24.20   12.40
   0   8  19   17.50    7.20
   0  -8 -19   32.30    6.80
   0  -8  19   21.10    8.60
   0   9   0   -1.00    1.60
   0   9   0    2.30    1.60
   0   9   0   -1.90    1.30
   0  -9   0    0.80    1.90
   0  -9   0   -0.50    1.20
   0  -9   0   -0.10    1.40
   0   9  -1    0.70    1.80
   0   9   1    2.10    2.00
   0   9  -1   -0.70    1.30
   0   9  -1    1.50    1.90
   0   9   1    0.40    1.70
   0   9   1    0.80    1.30
   0  -9  -1    2.50    2.20
   0  -9   1    0.60    1.80
   0  -9   1   -1.10    1.50
   0  -9   1    1.30    1.80
   0  -9  -1    1.00    1.80
   0  -9  -1   -0.20    1.40
   0   9  -2   -1.00    1.60
   0   9   2    2.70    2.40
   0   9   2    2.80    2.30
   0   9  -2    0.70    2.10
   0   9  -2    3.90    2.30
   0   9   2    5.10    2.40
   0  -9  -2    4.00    2.20
   0  -9  -2    3.70    2.30
   0  -9  -2    3.20    2.20
   0  -9   2    1.10    1.90
   0  -9   2    1.10    1.60
   0   9   3   -0.50    1.20
   0   9  -3    1.50    2.20
   0   9   3   -0.30    1.70
   0   9   3   -0.10    1.40
   0   9  -3   -3.20    1.10
   0   9  -3    3.40    2.20
   0  -9   3    0.00    1.90
   0  -9  -3    1.70    1.40
   0  -9   3   -0.50    1.40
   0  -9  -3    1.60    1.80
   0   9  -4    0.20    1.70
   0   9  -4    2.20    2.20
   0   9   4   -0.60    2.00
   0   9   4   -1.20    1.20
   0   9  -4    0.90    1.60
   0   9   4   -1.00    1.60
   0  -9   4   -2.20    1.70
   0  -9  -4   -0.30    1.40
   0  -9  -4    1.00    1.70
   0  -9   4   -1.40    1.50
   0   9  -5   -0.10    1.20
   0   9  -5   -3.90    2.00
   0   9   5    0.50    1.80
   0   9   5    0.30    1.70
   0   9   5    0.40    2.10
   0  -9   5    2.00    2.30
   0  -9  -5    0.70    1.80
   0  -9  -5    2.00    2.00
   0  -9   5    3.00    2.50
   0   9   6    0.90    1.40
   0   9   6   -0.10    1.60
   0   9   6   -0.50    1.80
   0   9  -6    0.10    2.40
   0  -9   6   -0.20    1.50
   0  -9  -6    0.70    1.70
   0  -9  -6   -0.40    1.80
   0  -9   6    2.70    2.30
   0   9   7   -0.60    1.60
   0   9   7   -1.60    1.60
   0   9  -7    0.60    1.80
   0  -9   7    6.80    3.00
   0  -9   7   -2.50    2.00
   0  -9  -7    0.80    1.80
   0   9   8    2.20    1.50
   0   9   8   -0.60    2.00
   0   9  -8   -1.60    2.40
   0  -9  -8    1.70    2.20
   0  -9   8    0.60    2.60
   0  -9   8    2.20    2.20
   0   9   9    0.90    1.90
   0   9  -9    1.10    2.50
   0   9   9   -0.50    1.80
   0  -9   9    2.40    2.80
   0  -9   9    3.90    2.60
   0  -9  -9    0.90    2.10
   0   9  10    1.00    1.70
   0   9 -10   -0.50    2.80
   0  -9  10    0.10    2.40
   0  -9  10    0.40    2.50
   0  -9 -10   -1.70    2.30
   0   9  11    1.30    2.30
   0   9  11    0.40    1.80
   0  -9 -11    1.20    2.70
   0  -9  11   -2.20    2.50
   0  -9  11    7.50    3.80
   0   9  12   -0.30    1.90
   0   9  12    5.30    3.30
   0   9 -12   -0.90    3.40
   0  -9  12    2.70    2.80
   0  -9  12   -6.10    2.70
   0  -9 -12   -1.20    2.60
   0   9  13    1.00    2.20
   0   9 -13   -0.80    3.40
   0   9  13    1.50    3.30
   0  -9  13    2.90    3.30
   0  -9 -13   -3.00    1.70
   0  -9  13    2.20    3.70
   0   9  14    1.20    2.80
   0   9  14   -3.30    2.50
   0   9 -14    1.10    4.30
   0  -9 -14   -1.60    2.50
   0  -9  14    3.10    3.70
   0  -9  14    0.60    3.50
   0   9 -15   -1.20    3.50
   0   9 -15   -0.90    2.60
   0   9  15   -1.60    2.70
   0   9  15    1.00    3.40
   0  -9  15   -3.50    3.30
   0  -9 -15    2.10    3.40
   0   9 -16   -0.60    2.90
   0   9  16    1.90    3.00
   0   9  16   -3.30    3.80
   0  -9  16   -7.70    3.40
   0  -9 -16    1.20    2.90
   0  -9  16   -0.70    4.50
   0   9  17    1.70    3.50
   0   9 -17    5.20    3.00
   0   9  17   -6.60    3.40
   0  -9  17    2.50    5.20
   0  -9 -17    0.70    3.20
   0   9 -18    4.20    4.00
   0   9  18  -10.00    3.70
   0   9  18   -1.50    3.70
   0  -9 -18    0.70    3.60
   0  -9  18   -5.60    5.50
   0   9  19   -0.90    4.30
   0   9 -19   -2.10    3.20
   0  -9 -19    1.80    4.00
   0  -9  19  -18.10    6.00
   0  10   0   21.80    4.10
   0  10   0   19.40    4.40
   0  10   0   22.90    4.40
   0 -10   0   18.00    3.70
   0 -10   0   18.30    4.10
   0 -10   0   13.90    3.60
   0  10  -1   19.90    4.40
   0  10  -1   12.40    3.50
   0  10   1   20.60    4.60
   0  10  -1    9.80    2.20
   0  10   1   13.20    3.20
   0  10   1   20.60    4.30
   0 -10   1   22.80    4.80
   0 -10  -1   17.10    3.80
   0 -10  -1   16.20    3.70
   0 -10   1   11.40    2.80
   0 -10  -1   15.20    3.80
   0 -10   1   15.80    3.80
   0  10   2   41.30    6.20
   0  10   2   24.50    4.20
   0  10  -2   26.70    4.00
   0  10   2   40.20    5.80
   0  10  -2   23.70    4.60
   0  10  -2   19.90    4.30
   0 -10   2   33.40    5.20
   0 -10  -2   29.40    5.20
   0 -10  -2   36.80    5.80
   0 -10   2   32.10    5.30
   0 -10  -2   19.90    3.90
   0  10  -3   63.79    7.60
   0  10   3   60.99    7.30
   0  10   3   64.49    7.50
   0  10  -3   49.00    6.60
   0  10   3   40.90    6.20
   0  10  -3   61.79    5.80
   0 -10   3   72.59    8.80
   0 -10  -3   49.70    6.20
   0 -10  -3   63.39    7.50
   0 -10   3   53.39    6.80
   0 -10  -3   66.59    7.90
   0  10  -4  120.79   10.30
   0  10   4  124.69    9.60
   0  10  -4  123.19    8.90
   0  10   4  121.29    9.20
   0  10  -4  124.89    9.90
   0  10   4  122.29    9.90
   0 -10   4  118.29   10.00
   0 -10  -4  121.79    9.20
   0 -10   4  122.29    9.70
   0 -10  -4  103.69    8.80
   0  10  -5  173.48   15.40
   0  10  -5  169.28   10.70
   0  10   5  162.58   11.40
   0  10   5  164.88   12.00
   0  10   5  147.99   10.90
   0  10  -5  150.68   11.20
   0 -10   5  177.38   11.70
   0 -10  -5  133.79   10.60
   0 -10   5  144.79   11.60
   0 -10  -5  162.78   11.10
   0  10   6   56.09    7.80
   0  10   6   33.60    5.60
   0  10   6   50.19    7.00
   0  10  -6   47.70    6.10
   0  10  -6   48.40    7.00
   0 -10  -6   60.59    7.40
   0 -10   6   55.89    7.70
   0 -10   6   48.20    6.80
   0  10   7  201.88   13.90
   0  10  -7  196.18   13.30
   0  10   7  150.78   12.00
   0  10   7  179.28   12.50
   0 -10   7  185.58   13.10
   0 -10   7  188.48   13.70
   0 -10  -7  179.18   12.20
   0 -10  -7  176.78   12.50
   0  10   8   43.10    6.70
   0  10   8   52.09    7.50
   0  10  -8   40.00    6.80
   0 -10  -8   50.69    7.50
   0 -10   8   32.20    6.20
   0 -10   8   26.90    5.80
   0  10   9   70.49    8.80
   0  10  -9   97.69   11.10
   0  10   9   78.49    7.80
   0 -10   9   85.99   11.70
   0 -10  -9   78.09    9.30
   0 -10   9   66.59    9.20
   0  10 -10  620.84   33.90
   0  10  10  638.94   32.80
   0  10  10  650.63   33.10
   0 -10 -10  602.74   32.80
   0 -10  10  685.13   34.60
   0 -10  10  583.24   34.40
   0  10  11   44.00    7.50
   0  10 -11   60.39    9.20
   0  10  11   35.40    5.90
   0 -10 -11   50.09    7.30
   0 -10  11   38.60    7.30
   0  10 -12  137.29   12.60
   0  10  12  117.29   10.60
   0  10  12  128.09   11.50
   0 -10 -12  128.39   11.40
   0 -10  12  136.89   12.40
   0 -10  12  131.59   13.20
   0  10  13   66.19    9.30
   0  10 -13   76.99   11.20
   0  10  13   61.29    9.00
   0 -10 -13   66.69    9.20
   0 -10  13   77.89   10.90
   0 -10  13   67.59   10.80
   0  10  14   21.90    6.00
   0  10 -14    9.10    5.10
   0  10  14   18.00    4.90
   0 -10  14   11.20    5.30
   0 -10 -14   12.00    4.70
   0 -10  14   14.10    5.30
   0  10  15    4.10    4.30
   0  10 -15    6.00    4.50
   0  10  15   11.60    4.00
   0 -10 -15    7.50    3.70
   0 -10  15    9.70    5.10
   0  10 -16   63.19   12.10
   0  10  16   56.69    9.30
   0  10 -16   62.59    8.70
   0  10  16   63.39    9.60
   0 -10  16   46.00    9.50
   0 -10 -16   60.09   10.00
   0 -10  16   47.80    9.90
   0  10 -17   17.00    4.60
   0  10  17    4.50    4.60
   0  10  17   16.40    5.90
   0 -10  17   -1.40    5.30
   0 -10 -17    9.10    4.50
   0  10  18    0.30    5.00
   0  10  18  -12.70    5.30
   0  10 -18    4.20    3.70
   0 -10  18   -3.20    5.70
   0 -10 -18   -3.00    3.00
   0  11   0    0.30    1.50
   0  11   0    2.20    2.40
   0  11   0    1.70    2.80
   0 -11   0    0.50    2.10
   0 -11   0    2.00    1.90
   0 -11   0    2.30    2.10
   0  11   1    0.40    1.60
   0  11  -1   -1.20    1.50
   0  11   1   -1.70    1.80
   0  11  -1   -2.40    2.10
   0  11   1   -1.10    1.90
   0  11  -1    1.90    2.60
   0 -11   1    3.70    2.60
   0 -11   1    0.80    1.90
   0 -11  -1   -0.60    1.70
   0 -11   1   -1.50    1.80
   0 -11  -1    1.10    1.20
   0 -11  -1    0.00    1.80
   0  11  -2    2.60    2.30
   0  11   2    0.90    2.60
   0  11   2    5.10    2.60
   0  11   2    2.50    1.90
   0  11  -2   -0.40    1.70
   0  11  -2    4.50    2.60
   0 -11  -2    4.30    2.40
   0 -11  -2    5.70    2.90
   0 -11   2    5.80    2.90
   0 -11   2    3.30    2.00
   0 -11  -2    4.40    2.40
   0  11  -3    0.50    2.10
   0  11   3    0.30    1.70
   0  11  -3    1.20    2.10
   0  11   3    2.40    2.80
   0  11   3    1.90    2.20
   0  11  -3    0.10    2.20
   0 -11   3   -0.40    1.70
   0 -11  -3    5.30    2.80
   0 -11  -3   -0.10    1.50
   0 -11   3    2.20    2.30
   0 -11  -3   -0.60    1.60
   0  11  -4    5.20    2.30
   0  11   4    1.00    2.50
   0  11  -4   -0.50    1.80
   0  11   4    0.70    1.70
   0  11   4    0.70    2.10
   0  11  -4    1.10    2.70
   0 -11  -4    0.60    1.60
   0 -11   4    1.60    2.10
   0 -11   4    0.40    1.70
   0 -11  -4   -1.50    2.20
   0  11   5    1.40    1.70
   0  11   5    0.20    2.40
   0  11  -5   -0.20    1.30
   0  11  -5    1.20    2.30
   0  11  -5    1.30    2.20
   0  11   5    0.90    1.50
   0 -11  -5    0.40    1.70
   0 -11   5    0.30    2.30
   0 -11   5   -1.60    1.70
   0 -11  -5    1.10    2.00
   0  11  -6    2.00    2.30
   0  11   6    3.30    2.30
   0  11  -6    0.90    2.10
   0 -11   6    4.20    3.00
   0 -11   6   -1.50    1.80
   0 -11  -6    3.50    1.90
   0 -11  -6    0.00    2.00
   0  11   7    3.90    3.50
   0  11   7    0.70    2.10
   0  11   7    0.90    1.80
   0  11  -7   -4.80    2.20
   0  11  -7   -0.30    1.60
   0 -11  -7   -0.10    1.60
   0 -11  -7    0.40    1.70
   0 -11   7    0.20    2.20
   0 -11   7   -2.30    2.00
   0  11   8   -1.10    1.50
   0  11   8    0.80    3.00
   0  11  -8    2.50    2.10
   0  11   8    0.30    1.60
   0 -11   8   -0.50    2.10
   0 -11  -8    0.40    1.60
   0 -11   8    5.80    3.80
   0  11   9    2.50    2.50
   0  11   9    0.40    2.10
   0  11  -9    2.70    3.10
   0 -11   9   -3.40    1.80
   0 -11   9    3.00    2.90
   0 -11  -9    3.30    2.80
   0  11  10   -3.90    1.50
   0  11 -10    0.10    4.70
   0  11  10    0.60    2.70
   0 -11 -10   -3.90    2.10
   0 -11  10   -3.20    2.00
   0 -11  10    4.10    3.80
   0  11  11   -0.30    2.70
   0  11  11   -2.60    2.10
   0  11 -11    1.60    3.90
   0 -11 -11    5.50    3.20
   0 -11  11    1.80    2.80
   0 -11  11    3.40    3.30
   0  11  12    0.60    2.20
   0  11  12    1.60    2.70
   0  11 -12    2.30    4.20
   0 -11  12    5.50    4.00
   0 -11  12    6.30    3.70
   0 -11 -12    1.10    2.70
   0  11  13    0.70    2.70
   0  11  13    0.60    3.40
   0  11 -13   -0.90    3.30
   0 -11 -13   -3.30    2.00
   0 -11  13    1.70    3.30
   0 -11  13   -0.30    3.20
   0  11  14   -0.20    3.00
   0  11  14   -1.50    2.60
   0  11 -14    3.60    3.60
   0 -11 -14   -0.50    3.40
   0 -11  14    1.40    3.60
   0  11  15   -4.20    2.90
   0  11  15    3.60    3.20
   0  11 -15   -4.50    4.10
   0 -11  15   -1.60    4.60
   0 -11 -15   -0.10    3.20
   0 -11  15   -0.90    4.10
   0  11 -16   -5.50    4.40
   0  11  16    0.70    3.20
   0  11  16   -5.40    3.10
   0 -11 -16   -2.00    2.80
   0 -11  16   -5.10    4.70
   0  11  17   -1.40    3.90
   0  11  17    0.00    3.80
   0  11 -17   -1.60    3.20
   0 -11 -17   -0.40    2.90
   0 -11  17   11.30   10.80
   0  11  18   16.30   10.70
   0  11  18    0.30    4.80
   0  11 -18    2.60    3.10
   0 -11  18   -5.40    5.50
   0 -11 -18   -7.90    4.70
   0  12   0  188.88   12.30
   0  12   0  172.68   13.10
   0  12   0  196.48   12.90
   0 -12   0  208.58   13.40
   0 -12   0  160.78   12.30
   0 -12   0  173.18   12.40
   0  12   1  262.37   16.60
   0  12  -1  255.87   16.60
   0  12  -1  266.27   16.30
   0  12   1  270.07   16.40
   0  12  -1  278.07   15.90
   0  12   1  259.67   15.80
   0 -12  -1  239.18   15.80
   0 -12   1  291.77   17.00
   0 -12  -1  251.47   16.30
   0 -12   1  252.77   15.70
   0 -12   1  258.67   16.10
   0  12   2  116.99   10.10
   0  12   2  140.59   10.10
   0  12   2  121.79   10.10
   0  12  -2  154.38   10.20
   0  12  -2  134.39   10.40
   0 -12  -2  110.09    9.70
   0 -12   2  126.09   10.00
   0 -12  -2  113.29    9.60
   0 -12   2  159.38   11.50
   0 -12  -2  119.19    9.90
   0  12  -3  791.62   41.00
   0  12   3  860.31   40.80
   0  12   3  831.52   40.40
   0  12   3  849.32   40.10
   0  12  -3  810.22   39.50
   0  12  -3  810.72   40.20
   0 -12  -3  826.12   40.30
   0 -12  -3  795.82   40.20
   0 -12  -3  799.32   39.90
   0 -12   3  830.72   41.10
   0 -12   3  804.82   40.40
   0  12  -4    8.40    2.60
   0  12   4    2.00    2.50
   0  12   4    2.40    2.80
   0  12   4    1.60    2.80
   0  12  -4    6.50    3.70
   0  12  -4    4.90    3.10
   0 -12   4    7.00    2.90
   0 -12  -4    3.40    2.10
   0 -12  -4    5.90    2.90
   0  12  -5  247.78   16.00
   0  12  -5  255.07   17.20
   0  12  -5  267.47   15.40
   0  12   5  244.88   16.30
   0  12   5  261.77   16.00
   0  12   5  254.17   15.80
   0 -12   5  234.58   16.50
   0 -12  -5  232.78   15.40
   0 -12  -5  221.58   15.00
   0 -12   5  241.88   16.00
   0  12  -6   95.09    9.10
   0  12   6   78.09    8.20
   0  12   6  101.49    9.60
   0  12  -6   91.09    7.90
   0  12   6   94.19    8.70
   0 -12  -6  108.09    9.30
   0 -12   6   99.69    9.10
   0 -12   6   93.09    9.50
   0 -12  -6   90.59    8.40
   0  12   7   68.09    9.00
   0  12  -7   78.19    8.20
   0  12  -7   75.49    7.30
   0  12   7   94.99    9.40
   0  12   7   78.19    8.50
   0 -12  -7   84.09    7.90
   0 -12   7   78.49    8.30
   0 -12   7   65.89    9.00
   0 -12  -7   86.29    8.50
   0  12   8    3.60    3.10
   0  12   8   -2.00    1.50
   0  12   8    0.60    3.10
   0  12  -8    0.60    3.20
   0  12  -8   -0.70    1.80
   0 -12  -8    0.50    1.90
   0 -12   8   -0.70    2.40
   0 -12   8    5.00    3.00
   0  12   9    7.20    2.70
   0  12  -9    3.90    2.90
   0  12   9    5.70    3.80
   0  12   9    7.10    3.50
   0 -12   9    7.10    3.10
   0 -12  -9    7.00    3.10
   0 -12   9    9.40    4.40
   0  12  10   79.59    8.40
   0  12  10   92.99    9.50
   0  12 -10   96.79   11.50
   0  12  10   74.19   10.80
   0 -12 -10   89.59    9.20
   0 -12  10   69.89   10.70
   0  12 -11    2.60    3.30
   0  12  11    3.80    2.70
   0  12  11    8.00    3.40
   0 -12  11    0.40    2.50
   0 -12  11    2.10    3.70
   0 -12 -11    0.40    2.60
   0  12 -12   16.70    5.70
   0  12  12    8.90    4.20
   0  12  12   22.40    5.70
   0 -12  12   18.10    4.80
   0 -12 -12   24.30    5.30
   0 -12  12   18.00    6.20
   0  12  13   -3.10    2.50
   0  12 -13    0.80    3.70
   0  12  13    5.50    3.50
   0 -12 -13   -3.10    2.50
   0 -12  13    3.70    3.50
   0  12  14   86.99   11.20
   0  12  14  111.39   11.20
   0  12 -14   96.79   13.80
   0 -12 -14  104.69   12.80
   0 -12  14   95.39   13.20
   0  12  15   28.30    6.80
   0  12 -15   15.90    7.10
   0  12  15   30.40    7.20
   0 -12  15   25.80    8.40
   0 -12  15   25.80    8.70
   0 -12 -15   37.70    7.60
   0  12 -16    0.50    4.80
   0  12  16   -0.20    3.80
   0  12  16   -1.60    3.50
   0 -12 -16    0.60    3.30
   0 -12  16   -2.10    5.30
   0  12  17   38.90    8.60
   0  12  17   44.50    9.50
   0  12 -17   55.29    8.60
   0  12 -17   54.19   11.00
   0 -12  17   38.30    9.10
   0 -12 -17   57.69    9.30
   0  12  18    5.50    4.70
   0  12 -18   -3.10    3.30
   0 -12 -18   14.70    5.90
   0 -12  18   -5.60    5.40
   0  13   0    1.20    1.10
   0  13   0    1.80    2.60
   0  13   0    4.50    3.30
   0 -13   0    2.50    2.70
   0 -13   0    1.80    1.40
   0 -13   0    2.40    2.40
   0  13  -1    2.80    2.30
   0  13   1    2.00    1.90
   0  13   1    0.80    2.60
   0  13  -1    0.00    1.60
   0  13  -1    2.30    2.50
   0 -13  -1    0.90    1.40
   0 -13  -1    3.20    2.20
   0 -13   1    2.80    2.00
   0 -13   1    3.20    2.50
   0 -13  -1    1.30    2.10
   0 -13   1    2.50    2.00
   0  13   2    0.70    2.50
   0  13  -2    0.70    2.50
   0  13  -2    4.50    2.60
   0  13   2   -1.60    2.30
   0  13  -2    4.30    2.50
   0 -13  -2   -1.40    1.70
   0 -13   2   -1.50    1.90
   0 -13   2   -1.40    1.50
   0 -13  -2   -1.30    1.80
   0 -13  -2    2.20    1.50
   0  13  -3    1.30    2.10
   0  13  -3    6.00    3.20
   0  13   3    1.80    2.30
   0  13   3    2.00    2.20
   0  13  -3   -0.10    2.30
   0  13   3    4.40    2.20
   0 -13  -3    2.40    2.60
   0 -13   3    1.00    1.80
   0 -13  -3    2.20    2.30
   0 -13  -3    3.50    2.70
   0 -13   3   -0.70    1.70
   0  13  -4    0.90    2.00
   0  13   4    1.00    2.10
   0  13   4    0.40    2.60
   0  13  -4    1.10    2.40
   0  13  -4    2.20    3.00
   0  13   4    1.10    2.10
   0 -13   4    1.30    2.30
   0 -13  -4   -0.90    1.50
   0 -13  -4    3.30    2.70
   0 -13   4   -0.60    2.10
   0  13   5    0.30    2.30
   0  13   5    2.80    3.00
   0  13  -5   -0.30    2.60
   0  13  -5   -3.20    2.10
   0  13  -5    1.00    1.90
   0 -13   5    0.50    2.70
   0 -13  -5    0.40    2.10
   0 -13   5   -0.10    2.00
   0 -13  -5    1.10    2.20
   0  13   6   -2.10    2.60
   0  13   6   -0.50    2.10
   0  13   6   -1.30    2.30
   0  13  -6    3.30    2.40
   0  13  -6    1.10    2.60
   0 -13   6    1.70    2.70
   0 -13  -6    1.80    2.50
   0 -13   6   -0.60    2.00
   0 -13  -6   -0.40    2.00
   0  13  -7    1.10    3.20
   0  13  -7   -0.70    1.80
   0  13   7    1.90    2.50
   0  13   7    2.50    2.50
   0  13   7    1.10    2.80
   0 -13  -7   -2.70    1.60
   0 -13  -7    1.80    2.80
   0 -13   7    1.10    2.30
   0 -13   7    0.90    2.30
   0  13   8   -1.70    2.00
   0  13   8   -1.60    1.90
   0  13   8   -1.90    3.00
   0  13  -8    3.20    2.60
   0  13  -8    0.30    2.30
   0 -13   8    0.80    2.00
   0 -13   8    1.80    2.70
   0 -13  -8    1.00    2.60
   0 -13  -8    2.30    2.50
   0  13   9   -3.60    1.80
   0  13   9   -1.10    3.30
   0  13  -9   -1.50    3.50
   0  13   9    0.60    2.80
   0  13  -9    1.00    2.80
   0 -13   9   -1.80    2.30
   0 -13   9    2.20    2.70
   0 -13  -9    3.30    3.50
   0  13  10   -2.80    2.40
   0  13  10    2.60    3.30
   0  13 -10    1.40    2.20
   0  13 -10   -3.40    2.70
   0  13  10   -0.70    3.10
   0 -13 -10   -1.20    2.60
   0 -13  10    1.70    3.40
   0 -13  10    0.80    2.90
   0  13  11    5.60    3.10
   0  13 -11    0.80    3.40
   0  13  11    5.70    4.80
   0  13  11    3.30    2.80
   0 -13 -11    0.20    3.10
   0 -13  11    2.80    2.70
   0 -13  11    1.00    3.50
   0  13  12    3.10    3.20
   0  13 -12    2.50    4.00
   0  13  12    3.00    3.10
   0  13  12    0.10    3.40
   0 -13  12    0.90    3.00
   0 -13 -12   -0.70    2.70
   0 -13  12    4.00    3.70
   0  13 -13   -3.00    3.50
   0  13  13    0.90    3.30
   0  13  13   -5.40    2.90
   0 -13  13   -5.20    3.10
   0 -13 -13    1.00    3.10
   0  13  14   -0.90    3.20
   0  13 -14   -6.40    3.60
   0 -13  14   -3.90    4.50
   0 -13 -14   -3.90    2.40
   0 -13  14   -7.40    3.70
   0  13 -15    3.70    5.40
   0  13  15   -0.90    4.60
   0  13  15    2.10    3.20
   0 -13  15    8.40    5.10
   0 -13 -15    0.60    3.60
   0  13  16    5.00    4.00
   0  13  16    1.30    3.80
   0  13 -16   -2.50    3.30
   0 -13 -16    1.80    4.00
   0 -13  16    4.10    5.60
   0  13 -17    0.60    5.50
   0  13  17   -8.30    3.40
   0 -13 -17   -1.40    3.20
   0 -13  17    2.80    6.30
   0  14   0  146.49   12.20
   0  14   0  139.29   10.70
   0  14   0  137.29   11.20
   0 -14   0  140.79   11.40
   0 -14   0  132.39   10.80
   0  14  -1   91.29    8.70
   0  14   1   85.09    9.10
   0  14  -1   96.09   11.30
   0  14   1   82.19    7.90
   0  14   1   65.79    8.50
   0  14  -1   92.59    8.30
   0 -14  -1   75.19    8.10
   0 -14  -1   88.69    8.60
   0 -14  -1   76.79    8.20
   0 -14   1   83.59    8.30
   0 -14   1   82.09    8.60
   0 -14   1   79.49    8.40
   0  14   2  174.18   13.40
   0  14  -2  172.28   12.20
   0  14  -2  162.58   12.60
   0  14  -2  157.28   13.20
   0  14   2  182.68   12.70
   0  14   2  155.08   12.60
   0 -14   2  173.28   12.80
   0 -14  -2  168.98   12.80
   0 -14  -2  162.58   12.50
   0 -14   2  173.28   13.30
   0 -14  -2  172.48   12.90
   0  14  -3   61.99    7.60
   0  14   3   69.29    9.20
   0  14   3   63.29    8.70
   0  14  -3   64.69    8.60
   0  14  -3   56.69    8.80
   0  14   3   80.69    9.80
   0 -14   3   52.09    7.90
   0 -14  -3   51.79    7.80
   0 -14  -3   53.89    7.40
   0 -14  -3   61.49    8.00
   0 -14   3   72.39    9.70
   0  14   4  318.07   20.10
   0  14  -4  340.87   20.20
   0  14   4  298.57   19.20
   0  14  -4  326.67   19.20
   0  14   4  341.57   20.20
   0  14  -4  308.97   20.60
   0 -14  -4  334.97   19.70
   0 -14   4  303.47   20.30
   0 -14  -4  325.87   19.70
   0 -14   4  285.27   19.30
   0  14   5   99.99    9.30
   0  14  -5   97.79    9.50
   0  14  -5  105.49    9.30
   0  14   5  103.69   10.30
   0  14  -5  101.69   10.70
   0  14   5   93.29    9.60
   0 -14   5  115.79   10.80
   0 -14  -5  107.19    9.60
   0 -14   5  104.19   10.10
   0 -14  -5   94.59    9.40
   0  14   6    4.70    3.40
   0  14  -6    3.00    3.60
   0  14   6   13.80    4.30
   0  14  -6   14.00    4.00
   0  14   6   11.40    4.50
   0 -14  -6   10.90    4.00
   0 -14   6   10.20    4.00
   0 -14   6    7.10    3.30
   0 -14  -6    5.60    4.20
   0  14  -7   39.20    7.30
   0  14   7   31.70    5.50
   0  14  -7   37.60    5.70
   0  14   7   44.90    7.80
   0 -14   7   48.50    7.90
   0 -14  -7   41.80    7.40
   0 -14   7   26.20    6.30
   0 -14  -7   27.70    5.60
   0  14   8   85.89   10.60
   0  14  -8   59.79    8.20
   0  14   8   83.99   10.60
   0  14   8  104.99   12.90
   0 -14   8   68.79    9.50
   0 -14   8   91.09   12.20
   0 -14  -8   91.29   11.60
   0 -14  -8   91.09    8.90
   0  14   9    9.20    3.90
   0  14   9    4.50    4.60
   0  14  -9   10.00    2.90
   0  14   9    7.90    4.40
   0  14  -9    4.70    4.40
   0 -14  -9    8.90    3.70
   0 -14   9   11.40    5.70
   0 -14   9   15.90    5.00
   0  14 -10  323.47   21.10
   0  14  10  262.27   19.00
   0  14  10  281.97   19.60
   0  14  10  319.27   21.90
   0  14 -10  302.67   18.60
   0 -14 -10  299.57   20.00
   0 -14  10  331.67   21.20
   0 -14  10  280.67   21.30
   0  14  11   -2.00    3.30
   0  14  11    1.00    2.90
   0  14 -11   -1.40    2.80
   0  14 -11   -5.40    2.70
   0  14  11   -1.70    2.40
   0 -14 -11   -3.80    2.40
   0 -14  11   -0.10    3.20
   0 -14  11    2.00    2.90
   0  14  12  110.79   11.20
   0  14 -12  117.79   12.20
   0  14  12  117.99   13.70
   0  14 -12  111.59   10.40
   0  14  12  107.89   14.10
   0 -14 -12  141.29   12.70
   0 -14  12  101.99   12.70
   0  14 -13   18.40    7.30
   0  14  13   17.50    6.90
   0  14 -13   15.50    4.50
   0  14  13   22.30    6.30
   0 -14  13   26.00    6.50
   0 -14 -13   16.70    5.40
   0  14  14    5.50    3.60
   0  14  14    0.90    3.20
   0  14  14   10.40    5.50
   0  14 -14    0.30    3.40
   0  14 -14    0.90    4.70
   0 -14 -14    0.70    3.70
   0 -14  14    3.10    5.50
   0  14 -15   24.50    8.20
   0  14  15   14.50    5.80
   0  14  15   14.60    7.10
   0  14  15   15.00    5.40
   0 -14 -15   12.40    5.30
   0 -14  15   17.20    7.40
   0  14 -16    0.30    5.10
   0  14  16    7.60    4.30
   0 -14  16  -11.40    8.70
   0 -14 -16    0.30    7.00
   0  14 -17    4.20    4.90
   0  14 -17   -0.70    4.70
   0  14  17    4.80    4.60
   0 -14  17   -7.80    5.60
   0 -14 -17    0.40    4.00
   0  15   0    2.30    1.50
   0  15   0    1.30    2.50
   0  15   0   -0.30    2.10
   0 -15   0   -0.80    1.70
   0 -15   0    0.30    2.00
   0 -15   0    1.20    2.00
   0  15  -1   -0.10    2.60
   0  15   1    1.70    2.90
   0  15   1   -0.90    1.60
   0  15  -1    2.10    1.80
   0  15   1    1.30    2.50
   0  15  -1   -3.50    3.00
   0 -15   1    5.70    2.80
   0 -15  -1    3.70    2.40
   0 -15  -1    1.70    1.90
   0 -15  -1    2.80    2.70
   0 -15   1   -1.20    1.90
   0  15  -2    5.80    3.90
   0  15  -2    1.50    1.70
   0  15  -2    1.90    3.10
   0  15   2    1.20    3.00
   0  15   2    1.70    2.20
   0  15   2    1.60    2.00
   0 -15  -2   -1.10    1.70
   0 -15  -2   -1.90    1.90
   0 -15  -2    0.60    2.40
   0 -15   2    4.60    2.80
   0 -15   2    3.60    3.20
   0  15   3    0.40    2.60
   0  15  -3    0.80    2.30
   0  15  -3    0.40    2.00
   0  15  -3   -0.70    2.20
   0  15   3   -3.40    1.90
   0  15   3    0.90    2.00
   0 -15   3    2.30    2.50
   0 -15  -3    1.80    2.10
   0 -15  -3    3.60    2.60
   0 -15  -3   -1.20    1.90
   0  15  -4    1.40    3.10
   0  15   4    1.10    2.20
   0  15   4   -0.50    3.10
   0  15  -4    4.10    2.50
   0  15   4   -2.90    2.10
   0  15  -4    0.90    2.90
   0 -15  -4   -3.00    1.80
   0 -15   4    3.70    2.40
   0 -15  -4    3.30    2.90
   0 -15   4    0.40    2.10
   0  15  -5   -1.00    3.00
   0  15  -5    3.40    3.80
   0  15   5    1.90    2.70
   0  15   5    1.20    2.50
   0  15  -5   -0.90    2.10
   0  15   5    0.50    2.00
   0 -15   5   -1.20    2.20
   0 -15  -5    3.20    3.00
   0 -15   5    0.10    2.10
   0 -15  -5    1.70    2.20
   0  15  -6    1.60    2.30
   0  15  -6    6.00    3.40
   0  15  -6    1.90    2.80
   0  15   6    0.20    2.50
   0  15   6    0.90    2.40
   0 -15   6    1.10    2.90
   0 -15  -6   -0.90    2.60
   0 -15  -6    2.60    1.90
   0 -15   6    1.10    2.70
   0  15   7    1.80    3.20
   0  15   7    2.60    3.00
   0  15  -7   -2.50    2.00
   0  15   7   -2.50    3.20
   0 -15  -7   -1.50    2.30
   0 -15   7   -2.20    2.50
   0 -15   7   -1.80    2.20
   0 -15  -7    4.70    3.10
   0  15  -8   -1.10    3.50
   0  15   8    2.20    3.90
   0  15  -8    2.00    2.70
   0  15   8   -2.80    2.50
   0  15   8   -1.20    2.40
   0 -15   8    2.60    3.80
   0 -15  -8   -2.20    1.90
   0 -15   8   -0.60    2.90
   0 -15  -8   -0.30    2.60
   0  15   9    0.80    3.40
   0  15   9    4.20    3.80
   0  15  -9   -1.50    2.00
   0  15   9    1.80    3.10
   0  15  -9   -3.70    3.50
   0 -15   9   -5.10    2.50
   0 -15   9   -2.50    3.50
   0 -15  -9    3.80    3.00
   0  15 -10   -0.80    3.30
   0  15  10   -3.20    2.60
   0  15 -10    0.30    2.80
   0  15  10   -3.20    2.70
   0  15  10   -0.80    3.50
   0 -15  10    0.70    2.70
   0 -15  10    1.00    3.30
   0 -15 -10    1.80    2.50
   0  15 -11    4.70    4.20
   0  15  11   -0.40    4.00
   0  15  11    2.70    3.60
   0  15 -11    2.00    2.80
   0  15  11   -3.70    2.90
   0 -15 -11   -1.80    3.00
   0 -15  11   -1.70    3.20
   0  15 -12    5.60    5.10
   0  15 -12    1.70    3.40
   0  15  12    0.10    4.30
   0  15  12    0.70    3.40
   0 -15  12    3.50    4.30
   0 -15 -12   -1.20    2.80
   0 -15  12   -3.00    3.00
   0  15  13   -5.10    2.70
   0  15 -13   -5.80    3.80
   0  15 -13   -4.00    3.20
   0  15  13   -1.70    3.80
   0  15  13   -0.40    3.10
   0 -15  13   -6.70    4.40
   0 -15 -13    0.90    3.50
   0 -15  13    0.20    4.00
   0  15  14   -1.30    3.80
   0  15 -14   -3.20    4.50
   0  15  14   -4.60    5.70
   0  15  14   -1.00    3.90
   0  15 -14    2.00    4.10
   0 -15 -14    2.70    3.80
   0 -15  14   -0.10    4.00
   0  15  15   -2.20    4.20
   0  15 -15    6.60    4.10
   0  15 -15    3.70    3.90
   0  15  15   -6.80    3.60
   0 -15  15   -4.50    4.80
   0 -15 -15   -5.00    3.60
   0  15 -16   -2.30    4.40
   0  15  16    0.50    3.90
   0  15 -16    7.40    5.60
   0  15  16    4.30    5.10
   0 -15  16   -5.40    4.70
   0 -15 -16    0.80    3.20
   0  15 -17   -2.90    5.10
   0  16   0  152.68   12.90
   0  16   0  136.89   11.40
   0  16   0  134.49   12.20
   0 -16   0  138.29   11.80
   0 -16   0  140.29   12.00
   0 -16   0  128.29   11.60
   0  16   1  156.18   12.10
   0  16  -1  159.68   13.70
   0  16   1  153.18   12.90
   0  16  -1  139.29   12.70
   0  16  -1  141.99   11.80
   0  16   1  175.68   14.20
   0 -16  -1  171.58   13.30
   0 -16  -1  176.28   13.40
   0 -16   1  149.29   12.50
   0 -16  -1  172.08   13.00
   0 -16   1  149.59   12.60
   0  16  -2  111.09   11.30
   0  16   2  111.79   10.10
   0  16   2  110.99   11.00
   0  16  -2  112.09   11.00
   0  16  -2  122.69   10.20
   0  16   2  114.79   11.20
   0 -16  -2  114.49   10.50
   0 -16  -2   95.89   10.00
   0 -16  -2  101.59   10.20
   0 -16   2  102.39   10.60
   0 -16   2  115.09   10.70
   0  16  -3  282.87   20.20
   0  16   3  299.47   19.80
   0  16   3  279.37   18.50
   0  16   3  295.17   19.40
   0  16  -3  322.17   19.80
   0  16  -3  284.57   18.30
   0 -16   3  279.47   19.60
   0 -16  -3  287.77   19.20
   0 -16  -3  270.07   18.60
   0 -16   3  314.87   19.70
   0 -16  -3  288.47   18.90
   0  16   4    4.10    3.80
   0  16  -4    0.80    3.20
   0  16   4    2.90    3.10
   0  16  -4   -1.70    2.00
   0  16  -4    1.90    3.20
   0  16   4    3.30    4.10
   0 -16   4    3.60    2.50
   0 -16  -4    5.20    3.30
   0 -16  -4    1.30    2.50
   0 -16   4    1.30    3.60
   0  16  -5   61.59    8.80
   0  16  -5   59.99   10.30
   0  16   5   60.69    9.50
   0  16   5   69.59    9.90
   0  16  -5   63.19    8.60
   0  16   5   47.40    7.70
   0 -16   5   48.20    7.80
   0 -16  -5   75.99   10.10
   0 -16   5   39.90    7.10
   0 -16  -5   65.39    9.00
   0  16   6   12.80    4.20
   0  16   6    9.40    4.10
   0  16  -6   16.40    4.30
   0  16  -6   12.70    4.50
   0  16  -6   15.40    5.90
   0  16   6   16.00    5.10
   0 -16  -6   19.80    5.80
   0 -16   6   18.20    5.30
   0 -16   6    7.20    4.40
   0 -16  -6   13.40    4.30
   0  16  -7   12.70    4.80
   0  16  -7   10.90    5.00
   0  16   7   13.90    4.10
   0  16   7   13.70    5.80
   0  16   7   18.70    5.70
   0 -16   7    6.50    4.20
   0 -16   7   16.20    5.30
   0 -16  -7   17.50    5.00
   0 -16  -7   17.00    5.40
   0  16   8    7.00    3.50
   0  16   8    6.20    3.70
   0  16   8    5.30    4.30
   0  16  -8   12.20    3.90
   0  16  -8    9.40    4.90
   0 -16  -8    9.00    3.70
   0 -16   8    0.10    3.30
   0 -16  -8    8.30    4.00
   0 -16   8    5.70    4.50
   0  16   9   53.79    9.00
   0  16   9   72.89   11.60
   0  16  -9   63.89   10.10
   0  16   9   95.69   13.00
   0  16  -9   97.89   11.30
   0 -16  -9   95.29   11.70
   0 -16  -9   73.59    9.60
   0 -16   9   73.19   10.80
   0  16 -10   78.09   10.10
   0  16  10   60.29    9.90
   0  16  10   58.79    9.10
   0  16 -10   71.19   10.20
   0  16  10   50.89    7.90
   0 -16 -10   62.49    9.00
   0 -16  10   72.19   10.60
   0  16  11    2.80    4.40
   0  16  11    1.10    3.40
   0  16  11   11.70    6.00
   0  16 -11    4.40    3.10
   0  16 -11    1.40    3.60
   0 -16  11    2.50    3.60
   0 -16 -11    4.30    4.20
   0  16  12   -0.40    3.20
   0  16 -12   -1.80    3.70
   0  16  12    5.80    4.40
   0  16  12   -1.10    4.60
   0  16 -12   -2.90    3.00
   0 -16  12   -7.40    3.40
   0 -16  12    2.40    4.00
   0 -16 -12   -0.30    3.20
   0  16  13    7.30    4.60
   0  16  13   -0.50    5.40
   0  16 -13   -5.50    3.40
   0  16 -13    2.40    5.50
   0  16  13    1.10    3.90
   0 -16 -13    0.20    3.40
   0 -16  13    3.00    4.60
   0  16  14   10.30    7.20
   0  16  14   18.70    5.60
   0  16 -14   11.60    6.00
   0  16 -14   13.00    4.90
   0 -16  14    8.90    6.10
   0 -16 -14   21.00    7.80
   0  16 -15   23.20    7.00
   0  16  15   15.80    5.00
   0  16 -15    1.50    4.80
   0  16  15   19.90    7.90
   0 -16  15   16.40   11.30
   0 -16 -15   20.50    7.10
   0  16  16    5.60    6.30
   0  16 -16   -7.60    5.10
   0  16  16    3.60    4.70
   0 -16  16    8.50    6.40
   0 -16 -16   -2.30    3.70
   0  17   0    2.30    2.70
   0  17   0   -1.30    2.10
   0  17   0    2.10    2.90
   0 -17   0    1.50    2.40
   0 -17   0    1.20    2.50
   0 -17   0    3.00    2.60
   0  17  -1    7.70    3.50
   0  17   1    3.70    3.60
   0  17  -1    1.90    2.30
   0  17   1    3.00    2.30
   0  17  -1    0.70    3.40
   0  17   1    9.20    3.80
   0 -17   1    4.90    3.50
   0 -17  -1    1.80    2.10
   0 -17  -1    2.10    3.10
   0 -17  -1   -0.10    2.50
   0 -17   1    3.00    2.90
   0  17  -2    0.80    3.30
   0  17   2   -2.70    4.10
   0  17  -2   -0.40    2.30
   0  17   2   -1.10    1.60
   0  17   2   -0.90    3.20
   0  17  -2   -0.90    2.50
   0 -17   2   -1.00    2.30
   0 -17  -2    2.50    3.00
   0 -17   2   -0.10    2.60
   0 -17  -2    1.00    2.00
   0 -17  -2   -1.70    2.50
   0  17  -3    2.70    4.00
   0  17   3    0.20    2.70
   0  17  -3    0.20    2.30
   0  17   3    0.50    2.60
   0  17   3   -3.80    3.00
   0  17  -3    0.70    2.60
   0 -17  -3    3.90    2.70
   0 -17  -3   -2.70    1.70
   0 -17  -3   -2.70    2.20
   0 -17   3    0.40    3.00
   0  17   4    2.20    3.50
   0  17  -4    1.20    3.30
   0  17   4   -0.70    3.20
   0  17  -4    2.80    4.00
   0  17   4   -3.80    2.10
   0  17  -4    1.00    2.90
   0 -17  -4    0.20    2.30
   0 -17   4    0.30    2.80
   0 -17  -4    2.70    2.70
   0  17   5    3.20    3.30
   0  17  -5   -1.30    3.80
   0  17  -5   -1.30    2.30
   0  17  -5   -0.90    2.90
   0  17   5    1.00    3.30
   0  17   5   -1.50    3.60
   0 -17  -5    2.70    3.70
   0 -17   5   -4.40    2.40
   0 -17   5   -2.60    3.20
   0 -17  -5   -1.10    2.40
   0  17   6   -3.80    3.00
   0  17   6    0.70    2.50
   0  17  -6   -1.50    2.70
   0  17   6   -0.80    2.60
   0  17  -6   -0.50    2.80
   0  17  -6   -2.50    2.50
   0 -17  -6    0.90    2.60
   0 -17   6   -0.50    2.90
   0 -17  -6   -4.90    2.30
   0 -17   6    2.60    2.90
   0  17   7    0.30    2.60
   0  17  -7    5.10    4.70
   0  17   7    0.20    3.50
   0  17   7    6.10    4.40
   0  17  -7   -0.10    3.00
   0 -17   7   -3.10    3.00
   0 -17  -7    3.30    3.40
   0 -17  -7    1.00    2.60
   0  17   8    1.00    3.20
   0  17  -8    2.60    3.20
   0  17   8   -3.20    2.80
   0  17  -8    1.20    3.90
   0  17   8    2.60    3.10
   0 -17  -8   -1.40    3.00
   0 -17   8   -0.70    3.30
   0 -17  -8   -1.70    2.60
   0  17  -9   -3.00    3.00
   0  17  -9    8.50    4.60
   0  17   9    3.20    4.30
   0  17   9   -0.10    3.10
   0  17   9   -2.00    3.00
   0 -17  -9    9.00    3.70
   0 -17  -9    2.80    3.30
   0 -17   9    0.80    4.10
   0  17  10   -1.50    3.40
   0  17 -10   -2.50    2.70
   0  17 -10    0.80    3.80
   0  17  10   -1.50    3.20
   0  17  10   -1.90    2.50
   0 -17  10    4.70    4.30
   0 -17 -10   -2.40    2.80
   0  17  11    2.00    3.90
   0  17 -11   -2.90    4.10
   0  17  11   -3.60    3.80
   0  17  11    2.00    3.60
   0  17 -11    1.60    3.40
   0 -17  11    2.00    4.40
   0 -17  11   -2.90    3.90
   0 -17 -11   -0.30    3.20
   0  17 -12   -2.80    3.70
   0  17  12   -6.70    2.70
   0  17  12    0.00    4.20
   0  17  12    1.10    5.40
   0  17 -12   -3.30    3.50
   0 -17  12    2.20    6.00
   0 -17 -12   -1.40    3.00
   0  17  13    0.50    4.00
   0  17 -13    1.90    5.20
   0  17  13    2.70    5.00
   0  17 -13    5.90    4.50
   0 -17  13    0.80    5.60
   0 -17 -13    5.70    7.70
   0  17 -14   -7.90    4.20
   0  17  14  -10.90    4.40
   0  17  14   -6.10    3.40
   0  17 -14    5.40    4.50
   0 -17 -14   -4.00    3.20
   0 -17  14    0.40    5.60
   0  17 -15    2.30    5.40
   0  17  15   -5.20    4.00
   0  17  15    3.20    4.90
   0 -17  15    2.30    6.40
   0 -17 -15   -1.00    3.60
   0  18   0    3.00    3.40
   0  18   0   10.10    4.40
   0  18   0   -4.10    2.90
   0 -18   0    2.10    2.60
   0 -18   0    2.90    3.00
   0  18   1   18.60    5.50
   0  18  -1   16.50    4.40
   0  18   1   17.80    5.20
   0  18  -1   24.00    6.80
   0  18  -1   14.80    5.20
   0  18   1   27.90    6.80
   0 -18  -1   24.10    9.80
   0 -18   1   16.90    4.80
   0 -18  -1    4.30    3.90
   0 -18  -1   23.60    6.30
   0  18  -2    3.80    3.50
   0  18  -2    4.00    3.50
   0  18   2    0.80    2.60
   0  18   2    0.80    4.40
   0  18   2    4.40    4.10
   0  18  -2   -0.60    2.20
   0 -18  -2   -3.20    2.60
   0 -18  -2    2.00    3.10
   0 -18   2   -1.90    4.30
   0 -18  -2   -1.60    2.40
   0 -18   2    6.20    3.40
   0  18   3   18.40    5.80
   0  18  -3   26.60    6.80
   0  18  -3   23.20    6.80
   0  18   3   18.40    5.80
   0  18   3   18.50    5.90
   0  18  -3   16.60    4.60
   0 -18  -3    6.20    3.40
   0 -18   3   21.00    6.20
   0 -18  -3   17.10    5.50
   0 -18  -3   23.40    5.90
   0 -18   3   13.20    5.40
   0  18  -4   57.49    9.90
   0  18   4   52.19    9.70
   0  18  -4   41.10    6.70
   0  18   4   54.19    9.50
   0  18  -4   43.50    7.90
   0  18   4   47.60    8.70
   0 -18  -4   41.30    7.60
   0 -18   4   55.09    8.70
   0 -18   4   32.50    7.10
   0 -18  -4   32.20    6.60
   0  18   5    1.70    4.10
   0  18  -5    9.50    4.50
   0  18   5    9.00    4.40
   0  18  -5    7.20    4.30
   0  18   5    8.70    4.80
   0  18  -5    9.40    4.40
   0 -18  -5   14.80    5.30
   0 -18   5    2.30    3.40
   0 -18  -5    3.50    2.60
   0 -18   5    8.30    4.10
   0  18   6   16.30    4.90
   0  18   6   12.20    5.20
   0  18   6   13.60    4.70
   0  18  -6   11.60    5.50
   0  18  -6   16.10    5.20
   0  18  -6   20.50    6.00
   0 -18   6   10.90    4.60
   0 -18  -6   15.10    4.90
   0 -18   6   35.30    8.70
   0 -18  -6   10.80    4.60
   0  18  -7   22.80    5.00
   0  18   7   30.40    6.20
   0  18   7   31.50    7.30
   0  18  -7   30.40    7.50
   0  18   7   43.60    8.10
   0 -18  -7   30.00    7.10
   0 -18  -7   45.00    8.00
   0 -18   7   34.30    7.40
   0  18  -8  107.09   13.70
   0  18   8  113.59   14.40
   0  18   8   86.89   12.20
   0  18  -8   96.09   11.70
   0 -18   8   81.89   12.10
   0 -18  -8   89.89   11.70
   0 -18  -8   88.09   11.30
   0  18   9   33.00    7.30
   0  18   9   47.10    8.70
   0  18  -9   51.29    9.20
   0  18   9   28.10    7.30
   0  18  -9   43.40    8.10
   0 -18  -9   44.00    8.70
   0 -18   9   39.20    8.30
   0 -18  -9   31.60    6.90
   0  18 -10  202.78   15.90
   0  18  10  213.18   17.10
   0  18  10  245.78   19.20
   0  18  10  220.08   17.20
   0  18 -10  216.78   18.10
   0 -18 -10  209.28   17.40
   0 -18  10  194.88   17.10
   0  18  11   -0.30    3.20
   0  18 -11   -3.50    3.90
   0  18 -11    1.50    4.40
   0  18  11    6.90    4.10
   0  18  11   -8.10    3.20
   0 -18 -11   -0.30    3.60
   0 -18  11   -1.00    5.10
   0  18  12   40.80    7.80
   0  18 -12   38.00    7.30
   0  18  12   51.29   10.80
   0  18 -12   52.59   10.00
   0 -18  12   43.50    9.30
   0  18 -13   -3.70    4.80
   0  18 -13   23.80    7.50
   0  18  13   11.80    7.20
   0 -18  13    8.20    7.20
   0 -18 -13   21.20    6.30
   0  18  14   13.40    6.70
   0  18  14    9.50    5.50
   0 -18  14   12.60    7.60
   0 -18 -14   20.40    6.80
   0  18  15   -3.60    5.00
   0  18 -15   -2.90    5.00
   0  18  15   -1.90    4.20
   0 -18 -15    2.90    4.20
   0 -18  15    1.70    5.90
   0  19   0    1.20    2.80
   0  19   0    4.60    4.10
   0  19   0   -8.70    2.80
   0 -19   0   -1.60    3.30
   0 -19   0   -1.00    2.70
   0  19   1    2.60    2.10
   0  19   1   -0.40    3.80
   0  19  -1    3.80    4.70
   0  19  -1    4.90    3.90
   0  19  -1   -1.80    2.70
   0  19   1    4.30    4.00
   0 -19  -1   -0.10    3.10
   0 -19  -1    2.50    3.50
   0 -19  -1    8.60    4.30
   0 -19   1    1.00    3.50
   0  19   2   -7.70    2.30
   0  19  -2    1.00    3.50
   0  19   2    0.40    4.00
   0  19   2   -2.50    3.80
   0  19  -2   -0.20    3.70
   0  19  -2   -0.10    3.10
   0 -19   2   13.90    4.10
   0 -19  -2   -2.20    2.80
   0 -19  -2    1.70    3.90
   0 -19  -2   -0.50    3.40
   0 -19   2    2.70    2.90
   0  19  -3   -0.20    2.90
   0  19   3    2.40    4.00
   0  19  -3    2.40    4.30
   0  19   3    0.30    3.60
   0  19  -3    1.30    3.70
   0 -19   3    0.00    2.70
   0 -19  -3   -0.30    3.40
   0 -19   3    2.20    3.30
   0 -19  -3   -1.30    2.90
   0 -19  -3    0.70    3.10
   0  19   4   -3.10    2.90
   0  19  -4   -1.60    3.70
   0  19  -4   -0.90    3.50
   0  19   4   -2.70    2.30
   0  19  -4    1.30    3.00
   0 -19   4   -2.90    2.60
   0 -19   4    1.70    3.80
   0 -19  -4    5.00    3.50
   0 -19  -4   -1.00    3.40
   0  19  -5    4.60    4.90
   0  19   5   -3.30    3.50
   0  19  -5    0.90    4.50
   0  19   5    3.60    3.40
   0  19  -5    1.20    3.20
   0 -19   5   -6.00    2.80
   0 -19  -5    0.90    3.30
   0 -19  -5   -0.20    2.40
   0 -19   5   -2.20    3.00
   0  19   6   -1.10    3.40
   0  19   6   -1.00    4.60
   0  19  -6   -5.50    3.60
   0  19  -6   -0.30    3.00
   0  19   6   -3.50    3.00
   0  19  -6   -1.70    2.80
   0 -19  -6    3.40    3.60
   0 -19  -6   -0.30    3.20
   0 -19   6    5.40    4.00
   0  19  -7   -1.40    4.00
   0  19  -7    4.70    4.00
   0  19   7   -1.20    4.40
   0  19   7    1.60    3.20
   0  19   7    1.00    2.90
   0 -19  -7    4.70    4.10
   0 -19  -7    0.00    3.30
   0 -19   7   -5.50    3.10
   0  19  -8    3.60    3.70
   0  19   8    8.30    4.60
   0  19  -8    4.00    4.40
   0  19   8    3.60    3.20
   0 -19  -8   -1.60    3.00
   0 -19  -8   -3.40    3.70
   0 -19   8   -2.80    3.30
   0  19  -9   -2.20    3.40
   0  19   9    0.40    4.70
   0  19  -9   -1.30    4.00
   0  19   9    6.70    4.10
   0  19   9   -2.90    2.70
   0 -19   9    3.40    3.90
   0 -19  -9   -0.20    3.60
   0 -19  -9   -1.00    2.90
   0  19  10    3.70    3.80
   0  19 -10    3.00    4.00
   0  19  10   -0.70    3.20
   0  19 -10    0.00    3.40
   0  19  10   -4.20    4.00
   0 -19  10    7.70    5.90
   0 -19 -10   -3.80    2.90
   0  19 -11    7.40    4.80
   0  19  11    3.00    3.70
   0  19 -11    1.20    4.20
   0  19  11    6.00    5.80
   0 -19 -11    0.10    3.90
   0 -19  11   -4.70    4.80
   0  19  12    2.20    5.10
   0  19  12   -5.00    3.70
   0  19 -12    2.70    4.80
   0 -19 -12   -4.10    3.40
   0 -19  12   -3.20    5.30
   0  19 -13    3.60    4.30
   0  19  13    4.50    4.50
   0  19  13   11.70    6.20
   0 -19 -13    1.60    4.30
   0  19  14    1.70    4.00
   0  19 -14   -0.50    5.10
   0  19 -14  -11.70    4.40
   0  19  14    1.80    5.30
   0 -19  14    9.20    6.90
   0 -19 -14   -1.20    3.80
   0  20   0  219.38   16.00
   0  20   0  207.48   16.90
   0  20   0  185.38   16.50
   0 -20   0  198.48   16.70
   0 -20   0  176.48   15.40
   0  20   1    5.00    4.60
   0  20   1    7.30    5.20
   0  20  -1   14.00    6.40
   0  20  -1   -1.90    3.60
   0  20  -1   -0.80    2.90
   0  20   1    8.10    4.10
   0 -20   1   17.40    6.10
   0 -20  -1    9.30    4.50
   0 -20   1   10.70    5.50
   0 -20  -1    6.40    3.90
   0 -20  -1    4.30    3.80
   0  20   2   17.40    6.20
   0  20  -2   15.00    5.90
   0  20   2   12.20    5.30
   0  20  -2   23.10    6.70
   0  20  -2   18.50    4.60
   0 -20   2   28.10    7.30
   0 -20  -2   15.00    5.30
   0 -20  -2   13.00    5.00
   0 -20   2   16.30    5.00
   0 -20  -2   24.30    6.40
   0  20  -3  199.78   15.90
   0  20  -3  199.48   16.50
   0  20   3  170.18   15.80
   0  20  -3  229.18   18.60
   0  20   3  183.28   16.10
   0 -20   3  197.08   17.20
   0 -20  -3  202.68   16.60
   0 -20  -3  191.78   15.90
   0 -20   3  181.08   15.80
   0 -20  -3  203.88   16.30
   0  20   4   14.20    5.80
   0  20  -4    1.80    4.50
   0  20  -4   15.90    5.60
   0  20   4    9.40    6.00
   0  20  -4    7.90    4.40
   0 -20   4   11.60    4.60
   0 -20  -4   14.20    4.70
   0 -20   4   16.00    7.20
   0 -20  -4   10.20    5.30
   0  20   5   59.69   10.90
   0  20  -5   36.60    8.10
   0  20   5   36.40    8.30
   0  20  -5   41.00    8.10
   0  20  -5   52.69    9.80
   0 -20   5   42.20    8.80
   0 -20   5   44.60    8.90
   0 -20  -5   42.30    7.90
   0 -20  -5   50.79    9.70
   0  20  -6   48.60    9.10
   0  20   6   34.80    8.10
   0  20  -6   48.40    7.90
   0  20  -6   44.60   10.30
   0  20   6   48.00    9.50
   0 -20  -6   47.40    9.00
   0 -20   6   36.00    7.80
   0 -20  -6   65.29   11.20
   0  20   7    4.70    3.70
   0  20   7    2.80    3.00
   0  20  -7    4.00    4.40
   0  20   7    5.10    4.30
   0  20  -7   -3.00    3.30
   0 -20   7    5.00    4.10
   0 -20  -7    2.20    3.50
   0 -20  -7   -2.70    3.30
   0  20  -8    6.80    4.70
   0  20   8   10.30    4.20
   0  20  -8    6.80    5.10
   0  20   8   15.50    5.70
   0  20   8   -0.40    3.60
   0 -20   8    6.00    4.60
   0 -20  -8    4.20    4.40
   0 -20  -8    2.00    4.30
   0  20   9   -0.90    3.30
   0  20  -9    1.60    3.80
   0  20   9    5.60    4.40
   0 -20  -9   -1.70    4.60
   0 -20   9    8.10    5.60
   0 -20  -9   -0.10    4.40
   0  20 -10    1.10    4.50
   0  20  10    2.20    4.10
   0  20  10   -1.90    3.80
   0 -20  10   -0.90    5.60
   0 -20 -10   -0.10    3.50
   0  20  11   26.00    7.50
   0  20 -11   20.70    7.00
   0  20  11   23.00    8.00
   0 -20 -11   19.40    6.40
   0 -20  11   22.00    7.40
   0  20 -12   -7.60    6.60
   0  20  12   10.70    5.40
   0  20  12    3.50    4.80
   0  20 -12    5.90    4.70
   0 -20  12    4.80    8.20
   0 -20 -12    0.70    4.10
   0  20  13   25.60    7.20
   0  20 -13   12.60    6.10
   0  20  13   20.30    8.30
   0  20 -13    1.60    4.30
   0 -20  13    6.90    7.80
   0 -20 -13    6.60    4.70
   0  21   0    5.40    4.70
   0  21   0   -2.10    3.80
   0 -21   0   -1.40    4.10
   0 -21   0   -3.90    3.40
   0  21  -1    0.80    3.60
   0  21   1    2.20    3.90
   0  21   1   -2.80    3.40
   0  21  -1    3.60    4.40
   0 -21  -1   -2.20    3.30
   0 -21   1   -0.90    3.30
   0 -21  -1   -1.30    3.30
   0 -21   1    3.30    3.90
   0 -21  -1   -4.20    3.10
   0  21   2    1.90    4.20
   0  21  -2   -1.60    4.00
   0  21   2    5.60    4.20
   0  21  -2    6.20    4.50
   0  21  -2    1.50    4.90
   0 -21  -2   -0.80    3.60
   0 -21   2   -0.30    5.40
   0 -21  -2   -1.50    4.00
   0 -21   2   -0.20    3.20
   0 -21  -2    3.50    4.10
   0  21   3   -0.90    4.10
   0  21  -3   -0.90    3.70
   0  21  -3    3.50    4.00
   0  21   3    3.00    4.30
   0  21  -3    4.60    4.30
   0 -21  -3    3.60    3.30
   0 -21  -3   -1.60    3.20
   0 -21   3    1.70    3.50
   0 -21  -3    1.80    3.70
   0 -21   3    4.00    3.70
   0  21   4    7.50    4.10
   0  21  -4    2.10    4.40
   0  21  -4   -6.90    4.70
   0  21   4    6.30    4.50
   0  21  -4    6.70    4.60
   0 -21   4   -4.20    3.50
   0 -21  -4    1.50    3.30
   0 -21  -4    1.40    4.10
   0 -21   4    0.40    4.00
   0  21  -5    6.10    3.90
   0  21   5   -0.40    4.40
   0  21   5   -1.10    3.40
   0  21  -5   -3.40    4.00
   0 -21  -5    2.40    3.60
   0 -21  -5   -5.40    3.30
   0 -21   5   -2.20    3.80
   0 -21   5   -0.70    3.30
   0  21  -6    4.20    5.00
   0  21  -6   -8.90    3.80
   0  21   6   -2.80    4.20
   0  21   6    2.70    5.10
   0  21   6    1.90    2.70
   0 -21   6    4.90    3.90
   0 -21  -6    2.00    3.40
   0 -21  -6    4.00    4.60
   0 -21   6    5.10    4.60
   0  21   7    1.30    4.00
   0  21   7   -2.60    4.70
   0  21  -7    4.00    5.00
   0  21   7   10.90    7.60
   0 -21  -7   -0.50    4.80
   0 -21   7    5.80    5.40
   0 -21  -7    3.20    3.90
   0  21  -8    1.60    4.40
   0  21   8    5.30    3.70
   0  21   8   -5.10    4.80
   0 -21  -8   -4.10    3.90
   0 -21  -8    0.60    2.90
   0 -21   8    3.10    6.00
   0  21   9    6.40    5.40
   0  21  -9   -8.90    4.00
   0  21   9   -2.80    2.80
   0 -21   9   -1.50    5.30
   0 -21  -9   -1.80    2.80
   0 -21  -9    8.10    5.20
   0  21  10    1.50    4.70
   0  21 -10    2.40    5.10
   0  21 -10    2.70    4.50
   0  21  10    2.20    5.20
   0 -21  10   11.80    6.60
   0 -21 -10   -0.10    3.20
   0  21  11   -1.10    3.90
   0  21 -11  -11.00    3.80
   0  21  11   -1.60    4.40
   0  21 -11   -1.30    4.40
   0 -21 -11    5.40    5.10
   0 -21  11   -1.00    6.80
   0  21 -12    2.90    4.90
   0  21 -12   -1.60    5.50
   0  21  12   -3.10    5.80
   0  21  12    6.60    4.30
   0 -21 -12    2.40    3.60
   0 -21  12   -2.00    7.00
   0  21  13    2.90    4.20
   0  21  13    5.80    7.20
   0  21 -13    3.10    5.20
   0 -21 -13   -5.80    4.10
   0 -21  13   -2.60    7.60
   0  22   0   10.60    6.00
   0  22   0   19.70    7.50
   0 -22   0   15.30    4.80
   0 -22   0    6.00    5.10
   0  22   1   12.20    6.70
   0  22   1    5.10    4.90
   0  22  -1   -3.50    3.40
   0  22  -1   -2.00    3.60
   0  22   1    0.40    2.30
   0 -22   1    6.40    4.70
   0 -22   1   -3.50    4.20
   0 -22  -1   -4.30    4.20
   0  22   2   22.30    7.70
   0  22   2    1.90    2.50
   0  22  -2    8.50    4.80
   0  22  -2    9.70    5.60
   0  22   2   10.50    5.70
   0 -22  -2    6.20    4.80
   0 -22  -2    3.00    4.00
   0 -22   2    3.50    4.90
   0 -22   2    1.00    4.30
   0 -22  -2    7.90    5.30
   0  22   3   15.40    6.30
   0  22  -3   20.90    8.30
   0  22   3   19.60    6.40
   0  22  -3   17.40    7.10
   0 -22  -3    9.60    5.70
   0 -22  -3   33.60    8.10
   0 -22  -3   22.50    7.00
   0 -22   3   13.20    6.60
   0 -22   3   23.90    6.70
   0  22   4   41.60    9.00
   0  22  -4   49.99    9.50
   0  22  -4   41.30    9.70
   0  22   4   32.10    8.00
   0 -22   4   40.50    8.50
   0 -22   4   57.39   11.00
   0 -22  -4   53.19    9.90
   0 -22  -4   56.19   10.70
   0  22  -5   37.30    9.70
   0  22   5   34.00    8.50
   0  22   5   43.60    8.80
   0  22  -5   22.10    7.40
   0 -22   5   25.90    7.70
   0 -22  -5   14.50    6.40
   0 -22   5   14.80    6.10
   0 -22  -5   29.50    7.80
   0  22   6    2.60    3.30
   0  22   6   17.40    7.20
   0  22  -6   13.40    5.80
   0 -22   6    9.30    7.00
   0 -22  -6   11.30    6.40
   0 -22  -6   11.80    6.40
   0  22   7   54.89   10.10
   0  22   7   39.60    9.10
   0  22  -7   63.59   11.20
   0 -22   7   61.69   11.50
   0 -22  -7   65.79   11.50
   0  22  -8   -1.20    3.80
   0  22  -8   -1.40    5.10
   0  22   8    7.30    4.90
   0  22   8    4.70    6.80
   0 -22  -8    4.50    6.50
   0 -22  -8    5.80    4.40
   0 -22   8    6.70    6.70
   0  22  -9   24.20    8.20
   0  22   9   34.70    8.60
   0  22  -9   20.20    7.10
   0  22   9   33.30    8.70
   0 -22  -9   21.80    5.90
   0 -22  -9   25.00    7.70
   0 -22   9   36.50    9.60
   0  22  10   84.09   12.50
   0  22 -10  103.09   14.50
   0  22 -10   73.29   15.40
   0  22  10  112.49   15.50
   0 -22 -10   84.59   12.30
   0 -22  10   63.09   19.90
   0 -22 -10   85.19   13.20
   0  22  11   -4.90    4.20
   0  22  11   -4.20    5.60
   0  22 -11    0.20    4.40
   0 -22  11   -9.50    6.00
   0 -22 -11    6.60    5.10
   0  22 -12   46.90   10.10
   0  22  12   27.80    7.70
   0  22  12   45.50   11.00
   0 -22  12   35.10   10.70
   0 -22 -12   36.20    9.30
   0  23   0   -2.00    4.40
   0  23   0   -7.00    4.20
   0  23   0   -4.70    3.70
   0 -23   0   -4.90    3.90
   0 -23   0    6.50    5.80
   0  23   1   -0.50    5.20
   0  23  -1   -3.70    3.20
   0  23  -1    6.80    5.80
   0  23   1   -7.60    5.20
   0  23   1   -3.50    3.60
   0  23  -1   -2.90    4.20
   0 -23  -1    4.50    5.10
   0 -23  -1   -0.80    4.10
   0 -23   1    4.70    5.60
   0 -23   1   -2.20    3.90
   0  23   2   -1.00    4.50
   0  23  -2    2.80    4.40
   0  23   2   -8.70    4.70
   0  23  -2   -2.80    4.60
   0  23  -2    0.20    4.60
   0 -23  -2   -6.70    3.90
   0 -23  -2   -0.20    4.10
   0 -23   2    2.70    4.60
   0 -23  -2    7.30    5.70
   0 -23   2    6.80    5.20
   0  23  -3    3.90    5.80
   0  23  -3   -0.60    3.70
   0  23   3    0.70    4.50
   0  23   3   -4.30    3.60
   0  23  -3    1.20    4.90
   0 -23  -3   -5.90    5.20
   0 -23  -3    0.50    4.00
   0 -23   3   -0.10    5.70
   0 -23   3    2.10    5.20
   0 -23  -3   -0.70    4.50
   0  23  -4    8.70    5.70
   0  23  -4    6.30   11.20
   0  23   4   14.40    6.30
   0  23  -4   -1.10    3.30
   0  23   4   -1.70    3.80
   0 -23  -4  -11.20    3.90
   0 -23  -4    2.00    4.20
   0 -23   4    0.20    5.40
   0  23  -5    2.70    5.00
   0  23  -5  -11.60    3.70
   0  23   5   -3.40    4.20
   0  23  -5    1.50    5.20
   0  23   5    0.00    5.40
   0 -23   5   -4.30    5.30
   0 -23  -5    2.70    3.90
   0 -23  -5    2.50    5.40
   0  23  -6   -3.40    4.60
   0  23   6   -0.10    5.00
   0  23   6    0.70    3.80
   0  23  -6   -2.40    4.20
   0 -23  -6   -0.70    3.80
   0 -23   6    0.00    5.70
   0 -23  -6    9.40    5.50
   0  23  -7   -0.20    5.70
   0  23   7    0.20    4.80
   0  23   7    4.00    4.40
   0 -23  -7   -4.80    4.20
   0 -23   7    2.60    5.20
   0 -23  -7    7.40    5.90
   0  23  -8   -7.70    4.70
   0  23   8    0.10    5.00
   0  23   8   -3.60    3.80
   0 -23  -8    4.20    5.60
   0 -23   8    0.80    5.90
   0 -23  -8    2.70    5.10
   0  23   9    3.30    4.90
   0  23  -9    2.20    5.60
   0  23   9   -3.50    5.90
   0 -23  -9    5.50    5.40
   0 -23   9    8.20   11.50
   0 -23  -9   -0.50    3.50
   0  23  10   -4.00    3.50
   0  23  10   -4.30    6.70
   0  23 -10    3.00    5.00
   0 -23  10   -0.30    7.00
   0 -23 -10   -2.10    4.10
   0 -23 -10  -12.30    5.20
   0  23 -11   -5.60    5.20
   0  23  11    2.90    5.00
   0  23  11    3.80    6.00
   0 -23  11   -1.60    7.50
   0 -23 -11    2.20    4.60
   0  24   0   78.89   12.20
   0  24   0  117.69   14.90
   0 -24   0   94.79   14.00
   0 -24   0  107.69   16.80
   0  24   1   18.20    7.00
   0  24   1   23.80    8.10
   0  24  -1   25.70    7.80
   0 -24  -1   26.00    7.60
   0 -24   1   22.40    7.70
   0 -24  -1    5.80    5.70
   0  24   2    4.00    5.50
   0  24  -2    5.30    4.40
   0  24  -2   10.00    6.10
   0  24   2   18.40    6.40
   0 -24  -2    2.30    4.50
   0 -24  -2   -0.40    5.70
   0 -24   2    2.30    6.00
   0  24   3   30.30    9.00
   0  24  -3   16.20    6.90
   0  24   3   28.80    8.10
   0  24  -3   34.80    8.60
   0 -24   3   31.30    8.50
   0 -24  -3   34.00    7.80
   0 -24  -3   14.30    5.80
   0  24  -4    0.90    5.60
   0  24   4    2.10    5.30
   0  24  -4    1.30    5.00
   0  24   4   -3.40    4.00
   0 -24   4    2.60    5.90
   0 -24  -4    1.60    5.00
   0 -24  -4   -3.50    3.40
   0  24   5   36.40    9.40
   0  24  -5   36.10   10.40
   0  24  -5   40.90    9.90
   0  24   5   35.30    9.50
   0 -24  -5   34.60    8.30
   0 -24   5   24.50    8.30
   0 -24  -5   25.90    7.50
   0  24  -6   -4.40    3.80
   0  24   6   11.90    6.00
   0  24   6    7.30    5.40
   0 -24  -6    2.70    3.80
   0 -24  -6    4.90    4.90
   0 -24   6   -8.20    5.70
   0  24   7   19.00    6.40
   0  24  -7   22.20    6.70
   0  24   7   25.10    8.40
   0 -24  -7   10.60    6.70
   0 -24  -7   17.80    6.40
   0 -24   7   56.39   15.90
   0  24   8    9.90    6.30
   0  24   8    2.30    4.30
   0  24  -8    1.90    7.20
   0 -24  -8    1.70    4.90
   0 -24  -8    4.00    5.30
   0 -24   8    3.00    6.20
   0  24  -9   -2.20    5.40
   0  24   9    2.80    4.90
   0  24   9   15.90    7.50
   0 -24  -9    6.90    4.10
   0 -24   9   19.80    8.30
   0  24 -10    2.80    5.60
   0  25   0    0.60    4.70
   0  25   0    3.30    6.10
   0 -25   0    2.00    6.10
   0  25   1    3.70    4.80
   0  25   1   -1.50    5.60
   0  25  -1    4.40    5.30
   0  25  -1    1.20    5.20
   0 -25  -1   -6.50    5.50
   0 -25   1    9.30    7.30
   0  25  -2   -3.20    5.10
   0  25   2   -2.50    4.90
   0  25   2    5.20    5.40
   0  25  -2    8.70    5.70
   0 -25  -2    2.30    6.50
   0 -25   2  -10.80    5.10
   0  25  -3    3.30    4.50
   0  25  -3   -7.20    5.60
   0  25   3   -1.90    4.30
   0  25   3    2.10    4.10
   0 -25   3    2.80    7.00
   0 -25  -3    0.80    4.20
   0  25  -4   -9.50    5.10
   0  25   4   -1.70    3.60
   0  25  -4    0.20    5.30
   0  25   4   -4.00    5.50
   0 -25  -4    1.50    3.80
   0 -25   4    6.60    6.40
   0  25  -5    3.00    5.20
   0  25   5   -9.50    4.50
   0  25   5    2.30    6.40
   0  25  -5    2.50    5.10
   0 -25  -5   -4.20    4.30
   0  25   6   -3.70    5.00
   0  25   6   -1.70    5.00
   0  25  -6   -5.50    4.90
   0 -25  -6   -0.70    4.60
   0 -25   6  -14.20    6.20
   0  25   7    8.70    5.20
   0  25   7    9.90    6.90
   0  25  -7    3.80    5.50
   0 -25  -7   -3.40    3.50
   0 -25   7   -5.40    6.00
   0  25  -8   -6.60    6.00
   0  25   8    2.30    6.40
   0  25   8    5.00    5.70
   0 -25  -8   -1.80    4.70
   0 -25   8    9.10    7.80
   0  26   0    9.60    5.70
   0  26   0   16.00    7.70
   0 -26   0   18.60    9.00
   0  26  -1    9.10    5.70
   0  26   1   14.60    6.50
   0  26  -1   12.50    7.30
   0  26   1   18.90    8.60
   0 -26   1   19.70    9.90
   0 -26  -1   11.40    8.60
   0  26   2    0.80    5.30
   0  26  -2    5.70    5.40
   0  26  -2   11.60    6.10
   0  26   2   -1.60    4.80
   0 -26  -2   15.40    7.40
   0 -26   2   11.40    8.70
   0  26   3   14.00    6.40
   0  26  -3   12.50    6.60
   0  26  -3   13.70    7.60
   0  26   3   18.20    7.70
   0 -26   3   10.60    7.50
   0  26  -4   19.00    7.10
   0  26   4    7.30    6.80
   0  26   4   20.40    7.90
   0  26  -4   21.50    8.30
   0 -26   4   16.00    8.70
   0 -26  -4   16.80    5.50
   0  26   5   -4.00    4.70
   0  26  -5    2.10    4.70
   0  26   5  -11.40    4.10
   0  26  -5   -2.60    6.00
   0 -26  -5   -2.00    3.40
   0 -26   5   31.80    9.30
   0  26  -6   -0.90    6.60
   0  26   6    7.30    6.50
   0  26   6   -2.40    4.60
   0 -26   6  -14.00    6.10
   0 -26  -6   -0.50    4.80
   0  27   0    3.70    5.50
   0  27   0   -1.00    5.90
   0 -27   0   -3.20    7.00
   0  27   1   10.80    7.60
   0  27  -1   -8.10    5.50
   0  27   1   -3.10    4.80
   0  27  -1   -6.90    4.80
   0 -27  -1   11.00    8.60
   0 -27   1   10.70    7.90
   0  27   2    2.50    6.40
   0  27   2   -2.10    6.00
   0  27  -2   -4.40    5.50
   0  27  -2    1.00    5.20
   0 -27   2    4.60    7.40
   0 -27  -2  -18.60    6.70
   0  27   3    3.90    6.50
   0  27  -3   10.90    7.10
   0  27  -3   -5.50    5.40
   0  27   3   -1.40    6.00
   0 -27   3  -11.80    5.90
   0  27   4    3.70    5.20
   0  27  -4    6.90    5.80
   0  27   4   11.20    7.70
   0  27  -4   -3.00    4.90
   0 -27   4    5.90    8.30
  -1   0  20   -3.60    6.90
   1   0 -20    9.40    4.70
   1   0 -19   -1.10    3.30
   1   0 -18    5.60    3.00
  -1   0  18   -1.00    5.20
  -1   0  17    1.00    4.10
   1   0 -17   -3.90    2.10
   1   0 -16   19.20    4.90
  -1   0  16   20.00    5.70
   1   0 -15   -0.20    2.60
  -1   0  15    1.60    3.20
   1   0 -14  188.78   12.60
  -1   0  14  181.28   14.60
  -1   0  13   -1.50    2.00
   1   0 -13   -1.70    1.70
   1   0 -12  334.67   18.70
  -1   0  12  346.67   21.00
  -1   0  11   -0.50    2.10
   1   0 -11   -0.40    1.60
   1   0 -10   42.80    5.30
  -1   0  10   33.90    5.90
   1   0  -9   -0.30    1.40
  -1   0   9    3.60    2.10
   1   0  -8 1509.45   67.59
  -1   0   8 1566.14   69.59
  -1   0   7    1.20    1.90
   1   0  -7    1.60    1.30
   1   0  -6 1103.59   48.50
  -1   0   6 1097.09   49.90
   1   0  -5   -0.20    0.90
  -1   0   5   -0.10    1.20
  -1   0   4  198.28   10.30
   1   0  -4  181.98    9.30
  -1   0   3   -1.30    1.10
  -1   0   3    0.40    0.70
   1   0  -3   -0.40    0.60
   1   0  -2 1054.99   45.80
  -1   0   2 1098.29   45.80
   1   0   2 1099.59   46.50
  -1   0  -2 1054.69   46.40
   1   0   3   -1.30    0.80
  -1   0  -3   -0.80    0.80
   1   0   4  189.68   10.20
  -1   0  -4  183.18    9.80
  -1   0  -5   -1.70    0.90
   1   0   5   -0.60    1.40
  -1   0  -6 1085.09   49.40
   1   0   6 1131.09   50.29
  -1   0  -7    1.60    1.70
   1   0   7   -1.80    1.70
  -1   0  -8 1561.04   68.99
   1   0   8 1538.95   69.99
  -1   0  -9   -1.20    1.40
   1   0   9   -3.30    1.50
  -1   0 -10   46.30    6.30
   1   0  10   39.60    6.10
   1   0  11    0.70    2.20
  -1   0 -11   -1.60    1.50
  -1   0 -12  325.57   19.00
   1   0  12  340.37   20.70
  -1   0 -13    3.80    2.90
   1   0  13   -0.50    2.40
  -1   0 -14  215.48   14.50
   1   0  14  215.58   16.10
  -1   0 -15    1.20    2.50
   1   0  15   -1.40    3.00
   1   0  16   23.20    6.10
  -1   0 -16   24.70    5.50
   1   0  17    5.60    4.50
  -1   0 -18    1.50    3.10
   1   0  18   -1.40    5.70
   1   0  19   -4.60    4.50
  -1   0 -19   -3.30    2.80
  -1   0 -20   12.40    5.30
   1   1 -20   -5.60    3.00
  -1   1  20   -0.90    6.40
   1  -1 -20   16.70    5.20
  -1  -1  20   -6.90    5.90
   1   1 -19   -0.10    3.20
  -1   1  19   14.20    9.10
   1  -1 -19   -2.40    3.50
  -1   1  18   -1.20    4.70
   1   1 -18    3.30    3.60
  -1  -1  18   -4.30    4.80
   1  -1 -18    0.10    3.30
  -1   1  17    2.40    4.10
   1   1 -17    7.30    3.50
  -1  -1  17    5.40    5.40
   1  -1 -17    4.40    3.90
  -1   1  16   -1.00    2.70
   1   1 -16   -0.70    2.60
  -1  -1  16    3.50    4.00
   1  -1 -16    2.30    3.10
   1   1 -15    1.80    2.40
  -1   1  15    1.30    2.70
  -1  -1  15    2.20    3.30
   1  -1 -15    7.20    3.00
   1   1 -14    6.40    3.00
  -1   1  14    2.80    3.30
  -1  -1  14    9.60    4.00
   1  -1 -14   10.00    3.30
  -1   1  13    6.20    3.20
   1   1 -13    6.80    2.90
   1  -1 -13    8.00    4.20
  -1  -1  13    9.00    3.70
  -1   1  12   14.70    4.50
   1   1 -12   10.60    3.10
   1  -1 -12   18.30    4.30
  -1  -1  12   10.00    4.00
  -1   1  11    3.80    2.80
   1   1 -11    4.60    2.10
   1  -1 -11    3.30    2.10
  -1  -1  11    3.60    2.60
   1   1 -10   -0.60    1.60
  -1   1  10    2.30    2.70
   1  -1 -10    2.60    1.90
  -1  -1  10    0.90    2.40
   1   1  -9    3.00    2.10
  -1   1   9    0.10    1.60
   1  -1  -9    2.70    2.00
  -1  -1   9    0.60    2.30
   1   1  -8    7.70    2.40
  -1   1   8    7.70    3.00
   1  -1  -8    9.20    2.40
  -1  -1   8   16.30    3.80
  -1   1   7   33.60    4.10
  -1   1   7   33.40    4.90
   1   1  -7   23.70    3.50
   1  -1  -7   34.50    3.90
  -1  -1   7   29.50    4.60
   1   1  -6   95.59    6.10
  -1   1   6   95.49    6.30
  -1  -1   6  101.89    7.40
   1  -1  -6   94.89    6.20
   1   1  -5    5.80    1.50
  -1   1   5    7.10    1.80
  -1  -1   5    2.70    1.60
   1  -1  -5    4.90    1.50
   1   1  -4    1.30    1.60
  -1   1   4    7.10    1.50
   1   1  -4    5.10    1.30
   1  -1  -4    5.80    1.50
  -1  -1   4    2.90    1.50
  -1   1   3  214.48   10.50
   1   1  -3  235.18   11.30
  -1  -1   3  217.18   11.10
   1  -1  -3  222.98   10.50
  -1   1   2   17.30    1.90
   1   1  -2   17.40    2.20
  -1  -1   2   17.40    2.10
   1  -1  -2   14.00    1.40
   1   1   2   17.90    2.00
  -1   1  -2   10.60    1.60
   1  -1   2   11.90    1.70
  -1  -1  -2   14.90    1.90
   1  -1   2   11.10    1.60
   1   1   3  213.48   10.80
  -1   1  -3  216.98   11.00
   1  -1   3  228.58   11.10
  -1  -1  -3  212.98   10.80
   1   1   4    3.20    1.30
  -1   1  -4    4.50    1.80
  -1  -1  -4    5.60    1.80
   1  -1   4    4.60    1.90
  -1   1  -5    4.50    1.90
   1   1   5    5.70    1.80
   1  -1   5    5.70    1.80
  -1  -1  -5    4.60    1.70
   1   1   6   99.69    6.80
  -1   1  -6  103.49    6.80
   1   1   6   99.59    7.30
  -1  -1  -6  100.49    6.90
   1  -1   6   88.49    7.10
   1   1   7   25.20    4.30
  -1   1  -7   34.30    4.30
  -1  -1  -7   34.70    4.50
   1  -1   7   28.30    4.90
  -1   1  -8    7.70    2.20
   1   1   8    9.60    3.10
  -1  -1  -8    9.30    2.70
   1  -1   8   15.90    3.80
  -1   1  -9    1.70    1.50
   1   1   9   -0.90    1.80
  -1  -1  -9    5.40    2.20
   1  -1   9   -1.30    1.70
  -1   1 -10   -0.80    1.80
   1   1  10   -1.70    1.50
  -1  -1 -10    0.60    1.80
   1  -1  10    0.40    1.80
  -1   1 -11    5.40    3.00
   1   1  11    4.00    2.60
  -1  -1 -11    6.80    2.80
   1  -1  11    3.50    2.40
   1   1  12    8.50    3.40
  -1   1 -12   17.70    4.90
  -1  -1 -12   11.40    3.70
   1  -1  12   13.60    4.70
  -1   1 -13    4.50    2.90
   1   1  13    7.60    3.50
  -1  -1 -13    4.20    2.90
   1  -1  13    5.20    3.30
  -1   1 -14    5.30    2.70
   1   1  14   12.00    4.20
  -1  -1 -14    8.60    3.40
   1  -1  14    4.20    3.60
  -1   1 -15    1.90    2.80
   1   1  15    4.20    3.30
   1  -1  15    4.00    2.80
  -1  -1 -15    4.90    3.10
  -1   1 -16    2.50    3.30
   1   1  16   -0.30    2.90
  -1  -1 -16    5.20    3.00
   1  -1  16    4.20    4.60
  -1   1 -17    6.00    3.60
   1   1  17    4.40    4.50
  -1  -1 -17    2.70    2.80
   1  -1  17   11.10    5.40
   1   1  18    3.20    9.50
  -1   1 -18   -1.00    3.10
  -1  -1 -18    0.40    3.10
   1  -1  18    8.90    6.40
   1   1  19   -0.30    5.40
  -1   1 -19    1.00    2.90
  -1  -1 -19    0.60    2.70
   1  -1  19   -4.20    5.20
  -1   1 -20   -1.20    3.90
   1  -1  20   20.10   11.60
  -1  -1 -20    2.00    3.90
   1   2 -20    1.80    3.20
  -1   2  20   -2.80    6.40
   1  -2 -20   -2.90    3.60
  -1  -2  20  -15.40    5.30
   1   2 -19   93.19    9.70
  -1   2  19  113.69   16.70
   1  -2 -19  128.99   11.40
  -1   2  18   -6.20    4.60
   1  -2 -18   10.80    4.70
  -1  -2  18    6.00    4.90
   1   2 -17    6.40    3.40
  -1   2  17    2.70    4.60
   1  -2 -17   12.60    4.50
  -1  -2  17   10.20    5.20
  -1   2  16   -0.60    2.90
   1   2 -16    0.40    2.70
   1  -2 -16    6.40    3.00
  -1  -2  16   -4.10    3.10
   1   2 -15   13.30    3.80
  -1   2  15   13.40    4.80
   1  -2 -15   24.30    5.40
  -1  -2  15    7.60    4.00
   1   2 -14    5.20    2.90
  -1   2  14    2.00    3.00
  -1  -2  14   12.90    4.90
   1  -2 -14    1.00    2.80
  -1   2  13  148.19   13.00
   1   2 -13  163.28   11.10
   1  -2 -13  144.99   11.00
  -1  -2  13  173.18   13.20
  -1   2  12   34.60    6.90
   1   2 -12   29.50    4.90
   1  -2 -12   27.70    4.60
  -1  -2  12   28.50    6.10
  -1   2  11   24.00    5.10
   1   2 -11   30.40    5.00
   1  -2 -11   22.60    4.30
  -1  -2  11   18.70    4.50
   1   2 -10   10.50    2.90
  -1   2  10   15.10    4.00
  -1  -2  10    6.30    2.90
   1  -2 -10   11.40    2.90
   1   2  -9   59.59    5.50
  -1   2   9   57.89    5.30
  -1   2   9   47.30    6.60
   1  -2  -9   71.19    5.90
  -1  -2   9   64.39    6.70
   1   2  -8   20.10    3.40
  -1   2   8   12.90    2.90
   1  -2  -8   13.20    3.10
  -1  -2   8    8.10    3.30
  -1   2   7  290.97   15.20
   1   2  -7  310.07   15.00
   1   2  -7  298.47   16.60
  -1  -2   7  268.07   16.10
   1  -2  -7  290.27   15.20
  -1   2   6    6.60    1.90
   1   2  -6    4.30    2.30
  -1  -2   6    5.70    2.30
   1  -2  -6    2.60    1.40
   1   2  -5  205.08   11.60
  -1   2   5  200.28   10.60
   1  -2  -5  197.88   10.60
  -1  -2   5  211.18   11.50
   1   2  -4    0.00    1.30
  -1   2   4    1.90    1.00
   1  -2  -4    1.10    1.00
  -1  -2   4    3.00    1.60
   1   2  -3    0.80    1.10
  -1   2   3    1.00    1.00
  -1  -2   3   -0.90    1.00
   1  -2  -3    1.80    1.00
  -1   2   2   43.30    3.30
  -1   2   2   43.30    3.00
   1   2  -2   38.10    3.10
  -1  -2   2   38.20    3.10
   1  -2  -2   40.40    2.90
  -1   2   1 1791.02   74.39
   1   2  -1 1722.93   74.39
  -1   2   1 1652.73   74.59
  -1   2   1 1752.62   74.79
   1  -2  -1 1789.32   74.79
   1  -2  -1 1755.42   74.39
  -1  -2   1 1763.62   74.49
   1   2   0    0.10    0.50
  -1   2   0    0.20    0.60
   1   2   0   -0.10    0.20
   1   2   0   -0.10    0.50
  -1   2   0    0.10    0.40
  -1   2   0   -0.30    0.50
  -1  -2   0   -0.20    0.30
   1  -2   0    0.00    0.60
  -1  -2   0   -0.50    0.30
   1  -2   0    0.20    0.70
   1   2   1 1804.12   74.49
  -1   2  -1 1680.83   75.09
  -1   2  -1 1614.04   74.79
   1   2   1 1814.62   74.89
   1   2   1 1770.12   74.89
  -1  -2  -1 1798.02   74.49
   1  -2   1 1792.52   75.09
   1  -2   1 1769.82   74.89
  -1  -2  -1 1755.12   74.89
  -1   2  -2   37.70    3.20
  -1   2  -2   41.30    3.10
   1   2   2   35.80    2.50
   1   2   2   36.00    3.00
   1  -2   2   38.70    3.00
  -1  -2  -2   42.00    3.10
   1  -2   2   39.40    3.20
  -1   2  -3    2.40    1.40
   1   2   3    1.30    1.10
  -1  -2  -3    1.30    1.00
   1  -2   3    1.70    1.30
   1  -2   3    1.60    1.20
  -1   2  -4    0.70    1.40
   1   2   4    2.00    1.40
   1  -2   4   -0.60    1.20
  -1  -2  -4   -1.00    0.80
   1   2   5  207.48   11.40
  -1   2  -5  203.58   11.80
  -1  -2  -5  213.18   11.40
   1  -2   5  218.58   11.90
  -1   2  -6    6.10    2.40
   1   2   6    3.40    1.50
   1  -2   6    4.10    2.10
  -1  -2  -6    3.60    1.60
   1   2   7  288.57   15.80
  -1   2  -7  314.57   16.90
  -1  -2  -7  298.47   15.80
   1  -2   7  288.17   16.50
   1   2   8   13.50    3.10
  -1   2  -8   12.80    2.90
   1   2   8   10.10    3.10
  -1  -2  -8   11.30    2.90
   1  -2   8    8.10    3.00
  -1   2  -9   63.59    6.20
   1   2   9   74.19    7.10
  -1  -2  -9   60.29    7.20
   1  -2   9   59.19    6.30
  -1   2 -10    8.90    2.90
   1   2  10    6.10    3.10
   1  -2  10   10.50    3.00
  -1  -2 -10   12.70    3.60
   1   2  11   18.40    5.00
  -1   2 -11   17.00    3.90
   1  -2  11   17.10    4.80
  -1  -2 -11   25.60    5.00
   1   2  12   29.00    7.30
  -1   2 -12   20.90    5.00
  -1  -2 -12   27.50    5.00
   1  -2  12   19.50    5.00
  -1   2 -13  161.78   11.90
   1   2  13  162.78   13.40
  -1  -2 -13  162.18   11.90
   1  -2  13  151.48   12.90
   1   2  14    7.70    4.30
  -1   2 -14    4.80    3.40
  -1  -2 -14    4.40    3.10
   1  -2  14    6.60    4.40
  -1   2 -15   10.90    4.00
   1   2  15   15.90    5.10
  -1  -2 -15   15.90    4.70
   1  -2  15    8.20    4.00
   1   2  16    2.10    3.00
  -1   2 -16    7.10    3.70
   1  -2  16    2.30    4.90
  -1  -2 -16    1.10    2.60
  -1   2 -17    2.70    3.40
   1   2  17   -2.90    3.20
  -1  -2 -17    3.00    3.50
   1  -2  17   10.70    6.00
  -1   2 -18    7.50    4.90
  -1  -2 -18   21.90    6.40
   1  -2  18   11.70    7.60
  -1   2 -19  111.99   12.80
   1   2  19   81.09   13.30
   1  -2  19   97.99   13.80
  -1  -2 -19  104.19   10.80
  -1   2 -20   -1.10    3.40
  -1  -2 -20    0.00    3.80
   1   3 -20    2.50    3.00
  -1   3  20  -12.80    5.90
  -1  -3  20    2.60    6.80
   1  -3 -20    5.20    3.70
   1   3 -19   -0.90    2.90
  -1   3  19    0.20    5.10
   1  -3 -19   -1.00    2.80
   1   3 -18    1.90    3.40
  -1   3  18    0.10    5.10
  -1  -3  18   -1.80    4.40
   1  -3 -18    2.40    4.10
   1   3 -17    6.30    3.20
  -1   3  17    6.10    5.00
   1  -3 -17    1.90    2.60
  -1  -3  17    2.30    4.60
   1   3 -16   -2.90    2.20
  -1   3  16   -2.90    2.80
   1  -3 -16   -3.10    2.40
  -1  -3  16   -0.50    3.60
   1   3 -15    3.10    2.80
  -1   3  15    6.80    3.70
   1  -3 -15   -0.90    2.40
  -1  -3  15    2.40    3.60
   1   3 -14    3.80    2.40
   1  -3 -14   -1.70    1.70
  -1  -3  14   -3.80    1.90
   1   3 -13    2.40    2.30
   1  -3 -13    5.40    2.50
  -1  -3  13    4.50    3.00
  -1   3  12   18.40    4.60
   1   3 -12   16.60    3.50
  -1  -3  12   21.10    5.20
   1  -3 -12   13.80    4.80
   1   3 -11    9.40    2.70
  -1   3  11    3.20    3.10
  -1   3  11    9.80    3.00
  -1  -3  11    1.60    2.90
   1  -3 -11    7.50    2.70
   1   3 -10   -1.40    1.50
  -1   3  10   -1.90    1.20
   1  -3 -10   -2.40    1.20
  -1  -3  10    0.70    1.70
   1   3  -9    3.90    1.90
  -1   3   9    4.20    2.10
   1  -3  -9    9.30    2.90
  -1  -3   9    0.70    2.10
   1   3  -8   -0.20    2.10
  -1   3   8   -0.30    1.30
  -1  -3   8    0.30    1.50
   1  -3  -8    0.30    1.70
  -1   3   7   26.30    3.90
   1   3  -7   23.70    4.20
  -1  -3   7   21.80    3.90
   1  -3  -7   26.10    3.90
   1   3  -6    6.20    2.20
  -1   3   6    6.30    2.00
  -1  -3   6    4.70    2.20
   1  -3  -6    3.60    1.70
   1   3  -5   24.00    3.80
  -1   3   5   33.10    3.40
  -1  -3   5   32.30    4.30
   1  -3  -5   29.00    3.50
   1   3  -4    7.50    2.10
  -1   3   4    5.00    1.50
  -1   3   4    4.80    1.90
   1  -3  -4    5.30    1.80
  -1  -3   4    5.10    1.80
   1   3  -3   36.10    3.40
  -1   3   3   38.60    3.30
  -1   3   3   38.50    3.70
  -1  -3   3   42.20    3.60
   1  -3  -3   37.20    3.30
  -1   3   2  136.49    7.40
  -1   3   2  128.69    6.90
   1   3  -2  134.29    7.20
  -1  -3   2  117.89    7.40
   1  -3  -2  122.39    7.20
   1  -3  -2  130.89    7.00
  -1  -3   2  121.39    7.10
  -1   3   1   75.99    4.60
   1   3  -1   82.09    4.80
  -1   3   1   76.99    4.90
   1   3  -1   77.19    5.00
   1   3  -1   76.79    4.50
  -1  -3   1   73.99    4.70
  -1  -3   1   83.39    5.10
   1  -3  -1   83.29    4.80
   1  -3  -1   81.69    5.00
   1  -3  -1   75.89    4.90
  -1  -3   1   79.39    4.50
  -1   3   0  165.68    8.50
  -1   3   0  167.88    8.20
   1   3   0  164.18    8.20
  -1   3   0  163.58    8.20
   1   3   0  166.88    8.20
   1   3   0  159.28    8.00
  -1  -3   0  166.18    8.20
  -1  -3   0  149.69    8.10
   1  -3   0  153.68    8.20
   1  -3   0  164.88    8.50
  -1  -3   0  157.68    8.00
   1  -3   0  165.38    8.20
   1   3   1   75.19    4.60
  -1   3  -1   79.09    4.70
   1   3   1   70.59    4.30
   1   3   1   76.59    4.70
  -1   3  -1   71.99    4.90
  -1  -3  -1   76.89    4.70
   1  -3   1   77.49    4.70
   1  -3   1   75.39    4.90
  -1  -3  -1   74.09    4.30
  -1  -3  -1   71.09    4.60
   1   3   2  121.29    6.70
  -1   3  -2  122.39    7.40
  -1   3  -2  135.99    7.30
   1  -3   2  133.89    7.50
  -1  -3  -2  123.99    7.10
  -1  -3  -2  127.59    6.70
   1  -3   2  128.19    7.20
   1   3   3   39.50    3.20
  -1   3  -3   45.50    4.10
   1   3   3   41.20    3.60
  -1   3  -3   35.00    3.50
   1  -3   3   38.20    3.90
  -1  -3  -3   37.40    3.50
   1  -3   3   45.00    3.90
   1   3   4    6.60    1.80
   1   3   4    3.30    1.40
  -1   3  -4    3.90    1.70
   1  -3   4    6.50    2.10
   1  -3   4    2.80    1.60
  -1  -3  -4    5.40    1.80
   1   3   5   29.10    3.90
  -1   3  -5   23.70    3.60
   1  -3   5   24.40    3.70
  -1  -3  -5   39.80    4.90
   1  -3   5   25.60    3.80
   1   3   6    6.70    2.20
  -1   3  -6    3.80    2.40
   1  -3   6    3.40    1.90
  -1  -3  -6    3.20    1.80
  -1   3  -7   27.70    4.60
   1   3   7   27.90    4.30
   1  -3   7   23.20    4.10
  -1  -3  -7   37.00    4.90
  -1   3  -8    1.40    2.60
   1   3   8    1.20    1.60
   1  -3   8   -0.60    1.70
  -1  -3  -8    1.30    1.70
   1   3   9    6.20    2.70
  -1   3  -9    1.30    2.00
  -1   3  -9    5.50    3.50
  -1  -3  -9    7.70    3.00
   1  -3   9    4.60    2.30
  -1   3 -10    2.10    2.20
   1   3  10    2.10    2.00
   1   3  10   -1.30    1.30
  -1  -3 -10    0.70    2.10
   1  -3  10   -1.20    1.70
   1   3  11    5.90    3.00
  -1   3 -11    5.60    2.80
  -1  -3 -11    6.80    3.90
   1  -3  11    6.20    2.80
  -1   3 -12   20.20    5.10
   1  -3  12   21.00    5.10
  -1  -3 -12   13.90    4.10
  -1   3 -13    5.00    3.00
   1   3  13    2.70    3.20
   1  -3  13    1.20    3.30
  -1  -3 -13    7.60    3.70
  -1   3 -14    1.10    2.60
  -1  -3 -14    3.30    2.90
   1  -3  14    2.70    3.10
  -1   3 -15   -0.90    2.40
   1   3  15   -3.30    2.50
  -1  -3 -15   -0.60    2.40
   1  -3  15    3.40    2.90
  -1   3 -16   -2.20    2.50
   1   3  16    0.20    3.10
   1  -3  16   -1.10    3.50
  -1  -3 -16    1.80    3.00
   1  -3  16   -5.40    3.30
  -1   3 -17   -0.70    2.70
   1   3  17   14.00    5.00
  -1  -3 -17    4.20    4.20
   1  -3  17    6.90    4.50
   1  -3  17   -0.30    4.80
  -1   3 -18   -0.60    2.90
  -1  -3 -18    1.10    3.10
   1  -3  18   -0.80    8.10
  -1   3 -19   -1.80    3.20
   1   3  19   -8.10    5.80
   1  -3  19    4.60    5.00
   1  -3  19  -10.00    5.40
  -1  -3 -19   -2.10    3.60
  -1   3 -20    0.10    3.40
  -1  -3 -20    1.30    3.50
  -1   4  20    4.60    7.90
   1   4 -20    2.20    3.60
  -1  -4  20    1.50    7.20
  -1   4  19    6.30    6.00
   1   4 -19    3.80    3.30
  -1   4  19    0.10    3.50
  -1  -4  19    2.60    7.20
   1  -4 -19    2.60    3.90
  -1   4  18   -1.20    4.10
   1   4 -18   10.90    3.90
  -1  -4  18   -3.40    4.80
   1  -4 -18   -0.60    3.10
  -1  -4  18   11.00    6.30
   1   4 -17   -1.00    2.60
  -1   4  17   -1.40    4.60
   1  -4 -17   -2.70    2.70
  -1  -4  17    5.30    4.30
  -1   4  16  207.68   16.60
   1   4 -16  187.98   13.30
   1  -4 -16  183.08   13.90
  -1  -4  16  192.68   16.30
  -1   4  15   12.20    4.90
   1   4 -15    4.60    2.50
  -1  -4  15    3.10    4.00
   1  -4 -15    9.50    3.90
  -1   4  14   61.69    9.10
   1   4 -14   71.89    8.50
  -1  -4  14   55.39    8.60
   1  -4 -14   78.49    9.40
  -1   4  13   -3.50    2.70
   1   4 -13   -1.10    1.90
   1  -4 -13   -0.70    2.40
  -1  -4  13   -0.50    2.00
  -1   4  12  182.18   13.30
   1   4 -12  162.48   11.10
  -1   4  12  168.78   11.60
  -1  -4  12  174.48   13.20
   1  -4 -12  143.99   11.20
   1   4 -11  149.59   10.10
  -1   4  11  155.18   10.60
   1  -4 -11  142.69   10.40
  -1  -4  11  132.69   11.30
   1   4 -10   30.40    5.70
   1   4 -10   12.40    3.00
  -1   4  10   12.40    3.30
   1  -4 -10   22.90    4.60
  -1  -4  10   13.30    3.80
  -1   4   9   13.00    2.60
   1   4  -9   20.20    4.40
   1  -4  -9   14.80    3.40
  -1  -4   9   13.40    3.80
  -1   4   8  844.92   40.40
   1   4  -8  915.81   42.20
   1  -4  -8  853.81   40.50
  -1  -4   8  886.61   41.90
  -1   4   7    5.70    2.00
   1   4  -7    2.50    2.30
   1  -4  -7    4.50    2.10
  -1  -4   7    5.70    2.70
   1   4  -6  681.23   32.40
  -1   4   6  668.53   31.40
  -1   4   6  654.83   32.20
  -1  -4   6  668.43   32.40
   1  -4  -6  708.13   31.70
   1   4  -5  248.78   13.90
  -1   4   5  259.67   14.00
  -1   4   5  253.37   13.20
   1  -4  -5  238.08   13.20
  -1  -4   5  265.67   14.10
  -1   4   4  140.29    8.40
  -1   4   4  123.89    7.70
   1   4  -4  129.89    8.10
  -1  -4   4  125.99    8.10
   1  -4  -4  123.09    7.60
  -1   4   3  339.07   16.50
  -1   4   3  343.47   17.00
   1   4  -3  331.27   16.80
  -1  -4   3  327.77   16.80
   1  -4  -3  347.57   16.50
   1  -4  -3  357.56   17.00
  -1   4   2   57.99    4.80
  -1   4   2   66.79    4.60
  -1   4   2   64.69    4.90
   1   4  -2   72.79    4.40
   1   4  -2   71.89    4.80
  -1  -4   2   57.29    5.00
   1  -4  -2   68.79    5.00
  -1  -4   2   62.79    4.80
   1  -4  -2   64.59    4.60
   1   4  -1    2.40    1.40
   1   4  -1    4.30    1.30
  -1   4   1    2.10    1.10
   1   4  -1    3.10    1.40
  -1   4   1    6.60    1.90
  -1   4   1    4.60    1.60
   1  -4  -1    4.30    1.70
  -1  -4   1    1.00    1.40
   1  -4  -1    5.70    1.70
  -1  -4   1    3.90    1.60
  -1  -4   1    2.20    1.10
   1  -4  -1    3.20    1.30
  -1   4   0   -0.70    1.10
   1   4   0    0.70    0.90
   1   4   0    0.80    1.20
   1   4   0   -1.20    1.00
  -1   4   0   -0.30    0.90
  -1   4   0   -0.30    1.30
   1  -4   0    0.10    0.80
   1  -4   0   -0.40    1.10
  -1  -4   0    0.20    1.20
  -1  -4   0   -0.20    0.80
  -1  -4   0    0.30    1.30
   1  -4   0    0.10    0.90
   1   4   1    3.60    1.40
  -1   4  -1    5.90    1.80
  -1   4  -1    3.90    1.50
   1   4   1    2.30    1.40
   1   4   1    4.30    1.40
   1  -4   1    4.30    1.80
  -1  -4  -1    0.90    1.10
  -1  -4  -1    4.00    1.60
   1  -4   1    6.30    1.70
  -1  -4  -1    2.40    1.10
   1   4   2   74.49    4.90
   1   4   2   60.99    4.80
   1   4   2   67.59    4.50
  -1   4  -2   60.99    4.70
   1  -4   2   64.29    5.10
  -1  -4  -2   72.79    4.90
   1  -4   2   60.49    4.80
  -1  -4  -2   63.69    4.40
  -1   4  -3  314.37   17.00
   1   4   3  340.57   16.30
   1   4   3  332.27   16.70
  -1   4  -3  341.87   16.90
   1  -4   3  332.37   16.90
  -1  -4  -3  353.16   16.30
  -1  -4  -3  348.77   16.80
   1  -4   3  358.36   17.30
  -1   4  -4  147.89    8.90
   1   4   4  144.79    8.10
   1   4   4  138.29    8.40
  -1  -4  -4  133.19    8.40
   1  -4   4  145.79    9.10
   1  -4   4  131.29    8.50
   1   4   5  260.37   13.50
  -1   4  -5  261.77   14.30
   1   4   5  262.87   13.90
  -1  -4  -5  252.07   13.80
   1  -4   5  257.27   14.20
   1  -4   5  245.48   14.30
   1   4   6  647.54   31.30
   1   4   6  674.83   31.10
  -1   4  -6  675.63   32.00
   1  -4   6  658.93   31.90
  -1  -4  -6  666.03   31.40
   1  -4   6  663.43   32.30
   1   4   7    5.20    2.30
  -1   4  -7    6.80    2.40
   1  -4   7    3.90    2.30
  -1  -4  -7    4.10    2.20
   1  -4   7    4.30    2.00
  -1   4  -8  885.21   41.90
   1   4   8  880.61   40.80
   1  -4   8  861.21   41.60
  -1  -4  -8  867.41   40.80
   1  -4   8  845.22   41.80
  -1   4  -9   25.10    5.10
   1  -4   9   18.40    3.90
  -1  -4  -9   23.20    4.30
   1   4  10   10.30    3.30
  -1   4 -10   18.20    4.90
   1  -4  10   12.90    3.40
  -1  -4 -10   22.80    4.70
   1   4  11  139.69   10.80
  -1   4 -11  145.19   10.70
  -1  -4 -11  155.18   11.30
   1  -4  11  183.28   12.70
   1   4  12  133.19   12.00
  -1   4 -12  171.08   11.70
  -1  -4 -12  153.48   11.70
   1  -4  12  191.38   22.20
   1   4  13    3.80    3.30
  -1   4 -13    0.30    2.00
   1  -4  13   -1.10    2.40
   1  -4  13   -0.60    2.50
  -1  -4 -13    0.80    2.50
  -1   4 -14   76.69    8.00
   1   4  14   72.29   10.40
   1  -4  14   60.09    9.20
  -1  -4 -14   78.69   10.00
   1  -4  14   68.19   10.00
   1   4  15    8.30    4.50
  -1   4 -15    5.80    3.80
   1  -4  15    3.30    3.30
  -1  -4 -15   12.90    4.30
   1  -4  15    2.10    2.90
   1   4  16  215.38   17.10
  -1   4 -16  198.98   14.40
   1  -4  16  198.28   16.60
   1  -4  16  190.38   16.90
  -1  -4 -16  187.78   14.90
  -1   4 -17    3.80    3.70
   1   4  17    1.20    4.00
   1  -4  17   -4.00    4.20
   1  -4  17    4.40    4.70
  -1  -4 -17    6.80    3.40
   1   4  18    2.40    5.20
  -1   4 -18   12.80    4.70
  -1  -4 -18   -0.10    3.40
  -1   4 -19    2.20    3.80
   1   4  19    6.50    3.70
   1   4  19   -5.00    5.40
  -1  -4 -19   10.60    5.00
   1  -4  19   -3.30    4.30
   1  -4  19    6.90    6.70
  -1   4 -20    6.40    3.30
  -1   5  19   -0.70    5.50
  -1   5  19    5.00    4.40
   1   5 -19   -2.40    2.70
  -1  -5  19    5.50    6.20
   1  -5 -19   -3.10    3.20
  -1   5  18   -2.30    4.00
   1   5 -18    3.50    2.90
  -1   5  18   -7.10    3.90
  -1  -5  18    2.20    5.00
   1  -5 -18   -1.40    2.80
  -1  -5  18    4.70    5.00
  -1   5  17   -2.60    3.00
  -1   5  17    1.00    4.30
   1   5 -17   -1.00    3.00
   1  -5 -17    2.30    3.50
  -1  -5  17   10.70    5.70
  -1   5  16   -1.00    3.20
  -1   5  16    8.40    4.70
   1   5 -16    1.60    2.50
   1  -5 -16    0.00    2.30
  -1  -5  16    1.10    4.10
  -1  -5  16    0.10    3.20
  -1   5  15   -5.90    2.90
   1   5 -15    0.60    2.50
  -1   5  15    0.20    2.20
   1  -5 -15    1.20    2.10
  -1  -5  15   -0.90    2.70
   1   5 -14    8.80    3.10
  -1   5  14    4.40    3.30
   1  -5 -14    5.70    3.30
  -1  -5  14   10.50    3.10
  -1   5  13   13.00    3.60
   1   5 -13   20.30    4.60
  -1   5  13   10.50    3.70
  -1  -5  13    7.50    6.50
   1  -5 -13   15.70    4.50
  -1   5  12   12.10    3.70
   1   5 -12   12.50    3.40
  -1  -5  12   19.40    5.40
   1  -5 -12   15.70    3.90
   1   5 -11    5.10    3.60
  -1   5  11    6.50    2.70
   1   5 -11    5.10    2.40
  -1  -5  11    8.60    3.40
  -1   5  10    8.40    2.90
  -1   5  10    6.80    3.10
   1   5 -10    9.60    3.70
   1  -5 -10   11.10    3.50
  -1  -5  10    7.50    3.20
  -1   5   9    1.30    2.30
   1   5  -9    1.10    1.90
  -1   5   9   -0.90    0.90
   1  -5  -9   -0.50    1.60
  -1  -5   9    2.40    1.50
   1   5  -8   -0.60    1.60
  -1   5   8   -0.50    1.20
  -1   5   8    3.50    2.30
   1  -5  -8    2.50    2.00
  -1  -5   8    0.70    2.10
   1   5  -7   24.70    4.40
  -1   5   7   26.90    4.30
  -1   5   7   30.50    4.70
   1  -5  -7   27.30    4.60
  -1  -5   7   30.20    4.80
  -1   5   6    2.00    1.80
  -1   5   6    2.70    1.50
   1   5  -6    5.80    2.60
  -1  -5   6    4.00    2.30
   1  -5  -6   -0.50    1.20
  -1   5   5   43.50    5.70
   1   5  -5   32.80    4.70
  -1   5   5   26.80    3.70
  -1  -5   5   28.80    4.30
   1  -5  -5   33.70    4.20
  -1  -5   5   30.90    5.00
  -1   5   4    9.50    2.40
   1   5  -4    3.70    2.00
  -1   5   4    8.30    2.30
  -1  -5   4    4.00    1.80
  -1  -5   4    9.30    2.80
   1  -5  -4    7.90    2.40
   1  -5  -4   10.30    2.40
   1   5  -3   75.69    5.20
   1   5  -3   81.59    6.00
  -1   5   3   74.09    5.80
  -1   5   3   77.29    5.60
  -1  -5   3   72.39    5.70
  -1  -5   3   72.09    6.10
   1  -5  -3   85.29    5.80
   1  -5  -3   84.09    6.00
   1   5  -2 1893.41   85.09
  -1   5   2 2056.99   85.09
   1   5  -2 1965.00   84.69
  -1   5   2 1992.50   84.49
   1   5  -2 1936.21   84.09
  -1   5   2 1988.50   84.99
   1  -5  -2 1938.81   84.79
  -1  -5   2 1925.51   84.69
   1  -5  -2 1983.00   84.49
  -1  -5   2 1850.61   84.99
   1   5  -1   14.60    2.40
  -1   5   1    8.90    2.00
  -1   5   1   14.70    2.80
  -1   5   1   13.30    2.50
   1   5  -1   17.60    2.80
   1   5  -1   18.30    3.00
  -1  -5   1   15.70    2.60
   1  -5  -1   13.40    2.40
   1  -5  -1   12.90    2.10
  -1  -5   1   18.10    3.20
  -1  -5   1    9.60    2.00
   1  -5  -1   16.10    3.00
   1   5   0   86.99    6.10
   1   5   0   87.39    5.90
  -1   5   0  101.59    6.10
  -1   5   0   97.79    6.30
   1   5   0   82.59    5.70
  -1   5   0   92.59    6.40
  -1  -5   0   96.39    6.20
  -1  -5   0   87.39    5.80
  -1  -5   0   86.59    6.00
   1  -5   0  104.69    6.40
   1  -5   0   97.29    6.10
   1  -5   0   93.19    6.40
  -1   5  -1    8.70    1.80
  -1   5  -1   14.80    2.90
   1   5   1   12.40    2.20
   1   5   1   11.90    2.10
  -1   5  -1   12.00    2.40
   1   5   1   10.50    2.30
   1  -5   1   11.50    2.20
   1  -5   1   17.20    2.90
  -1  -5  -1   13.90    2.50
  -1  -5  -1   17.10    2.50
  -1  -5  -1    9.40    2.00
   1   5   2 1947.91   83.39
  -1   5  -2 1950.90   83.89
   1   5   2 1961.30   83.69
  -1   5  -2 1913.11   84.19
   1   5   2 1854.41   83.79
   1  -5   2 1979.80   84.29
   1  -5   2 1924.41   83.79
  -1  -5  -2 1899.91   83.59
  -1  -5  -2 1942.21   83.39
   1   5   3   77.99    5.80
  -1   5  -3   68.89    5.80
  -1   5  -3   77.49    6.30
   1   5   3   77.69    5.40
  -1  -5  -3   73.59    5.30
   1  -5   3   80.19    5.80
   1  -5   3   80.29    6.10
  -1  -5  -3   72.29    5.60
  -1   5  -4    5.30    2.20
   1   5   4    6.40    1.80
   1   5   4    6.60    2.30
  -1   5  -4    6.80    2.50
   1  -5   4   10.10    3.10
   1  -5   4   10.30    2.50
  -1  -5  -4    8.20    2.20
  -1  -5  -4    4.70    1.90
   1   5   5   24.00    3.50
  -1   5  -5   33.10    4.70
   1   5   5   20.40    3.20
  -1  -5  -5   37.80    4.70
   1  -5   5   33.10    4.60
   1   5   6    2.50    1.90
   1   5   6    0.60    1.30
  -1   5  -6    3.00    2.20
   1  -5   6    4.50    2.30
   1  -5   6    0.80    1.80
  -1  -5  -6   -0.90    1.50
   1   5   7   35.00    5.20
   1   5   7   29.00    4.40
  -1  -5  -7   28.00    4.40
   1  -5   7   28.70    4.80
   1  -5   7   30.70    5.50
  -1   5  -8    0.70    2.70
   1   5   8    3.00    1.80
   1   5   8    2.00    2.10
   1  -5   8    2.20    2.40
  -1  -5  -8    1.20    1.60
   1  -5   8    3.70    2.60
   1   5   9    2.80    1.90
   1   5   9    1.30    1.90
  -1   5  -9    0.10    2.30
  -1  -5  -9   -0.20    1.50
   1  -5   9   -0.60    1.70
   1  -5   9    0.50    1.30
  -1   5 -10    4.80    2.90
   1   5  10    5.30    3.00
   1   5  10    7.50    3.00
  -1  -5 -10    3.70    3.00
   1  -5  10   10.30    4.00
   1  -5  10    2.30    2.20
   1   5  11   -1.20    1.60
  -1   5 -11    2.10    3.40
   1   5  11    5.30    3.20
   1  -5  11    4.30    2.40
   1  -5  11    7.30    3.10
  -1  -5 -11    9.10    3.00
   1   5  12   21.50    4.60
  -1   5 -12   16.40    3.90
  -1   5 -12    9.10    3.80
  -1  -5 -12   16.20    4.30
   1  -5  12   18.50    7.90
   1  -5  12   17.40    4.80
   1   5  13   21.70    5.10
   1   5  13   28.40    6.10
  -1   5 -13   18.70    4.90
   1  -5  13   11.80    4.10
  -1  -5 -13   16.40    3.80
   1  -5  13   15.60    4.90
  -1   5 -14    7.80    3.40
   1   5  14    5.40    3.50
   1   5  14   -0.30    2.50
  -1  -5 -14    6.00    3.70
   1  -5  14    5.60    3.80
   1  -5  14   -1.00    2.80
   1   5  15    2.30    2.80
  -1   5 -15    0.80    2.50
   1   5  15   -1.50    2.50
   1  -5  15    2.70    3.70
   1  -5  15    0.30    3.50
  -1  -5 -15    3.40    3.30
   1   5  16   -1.80    2.80
  -1   5 -16    3.70    3.00
   1   5  16    0.20    4.20
  -1  -5 -16    1.90    2.90
   1  -5  16    0.30    3.70
   1  -5  16   -4.80    4.00
   1   5  17    4.70    4.70
  -1   5 -17   -4.30    2.70
   1   5  17   -4.00    2.80
   1  -5  17   -3.90    4.10
  -1  -5 -17    0.20    3.00
   1   5  18   -8.40    4.90
  -1   5 -18    1.20    3.10
   1   5  18    3.10    3.70
   1  -5  18    3.40    8.70
  -1  -5 -18    5.70    4.00
   1  -5  18    0.20    4.00
  -1   5 -19    0.00    3.70
   1   5  19   -1.40    3.50
   1   5  19   -0.30    6.10
  -1  -5 -19   -0.70    3.50
   1  -5  19    5.30    6.50
  -1   6  19   70.69   11.80
  -1   6  19   83.79   12.90
   1   6 -19   85.99   10.10
  -1  -6  19   76.09   12.50
   1  -6 -19   78.59   10.90
  -1   6  18   47.60    9.20
   1   6 -18   70.69    9.20
  -1   6  18   71.89   11.20
   1  -6 -18   71.19   10.30
  -1  -6  18   71.39   11.60
   1   6 -17    4.20    3.30
  -1   6  17    1.30    3.60
  -1   6  17    5.00    5.40
  -1  -6  17   -0.30    4.70
  -1  -6  17   -3.60    4.00
   1  -6 -17   -1.90    2.70
  -1   6  16   49.60    9.40
  -1   6  16   59.59    9.70
   1   6 -16   55.19    7.80
   1  -6 -16   55.19    8.80
  -1  -6  16   65.59   11.00
  -1   6  15   51.29    9.00
   1   6 -15   50.29    7.20
  -1   6  15   56.19    9.80
  -1  -6  15   53.59    9.00
  -1  -6  15   62.29   10.10
   1  -6 -15   49.70    7.60
  -1   6  14   -3.00    1.30
   1   6 -14    0.70    1.60
  -1   6  14    1.80    3.20
  -1   6  14   -1.00    2.70
   1  -6 -14    3.00    2.50
  -1  -6  14    1.90    4.00
  -1  -6  14    4.60    3.80
  -1   6  13  207.38   13.80
  -1   6  13  191.68   14.90
   1  -6 -13  198.28   13.80
  -1  -6  13  171.28   15.10
  -1  -6  13  205.18   21.20
  -1   6  12   16.70    4.40
   1   6 -12   21.00    4.60
   1   6 -12   10.70    4.60
  -1   6  12    7.70    3.90
  -1  -6  12   16.70    5.30
  -1  -6  12   20.00    5.80
   1  -6 -12   18.70    4.70
  -1   6  11    5.90    2.50
   1   6 -11    6.30    3.70
  -1   6  11    0.40    2.20
  -1  -6  11    2.20    3.00
  -1  -6  11    0.20    2.40
   1  -6 -11    4.60    2.60
  -1   6  10    1.60    2.50
   1   6 -10    1.20    2.00
  -1   6  10   -1.40    1.50
  -1  -6  10    5.90    3.00
   1  -6 -10   -0.50    2.00
  -1  -6  10   -3.80    1.60
   1   6  -9    5.80    3.00
  -1   6   9    8.50    2.70
  -1   6   9   12.00    3.30
  -1  -6   9    9.80    3.40
  -1  -6   9   13.20    3.90
   1  -6  -9   15.80    3.80
   1   6  -8   30.60    5.60
  -1   6   8   38.10    6.00
  -1   6   8   24.00    4.30
   1  -6  -8   37.40    5.20
  -1  -6   8   37.20    5.70
   1   6  -7  100.59    8.20
  -1   6   7   86.49    6.80
  -1   6   7   78.09    7.50
  -1  -6   7  104.49    8.20
   1  -6  -7   84.59    7.20
  -1  -6   7   80.39    8.00
   1   6  -6   16.40    3.70
  -1   6   6   13.40    3.20
  -1   6   6    9.10    2.90
   1  -6  -6   15.30    3.40
  -1  -6   6   14.60    3.90
  -1  -6   6   14.50    3.30
  -1   6   5  312.17   16.50
   1   6  -5  294.77   16.90
  -1   6   5  325.47   17.10
   1  -6  -5  304.57   16.40
  -1  -6   5  320.87   17.20
  -1  -6   5  322.47   17.70
  -1   6   4  254.37   13.90
  -1   6   4  262.37   14.30
   1   6  -4  252.37   14.10
   1  -6  -4  257.77   14.20
   1  -6  -4  239.28   13.70
  -1  -6   4  255.47   14.20
  -1  -6   4  274.87   15.00
   1   6  -3  173.48   10.40
   1   6  -3  164.28    9.50
  -1   6   3  178.78   10.60
   1   6  -3  168.68   10.80
  -1   6   3  163.48   10.50
  -1   6   3  170.68   10.00
  -1  -6   3  162.68   10.70
  -1  -6   3  181.18   10.50
   1  -6  -3  179.28   10.20
   1  -6  -3  182.08   10.50
   1   6  -2  634.14   28.60
   1   6  -2  661.83   29.70
  -1   6   2  605.74   29.20
   1   6  -2  633.54   29.10
  -1   6   2  632.54   29.40
  -1   6   2  601.94   28.80
   1  -6  -2  571.24   28.70
  -1  -6   2  636.24   29.20
   1  -6  -2  619.04   29.30
  -1  -6   2  624.94   29.50
   1  -6  -2  609.84   29.20
   1   6  -1 3471.55  150.68
  -1   6   1 3473.45  150.58
  -1   6   1 3427.66  150.18
   1   6  -1 3530.75  150.38
   1   6  -1 3553.24  150.08
  -1   6   1 3592.54  150.98
  -1  -6   1 3564.94  150.78
   1  -6  -1 3506.05  150.38
  -1  -6   1 3505.75  150.08
  -1  -6   1 3552.14  150.48
   1  -6  -1 3558.94  150.88
   1  -6  -1 3410.76  150.48
   1   6   0   -1.60    1.40
  -1   6   0   -0.30    1.60
  -1   6   0    0.10    1.50
  -1   6   0   -0.50    1.10
   1   6   0    0.10    1.10
   1   6   0   -0.90    1.10
  -1  -6   0   -1.80    1.30
   1  -6   0    0.20    1.40
  -1  -6   0   -0.20    1.30
   1  -6   0    1.20    1.20
   1  -6   0   -0.20    1.20
  -1  -6   0    0.20    1.20
   1   6   1 3438.76  149.19
  -1   6  -1 3437.56  149.19
   1   6   1 3523.15  149.39
  -1   6  -1 3403.16  149.88
  -1   6  -1 3467.15  149.39
   1   6   1 3665.33  149.39
  -1  -6  -1 3562.74  149.29
  -1  -6  -1 3427.56  149.39
  -1  -6  -1 3519.25  149.29
   1  -6   1 3367.86  149.39
   1  -6   1 3540.95  149.88
   1   6   2  618.24   29.40
  -1   6  -2  606.84   29.20
   1   6   2  652.83   29.30
  -1   6  -2  569.64   28.80
  -1   6  -2  616.44   29.80
   1   6   2  647.14   29.10
  -1  -6  -2  643.44   29.20
   1  -6   2  604.94   29.70
   1  -6   2  633.84   29.40
  -1  -6  -2  635.54   29.40
  -1  -6  -2  637.34   29.00
  -1   6  -3  159.28   10.30
   1   6   3  175.68   10.10
   1   6   3  175.48   10.30
   1   6   3  165.08   10.50
  -1   6  -3  177.58   11.00
   1  -6   3  180.38   10.50
   1  -6   3  202.18   11.30
  -1  -6  -3  175.58   10.00
  -1  -6  -3  169.48   10.20
   1   6   4  260.37   13.20
   1   6   4  234.78   13.30
  -1   6  -4  246.68   14.30
  -1   6  -4  244.78   13.70
   1  -6   4  214.88   13.80
  -1  -6  -4  258.77   13.10
  -1  -6  -4  243.68   13.50
   1  -6   4  232.38   13.70
  -1   6  -5  318.37   17.40
   1   6   5  314.97   16.50
   1   6   5  327.27   17.00
   1  -6   5  340.77   17.60
   1  -6   5  314.67   17.70
  -1  -6  -5  300.87   16.90
   1   6   6   12.60    3.10
  -1   6  -6    4.80    2.70
   1   6   6   11.20    2.50
  -1  -6  -6   11.00    3.10
   1  -6   6   14.30    3.90
   1  -6   6    6.90    2.90
   1   6   7   86.49    7.20
  -1   6  -7   84.29    7.70
   1   6   7   92.19    7.40
   1  -6   7   96.19    7.90
  -1  -6  -7   88.29    7.40
   1  -6   7   68.99    7.60
   1   6   8   49.50    6.40
   1   6   8   33.80    5.20
  -1   6  -8   28.80    5.40
  -1  -6  -8   43.10    6.10
   1  -6   8   50.49    7.30
   1  -6   8   35.80    5.80
   1   6   9   11.80    3.40
  -1   6  -9   11.00    3.70
   1   6   9   16.30    3.90
   1  -6   9   12.30    3.40
   1  -6   9   11.90    3.70
  -1  -6  -9   11.60    3.20
  -1   6 -10    2.90    2.80
   1   6  10    2.20    2.20
   1   6  10    2.00    2.10
   1  -6  10   -2.50    1.30
  -1  -6 -10   -2.20    1.60
   1  -6  10   -2.20    1.60
   1   6  11   -0.70    1.90
   1   6  11   -0.30    1.90
  -1   6 -11   -0.70    3.00
  -1  -6 -11    6.20    3.00
   1  -6  11    5.90    2.80
   1  -6  11    4.10    2.80
   1   6  12   13.80    4.30
   1   6  12   15.50    3.90
  -1   6 -12   12.90    5.00
  -1  -6 -12   15.60    4.20
   1  -6  12   13.90    4.80
   1  -6  12    8.60    3.50
   1   6  13  180.28   13.40
  -1   6 -13  198.38   15.40
  -1   6 -13  190.98   13.00
   1   6  13  158.18   13.10
   1  -6  13  167.08   14.20
  -1  -6 -13  179.58   13.30
   1  -6  13  196.98   14.80
   1   6  14   -1.00    2.60
   1   6  14   -1.40    1.90
   1   6  14    3.70    3.40
  -1   6 -14   -0.80    2.30
   1  -6  14    8.40    3.70
   1  -6  14    3.40    3.70
  -1  -6 -14   -3.30    2.20
   1   6  15   39.60    8.50
   1   6  15   60.29    8.70
  -1   6 -15   50.99    7.50
   1  -6  15   43.10    8.50
  -1  -6 -15   85.69   11.00
   1  -6  15   65.49   10.40
   1   6  16   53.09    8.60
   1   6  16   58.09    9.80
  -1   6 -16   70.49    9.30
   1  -6  16   42.70    8.80
   1  -6  16   45.60    8.60
  -1  -6 -16   51.99    8.60
   1   6  17    6.20    4.60
   1   6  17    5.90    5.10
  -1   6 -17   -2.30    3.40
   1  -6  17    5.00    5.10
  -1  -6 -17   -1.20    2.60
   1   6  18   69.19   11.60
  -1   6 -18   69.09    9.30
   1   6  18   65.69   10.50
   1  -6  18   44.70    9.80
   1  -6  18   48.70   10.70
  -1  -6 -18   60.29    9.80
   1   6  19   97.89   13.30
   1   6  19   62.29   12.90
  -1   6 -19   87.99   11.20
   1  -6  19   69.79   12.60
  -1  -6 -19   84.39   12.30
  -1   7  19    8.10    5.50
  -1   7  19   21.80    7.50
   1   7 -19   11.20    5.00
   1  -7 -19   13.70    5.20
  -1  -7  19    8.80    6.90
   1   7 -18    4.70    3.50
  -1   7  18    6.20    4.00
   1  -7 -18   -4.80    3.10
  -1  -7  18   -6.60    6.10
   1   7 -17   -2.50    2.50
  -1   7  17   -0.40    3.50
  -1   7  17    1.10    4.20
   1  -7 -17   -3.00    2.80
  -1  -7  17    0.30    4.90
  -1  -7  17   -9.30    4.60
  -1   7  16    1.40    3.90
   1   7 -16   -4.00    2.30
  -1   7  16    0.70    4.10
  -1  -7  16   -7.60    2.70
   1  -7 -16   -0.30    2.20
  -1   7  15    0.30    3.20
  -1   7  15   -2.00    2.10
   1   7 -15   -2.90    1.90
  -1   7  15    3.70    3.50
  -1  -7  15   -6.50    3.20
  -1  -7  15    1.00    3.60
   1  -7 -15   -0.80    2.40
  -1   7  14    0.60    3.10
  -1   7  14    4.70    2.90
   1   7 -14    7.00    3.60
  -1  -7  14    2.10    2.90
  -1  -7  14    2.90    4.20
   1  -7 -14    1.80    2.70
  -1   7  13   58.39    8.10
  -1   7  13   51.19    8.90
   1   7 -13   39.50    7.80
   1   7 -13   44.70    6.80
   1  -7 -13   45.40    7.60
  -1  -7  13   60.39   10.00
  -1  -7  13   69.79   10.00
  -1   7  12   19.40    5.20
   1   7 -12   20.60    6.10
  -1   7  12   19.80    4.50
  -1  -7  12   13.50    4.70
  -1  -7  12   24.20    6.00
   1  -7 -12   23.30    5.30
  -1   7  11    3.10    2.40
   1   7 -11    1.60    3.00
  -1   7  11    3.40    2.90
   1  -7 -11   -0.20    1.50
  -1  -7  11    3.20    2.60
  -1  -7  11    5.70    2.70
  -1   7  10    3.70    2.90
  -1   7  10    3.10    2.20
   1   7 -10    3.20    2.20
   1  -7 -10    4.00    2.90
  -1  -7  10    3.90    3.00
  -1  -7  10    4.50    2.90
  -1   7   9   11.30    3.70
   1   7  -9   26.20    5.40
  -1   7   9   13.00    3.10
  -1  -7   9   14.50    4.20
   1  -7  -9   27.40    5.10
  -1  -7   9   17.50    4.70
   1   7  -8    9.40    3.50
  -1   7   8    9.20    2.90
  -1   7   8    5.90    2.90
  -1  -7   8    0.80    2.20
   1  -7  -8    5.40    2.20
  -1  -7   8   14.10    4.00
   1   7  -7    5.60    2.90
  -1   7   7    0.20    2.00
  -1   7   7    2.20    1.80
   1  -7  -7    3.60    2.10
  -1  -7   7    2.80    2.60
  -1  -7   7    3.60    2.50
  -1   7   6    1.30    2.00
  -1   7   6    2.90    1.90
   1   7  -6   -0.60    1.80
   1  -7  -6   -0.80    1.80
  -1  -7   6   -0.50    1.80
  -1  -7   6    4.30    2.10
   1   7  -5   13.50    3.50
  -1   7   5   12.30    3.30
  -1   7   5   10.80    3.10
   1  -7  -5   17.00    3.50
  -1  -7   5    5.90    2.30
  -1  -7   5   10.60    3.30
   1  -7  -5   10.80    2.90
  -1   7   4    9.90    3.00
  -1   7   4   14.20    3.20
   1   7  -4    8.90    2.40
  -1   7   4    9.20    3.00
   1   7  -4   15.30    3.80
  -1  -7   4    7.60    3.00
   1  -7  -4    6.70    2.40
   1  -7  -4    8.60    2.30
  -1  -7   4   11.30    3.70
  -1   7   3   31.00    4.50
   1   7  -3   31.70    4.40
  -1   7   3   38.70    5.20
   1   7  -3   28.10    3.70
   1   7  -3   25.10    4.10
  -1   7   3   26.70    4.00
  -1  -7   3   30.40    5.10
   1  -7  -3   32.50    4.50
   1  -7  -3   20.50    3.30
  -1  -7   3   30.20    4.40
   1   7  -2    7.00    2.00
   1   7  -2    9.00    2.80
  -1   7   2    6.40    2.20
  -1   7   2    5.80    2.30
   1   7  -2    8.20    2.80
  -1   7   2    8.50    2.40
  -1  -7   2   10.10    3.00
   1  -7  -2    8.80    2.50
  -1  -7   2    6.50    2.50
   1  -7  -2    7.10    2.60
   1  -7  -2    8.50    2.50
   1   7  -1    3.10    1.90
  -1   7   1    0.90    1.30
   1   7  -1   -1.80    1.20
  -1   7   1   -0.20    1.30
  -1   7   1    0.60    1.50
   1   7  -1   -1.10    1.60
  -1  -7   1    0.00    1.40
   1  -7  -1   -0.50    1.40
   1  -7  -1   -0.60    1.30
  -1  -7   1    0.80    1.50
  -1  -7   1    0.00    1.20
   1  -7  -1   -1.00    1.30
  -1   7   0   83.29    6.10
   1   7   0   75.79    6.20
  -1   7   0   80.19    6.50
   1   7   0   74.59    6.20
  -1   7   0   78.49    6.20
   1   7   0   63.39    5.60
  -1  -7   0   79.39    6.00
   1  -7   0   91.09    6.70
  -1  -7   0   69.69    6.00
   1  -7   0   85.99    6.10
   1  -7   0   88.99    6.40
  -1  -7   0   72.99    6.10
  -1   7  -1    3.00    1.70
  -1   7  -1   -0.80    0.90
   1   7   1   -0.50    1.30
  -1   7  -1   -0.10    1.30
   1   7   1    1.00    1.10
   1   7   1   -1.80    1.30
  -1  -7  -1    1.30    1.60
   1  -7   1   -1.50    1.20
   1  -7   1    0.60    1.50
  -1  -7  -1    0.10    1.30
  -1  -7  -1    0.40    1.50
  -1   7  -2    3.80    2.00
  -1   7  -2    5.50    2.30
   1   7   2    5.80    2.10
   1   7   2    4.80    2.10
  -1   7  -2    5.60    1.80
   1   7   2    6.40    2.20
  -1  -7  -2    3.80    1.70
   1  -7   2    5.10    2.40
  -1  -7  -2    6.00    2.00
   1  -7   2    7.40    2.30
  -1  -7  -2    6.70    2.40
  -1   7  -3   26.20    4.40
  -1   7  -3   26.00    3.90
   1   7   3   23.70    3.70
   1   7   3   24.30    4.30
   1   7   3   27.90    4.00
   1  -7   3   27.80    4.30
  -1  -7  -3   41.60    4.80
   1  -7   3   33.90    5.30
  -1  -7  -3   25.50    4.10
   1   7   4    9.10    2.80
  -1   7  -4    8.20    2.70
   1   7   4   13.90    3.40
  -1   7  -4    7.80    2.80
   1   7   4   12.80    2.90
   1  -7   4   13.50    3.40
   1  -7   4   13.40    3.80
  -1  -7  -4   10.30    2.60
  -1  -7  -4    8.10    2.60
   1   7   5    9.90    2.80
  -1   7  -5   10.30    3.10
   1   7   5   15.40    3.10
  -1  -7  -5   11.00    2.90
   1  -7   5   16.50    3.90
  -1  -7  -5    9.40    2.60
   1  -7   5   15.90    4.30
  -1   7  -6    0.30    2.30
   1   7   6    2.70    2.20
   1   7   6    3.30    2.10
   1  -7   6    2.40    2.40
  -1  -7  -6    5.20    2.20
   1  -7   6    1.40    2.00
   1   7   7    4.80    2.30
   1   7   7    3.50    2.30
  -1   7  -7   10.30    3.40
   1  -7   7    3.10    2.50
   1  -7   7   -0.70    2.00
  -1  -7  -7    2.60    2.10
   1   7   8   11.80    3.30
   1   7   8    8.20    2.60
  -1   7  -8    6.40    3.10
   1  -7   8    7.40    2.50
  -1  -7  -8   13.10    3.60
   1  -7   8    7.90    2.90
  -1   7  -9   13.70    4.30
   1   7   9   10.40    3.00
   1   7   9   17.10    3.80
   1  -7   9   16.50    5.20
   1  -7   9   22.50    4.80
  -1  -7  -9   22.20    5.10
   1   7  10    2.00    1.80
  -1   7 -10    0.50    2.60
   1   7  10    4.30    2.70
   1  -7  10    8.00    3.20
   1  -7  10    2.50    2.90
  -1  -7 -10    4.10    3.20
   1   7  11    1.40    2.40
   1   7  11   -0.80    1.60
   1  -7  11    1.20    2.20
   1  -7  11    4.00    3.10
  -1  -7 -11    1.20    2.50
   1   7  12   15.60    4.50
   1   7  12   19.20    5.20
  -1   7 -12   18.50    5.20
   1  -7  12   16.70    4.70
  -1  -7 -12   13.20    4.20
   1  -7  12   29.90    6.00
  -1   7 -13   41.70    8.50
   1   7  13   60.69    8.80
   1   7  13   44.00    7.20
   1  -7  13   47.70    8.40
   1  -7  13   49.80    8.80
  -1  -7 -13   56.29    8.70
   1   7  14    5.40    3.00
  -1   7 -14    5.30    3.20
   1   7  14    2.30    2.80
  -1   7 -14   -0.50    3.50
   1  -7  14    7.90    4.60
   1  -7  14    0.20    2.90
  -1  -7 -14    8.60    4.50
   1   7  15   -1.10    2.60
  -1   7 -15   -2.00    2.20
   1   7  15   -0.60    2.40
   1   7  15   -0.80    3.40
   1  -7  15    0.50    3.00
   1  -7  15    5.30    4.20
  -1  -7 -15    4.60    3.00
  -1   7 -16    1.60    2.80
   1   7  16    0.70    4.50
   1   7  16    8.20    4.60
   1  -7  16   -5.80    4.00
   1  -7  16   -4.50    7.00
  -1  -7 -16    1.00    2.60
   1   7  17   -6.30    4.20
   1   7  17    8.10    4.20
  -1   7 -17    2.60    2.80
  -1  -7 -17   -2.10    3.30
   1  -7  17   -5.00    4.60
  -1   7 -18    0.10    3.00
   1   7  18    1.50    4.30
   1   7  18    3.70    4.30
   1  -7  18    0.10    5.00
  -1  -7 -18   -0.50    3.70
   1   7  19   11.10    5.30
  -1   7 -19   11.90    4.80
  -1  -7 -19    5.60    4.80
   1  -7  19   11.50    6.80
  -1   8  19    3.30    4.60
   1   8 -19    9.30    4.20
  -1   8  19    1.50    5.10
   1  -8 -19    7.90    4.80
  -1  -8  19    1.90    5.40
   1   8 -18    9.90    3.50
  -1   8  18   18.30    7.00
  -1   8  18    3.40    4.60
  -1  -8  18    9.10    6.30
   1  -8 -18    8.80    4.70
   1   8 -17    4.00    3.30
  -1   8  17    2.50    4.00
  -1   8  17    0.00    5.00
  -1  -8  17    9.70    5.90
   1  -8 -17    1.90    2.90
  -1  -8  17    2.60    4.80
  -1   8  16    8.20    4.10
  -1   8  16   19.20    6.00
  -1   8  16   15.00    6.10
   1   8 -16   18.80    4.40
   1  -8 -16   35.10    7.20
  -1  -8  16   17.60    6.80
  -1   8  15    9.60    4.30
  -1   8  15    7.50    3.30
   1   8 -15   15.80    4.40
  -1  -8  15    4.10    4.00
  -1  -8  15    2.50    6.80
   1  -8 -15    3.70    2.90
  -1   8  14  165.88   13.70
   1   8 -14  176.18   12.10
   1   8 -14  171.18   14.80
  -1   8  14  157.28   12.20
   1  -8 -14  137.09   12.20
  -1  -8  14  125.09   13.80
  -1  -8  14  142.59   13.50
   1   8 -13   50.09    9.10
  -1   8  13   50.89    7.90
  -1   8  13   68.99    9.70
  -1  -8  13   54.29    9.40
  -1  -8  13   61.99    9.10
   1  -8 -13   52.09    8.20
   1   8 -12   96.99   12.50
  -1   8  12   91.49   11.20
  -1   8  12   82.19    8.50
  -1  -8  12   96.49   12.60
  -1  -8  12   73.79    9.80
   1  -8 -12   83.49    8.60
   1   8 -11  203.88   15.20
  -1   8  11  188.48   14.20
  -1   8  11  190.48   13.50
   1  -8 -11  219.68   14.20
  -1  -8  11  204.98   15.60
  -1  -8  11  204.98   15.10
   1   8 -10   55.89    8.20
  -1   8  10   73.59    9.50
  -1  -8  10   79.29   10.50
  -1  -8  10   50.29    7.90
   1  -8 -10   55.49    7.80
   1   8  -9  403.26   22.00
  -1   8   9  350.26   20.40
  -1   8   9  382.46   21.50
  -1  -8   9  354.56   21.40
   1  -8  -9  364.76   20.70
  -1  -8   9  373.96   22.50
  -1   8   8  121.99    9.80
  -1   8   8  140.79    9.90
   1   8  -8  113.79   10.20
   1  -8  -8  127.59    9.60
  -1  -8   8  138.39   10.40
  -1   8   7   56.99    7.40
  -1   8   7   57.79    5.90
   1   8  -7   45.70    6.30
  -1  -8   7   87.99   10.70
  -1  -8   7   63.29    7.70
   1  -8  -7   59.99    7.00
  -1   8   6  562.04   28.60
   1   8  -6  565.74   28.80
  -1   8   6  518.55   27.90
   1  -8  -6  589.74   28.40
  -1  -8   6  550.24   28.70
  -1  -8   6  589.04   29.90
   1  -8  -6  585.14   28.60
  -1   8   5   54.79    6.70
  -1   8   5   55.29    5.80
   1   8  -5   46.70    5.50
   1   8  -5   48.20    6.50
  -1   8   5   63.89    7.70
   1  -8  -5   59.59    7.10
  -1  -8   5   66.29    8.60
  -1  -8   5   44.00    6.10
   1  -8  -5   55.49    6.60
  -1   8   4  123.29    8.80
  -1   8   4  131.09    9.80
   1   8  -4  142.09    8.70
   1   8  -4  145.49    9.70
  -1   8   4  134.49    9.50
   1  -8  -4  121.59    9.00
  -1  -8   4  122.19    9.70
   1  -8  -4  116.49    8.80
  -1  -8   4  126.19    9.30
   1   8  -3   44.90    5.80
  -1   8   3   37.50    5.40
  -1   8   3   30.60    4.30
   1   8  -3   38.70    4.70
  -1   8   3   47.50    6.30
   1   8  -3   37.20    5.50
   1  -8  -3   40.90    5.70
  -1  -8   3   50.69    6.70
   1  -8  -3   34.80    4.90
  -1  -8   3   39.00    5.30
  -1   8   2    5.50    2.60
   1   8  -2    8.50    3.30
   1   8  -2    4.70    2.30
   1   8  -2    4.00    1.90
  -1   8   2    4.10    1.70
  -1   8   2    5.60    2.40
  -1  -8   2    5.40    2.70
   1  -8  -2    2.90    1.80
  -1  -8   2    4.60    2.40
   1  -8  -2    3.30    2.20
   1  -8  -2    2.60    2.00
  -1  -8   2    5.30    1.80
   1   8  -1   16.40    3.20
  -1   8   1   19.40    3.70
   1   8  -1   12.60    3.00
  -1   8   1   18.40    3.60
  -1   8   1   13.40    3.10
   1   8  -1   16.80    3.30
   1  -8  -1   11.50    2.70
  -1  -8   1   21.40    3.90
   1  -8  -1    6.70    2.40
  -1  -8   1   10.40    2.40
  -1  -8   1   13.30    3.20
   1  -8  -1   13.40    3.00
  -1   8   0    0.20    1.50
  -1   8   0    0.20    1.10
   1   8   0    0.00    1.30
   1   8   0   -1.30    1.20
  -1   8   0    4.90    2.20
   1   8   0    0.30    1.50
   1  -8   0    1.60    1.60
   1  -8   0    0.10    1.50
  -1  -8   0    0.10    1.80
   1  -8   0   -0.80    1.10
  -1  -8   0    4.10    2.10
  -1  -8   0    0.00    1.60
   1   8   1   13.60    2.60
  -1   8  -1   14.00    3.10
  -1   8  -1   11.50    2.70
   1   8   1   11.90    2.60
   1   8   1   17.20    3.40
  -1   8  -1   13.80    3.20
  -1  -8  -1   11.90    2.60
   1  -8   1   14.90    3.40
  -1  -8  -1   23.90    4.10
  -1  -8  -1   16.80    3.50
   1  -8   1    8.10    2.70
   1   8   2    4.00    2.10
   1   8   2    4.30    2.20
  -1   8  -2    5.10    2.10
   1   8   2    6.50    2.70
  -1   8  -2    4.40    1.80
  -1   8  -2    5.10    2.60
   1  -8   2    1.10    1.70
  -1  -8  -2    4.10    1.90
  -1  -8  -2    4.20    1.80
   1  -8   2    4.70    2.50
  -1  -8  -2    2.30    2.10
   1   8   3   30.00    4.10
   1   8   3   33.20    4.70
  -1   8  -3   35.60    5.10
  -1   8  -3   34.60    5.50
  -1   8  -3   47.30    5.60
   1   8   3   39.30    5.40
   1  -8   3   38.70    5.40
  -1  -8  -3   36.90    5.00
   1  -8   3   25.50    4.40
  -1  -8  -3   43.90    5.30
   1   8   4  119.99    9.40
  -1   8  -4  133.19    9.90
  -1   8  -4  115.79    8.80
   1   8   4  121.79    8.60
   1   8   4  113.29    8.70
   1  -8   4  120.69    9.40
  -1  -8  -4  128.69    8.90
   1  -8   4  123.29    9.00
  -1  -8  -4  124.39    8.50
  -1   8  -5   37.90    5.60
   1   8   5   59.49    6.80
   1   8   5   49.10    6.80
   1   8   5   51.19    6.20
  -1   8  -5   51.29    6.60
   1  -8   5   67.59    7.70
   1  -8   5   48.00    6.50
  -1  -8  -5   47.00    6.30
  -1  -8  -5   40.20    5.40
  -1   8  -6  605.94   30.20
   1   8   6  585.64   29.50
   1   8   6  575.64   29.10
   1  -8   6  578.24   30.60
  -1  -8  -6  607.24   29.10
   1  -8   6  606.24   30.20
  -1  -8  -6  595.84   29.60
  -1   8  -7   37.70    6.00
   1   8   7   54.69    5.60
   1   8   7   45.60    6.10
  -1  -8  -7   56.59    7.50
   1  -8   7   49.40    7.20
   1  -8   7   51.19    7.00
  -1   8  -8  136.89   10.70
   1   8   8  131.49    9.80
   1   8   8  127.09    9.60
  -1  -8  -8  128.69    9.90
   1  -8   8  123.59   10.70
   1  -8   8  138.39   10.50
   1   8   9  345.17   19.60
  -1   8  -9  351.26   20.80
  -1  -8  -9  359.86   20.30
   1  -8   9  315.57   20.80
   1  -8   9  370.26   21.00
   1   8  10   41.50    6.20
  -1   8 -10   51.69    8.20
   1   8  10   48.80    6.90
   1  -8  10   51.09    7.70
  -1  -8 -10   35.60    6.10
   1  -8  10   72.19    9.90
   1   8  11  206.78   14.00
   1   8  11  195.08   13.90
  -1   8 -11  195.58   15.00
   1  -8  11  206.88   24.40
   1  -8  11  186.18   15.20
  -1  -8 -11  205.98   14.30
  -1   8 -12   96.09   10.00
   1   8  12   87.49    8.80
   1   8  12   95.99    9.10
   1  -8  12   96.49   12.10
  -1  -8 -12   92.59    9.30
   1  -8  12   98.29   12.60
   1   8  13   56.69    8.50
   1   8  13   59.09    8.40
  -1   8 -13   52.19    8.50
   1  -8  13   42.80    8.00
  -1  -8 -13   59.69    9.20
   1  -8  13   59.89    9.60
  -1   8 -14  154.98   14.50
   1   8  14  157.78   13.10
   1   8  14  178.58   13.70
  -1  -8 -14  161.58   13.50
   1  -8  14  155.48   14.70
   1  -8  14  167.78   14.60
   1   8  15   12.20    4.10
  -1   8 -15    6.90    3.60
   1   8  15    9.80    3.90
   1  -8  15    2.30    4.50
  -1  -8 -15    7.70    4.00
   1  -8  15    7.60    5.70
   1   8  16   23.50    7.30
  -1   8 -16   15.90    5.00
   1   8  16   20.90    6.10
   1   8  16   14.20    5.10
  -1  -8 -16   19.10    6.00
   1  -8  16   19.00    6.50
  -1   8 -17   -0.80    3.40
   1   8  17    3.40    6.30
   1   8  17    2.00    3.90
   1  -8  17   -1.40    4.20
   1  -8  17    6.00    5.40
  -1  -8 -17    4.00    3.90
   1   8  18    2.20    4.00
   1   8  18    3.40    6.40
  -1   8 -18    8.70    4.30
  -1  -8 -18    8.80    3.70
   1  -8  18    4.00    6.60
   1   8  19   -0.20    4.50
  -1   8 -19   -1.10    3.90
   1  -8  19    0.20   10.60
  -1  -8 -19    9.30    5.40
   1   9 -19   -0.50    3.60
  -1   9  19   -1.80    3.60
  -1   9  19   -3.50    6.10
   1  -9 -19    2.00    3.80
  -1  -9  19   -7.80    6.40
  -1   9  18   -0.30    4.50
  -1   9  18  -12.00    4.90
   1   9 -18    2.70    3.40
   1  -9 -18   -3.30    2.60
  -1  -9  18   -7.50    7.60
  -1   9  17   -1.10    4.10
  -1   9  17   -3.70    4.80
   1   9 -17    0.40    2.80
  -1   9  17   -4.40    3.80
  -1  -9  17   -2.20    4.60
   1  -9 -17   -4.30    2.50
  -1   9  16   -1.50    2.70
  -1   9  16   -2.40    3.20
   1   9 -16   -2.60    2.20
  -1  -9  16  -10.60    3.90
   1  -9 -16    0.90    3.60
  -1  -9  16   -4.40    4.40
   1   9 -15   -5.30    2.90
  -1   9  15    0.40    3.40
  -1   9  15    1.80    3.30
   1   9 -15    0.00    2.60
  -1  -9  15    3.30    4.30
   1  -9 -15   -1.60    2.60
  -1   9  14    1.60    3.00
  -1   9  14    1.60    3.30
   1   9 -14   -1.20    4.40
  -1  -9  14    4.90    4.20
   1  -9 -14    0.90    2.50
  -1  -9  14    2.00    3.50
  -1   9  13   11.50    4.30
  -1   9  13   -0.60    3.00
   1   9 -13    0.10    2.50
  -1  -9  13    6.40    4.90
  -1  -9  13    2.60    3.40
   1  -9 -13    2.50    3.30
   1   9 -12    1.80    2.50
  -1   9  12    0.60    2.80
  -1   9  12    0.30    3.00
  -1  -9  12    1.80    3.30
   1  -9 -12   -2.40    2.20
  -1   9  11    0.80    2.30
   1   9 -11    7.20    4.10
  -1   9  11   -0.70    2.30
   1  -9 -11    1.00    2.40
  -1  -9  11    4.60    3.50
  -1  -9  11    2.20    2.90
  -1   9  10   19.10    4.50
   1   9 -10   17.30    5.00
  -1   9  10   19.90    4.70
  -1  -9  10   16.10    4.90
   1  -9 -10   30.90    5.60
  -1  -9  10   13.80    4.10
   1   9  -9    2.90    3.10
  -1   9   9    2.30    2.20
  -1  -9   9   -0.40    2.10
  -1  -9   9   -1.60    2.40
   1  -9  -9   -2.40    2.00
  -1   9   8   16.80    4.60
   1   9  -8   14.90    3.80
  -1   9   8   14.30    3.70
  -1  -9   8    8.90    3.20
   1  -9  -8   10.20    3.90
  -1  -9   8   14.00    4.20
   1   9  -7    2.50    2.30
  -1   9   7    1.30    2.20
  -1   9   7    2.80    2.00
   1  -9  -7    0.70    2.20
  -1  -9   7    2.20    2.00
  -1  -9   7   -0.60    1.60
  -1   9   6    1.40    2.50
  -1   9   6    1.80    1.90
  -1   9   6    1.80    2.20
   1   9  -6    0.80    1.80
   1   9  -6    3.30    2.40
  -1  -9   6    9.70    3.30
   1  -9  -6    0.80    1.60
   1  -9  -6    2.00    1.60
  -1  -9   6   -0.70    2.10
  -1   9   5   92.39    8.10
   1   9  -5   91.89    7.10
  -1   9   5   89.09    7.70
  -1   9   5   99.39    8.80
   1   9  -5  103.69    8.30
  -1  -9   5  101.09    9.10
   1  -9  -5   93.29    7.80
   1  -9  -5   79.99    7.40
  -1  -9   5   92.99    7.90
  -1   9   4    2.00    2.50
   1   9  -4    5.70    3.30
  -1   9   4   -0.80    1.90
   1   9  -4    3.20    1.70
   1   9  -4    4.10    2.50
  -1   9   4    0.20    1.40
  -1  -9   4    4.10    2.60
  -1  -9   4   -0.40    1.70
   1  -9  -4    3.30    2.00
   1  -9  -4    2.40    2.00
  -1   9   3   24.80    4.50
  -1   9   3   16.70    4.20
   1   9  -3   13.80    4.00
  -1   9   3   25.20    4.70
   1   9  -3   10.30    3.10
   1   9  -3    9.20    2.70
  -1  -9   3   12.80    3.60
  -1  -9   3   12.40    3.10
   1  -9  -3   23.50    4.40
   1  -9  -3   14.10    3.10
   1   9  -2    8.20    3.30
   1   9  -2    8.10    3.10
  -1   9   2    8.50    2.80
  -1   9   2   11.40    3.40
   1   9  -2    9.80    2.70
  -1   9   2    4.30    1.90
  -1  -9   2   11.20    3.40
  -1  -9   2    6.90    2.60
  -1  -9   2    5.10    2.60
   1  -9  -2   13.00    3.60
   1  -9  -2   12.50    3.20
   1  -9  -2    9.00    2.90
   1   9  -1    0.90    2.20
   1   9  -1   -0.60    1.10
  -1   9   1    1.30    1.40
  -1   9   1   -0.70    1.40
   1   9  -1    0.50    2.00
  -1   9   1   -1.70    1.70
  -1  -9   1   -0.70    1.50
   1  -9  -1   -0.60    1.60
  -1  -9   1    0.80    1.90
   1  -9  -1   -0.60    1.50
  -1  -9   1   -0.60    2.10
   1  -9  -1   -0.90    1.30
   1   9   0  110.89    8.10
  -1   9   0  124.99    8.90
   1   9   0  110.99    8.60
   1   9   0  107.49    8.60
  -1   9   0  125.99    8.60
  -1   9   0  119.79    9.20
  -1  -9   0  126.89    8.90
  -1  -9   0  117.59    8.70
   1  -9   0  112.39    8.70
  -1  -9   0  120.79    8.50
   1  -9   0  117.39    8.50
   1  -9   0  116.19    8.40
  -1   9  -1    0.80    1.60
   1   9   1   -0.60    1.80
   1   9   1   -2.10    1.80
  -1   9  -1   -0.60    1.90
   1   9   1    0.80    1.70
  -1   9  -1    0.00    2.20
  -1  -9  -1   -0.80    1.70
  -1  -9  -1    1.40    1.40
  -1  -9  -1   -0.10    1.50
   1  -9   1    2.20    2.20
   1  -9   1    1.20    1.90
   1   9   2    5.50    2.50
  -1   9  -2    6.40    2.90
   1   9   2    6.60    2.70
  -1   9  -2    4.30    2.30
   1   9   2    8.30    2.80
  -1   9  -2    5.60    2.30
   1  -9   2    9.50    3.30
   1  -9   2    7.70    2.40
  -1  -9  -2    5.20    2.40
  -1  -9  -2   15.70    3.70
  -1  -9  -2   13.00    3.20
  -1   9  -3   23.50    4.30
   1   9   3   13.40    3.90
   1   9   3    8.60    2.30
  -1   9  -3   14.80    3.60
  -1   9  -3   18.30    4.60
   1   9   3    8.80    2.80
  -1  -9  -3   12.90    3.30
   1  -9   3   14.50    3.70
  -1  -9  -3    8.70    3.10
   1  -9   3   21.90    4.80
  -1   9  -4    0.90    2.50
   1   9   4   -0.80    1.60
  -1   9  -4    0.70    1.60
   1   9   4   -1.70    2.00
   1   9   4    2.10    2.10
  -1   9  -4    1.30    2.50
  -1  -9  -4    5.90    2.40
  -1  -9  -4    7.20    2.40
   1  -9   4    2.30    2.60
   1  -9   4    1.30    2.20
   1   9   5   91.89    7.70
   1   9   5   86.79    8.50
  -1   9  -5   90.09    8.10
  -1   9  -5   89.49    8.80
   1   9   5  113.09    8.40
  -1  -9  -5   97.99    7.60
   1  -9   5   91.99    8.50
  -1  -9  -5  100.09    8.20
   1  -9   5   91.59    8.20
  -1   9  -6    1.50    2.20
   1   9   6   -0.30    1.70
   1   9   6    2.40    2.20
   1   9   6    2.90    2.70
  -1  -9  -6    3.30    1.60
   1  -9   6    1.20    2.20
  -1  -9  -6   -1.50    1.60
   1  -9   6    4.70    2.80
   1   9   7   -0.40    1.30
  -1   9  -7    7.20    2.50
   1   9   7    8.40    3.40
   1  -9   7    1.30    1.70
   1  -9   7   -1.60    2.20
  -1  -9  -7    2.70    2.10
  -1   9  -8   21.40    5.10
   1   9   8   16.30    3.90
   1  -9   8    9.40    3.30
  -1  -9  -8   14.40    3.70
   1  -9   8   14.30    4.50
   1   9   9    3.10    2.60
   1   9   9    0.40    1.80
  -1   9  -9   -0.40    1.80
  -1  -9  -9   -1.40    2.30
   1  -9   9    0.40    2.60
   1  -9   9   -0.60    1.80
   1   9  10   15.80    4.20
  -1   9 -10   26.60    7.60
   1   9  10   22.50    4.90
   1  -9  10   27.40    5.70
   1  -9  10   19.50    5.30
  -1  -9 -10   38.20    6.90
   1   9  11   -2.80    1.70
  -1   9 -11   -1.90    2.00
   1  -9  11    0.10    2.80
  -1  -9 -11    5.40    2.70
   1  -9  11    3.10    2.90
   1   9  12   -1.90    2.30
   1   9  12    5.60    3.10
  -1   9 -12    6.30    4.00
  -1  -9 -12    4.80    2.90
   1  -9  12    3.40    3.50
   1   9  13    0.50    2.70
  -1   9 -13    9.60    4.70
   1   9  13    1.10    2.60
   1  -9  13    0.00    3.10
  -1  -9 -13    5.10    3.60
   1  -9  13    5.10    3.80
   1   9  14    2.00    2.90
   1   9  14    4.40    3.50
  -1   9 -14   -0.90    3.40
   1  -9  14    5.50    3.60
  -1  -9 -14   -0.20    3.00
   1  -9  14    1.10    3.10
  -1   9 -15   -0.80    2.90
  -1   9 -15    0.00    3.30
   1   9  15   -2.20    2.20
   1   9  15    3.00    3.10
   1  -9  15   -2.20    3.30
  -1  -9 -15   -2.90    2.30
   1   9  16   -2.50    3.10
   1   9  16    3.00    3.40
  -1   9 -16   -5.40    2.40
  -1  -9 -16   -5.40    2.90
   1  -9  16   -1.30    4.00
  -1   9 -17    2.80    3.30
   1   9  17   -0.40    5.20
   1   9  17    2.40    4.20
  -1  -9 -17    2.90    3.60
   1  -9  17   -0.20    5.30
   1  -9  17   -1.40    5.60
   1   9  18    6.00    5.60
  -1   9 -18   -6.60    3.00
   1   9  18   -3.90    3.30
  -1  -9 -18    1.10    3.60
   1  -9  18   -0.60    6.00
  -1   9 -19   12.50    4.70
   1   9  19   11.40    5.40
  -1  -9 -19   -6.30    5.00
   1  10 -18  125.89   11.30
  -1  10  18  115.99   12.70
  -1  10  18   99.99   14.30
   1 -10 -18  143.49   13.20
   1  10 -17   -4.40    2.80
  -1  10  17   -2.90    2.70
  -1  10  17    5.50    4.40
   1 -10 -17    0.10    3.40
  -1 -10  17   -2.70    5.30
  -1  10  16   71.39    9.90
  -1  10  16   59.59    9.80
   1  10 -16   67.49    8.80
  -1 -10  16   74.09   12.50
   1 -10 -16   75.49   10.80
  -1 -10  16   71.19   12.10
  -1  10  15   46.70    7.90
   1  10 -15   58.89   10.20
  -1  10  15   63.89   10.00
   1 -10 -15   66.19    9.50
  -1 -10  15   57.99    9.80
  -1  10  14   24.70    6.00
   1  10 -14   18.70    6.10
  -1  10  14   26.40    6.10
   1 -10 -14   23.30    6.30
  -1 -10  14   23.00    6.00
   1  10 -13   13.00    5.00
  -1  10  13   11.80    4.20
  -1  10  13   12.00    4.60
  -1 -10  13    7.40    4.00
  -1 -10  13    7.10    5.60
   1 -10 -13    6.60    3.90
   1  10 -12    8.40    4.80
  -1  10  12    5.50    3.00
  -1  10  12    8.20    4.20
  -1 -10  12    8.80    4.50
   1 -10 -12    5.70    3.50
  -1 -10  12   14.80    5.60
  -1  10  11   44.10    7.70
  -1  10  11   38.90    6.70
   1  10 -11   50.59    7.90
  -1 -10  11   42.50    8.60
   1 -10 -11   28.20    5.50
  -1 -10  11   37.40    7.20
  -1  10  10    3.30    3.00
   1  10 -10    8.80    4.60
  -1  10  10   10.00    3.70
   1 -10 -10   16.90    4.90
  -1 -10  10    6.60    3.60
  -1 -10  10   16.70    4.90
   1  10  -9   57.09    8.40
  -1  10   9   80.89    7.90
  -1  10   9   48.80    6.80
   1 -10  -9   76.09    7.70
  -1 -10   9   68.99    9.50
  -1 -10   9   69.99    9.90
   1  10  -8   95.59    9.10
  -1  10   8   96.79    9.00
  -1  10   8  102.39    8.90
  -1 -10   8   85.59    8.60
  -1 -10   8   94.49    9.50
   1 -10  -8   72.89    7.80
  -1  10   7   19.00    4.20
   1  10  -7   17.80    4.80
  -1  10   7   18.10    4.60
   1  10  -7   16.90    3.50
  -1  10   7   23.80    5.70
   1 -10  -7   18.10    4.40
  -1 -10   7   16.30    4.20
  -1 -10   7   13.30    4.30
  -1  10   6   57.79    7.40
   1  10  -6   51.99    7.20
   1  10  -6   53.39    6.50
  -1  10   6   68.69    9.00
  -1  10   6   52.49    7.20
  -1 -10   6   52.49    7.10
   1 -10  -6   42.20    6.90
   1 -10  -6   50.39    6.60
  -1 -10   6   45.80    6.60
   1  10  -5   -1.00    1.40
  -1  10   5    0.40    1.60
  -1  10   5    4.20    2.70
  -1  10   5   -1.30    2.00
   1  10  -5   -2.10    2.30
  -1 -10   5   -1.00    2.20
   1 -10  -5    1.20    1.80
  -1 -10   5   -2.10    2.00
   1 -10  -5   -0.60    1.90
   1  10  -4  619.54   31.30
   1  10  -4  605.64   32.20
  -1  10   4  633.04   31.90
  -1  10   4  618.84   31.10
   1  10  -4  622.94   30.40
  -1  10   4  615.44   31.50
  -1 -10   4  661.73   31.80
   1 -10  -4  605.44   31.00
   1 -10  -4  626.74   31.40
  -1 -10   4  647.24   32.30
  -1  10   3   68.99    7.10
   1  10  -3   71.79    6.60
  -1  10   3   79.89    7.10
  -1  10   3   78.59    7.50
   1  10  -3   77.59    7.10
   1  10  -3   80.89    7.80
   1 -10  -3   78.49    7.20
   1 -10  -3   71.29    7.10
  -1 -10   3   86.39    8.10
   1 -10  -3   83.09    7.20
  -1 -10   3   67.09    6.80
  -1  10   2  519.05   27.30
  -1  10   2  521.65   27.10
  -1  10   2  486.45   26.40
   1  10  -2  538.85   26.90
   1  10  -2  576.74   26.70
   1  10  -2  543.75   27.70
  -1 -10   2  521.35   27.40
  -1 -10   2  535.95   27.10
   1 -10  -2  528.95   27.20
   1 -10  -2  524.65   26.70
   1 -10  -2  514.05   26.90
  -1 -10   2  540.35   26.50
   1  10  -1  558.54   26.90
  -1  10   1  543.05   27.80
  -1  10   1  540.55   27.10
   1  10  -1  550.24   27.40
  -1  10   1  516.05   27.20
   1  10  -1  551.24   27.90
  -1 -10   1  533.55   27.70
   1 -10  -1  532.55   27.10
  -1 -10   1  543.95   26.90
   1 -10  -1  521.05   27.60
  -1 -10   1  541.65   27.30
   1 -10  -1  550.04   27.60
   1  10   0   -1.70    2.20
   1  10   0   -0.60    1.30
   1  10   0    3.10    2.50
  -1  10   0    1.50    1.30
  -1  10   0   -1.60    1.60
  -1  10   0    0.10    2.20
  -1 -10   0    0.20    1.60
   1 -10   0   -1.50    1.50
  -1 -10   0    0.10    2.00
  -1 -10   0   -0.20    1.60
   1 -10   0    1.00    1.70
   1 -10   0    0.40    2.00
   1  10   1  546.65   27.50
   1  10   1  548.95   27.00
  -1  10  -1  525.45   27.30
   1  10   1  570.34   27.70
  -1  10  -1  520.85   26.90
  -1  10  -1  521.75   28.00
  -1 -10  -1  528.75   27.30
  -1 -10  -1  543.05   27.50
   1 -10   1  554.44   28.10
  -1 -10  -1  548.95   27.20
   1 -10   1  553.74   27.60
  -1  10  -2  540.65   27.10
  -1  10  -2  524.25   27.50
   1  10   2  554.14   27.50
  -1  10  -2  528.15   28.10
   1  10   2  547.05   27.30
   1  10   2  543.55   27.60
  -1 -10  -2  548.15   27.30
   1 -10   2  537.85   28.20
   1 -10   2  537.95   27.60
  -1 -10  -2  540.95   27.60
  -1 -10  -2  570.54   27.60
  -1  10  -3   76.69    6.90
  -1  10  -3   89.79    8.00
   1  10   3   88.79    8.00
   1  10   3   93.39    7.60
  -1  10  -3   84.19    8.40
   1  10   3   82.39    7.40
  -1 -10  -3   75.89    7.30
  -1 -10  -3   85.69    7.60
   1 -10   3   74.69    7.30
  -1 -10  -3   87.39    7.30
   1 -10   3   74.59    7.60
  -1  10  -4  605.24   32.20
  -1  10  -4  635.84   30.90
  -1  10  -4  637.94   31.70
   1  10   4  618.74   31.70
   1  10   4  635.14   31.20
   1  10   4  619.34   31.30
   1 -10   4  618.84   32.20
  -1 -10  -4  613.84   30.80
   1 -10   4  634.44   31.70
  -1 -10  -4  645.74   31.40
  -1  10  -5    2.20    1.90
   1  10   5    0.50    2.00
  -1  10  -5    2.30    2.90
  -1  10  -5    2.60    2.30
   1  10   5    0.10    1.80
   1  10   5    1.10    2.20
  -1 -10  -5   -0.10    1.50
   1 -10   5   -0.60    1.90
   1 -10   5   -0.20    1.90
  -1 -10  -5    2.70    2.70
  -1  10  -6   47.90    7.00
   1  10   6   61.39    7.90
   1  10   6   52.99    6.70
   1  10   6   58.49    7.40
  -1 -10  -6   57.09    7.30
   1 -10   6   51.59    7.00
   1 -10   6   52.19    8.00
  -1 -10  -6   57.19    6.90
   1  10   7   23.00    4.50
  -1  10  -7   18.20    4.30
   1  10   7   20.80    5.10
  -1 -10  -7   19.90    4.10
   1 -10   7   19.60    4.80
  -1 -10  -7   16.20    4.20
   1 -10   7   13.50    3.90
   1  10   8   96.29    8.40
   1  10   8  104.29    8.80
  -1  10  -8   80.99    8.80
   1 -10   8   89.39    8.70
   1 -10   8  101.39    9.90
  -1 -10  -8   98.79    9.00
  -1  10  -9   57.79    8.30
   1  10   9   47.30    6.60
   1  10   9   66.99    7.10
  -1 -10  -9   59.19    8.20
   1 -10   9   68.79    9.10
   1 -10   9   76.99    7.90
   1  10  10    8.80    3.20
  -1  10 -10   19.00    5.80
   1  10  10   14.50    3.90
   1 -10  10    9.90    4.20
  -1 -10 -10   12.70    4.00
   1 -10  10   10.00    4.10
   1  10  11   40.80    7.10
   1  10  11   47.80    7.30
  -1  10 -11   43.30    8.20
   1 -10  11   34.50    7.00
   1 -10  11   28.30    6.70
  -1 -10 -11   33.80    6.30
   1  10  12   12.80    4.10
  -1  10 -12   11.50    4.60
   1  10  12    4.20    2.90
   1 -10  12    4.20    4.20
  -1 -10 -12   12.90    4.50
   1 -10  12   11.00    4.30
   1  10  13   16.20    4.80
  -1  10 -13    6.40    4.90
   1  10  13   16.50    5.60
   1 -10  13    9.90    4.50
   1 -10  13   22.80    7.00
  -1  10 -14   27.80    6.80
   1  10  14   14.80    4.80
   1  10  14   25.90    5.90
   1 -10  14   25.70    6.90
   1 -10  14   13.70    5.60
  -1 -10 -14   26.40    7.00
  -1  10 -15   36.30    8.70
   1  10  15   46.40    8.50
   1  10  15   66.09    9.40
   1 -10  15   50.89    9.50
  -1 -10 -15   56.29    8.70
   1  10  16   63.69   10.00
  -1  10 -16   87.39   10.90
  -1  10 -16   86.49   13.10
   1  10  16   62.49    9.80
  -1 -10 -16   83.39   10.40
   1 -10  16   77.29   11.80
  -1  10 -17    1.00    3.30
   1  10  17   -4.10    3.90
   1  10  17   -0.40    4.30
   1  10  17   -3.20    3.60
  -1 -10 -17   -0.90    3.40
  -1  10 -18  120.69   11.70
   1  10  18  132.79   23.30
   1  10  18  107.39   13.30
   1 -10  18  128.79   15.80
  -1 -10 -18  126.49   12.90
  -1  11  18    2.90    4.30
  -1  11  18    4.40    5.80
  -1  11  18   -9.00    4.00
   1  11 -18    4.50    3.50
  -1 -11  18   -0.10    5.60
   1 -11 -18    2.80    3.60
  -1  11  17   -2.70    4.20
  -1  11  17    2.90    3.60
   1  11 -17    2.00    2.90
  -1 -11  17    1.30    5.50
   1 -11 -17    3.70    3.40
   1  11 -16    1.10    3.10
   1  11 -16    1.50    4.80
  -1  11  16    1.60    4.10
  -1  11  16    7.30    6.50
   1 -11 -16    3.10    3.70
  -1 -11  16    1.90    4.90
  -1  11  15    0.00    3.90
  -1  11  15   -0.50    3.10
   1  11 -15    4.70    4.60
  -1 -11  15    1.00    4.10
   1 -11 -15   -1.40    2.20
  -1 -11  15    0.40    4.50
   1  11 -14    3.40    3.80
  -1  11  14    7.40    4.00
  -1  11  14    3.70    3.80
   1 -11 -14    3.10    3.30
  -1 -11  14   -1.40    3.40
  -1  11  13    0.40    3.00
  -1  11  13   -2.50    2.10
   1  11 -13    6.60    4.60
  -1 -11  13   -1.50    3.00
  -1 -11  13    4.30    4.70
   1 -11 -13    0.80    2.90
  -1  11  12    1.10    2.70
   1  11 -12    4.40    4.00
  -1  11  12   -0.90    2.60
  -1 -11  12    3.50    3.70
  -1 -11  12   16.60    5.60
   1 -11 -12    0.40    2.70
  -1  11  11   10.00    4.20
  -1  11  11   13.60    5.20
  -1 -11  11    8.00    4.20
   1 -11 -11    4.20    2.40
  -1 -11  11   11.00    4.70
  -1  11  10   12.20    3.90
  -1  11  10    6.20    3.60
   1  11 -10    5.70    4.30
  -1 -11  10    6.90    3.40
  -1 -11  10    1.00    2.80
   1 -11 -10    9.80    3.20
  -1  11   9    3.20    3.20
  -1  11   9    1.40    2.40
   1  11  -9    8.00    4.10
  -1 -11   9    4.00    3.40
  -1 -11   9    5.80    3.70
   1 -11  -9    0.30    2.70
  -1  11   8   -2.00    2.40
   1  11  -8    1.90    2.30
  -1  11   8   -1.90    1.40
   1  11  -8    1.20    1.80
  -1  11   8    1.00    3.60
  -1 -11   8   -0.10    2.60
  -1 -11   8    2.10    2.50
   1 -11  -8   -1.00    2.00
   1  11  -7    0.60    2.00
   1  11  -7    5.10    2.00
  -1  11   7    0.10    2.60
  -1  11   7    2.40    2.40
  -1  11   7    6.40    3.00
   1 -11  -7    2.10    2.10
  -1 -11   7    1.20    2.50
  -1 -11   7    3.50    3.30
   1 -11  -7    2.80    2.50
  -1  11   6    9.10    3.50
  -1  11   6    6.70    2.80
   1  11  -6    5.60    3.40
  -1  11   6    5.20    3.90
   1  11  -6    3.70    2.30
   1 -11  -6    4.60    2.80
  -1 -11   6    5.40    2.40
  -1 -11   6    4.90    3.50
   1 -11  -6    5.50    2.70
  -1  11   5   43.50    7.10
  -1  11   5   39.80    6.30
  -1  11   5   36.50    5.50
   1  11  -5   30.60    5.00
   1  11  -5   36.30    6.00
   1 -11  -5   45.90    6.40
  -1 -11   5   38.60    6.40
  -1 -11   5   29.80    5.60
   1 -11  -5   33.00    5.30
  -1  11   4   10.30    3.20
  -1  11   4    9.20    3.30
  -1  11   4    5.80    2.90
   1  11  -4    4.00    2.20
   1  11  -4   12.60    3.20
   1  11  -4    1.10    2.70
  -1 -11   4    8.10    3.00
  -1 -11   4    9.20    3.00
   1 -11  -4    5.20    2.50
  -1  11   3   -1.00    2.40
   1  11  -3    0.60    1.50
  -1  11   3    0.80    2.10
   1  11  -3    2.80    2.70
   1  11  -3   -0.70    2.10
  -1  11   3    1.50    1.40
  -1 -11   3    5.60    3.10
   1 -11  -3    3.60    2.70
  -1 -11   3    2.20    2.50
   1 -11  -3    4.30    2.10
   1 -11  -3    3.30    2.20
   1  11  -2   32.00    5.40
   1  11  -2   31.90    4.70
  -1  11   2   39.10    5.00
  -1  11   2   45.00    6.60
  -1  11   2   47.80    6.80
   1  11  -2   49.90    7.70
   1 -11  -2   45.10    6.20
   1 -11  -2   58.29    7.90
  -1 -11   2   36.30    5.50
  -1 -11   2   42.40    6.40
  -1 -11   2   47.30    7.30
   1 -11  -2   58.59    7.30
  -1  11   1   26.90    5.30
  -1  11   1   38.00    6.40
   1  11  -1   23.50    4.00
   1  11  -1   23.60    4.70
  -1  11   1   29.00    5.00
   1  11  -1   25.00    5.20
  -1 -11   1   23.90    4.80
   1 -11  -1   35.30    5.30
   1 -11  -1   30.10    4.90
  -1 -11   1   30.60    5.10
   1 -11  -1   19.80    3.70
  -1 -11   1   21.20    4.40
  -1  11   0  116.79    9.40
   1  11   0   96.49    8.60
  -1  11   0   84.69    7.70
  -1  11   0   91.99    8.40
   1  11   0   99.39    8.40
   1  11   0  100.49    8.00
  -1 -11   0   97.99    8.20
  -1 -11   0   96.79    8.10
  -1 -11   0  111.69    8.80
   1 -11   0   91.39    8.10
   1 -11   0  101.39    8.80
   1 -11   0   92.69    8.00
  -1  11  -1   24.40    4.90
   1  11   1   25.20    4.90
  -1  11  -1   34.20    5.20
   1  11   1   32.70    5.40
  -1  11  -1   30.80    5.80
   1  11   1   28.50    5.00
  -1 -11  -1   29.30    4.80
   1 -11   1   27.10    4.60
  -1 -11  -1   27.70    4.90
   1 -11   1   23.40    4.40
  -1 -11  -1   26.70    4.80
  -1  11  -2   51.79    6.20
   1  11   2   45.80    6.70
   1  11   2   34.10    5.10
   1  11   2   45.90    6.50
  -1  11  -2   34.10    6.00
  -1  11  -2   34.80    5.40
  -1 -11  -2   34.90    5.30
   1 -11   2   36.20    5.60
  -1 -11  -2   43.80    6.40
   1 -11   2   50.89    7.20
  -1 -11  -2   35.70    5.40
   1  11   3    5.00    2.90
  -1  11  -3    2.70    2.70
   1  11   3   -0.20    2.20
  -1  11  -3    4.60    3.30
  -1  11  -3    2.70    2.30
   1  11   3    0.80    1.70
   1 -11   3   -1.80    2.20
  -1 -11  -3   -0.30    1.70
  -1 -11  -3    1.20    1.90
   1 -11   3    6.50    3.50
  -1 -11  -3    2.10    2.30
  -1  11  -4   10.30    3.60
   1  11   4    5.50    2.50
   1  11   4    5.80    2.70
  -1  11  -4    3.90    3.00
   1  11   4    2.90    2.60
  -1  11  -4    2.30    2.00
   1 -11   4    9.80    3.50
  -1 -11  -4    9.50    3.00
  -1 -11  -4    8.00    3.30
   1 -11   4    9.10    3.40
   1  11   5   39.00    6.70
  -1  11  -5   50.39    6.90
   1  11   5   36.50    5.80
  -1  11  -5   31.90    4.80
  -1  11  -5   42.40    7.40
   1  11   5   53.69    7.20
   1 -11   5   29.10    5.30
  -1 -11  -5   30.70    5.70
   1 -11   5   23.70    4.40
  -1 -11  -5   34.80    5.20
   1  11   6    1.90    2.70
  -1  11  -6    0.20    2.60
  -1  11  -6    4.50    2.50
  -1  11  -6    6.10    2.90
   1  11   6    4.50    2.80
  -1 -11  -6    0.90    1.50
   1 -11   6    6.70    2.90
   1 -11   6    5.10    3.10
  -1 -11  -6    4.40    2.50
  -1  11  -7    0.20    2.00
   1  11   7   -1.20    1.60
   1  11   7   -1.00    1.50
   1  11   7    0.00    2.40
  -1 -11  -7    1.90    2.10
   1 -11   7   -1.60    1.70
  -1 -11  -7    1.80    2.00
   1 -11   7    1.30    2.60
   1  11   8    0.50    1.90
   1  11   8    1.50    2.20
   1  11   8   -1.00    2.00
  -1  11  -8   -0.50    2.70
   1 -11   8    0.20    2.30
  -1 -11  -8    0.60    1.80
   1 -11   8    2.50    2.10
   1  11   9    0.90    2.40
   1  11   9    4.50    3.30
   1  11   9   -0.30    1.80
  -1  11  -9   -0.80    3.40
   1 -11   9    6.50    3.10
   1 -11   9    2.10    2.30
  -1 -11  -9   -0.50    2.10
   1  11  10    5.70    3.10
  -1  11 -10    6.10    3.60
   1  11  10    9.10    3.20
   1 -11  10    8.10    3.70
  -1 -11 -10    3.00    2.50
   1 -11  10    9.30    4.10
   1  11  11    5.50    2.40
   1  11  11    7.30    3.70
  -1  11 -11   14.20    5.00
   1 -11  11    9.40    4.40
   1 -11  11    9.30    4.90
  -1 -11 -11   10.60    4.00
  -1  11 -12   -0.10    3.40
   1  11  12    3.90    3.10
   1  11  12   -2.50    2.20
   1 -11  12    0.60    2.80
   1 -11  12   -1.20    3.90
  -1 -11 -12   -1.60    2.10
   1  11  13    2.80    3.50
  -1  11 -13   -1.00    3.20
   1  11  13   -1.30    2.80
   1 -11  13   -5.40    3.00
  -1 -11 -13   -0.50    2.50
   1 -11  13   -7.20    3.40
   1  11  14    5.30    3.20
   1  11  14    1.00    2.80
  -1  11 -14    1.80    4.10
   1 -11  14   -0.90    4.00
  -1 -11 -14    0.70    3.60
  -1  11 -15   -4.80    4.00
   1  11  15    3.30    3.70
   1 -11  15    0.70    4.70
   1 -11  15   -6.20    3.90
  -1 -11 -15    1.70    3.60
   1  11  16   -1.10    3.30
   1  11  16    0.50    3.30
  -1  11 -16    3.10    5.70
  -1 -11 -16   -4.40    2.80
   1 -11  16   -7.70    4.30
   1  11  17    8.40    4.50
  -1  11 -17   -0.60    3.20
   1  11  17   -3.60    3.40
   1 -11  17    0.20    4.70
  -1 -11 -17   -1.00    3.10
   1  11  18    1.20    4.60
  -1  11 -18    0.80    3.90
  -1 -11 -18   -1.80    4.20
   1 -11  18    2.00    6.20
  -1  12  18    1.80    4.60
   1  12 -18    7.00    4.50
   1 -12 -18    4.10    5.30
  -1 -12  18    3.20    7.00
   1  12 -17   26.20    9.40
   1  12 -17   26.90    6.10
  -1  12  17   34.40    7.70
  -1  12  17   38.50    8.10
   1 -12 -17   40.60    7.90
  -1 -12  17   32.60   10.00
   1  12 -16   -0.70    5.50
  -1  12  16    2.70    4.50
  -1  12  16    4.70    4.50
  -1 -12  16    7.00    5.00
   1 -12 -16   -0.20    3.00
  -1  12  15   -4.20    3.30
   1  12 -15   -1.50    4.00
  -1  12  15    0.60    3.10
  -1 -12  15    0.50    6.20
  -1 -12  15   -1.70    4.70
   1 -12 -15    0.90    3.20
  -1  12  14   68.49   10.00
  -1  12  14   64.39   10.10
   1  12 -14   43.40    9.50
   1 -12 -14   71.39   10.30
  -1 -12  14   54.59   10.20
  -1  12  13   19.10    5.30
  -1  12  13   12.70    4.60
   1  12 -13    4.00    4.40
  -1 -12  13    8.10    4.40
   1 -12 -13   15.00    5.60
  -1  12  12   40.90    8.20
  -1  12  12   42.30    7.30
   1  12 -12   48.30    8.60
  -1 -12  12   58.99    9.20
   1 -12 -12   39.00    7.00
  -1 -12  12   48.60    9.60
  -1  12  11  251.57   17.60
  -1  12  11  259.37   17.20
   1  12 -11  260.67   18.30
  -1 -12  11  230.18   17.80
   1 -12 -11  238.88   16.90
  -1 -12  11  245.28   19.20
   1  12 -10   -1.40    3.00
  -1  12  10    1.80    2.60
  -1  12  10    3.30    3.40
   1  12 -10    1.70    2.80
  -1  12  10   -1.40    3.70
  -1 -12  10   -5.10    3.40
  -1 -12  10   -0.30    3.00
   1 -12 -10    6.60    3.70
  -1  12   9  520.65   28.20
  -1  12   9  532.25   30.00
   1  12  -9  478.65   28.50
  -1  12   9  510.05   28.60
   1  12  -9  508.45   27.00
  -1 -12   9  535.85   29.20
   1 -12  -9  490.95   28.00
  -1 -12   9  526.75   30.30
   1  12  -8  102.79   11.70
  -1  12   8   81.39    8.30
  -1  12   8   91.29   11.10
   1  12  -8   71.79    7.20
  -1  12   8   66.09    8.90
  -1 -12   8   98.69    9.70
  -1 -12   8   85.59   11.70
   1 -12  -8   86.09   11.10
   1  12  -7   11.20    3.30
  -1  12   7    8.30    2.70
  -1  12   7    5.30    3.50
   1  12  -7   12.50    4.00
  -1  12   7    7.00    4.00
  -1 -12   7    5.50    2.90
   1 -12  -7    4.80    2.70
   1 -12  -7    6.50    3.40
  -1 -12   7    4.00    2.70
  -1  12   6   58.69    8.20
  -1  12   6   58.39    8.70
   1  12  -6   63.39    7.60
   1  12  -6   59.09    7.70
  -1 -12   6   67.39    8.80
   1 -12  -6   63.79    6.60
  -1 -12   6   46.80    7.50
   1 -12  -6   75.29    8.80
  -1  12   5   66.69    7.40
  -1  12   5   87.09   10.40
  -1  12   5   81.79    7.80
   1  12  -5   85.29    7.50
   1  12  -5   95.99    8.70
   1 -12  -5   82.09    8.00
  -1 -12   5   73.19    7.70
  -1 -12   5   54.99    7.70
   1 -12  -5   85.29    9.80
  -1  12   4    2.20    1.80
  -1  12   4    1.80    1.80
   1  12  -4    6.60    3.70
   1  12  -4    2.50    2.90
   1  12  -4    7.10    3.10
  -1  12   4    0.70    2.10
   1 -12  -4    2.10    1.90
   1 -12  -4    4.70    2.30
  -1 -12   4    3.90    2.70
  -1 -12   4    3.50    3.20
   1  12  -3  103.89    9.80
   1  12  -3  108.29    8.50
  -1  12   3  108.19    8.80
   1  12  -3  126.29    9.60
  -1  12   3  104.69    9.50
  -1  12   3   94.49    9.00
   1 -12  -3  103.39    8.90
  -1 -12   3  103.49    9.50
  -1 -12   3  106.89    9.10
   1 -12  -3   91.69    8.80
   1 -12  -3  105.89    9.20
   1  12  -2   15.90    3.80
  -1  12   2   28.80    5.80
   1  12  -2   23.70    6.80
   1  12  -2   25.50    4.80
  -1  12   2   25.80    5.10
  -1  12   2   14.90    3.30
   1 -12  -2   21.90    4.30
   1 -12  -2   20.70    4.40
   1 -12  -2   21.30    4.30
  -1 -12   2   22.70    4.70
  -1 -12   2   16.00    4.70
   1  12  -1    6.20    2.50
  -1  12   1    2.60    1.90
   1  12  -1    3.90    2.80
   1  12  -1   12.60    4.00
  -1  12   1    2.70    2.70
  -1  12   1    3.20    3.20
   1 -12  -1   10.00    3.30
  -1 -12   1    6.30    2.80
  -1 -12   1    6.10    3.20
  -1 -12   1    3.50    2.50
   1 -12  -1   14.50    4.60
   1 -12  -1    4.00    3.10
  -1  12   0   -0.70    1.50
   1  12   0   -1.00    1.90
   1  12   0    0.70    2.10
  -1  12   0   -1.70    1.80
   1  12   0   -0.30    1.70
  -1  12   0   -1.70    2.50
  -1 -12   0   -0.30    1.90
   1 -12   0    2.00    2.20
  -1 -12   0    0.30    2.10
  -1 -12   0   -0.20    1.80
   1 -12   0   -2.00    2.30
  -1  12  -1   10.80    3.70
   1  12   1    1.20    2.40
  -1  12  -1    2.10    2.40
  -1  12  -1    5.50    2.80
   1  12   1    4.70    2.30
   1  12   1    5.60    2.80
  -1 -12  -1    4.80    2.70
  -1 -12  -1    4.40    2.60
   1 -12   1    1.10    2.30
   1 -12   1    5.10    2.80
  -1  12  -2   21.00    4.50
  -1  12  -2   18.30    5.00
   1  12   2   22.60    4.70
  -1  12  -2   20.80    4.80
   1  12   2   20.70    4.60
   1  12   2   32.10    5.80
  -1 -12  -2   19.00    4.60
  -1 -12  -2   24.30    5.00
  -1 -12  -2   25.70    5.20
   1 -12   2   20.00    4.40
   1 -12   2   18.30    4.50
  -1  12  -3  107.89    9.50
  -1  12  -3  111.59   10.30
   1  12   3  112.69    9.60
  -1  12  -3   96.49    8.50
   1  12   3  118.09    9.50
   1  12   3  118.29    9.90
   1 -12   3   90.59    9.30
  -1 -12  -3  116.89    9.50
  -1 -12  -3  115.89    9.30
  -1 -12  -3  122.79    9.70
   1 -12   3  105.89    9.30
  -1  12  -4    1.40    1.90
   1  12   4    3.70    2.50
  -1  12  -4    6.40    4.00
  -1  12  -4    3.00    2.50
   1  12   4    1.20    3.00
  -1 -12  -4    0.20    1.70
   1 -12   4    3.60    2.30
  -1 -12  -4   -0.30    1.80
   1  12   5   85.89    8.70
  -1  12  -5   61.19    8.30
  -1  12  -5   88.79   10.70
   1  12   5   77.29    7.60
   1  12   5   75.69    7.70
  -1  12  -5   73.59    7.20
   1 -12   5   75.39    8.00
  -1 -12  -5   83.99    7.50
   1 -12   5   83.79    8.80
  -1 -12  -5   80.89    7.80
   1  12   6   76.19    9.30
   1  12   6   66.19    7.10
   1  12   6   58.39    8.60
  -1  12  -6   66.29    6.80
  -1  12  -6   52.89    7.60
  -1  12  -6   63.19    9.00
   1 -12   6   62.29    8.20
  -1 -12  -6   54.19    7.10
   1 -12   6   60.09    8.50
  -1 -12  -6   60.99    8.00
  -1  12  -7    3.40    2.60
   1  12   7    4.10    3.40
   1  12   7   10.10    3.70
   1  12   7   13.30    4.20
  -1  12  -7    5.40    3.40
  -1 -12  -7    5.30    3.10
   1 -12   7    7.50    3.30
  -1 -12  -7   10.40    3.40
   1 -12   7   11.80    3.30
   1  12   8   93.89   11.80
   1  12   8   78.99    8.30
  -1  12  -8   93.89    9.30
   1  12   8   86.39    8.30
   1 -12   8   89.79   11.90
   1 -12   8   79.79    8.50
  -1 -12  -8   62.29    7.90
   1  12   9  503.15   28.40
   1  12   9  537.65   29.40
   1  12   9  556.04   30.60
  -1  12  -9  505.25   29.20
   1 -12   9  492.65   29.70
  -1 -12  -9  518.65   28.70
   1  12  10   -1.70    2.50
  -1  12 -10    2.60    3.10
   1  12  10   -0.30    2.40
   1  12  10   -1.30    2.60
  -1 -12 -10    7.40    4.20
   1 -12  10   -3.70    2.80
   1 -12  10    2.10    2.70
  -1  12 -11  231.18   17.60
   1  12  11  248.88   16.90
   1  12  11  250.77   17.30
   1 -12  11  243.48   18.50
  -1 -12 -11  244.08   17.30
   1 -12  11  250.67   18.10
   1  12  12   41.80    7.70
   1  12  12   49.40    7.90
  -1  12 -12   38.40    8.00
   1 -12  12   38.90    7.70
  -1 -12 -12   44.60    7.80
   1 -12  12   62.99   10.40
  -1  12 -13   13.90    5.70
   1  12  13    6.50    4.10
   1  12  13   18.30    5.80
  -1 -12 -13    4.00    3.40
   1 -12  13   10.60    6.00
   1 -12  13   16.00    5.90
   1  12  14   58.89    9.50
   1  12  14   60.89    9.40
  -1  12 -14   54.19    9.90
   1 -12  14   61.39   10.30
  -1 -12 -14   66.79    9.70
   1  12  15    3.70    4.30
   1  12  15    1.50    3.50
  -1  12 -15   -3.30    4.50
   1 -12  15    1.80    4.80
   1 -12  15    1.90    4.50
  -1 -12 -15   -3.60    2.80
  -1  12 -16   -2.10    4.60
   1  12  16    0.40    4.10
   1  12  16   -0.30    3.80
  -1 -12 -16    5.00    4.10
   1 -12  16   -2.80    5.60
  -1  12 -17   35.40    9.90
   1  12  17   39.40    7.70
  -1  12 -17   27.90    6.50
  -1 -12 -17   37.10   12.50
   1 -12  17   23.60    8.70
   1  12  18   11.30    4.70
  -1  12 -18    1.70    3.80
  -1 -12 -18   10.90    5.10
   1  13 -17    8.50    6.10
   1  13 -17    6.70    4.40
  -1  13  17   -2.10    3.30
  -1 -13  17    1.00    6.50
   1 -13 -17    8.20    6.20
  -1  13  16   -8.50    3.90
   1  13 -16   -8.10    4.10
  -1  13  16   -3.40    3.60
  -1 -13  16    7.60    5.00
   1 -13 -16    6.90    3.40
   1  13 -15    3.20    4.30
  -1  13  15    1.90    2.90
  -1  13  15    5.80    4.00
   1 -13 -15    5.80    4.60
  -1 -13  15   -0.80    4.90
   1  13 -14    2.30    4.40
  -1  13  14    1.00    2.70
  -1  13  14    3.30    3.80
   1 -13 -14   -2.50    3.20
  -1 -13  14   -1.70    3.80
  -1 -13  14   -2.20    4.20
   1  13 -13    0.30    4.70
  -1  13  13    5.20    4.00
   1  13 -13    0.70    2.60
  -1  13  13    2.50    2.90
  -1 -13  13    9.50    4.00
   1 -13 -13    5.50    3.70
  -1  13  12   -3.50    2.40
   1  13 -12   -6.00    3.00
  -1  13  12   -0.30    2.60
  -1  13  12   -2.40    3.70
   1  13 -12    4.00    3.20
  -1 -13  12    3.50    3.20
   1 -13 -12    0.40    2.40
  -1 -13  12   -7.60    5.80
  -1  13  11   21.10    5.90
   1  13 -11    9.90    4.20
  -1  13  11   16.30    4.90
   1  13 -11   15.70    4.40
  -1  13  11   14.70    6.10
  -1 -13  11   23.00    5.30
   1 -13 -11   12.20    4.40
  -1 -13  11   15.20    5.50
  -1  13  10    3.60    3.60
  -1  13  10   -0.30    2.20
  -1  13  10   -1.10    2.50
   1  13 -10    0.40    2.00
  -1 -13  10   -3.00    2.90
   1 -13 -10   -1.10    2.50
   1  13  -9    9.40    4.30
   1  13  -9   13.10    4.10
  -1  13   9    9.20    5.10
  -1  13   9    8.90    3.30
  -1  13   9    6.50    3.60
  -1 -13   9    2.20    3.40
   1 -13  -9    9.70    4.00
  -1 -13   9   16.00    5.60
  -1  13   8    1.50    2.20
   1  13  -8    2.60    3.60
  -1  13   8    6.50    3.40
   1  13  -8    7.90    3.60
  -1  13   8    3.20    3.10
   1 -13  -8   -0.60    1.90
  -1 -13   8    8.80    3.30
  -1 -13   8    3.50    2.50
   1 -13  -8    4.00    2.70
  -1  13   7    0.80    3.30
   1  13  -7    2.60    2.20
  -1  13   7   -2.90    2.40
  -1  13   7    5.50    2.40
   1  13  -7    3.90    3.00
  -1 -13   7    0.80    2.10
  -1 -13   7    1.80    3.10
   1 -13  -7   -0.30    2.40
   1  13  -6    2.40    2.90
   1  13  -6    3.10    2.20
  -1  13   6    3.80    2.50
  -1  13   6    1.60    2.80
  -1  13   6    1.10    2.40
  -1 -13   6    5.00    3.10
   1 -13  -6    3.00    2.70
  -1 -13   6   -0.20    2.00
   1 -13  -6    4.50    2.50
   1  13  -5    1.20    3.20
  -1  13   5    4.60    3.00
   1  13  -5    2.60    1.60
  -1  13   5    0.20    2.60
  -1  13   5    2.00    2.20
   1  13  -5   -0.40    1.70
   1 -13  -5    2.50    2.10
  -1 -13   5    4.00    2.80
   1 -13  -5    0.90    1.30
  -1 -13   5    0.10    2.30
   1  13  -4    1.20    1.90
  -1  13   4    4.50    2.60
   1  13  -4    2.30    2.90
  -1  13   4    7.30    3.10
   1  13  -4    4.30    2.70
  -1  13   4    3.90    3.10
  -1 -13   4    1.00    2.80
   1 -13  -4    6.90    3.30
   1 -13  -4    3.50    2.50
  -1 -13   4    3.00    2.80
  -1  13   3    0.20    2.10
   1  13  -3    5.00    2.50
   1  13  -3   -1.20    2.50
  -1  13   3    0.70    1.50
  -1  13   3    1.20    2.40
   1  13  -3    7.00    3.60
   1 -13  -3   -1.20    1.50
  -1 -13   3    4.50    2.80
   1 -13  -3    2.80    2.30
  -1 -13   3    1.60    1.80
   1 -13  -3   -2.00    1.50
   1  13  -2    9.10    3.20
  -1  13   2    2.00    2.90
  -1  13   2    1.20    1.70
   1  13  -2   -0.80    2.10
   1  13  -2    4.40    3.00
  -1  13   2    2.60    2.10
   1 -13  -2    3.00    2.70
   1 -13  -2    5.20    2.60
  -1 -13   2    9.60    3.70
   1 -13  -2    1.40    1.60
  -1 -13   2    4.00    2.30
   1  13  -1    1.50    1.70
   1  13  -1    1.00    2.70
  -1  13   1   10.20    4.10
  -1  13   1    4.50    3.00
   1  13  -1    2.40    2.50
  -1  13   1   14.20    4.50
  -1 -13   1    2.30    2.40
   1 -13  -1    4.70    2.40
   1 -13  -1    5.60    2.60
   1 -13  -1    4.50    2.90
  -1 -13   1    1.00    2.10
  -1 -13   1    0.60    1.80
  -1  13   0   10.10    3.40
   1  13   0    7.50    2.60
   1  13   0   10.40    3.70
  -1  13   0    8.90    3.80
  -1  13   0    2.50    3.00
  -1 -13   0    6.30    2.50
   1 -13   0   13.80    4.20
  -1 -13   0   11.90    4.00
   1 -13   0   11.90    4.00
  -1 -13   0    6.40    2.50
   1 -13   0   10.60    3.30
  -1  13  -1    9.00    3.30
   1  13   1    1.80    2.60
   1  13   1    6.20    3.10
  -1  13  -1    3.30    2.40
  -1  13  -1    5.30    3.40
   1 -13   1    6.50    2.20
   1 -13   1    3.20    2.20
  -1 -13  -1    0.20    2.30
  -1 -13  -1    6.70    3.00
  -1 -13  -1    4.90    1.80
   1  13   2    5.40    3.00
   1  13   2    2.90    2.20
  -1  13  -2    0.00    2.10
  -1  13  -2    3.20    3.10
  -1  13  -2    4.50    3.20
   1 -13   2    7.20    2.90
  -1 -13  -2    0.50    1.70
  -1 -13  -2    5.20    2.80
  -1 -13  -2   -1.10    1.60
   1  13   3    1.40    2.70
  -1  13  -3    0.70    2.30
  -1  13  -3   -0.60    1.60
   1  13   3    0.40    2.60
  -1  13  -3    0.30    1.80
   1  13   3    2.20    2.40
   1 -13   3    0.30    2.50
  -1 -13  -3    3.40    2.60
  -1 -13  -3    1.80    2.30
  -1 -13  -3    2.50    2.20
   1 -13   3    1.50    2.10
   1  13   4   -0.50    2.00
  -1  13  -4    2.20    3.30
  -1  13  -4    3.20    2.40
   1  13   4    6.30    3.10
   1  13   4    9.00    3.80
  -1  13  -4    1.90    2.30
  -1 -13  -4    3.00    2.20
   1 -13   4    5.30    3.00
   1 -13   4    4.80    2.70
  -1 -13  -4    8.20    3.30
   1  13   5    0.70    1.70
   1  13   5   -0.50    2.50
   1  13   5    2.90    2.50
  -1  13  -5   -0.80    2.50
  -1  13  -5   -0.60    2.30
   1 -13   5    1.10    2.80
  -1 -13  -5    1.70    1.90
   1 -13   5    1.50    2.10
  -1 -13  -5   -0.10    1.40
   1  13   6    6.60    3.50
  -1  13  -6    2.10    3.10
   1  13   6    0.30    2.10
   1  13   6    3.60    3.30
  -1  13  -6    1.30    2.20
  -1  13  -6    0.70    2.60
   1 -13   6    2.70    2.10
  -1 -13  -6    2.20    2.60
   1 -13   6    3.80    2.70
  -1 -13  -6    1.90    1.80
   1  13   7    1.00    3.60
  -1  13  -7    0.90    2.90
  -1  13  -7   -2.40    1.90
   1  13   7    1.00    2.20
   1 -13   7    5.00    3.30
  -1 -13  -7    2.40    1.80
  -1 -13  -7    3.10    2.40
   1 -13   7    4.70    2.70
  -1  13  -8    8.00    3.30
   1  13   8    7.50    4.00
   1  13   8    6.00    3.40
  -1  13  -8    4.80    3.90
   1  13   8    3.90    2.00
   1 -13   8   -0.60    2.60
  -1 -13  -8    6.90    3.10
   1 -13   8    7.20    3.30
  -1 -13  -8   10.50    3.10
   1  13   9    4.40    4.30
   1  13   9   10.90    4.50
  -1  13  -9   14.20    5.30
   1  13   9    7.70    3.70
   1 -13   9    9.70    5.20
   1 -13   9    8.70    3.80
  -1 -13  -9    6.20    3.70
  -1  13 -10   -2.10    3.20
   1  13  10    2.10    3.50
   1  13  10    2.80    3.10
   1  13  10    8.60    4.00
  -1 -13 -10    0.10    2.20
   1 -13  10    5.30    3.90
   1  13  11   22.60    6.70
   1  13  11   15.90    4.70
   1  13  11   22.70    5.70
  -1  13 -11    8.70    4.20
   1 -13  11   14.00    5.70
  -1 -13 -11   13.90    4.40
   1 -13  11   28.70    6.00
   1  13  12    0.80    2.80
   1  13  12   -1.30    3.80
  -1  13 -12   -0.50    3.10
   1  13  12   -2.90    2.60
   1 -13  12    6.00    5.00
   1 -13  12    0.90    3.90
  -1 -13 -12   -0.10    3.10
   1  13  13    6.90    4.00
   1  13  13    3.90    3.30
  -1  13 -13    1.50    4.30
   1 -13  13   -0.10    4.20
  -1 -13 -13    0.80    3.50
  -1  13 -14    0.00    4.10
   1  13  14    0.50    3.20
   1  13  14    0.40    3.20
   1 -13  14    2.00    3.90
  -1 -13 -14   -2.60    2.70
   1 -13  14    6.60    5.00
   1  13  15   11.70    5.20
  -1  13 -15   -2.00    4.20
   1  13  15   -0.20    3.30
  -1 -13 -15    0.50    3.10
   1 -13  15    2.70    5.20
   1  13  16   -9.10    4.90
   1  13  16   -2.70    3.10
  -1  13 -16   -5.20    4.30
  -1 -13 -16    1.70    2.90
   1 -13  16    0.60    5.00
  -1  13 -17   -5.10    5.20
   1  13  17    2.10    4.40
  -1 -13 -17    8.50    4.70
   1 -13  17    5.60    6.40
   1  14 -17    7.30    5.30
   1  14 -17   15.80    5.90
  -1  14  17   11.70    5.00
  -1 -14  17    0.90    5.50
   1 -14 -17   13.80    4.90
   1  14 -16   66.29   12.00
   1  14 -16   54.19    8.50
  -1  14  16   69.19   10.60
   1 -14 -16   56.29    9.70
  -1 -14  16   43.10    9.90
  -1  14  15    8.80    4.90
  -1  14  15    2.50    5.70
   1  14 -15    7.10    5.90
  -1  14  15   -1.70    4.00
   1  14 -15   10.50    4.60
   1 -14 -15    3.20    3.90
  -1 -14  15   11.70    6.00
  -1  14  14    4.80    3.50
   1  14 -14    7.80    5.20
  -1  14  14    5.20    5.30
  -1  14  14    9.00    5.00
   1  14 -14    1.50    3.50
   1 -14 -14    3.90    4.00
  -1 -14  14   -0.90    4.90
  -1  14  13   -4.30    3.50
  -1  14  13    2.10    3.20
   1  14 -13    2.50    5.10
   1  14 -13   -1.10    2.60
  -1  14  13    6.40    4.90
  -1 -14  13   -1.70    3.10
  -1 -14  13    3.80    4.10
   1 -14 -13    3.30    3.10
   1  14 -12   12.00    3.70
  -1  14  12   11.50    4.90
  -1  14  12   17.40    6.30
   1  14 -12   14.40    5.90
  -1  14  12   13.10    4.60
  -1 -14  12   13.00    5.00
   1 -14 -12    9.50    4.60
  -1  14  11   22.80    6.30
  -1  14  11   13.00    5.20
  -1  14  11   23.80    7.30
   1  14 -11    7.00    4.40
   1  14 -11   22.60    5.10
  -1 -14  11   24.20    6.60
  -1 -14  11   14.50    5.50
   1 -14 -11   12.10    4.70
  -1  14  10    6.40    4.80
  -1  14  10    1.20    2.90
  -1  14  10    5.30    3.10
   1  14 -10    8.70    3.30
   1  14 -10   13.10    5.30
   1 -14 -10    5.80    3.90
  -1 -14  10   11.30    4.90
  -1 -14  10    5.60    3.90
  -1  14   9    2.80    3.40
  -1  14   9    4.20    3.50
  -1  14   9   12.30    6.10
   1  14  -9    3.00    2.70
   1  14  -9   12.40    4.70
  -1 -14   9   -1.60    2.50
   1 -14  -9    1.80    3.00
  -1 -14   9   -0.60    2.30
  -1  14   8    5.40    5.00
  -1  14   8    0.30    1.80
   1  14  -8    2.80    3.30
   1  14  -8   -0.70    2.60
  -1  14   8    1.40    3.20
  -1 -14   8   -1.10    2.80
   1 -14  -8    1.80    2.70
  -1 -14   8    0.20    2.90
   1 -14  -8    1.10    3.10
  -1  14   7   14.90    4.20
  -1  14   7    7.10    4.10
  -1  14   7    3.70    2.70
   1  14  -7   11.10    4.70
   1  14  -7   10.20    3.50
  -1 -14   7    6.40    3.50
  -1 -14   7   12.80    3.50
   1 -14  -7   10.60    3.90
   1 -14  -7   10.50    3.60
  -1  14   6   76.99   10.40
   1  14  -6   50.39    8.10
  -1  14   6   69.09   11.00
   1  14  -6   58.69    7.50
  -1  14   6   54.79    8.20
   1 -14  -6   76.89    9.90
  -1 -14   6   65.29   10.30
  -1 -14   6   41.20    7.70
   1 -14  -6   53.69    7.80
   1  14  -5    8.70    3.40
  -1  14   5    5.40    3.50
  -1  14   5   12.30    4.00
   1  14  -5    1.80    3.60
  -1  14   5    7.50    2.90
   1  14  -5    7.20    3.40
   1 -14  -5    9.40    3.50
  -1 -14   5    6.60    3.60
  -1 -14   5   13.60    4.50
   1 -14  -5   10.30    4.50
  -1  14   4  226.38   15.80
   1  14  -4  211.98   14.30
  -1  14   4  220.18   15.40
   1  14  -4  214.68   16.00
   1  14  -4  237.58   15.50
  -1  14   4  220.08   14.80
  -1 -14   4  191.38   14.70
   1 -14  -4  208.78   14.70
  -1 -14   4  184.98   15.00
   1  14  -3   15.10    4.20
  -1  14   3   20.20    5.10
  -1  14   3   12.20    3.10
  -1  14   3   19.40    5.00
   1  14  -3   25.10    6.00
   1  14  -3   22.00    5.40
   1 -14  -3   12.60    3.90
  -1 -14   3   29.70    6.40
  -1 -14   3   23.80    5.90
   1 -14  -3   16.40    4.50
   1 -14  -3   18.60    5.50
   1  14  -2  632.84   30.90
   1  14  -2  586.94   31.80
  -1  14   2  555.64   31.30
  -1  14   2  584.34   31.20
  -1  14   2  566.64   30.30
   1  14  -2  554.04   30.60
   1 -14  -2  626.14   36.00
  -1 -14   2  599.14   31.70
  -1 -14   2  553.54   30.80
   1 -14  -2  584.04   31.00
   1 -14  -2  579.44   30.70
   1  14  -1    6.80    3.30
   1  14  -1    8.30    2.60
   1  14  -1   10.90    4.30
  -1  14   1    7.20    3.70
  -1  14   1   12.30    5.40
  -1  14   1   12.80    4.00
   1 -14  -1    7.80    3.50
   1 -14  -1   13.10    3.70
  -1 -14   1    6.20    3.60
  -1 -14   1   22.40    6.00
  -1 -14   1   11.50    3.60
   1  14   0    2.90    2.90
  -1  14   0   -0.80    1.40
  -1  14   0    4.20    3.20
   1  14   0   -1.10    1.50
   1  14   0    5.40    3.20
  -1  14   0    1.30    2.30
  -1 -14   0    1.20    2.00
   1 -14   0   -0.20    2.50
   1 -14   0   -2.30    1.60
  -1 -14   0   -0.90    1.30
  -1 -14   0   -1.00    2.40
   1 -14   0    0.10    2.20
  -1  14  -1    9.60    4.40
  -1  14  -1    6.30    2.90
  -1  14  -1   12.60    4.20
   1  14   1    6.50    2.70
   1  14   1   14.00    4.80
   1  14   1    3.30    3.20
  -1 -14  -1    9.60    3.90
   1 -14   1    8.90    3.50
  -1 -14  -1    8.40    4.00
   1 -14   1    5.30    2.90
  -1 -14  -1   17.10    4.50
   1  14   2  574.04   30.40
  -1  14  -2  553.64   31.10
  -1  14  -2  561.94   29.70
   1  14   2  581.94   30.00
   1  14   2  618.04   30.90
  -1  14  -2  562.04   30.10
   1 -14   2  564.34   30.40
  -1 -14  -2  528.55   29.90
   1 -14   2  554.74   30.90
  -1 -14  -2  548.55   30.20
  -1 -14  -2  583.54   30.10
   1  14   3   15.40    4.70
  -1  14  -3   21.10    5.20
   1  14   3   21.50    5.30
  -1  14  -3    9.50    3.30
   1  14   3   22.40    5.10
   1 -14   3   24.10    4.70
  -1 -14  -3   21.50    4.40
  -1 -14  -3   26.10    5.50
  -1 -14  -3   12.10    3.90
   1 -14   3   11.70    3.60
  -1  14  -4  203.38   14.80
   1  14   4  245.98   16.10
   1  14   4  215.78   14.90
   1  14   4  201.38   14.80
  -1  14  -4  203.38   16.20
  -1  14  -4  216.28   14.60
   1 -14   4  242.18   16.60
   1 -14   4  237.28   15.70
  -1 -14  -4  218.08   14.90
  -1 -14  -4  212.38   14.60
  -1  14  -5    8.00    3.10
   1  14   5    5.30    3.50
   1  14   5    5.10    4.00
   1  14   5    4.00    2.30
  -1  14  -5    4.80    3.60
  -1  14  -5    6.30    3.80
   1 -14   5    5.90    3.70
  -1 -14  -5    9.60    3.80
  -1 -14  -5    5.80    2.70
   1 -14   5   11.20    4.30
   1  14   6   48.60    7.30
   1  14   6   68.49    9.10
   1  14   6   52.29    8.50
  -1  14  -6   53.79    7.10
  -1  14  -6   54.09    8.40
  -1  14  -6   69.99   10.00
   1 -14   6   62.89    8.60
  -1 -14  -6   62.49    8.20
   1 -14   6   51.69    7.80
  -1 -14  -6   71.89    9.40
  -1  14  -7    7.70    5.10
   1  14   7   10.00    4.50
   1  14   7   15.00    4.90
  -1  14  -7   14.60    4.20
   1  14   7    4.40    2.60
  -1 -14  -7   16.30    4.60
   1 -14   7   11.10    4.60
   1 -14   7    7.70    4.10
  -1 -14  -7   12.50    3.70
   1  14   8   -0.80    2.90
  -1  14  -8    1.60    2.00
  -1  14  -8   -3.10    2.90
   1  14   8   -3.40    2.50
  -1 -14  -8   -0.30    2.30
   1 -14   8   -2.80    2.60
   1 -14   8    2.80    2.90
   1  14   9    0.70    2.70
   1  14   9    6.50    3.40
   1  14   9    1.00    3.90
  -1  14  -9    2.70    3.00
  -1  14  -9    1.30    3.50
   1 -14   9    7.60    4.40
   1 -14   9    2.40    2.90
  -1 -14  -9    5.00    3.20
   1  14  10    2.70    3.30
  -1  14 -10    1.50    2.60
   1  14  10   11.50    4.50
   1  14  10   12.50    4.60
  -1  14 -10   15.40    5.40
   1 -14  10   11.00    5.10
   1 -14  10   10.80    3.80
  -1 -14 -10    5.60    3.40
  -1  14 -11   22.00    4.50
  -1  14 -11   12.80    5.60
   1  14  11   12.00    4.20
   1  14  11   19.60    6.40
   1  14  11    7.40    4.00
  -1 -14 -11   33.30    7.00
   1 -14  11   23.60    7.80
   1 -14  11   17.70    5.80
  -1  14 -12   10.00    5.10
   1  14  12   23.60    6.90
   1  14  12   14.20    6.20
   1  14  12   23.90    5.50
  -1 -14 -12   18.30    6.10
   1 -14  12    7.60    4.40
   1  14  13   -3.90    2.60
   1  14  13    6.80    4.70
   1  14  13    2.80    3.70
  -1  14 -13   -1.90    4.20
   1 -14  13   -1.10    3.70
   1 -14  13   -7.90    2.30
  -1 -14 -13    0.80    3.60
   1  14  14    6.30    4.80
  -1  14 -14    1.40    4.00
   1  14  14    2.50    5.80
   1  14  14    5.40    4.50
   1 -14  14    0.90    5.40
  -1 -14 -14    9.10    5.50
   1 -14  14    1.60    7.70
  -1  14 -15   -4.20    3.90
   1  14  15    5.00    4.30
   1  14  15   10.90    6.70
   1  14  15    6.40    4.80
  -1 -14 -15    4.40    4.00
   1 -14  15    0.90    4.80
   1  14  16   56.79   10.30
  -1  14 -16   75.69   12.40
   1  14  16   39.00    7.60
  -1 -14 -16   48.30    9.00
   1 -14  16   43.20   10.00
   1  14  17    7.50    5.00
  -1  14 -17   -2.50    5.30
   1 -14  17    3.70    7.30
  -1 -14 -17   12.30    5.90
  -1  15  16    4.20    3.80
   1  15 -16    0.80    5.10
  -1  15  16    1.50    5.40
   1  15 -16   -5.30    4.30
   1 -15 -16    4.20    4.90
  -1  15  15   -3.30    4.80
   1  15 -15   -5.40    3.80
  -1  15  15   -1.30    3.50
   1  15 -15   -3.60    4.30
  -1  15  15    1.70    5.50
   1 -15 -15    2.30    3.60
  -1 -15  15    1.50    5.00
   1  15 -14   15.00    5.60
  -1  15  14    5.20    3.80
  -1  15  14    3.70    4.90
   1  15 -14   -3.40    3.30
  -1  15  14   -2.40    3.60
   1 -15 -14   -2.70    2.70
  -1 -15  14   -4.90    5.30
   1  15 -13    0.90    4.40
  -1  15  13   -0.40    5.30
  -1  15  13   -2.50    3.70
   1  15 -13   -8.20    3.10
  -1  15  13    2.90    2.90
  -1 -15  13   -1.10    7.40
  -1 -15  13    6.60    5.30
   1 -15 -13    2.60    3.70
  -1  15  12    0.20    3.40
   1  15 -12    1.30    4.60
   1  15 -12    1.40    2.60
  -1  15  12    2.70    3.20
  -1  15  12    3.20    4.30
  -1 -15  12    3.30    3.30
  -1 -15  12   -1.10    3.20
   1 -15 -12    0.30    3.20
  -1  15  11    5.10    3.40
  -1  15  11   -3.20    2.70
  -1  15  11    6.00    4.60
   1  15 -11   -6.00    3.70
   1  15 -11    5.60    3.30
  -1 -15  11    2.90    3.60
   1 -15 -11   -1.30    2.40
  -1  15  10    9.40    5.60
   1  15 -10    0.00    3.70
   1  15 -10    4.50    3.10
  -1  15  10   -1.50    2.80
  -1  15  10    3.70    3.00
  -1 -15  10    3.60    3.70
   1 -15 -10    9.20    4.10
  -1 -15  10   -0.70    3.50
  -1  15   9    4.80    4.30
   1  15  -9   -1.20    3.00
  -1  15   9    2.20    3.10
   1  15  -9   -0.60    2.60
  -1  15   9    1.20    3.90
  -1 -15   9    0.60    3.60
   1 -15  -9    1.90    3.30
  -1 -15   9   -0.20    3.00
  -1  15   8   16.50    5.60
  -1  15   8   12.00    4.30
  -1  15   8   10.00    4.50
   1  15  -8    5.40    4.30
   1  15  -8    8.50    3.70
   1 -15  -8    8.50    4.10
  -1 -15   8   12.30    5.30
   1 -15  -8    8.90    4.20
  -1 -15   8    8.90    3.90
  -1  15   7   -1.00    2.80
  -1  15   7    4.80    4.10
  -1  15   7    2.10    3.20
   1  15  -7   -0.30    3.40
   1  15  -7    2.30    2.60
   1 -15  -7   -0.10    1.90
  -1 -15   7    1.60    2.90
  -1 -15   7    0.20    3.60
   1 -15  -7    5.40    2.60
   1  15  -6   -0.50    2.00
   1  15  -6    2.60    3.50
  -1  15   6   -0.50    2.90
  -1  15   6   -0.60    3.30
  -1  15   6   -1.00    1.80
  -1 -15   6   -4.80    1.50
   1 -15  -6    2.60    2.40
   1 -15  -6    6.20    3.80
  -1 -15   6    0.30    2.60
   1  15  -5   -1.70    2.60
  -1  15   5    3.50    3.20
   1  15  -5    0.90    2.20
  -1  15   5    0.70    2.80
  -1  15   5    1.70    2.20
   1  15  -5    0.30    2.20
  -1 -15   5    0.80    2.90
  -1 -15   5   -1.70    2.60
   1 -15  -5   -1.30    1.90
   1 -15  -5    0.60    2.20
   1  15  -4    2.80    2.90
   1  15  -4    4.30    2.60
  -1  15   4    1.60    2.90
  -1  15   4   -0.30    1.80
   1  15  -4   -0.10    3.20
  -1  15   4    0.00    2.90
  -1 -15   4    0.60    2.20
   1 -15  -4    2.20    2.30
   1 -15  -4    7.70    3.30
  -1 -15   4   -2.30    2.30
  -1  15   3    8.80    3.70
  -1  15   3    3.50    2.90
  -1  15   3   11.20    4.10
   1  15  -3   11.50    4.40
   1  15  -3    7.20    4.30
   1  15  -3    9.00    3.40
   1 -15  -3    8.80    3.40
  -1 -15   3   14.70    4.90
  -1 -15   3   10.20    4.60
   1 -15  -3    9.20    3.50
   1 -15  -3   23.50    5.40
   1  15  -2    0.60    1.80
  -1  15   2   -2.70    2.30
   1  15  -2    0.30    2.70
   1  15  -2    2.60    2.70
  -1  15   2    2.60    2.90
  -1  15   2    1.10    2.30
   1 -15  -2    0.60    2.20
  -1 -15   2   -0.90    1.70
  -1 -15   2   -0.20    2.10
   1 -15  -2   -0.80    1.60
   1 -15  -2    1.40    2.50
  -1  15   1   -2.20    2.00
   1  15  -1    3.00    3.00
   1  15  -1    0.60    1.60
  -1  15   1   -0.90    1.60
  -1  15   1   -3.50    2.20
   1  15  -1   -0.30    3.20
   1 -15  -1    3.30    2.50
  -1 -15   1   -1.10    1.90
  -1 -15   1   -1.70    2.50
   1 -15  -1    2.00    1.90
   1 -15  -1   -0.80    2.00
  -1 -15   1    4.10    2.70
  -1  15   0   23.60    6.60
   1  15   0   34.10    6.60
  -1  15   0   24.60    5.90
  -1  15   0   29.20    5.20
   1  15   0   26.10    5.60
   1  15   0   21.10    4.30
   1 -15   0   26.90    5.50
  -1 -15   0   30.90    6.10
  -1 -15   0   32.40    5.70
  -1 -15   0   33.10    6.00
   1 -15   0   19.20    5.30
   1 -15   0   32.00    7.00
  -1  15  -1    3.40    2.60
  -1  15  -1    0.50    2.80
  -1  15  -1    5.70    3.30
   1  15   1    3.90    2.90
   1  15   1    4.50    3.00
   1  15   1    3.20    3.40
   1 -15   1    1.60    2.00
  -1 -15  -1   -1.30    2.10
   1 -15   1    0.70    1.90
  -1 -15  -1   -2.20    1.40
  -1 -15  -1   -0.70    2.00
   1  15   2   -1.30    2.20
  -1  15  -2    2.50    2.40
   1  15   2    3.00    2.20
   1  15   2    1.00    2.60
  -1  15  -2    0.80    2.00
  -1  15  -2    2.70    2.70
   1 -15   2    1.30    2.30
  -1 -15  -2    3.50    3.10
  -1 -15  -2   -0.10    2.50
  -1 -15  -2   -1.00    2.20
   1 -15   2    0.80    2.60
   1  15   3   12.10    3.90
   1  15   3    1.10    3.20
  -1  15  -3    2.80    3.00
   1  15   3    8.90    3.30
  -1  15  -3    7.90    3.00
  -1  15  -3    0.60    2.40
  -1 -15  -3    6.10    3.40
  -1 -15  -3    2.80    2.60
   1 -15   3    4.10    3.20
   1 -15   3   12.20    4.10
   1  15   4    0.70    3.00
  -1  15  -4    2.30    3.80
   1  15   4    4.30    2.90
  -1  15  -4    1.40    2.10
   1  15   4   -0.30    2.30
  -1  15  -4    2.30    2.90
   1 -15   4    1.70    2.00
  -1 -15  -4   -0.30    2.00
   1 -15   4    1.00    2.60
   1  15   5   -1.20    1.90
   1  15   5    0.70    2.60
  -1  15  -5    1.00    2.90
  -1  15  -5    2.30    2.70
   1  15   5    2.60    2.80
  -1  15  -5   -1.60    2.30
  -1 -15  -5    3.80    3.40
   1 -15   5   -0.30    2.20
   1 -15   5    0.00    1.90
   1  15   6   -0.20    3.10
  -1  15  -6   -0.10    2.70
  -1  15  -6   -1.60    3.00
   1  15   6    2.70    3.30
  -1  15  -6   -3.00    1.70
   1  15   6    6.80    3.20
  -1 -15  -6   -1.10    2.20
   1 -15   6   -0.90    2.40
   1 -15   6   -1.90    1.90
  -1 -15  -6    0.30    2.30
  -1  15  -7    1.90    2.90
  -1  15  -7    6.10    4.50
   1  15   7   -0.10    2.70
   1  15   7   -0.40    2.50
  -1 -15  -7    3.00    3.10
   1 -15   7    1.90    3.20
   1 -15   7    5.90    3.70
  -1 -15  -7    4.40    2.70
  -1  15  -8   15.70    4.70
   1  15   8   12.00    5.50
  -1  15  -8    6.90    5.10
   1  15   8   10.10    4.10
   1  15   8    3.00    3.00
   1 -15   8   12.90    4.40
  -1 -15  -8    7.00    2.90
   1 -15   8    0.50    3.00
  -1 -15  -8    7.60    3.60
   1  15   9    6.10    4.60
   1  15   9    1.00    3.40
  -1  15  -9   10.10    3.80
  -1  15  -9    8.30    4.50
   1  15   9   -1.20    2.50
   1 -15   9   -1.40    3.60
  -1 -15  -9    3.00    3.60
   1 -15   9    2.90    2.90
   1  15  10    1.20    3.30
  -1  15 -10    3.90    2.90
   1  15  10   -0.30    3.40
   1  15  10    4.70    3.50
  -1  15 -10   -2.00    3.60
   1 -15  10    3.20    2.90
   1 -15  10   14.10    5.40
  -1 -15 -10    8.70    4.80
  -1  15 -11   -0.10    3.30
   1  15  11    1.60    3.60
  -1  15 -11   -0.40    2.70
   1  15  11    1.20    4.90
   1  15  11   -1.00    2.10
   1 -15  11    1.50    3.40
  -1 -15 -11    1.30    3.00
   1  15  12    3.00    4.60
   1  15  12   -2.10    3.10
  -1  15 -12    6.30    4.70
  -1  15 -12    0.30    3.10
   1  15  12    3.40    3.50
   1 -15  12   -0.90    3.60
  -1 -15 -12   -0.70    3.10
   1  15  13    4.60    4.80
   1  15  13    1.60    3.60
   1  15  13   -1.30    3.40
  -1  15 -13    1.00    3.90
  -1  15 -13    5.20    4.90
  -1 -15 -13    5.60    4.30
   1 -15  13   -0.50    4.70
   1 -15  13    3.80    5.20
  -1  15 -14   -9.50    5.10
   1  15  14    3.40    4.40
   1  15  14    5.60    5.40
   1  15  14   -3.30    3.30
  -1  15 -14    6.20    5.70
   1 -15  14    7.00    5.40
  -1 -15 -14    1.40    3.80
   1  15  15    7.20    5.90
   1  15  15    5.10    3.90
  -1  15 -15   10.50    5.90
  -1  15 -15   -5.40    3.50
  -1 -15 -15    7.50    3.90
   1  15  16    2.10    4.70
   1  15  16   -2.80    5.20
  -1  15 -16   -7.20    5.00
   1 -15  16   -6.70    4.70
  -1 -15 -16    3.00    3.90
   1  16 -16   12.40    5.40
  -1  16  16    2.70    4.30
  -1  16  16   18.00    7.30
   1  16 -16    6.40    6.20
   1 -16 -16   11.70    5.80
  -1 -16  16   17.10    7.20
  -1  16  15   -0.90    6.10
   1  16 -15   13.30    6.80
  -1  16  15   32.90    8.20
   1  16 -15   17.30    5.70
   1 -16 -15    8.50    4.90
  -1 -16  15   15.80    7.50
   1  16 -14   13.30    4.80
  -1  16  14   10.80    6.60
  -1  16  14    3.20    5.30
  -1  16  14    9.80    5.70
   1  16 -14    6.00    5.70
  -1 -16  14    0.70    5.20
   1 -16 -14   18.50    5.40
  -1  16  13   57.19   11.90
  -1  16  13   53.69   10.10
   1  16 -13   45.90   10.00
   1  16 -13   53.59    8.30
  -1 -16  13   52.09    9.90
   1 -16 -13   58.99   10.30
  -1  16  12    6.80    3.90
   1  16 -12    5.00    4.30
   1  16 -12    4.90    3.80
  -1  16  12    3.70    4.50
  -1  16  12    6.30    4.90
  -1 -16  12    4.00    4.20
   1 -16 -12    5.90    3.90
  -1 -16  12   -0.50    5.00
  -1  16  11  207.38   18.40
  -1  16  11  218.58   17.20
   1  16 -11  202.38   16.80
   1  16 -11  199.18   15.20
  -1 -16  11  240.18   17.90
   1 -16 -11  202.28   16.50
   1  16 -10   -0.20    3.60
  -1  16  10    0.00    3.10
  -1  16  10    9.00    5.00
   1  16 -10    2.00    3.20
  -1  16  10    5.90    4.20
  -1 -16  10    4.00    4.20
   1 -16 -10   -0.60    2.50
   1  16  -9  140.09   13.30
  -1  16   9  144.69   13.20
  -1  16   9  161.58   14.60
  -1  16   9  141.59   12.80
   1  16  -9  128.09   11.50
  -1 -16   9  152.68   13.30
   1 -16  -9  129.99   12.70
   1 -16  -9  131.79   12.10
   1  16  -8   13.60    3.70
  -1  16   8    1.60    3.30
  -1  16   8    8.10    4.70
  -1  16   8    4.30    3.90
   1  16  -8    5.40    4.50
   1 -16  -8    8.80    4.00
  -1 -16   8    6.90    3.80
   1 -16  -8    5.50    3.70
  -1  16   7   -0.90    2.80
   1  16  -7    4.10    2.40
  -1  16   7   -0.50    3.00
   1  16  -7    3.90    4.20
  -1  16   7   -2.90    3.30
  -1 -16   7    2.60    3.10
   1 -16  -7   -2.40    2.70
   1 -16  -7   -0.20    3.00
  -1 -16   7    0.80    3.10
   1  16  -6    0.70    3.00
   1  16  -6    4.20    3.00
  -1  16   6    0.40    3.00
  -1  16   6   -0.50    3.00
  -1  16   6    5.20    4.10
   1 -16  -6    3.20    2.80
  -1 -16   6    6.00    4.00
   1 -16  -6   -2.90    2.10
  -1 -16   6   -1.00    2.90
   1  16  -5   62.79    8.20
   1  16  -5   80.79   11.80
  -1  16   5   94.79   11.80
  -1  16   5   59.09    9.00
  -1  16   5  113.59   13.30
   1  16  -5   63.49    9.50
   1 -16  -5   93.39   11.50
  -1 -16   5  100.99   12.40
   1 -16  -5  103.99    9.80
  -1 -16   5  110.29   13.60
  -1  16   4   -1.00    2.90
  -1  16   4   -1.90    2.80
   1  16  -4    0.20    1.80
   1  16  -4   -4.50    2.40
   1  16  -4   -0.80    3.10
  -1  16   4   -0.40    2.00
   1 -16  -4   -0.10    2.40
  -1 -16   4   -0.60    2.00
  -1 -16   4   -1.40    1.80
   1 -16  -4   -4.10    2.00
   1  16  -3  115.09   10.30
  -1  16   3  133.79   15.90
   1  16  -3  140.19   11.80
  -1  16   3  128.39   12.00
   1  16  -3  135.49   12.60
  -1  16   3  110.29   10.60
  -1 -16   3  126.39   11.60
   1 -16  -3  119.29   11.00
  -1 -16   3  125.49   11.80
   1 -16  -3  122.19   11.10
   1 -16  -3  115.49   11.00
  -1  16   2   43.50    9.40
   1  16  -2   45.40    7.80
  -1  16   2   51.49    7.80
  -1  16   2   40.80    7.70
   1  16  -2   42.20    6.80
   1  16  -2   43.30    7.50
  -1 -16   2   50.49    8.00
   1 -16  -2   37.30    6.30
  -1 -16   2   27.60    5.80
   1 -16  -2   48.30    7.30
   1 -16  -2   46.70    8.10
  -1  16   1    1.90    1.70
  -1  16   1    4.70    3.90
  -1  16   1   -2.90    2.90
   1  16  -1    3.20    3.50
   1  16  -1    7.50    3.00
   1  16  -1    5.30    4.00
  -1 -16   1    4.80    3.00
   1 -16  -1    2.40    2.90
   1 -16  -1    4.90    2.60
   1 -16  -1    0.70    3.00
  -1 -16   1    8.90    3.90
  -1 -16   1   11.80    4.30
   1  16   0    0.40    3.50
  -1  16   0    1.40    2.60
  -1  16   0   -1.10    2.80
   1  16   0   -0.70    3.00
   1  16   0   -0.40    2.50
  -1  16   0    2.00    3.30
  -1 -16   0   -0.10    2.10
   1 -16   0   -0.90    1.50
  -1 -16   0    0.00    2.30
   1 -16   0    3.50    2.30
   1 -16   0   -0.90    2.20
  -1 -16   0    0.90    2.70
  -1  16  -1    7.50    3.70
   1  16   1   13.20    5.20
  -1  16  -1    2.20    2.20
   1  16   1    7.20    3.20
   1  16   1    0.90    3.30
  -1 -16  -1    7.20    2.60
  -1 -16  -1    9.90    3.50
   1 -16   1    9.50    3.50
   1 -16   1    8.50    3.70
  -1 -16  -1    9.60    3.70
  -1  16  -2   46.70    9.00
   1  16   2   47.20    8.20
   1  16   2   49.00    8.10
  -1  16  -2   49.70    7.60
  -1  16  -2   35.90    5.80
   1  16   2   37.70    6.30
  -1 -16  -2   42.60    7.70
  -1 -16  -2   40.30    6.90
   1 -16   2   30.60    6.10
   1 -16   2   52.29    7.90
  -1 -16  -2   56.59    8.60
  -1  16  -3  112.19   10.20
  -1  16  -3  128.69   12.30
   1  16   3  127.49   11.60
   1  16   3  117.29   10.50
   1  16   3  116.69   11.40
  -1  16  -3  126.09   13.20
   1 -16   3  116.99   11.60
  -1 -16  -3  114.89   10.90
   1 -16   3  124.19   11.30
  -1 -16  -3  121.59   11.00
  -1 -16  -3  116.89   10.60
  -1  16  -4    2.30    2.20
   1  16   4    2.10    3.00
   1  16   4    7.30    3.40
  -1  16  -4    2.10    4.10
  -1  16  -4    1.40    3.30
   1  16   4    1.50    2.40
   1 -16   4    2.10    3.10
  -1 -16  -4   -1.80    1.70
  -1 -16  -4   -1.60    2.10
   1 -16   4   -0.90    2.60
  -1  16  -5   70.69    8.50
  -1  16  -5   68.59    9.60
   1  16   5   78.99   10.90
   1  16   5   58.99    7.80
  -1  16  -5   86.59   10.70
   1  16   5   81.79   10.50
  -1 -16  -5   97.59   11.60
   1 -16   5  110.59   13.40
  -1 -16  -5   89.89    8.90
  -1  16  -6    2.10    2.40
  -1  16  -6    2.00    3.20
  -1  16  -6    0.40    2.90
   1  16   6   -0.90    2.60
   1  16   6    0.50    3.10
  -1 -16  -6    1.60    3.40
  -1 -16  -6   -3.40    2.30
   1 -16   6    4.90    3.90
   1 -16   6    4.70    3.70
  -1  16  -7    6.20    2.80
   1  16   7    0.10    3.10
   1  16   7    2.20    3.10
  -1  16  -7   -2.00    3.10
   1  16   7   -3.50    3.10
   1 -16   7    1.30    3.10
  -1 -16  -7   -2.10    2.40
   1 -16   7   -0.20    2.90
  -1 -16  -7    1.80    2.90
  -1  16  -8    1.20    4.20
   1  16   8    1.90    3.30
   1  16   8    6.20    3.60
  -1  16  -8    7.30    3.90
   1  16   8   16.10    6.10
   1 -16   8    2.20    2.80
  -1 -16  -8    8.30    4.20
  -1 -16  -8   13.50    4.00
   1 -16   8    5.60    4.10
  -1  16  -9  127.59   11.60
   1  16   9  158.88   14.50
   1  16   9  142.79   13.00
  -1  16  -9  174.58   14.50
   1  16   9  150.38   12.70
  -1 -16  -9  153.38   13.40
   1 -16   9  130.59   13.60
   1 -16   9  121.39   12.20
  -1 -16  -9  133.59   11.80
   1  16  10    0.00    2.80
  -1  16 -10    3.70    3.60
  -1  16 -10    2.30    3.00
   1  16  10    0.60    3.80
   1  16  10    0.60    4.00
  -1 -16 -10    1.30    3.90
   1 -16  10   -0.60    3.40
   1  16  11  222.08   18.30
   1  16  11  183.48   15.30
  -1  16 -11  217.28   17.50
   1  16  11  208.28   16.70
  -1  16 -11  200.68   15.00
   1 -16  11  201.18   17.10
  -1 -16 -11  192.78   16.30
   1  16  12   22.70    7.70
  -1  16 -12    5.50    4.10
   1  16  12    9.80    5.60
  -1  16 -12    0.00    4.80
   1  16  12    2.30    3.30
  -1 -16 -12    7.30    4.10
   1 -16  12    7.60    5.60
   1 -16  12    5.20    4.70
   1  16  13   43.70    9.70
   1  16  13   46.40    9.40
  -1  16 -13   42.60    6.90
  -1  16 -13   35.10    8.30
   1  16  13   37.20    8.30
   1 -16  13   39.20    9.80
  -1 -16 -13   25.70    6.70
   1  16  14    6.20    5.20
  -1  16 -14    9.30    6.00
   1  16  14    5.60    5.10
  -1  16 -14   15.00    5.30
  -1 -16 -14    8.60    5.30
   1 -16  14    3.40    5.40
  -1  16 -15   17.50    6.60
   1  16  15   33.70    7.60
   1  16  15   26.00    7.70
  -1 -16 -15   18.90    6.00
   1 -16  15    5.10    6.40
  -1  16 -16    3.90    6.60
   1  16  16    3.20    6.90
   1  16  16    4.20    4.90
  -1 -16 -16    7.20    3.60
   1 -16  16   12.40    6.90
   1  17 -15    9.70    6.00
  -1  17  15   -0.60    6.20
   1  17 -15   -2.40    4.30
  -1  17  15    7.10    4.70
   1 -17 -15   -2.50    3.10
  -1 -17  15    0.60    9.70
   1  17 -14    8.20    4.90
   1  17 -14    4.90    6.50
  -1  17  14    0.00    4.00
  -1  17  14    2.00    4.80
  -1 -17  14    0.00    4.70
   1 -17 -14    5.20    4.10
  -1  17  13   -3.40    4.60
   1  17 -13    4.00    4.30
  -1  17  13   -0.20    3.90
   1  17 -13    4.50    3.90
  -1  17  13   -4.40    5.10
   1 -17 -13   -1.10    3.70
  -1 -17  13   -6.60    4.60
  -1  17  12   -7.40    3.50
   1  17 -12    0.10    3.90
   1  17 -12   -4.70    3.30
  -1  17  12    5.70    5.50
  -1  17  12   -0.20    2.70
   1 -17 -12    6.80    4.30
  -1 -17  12    6.90    4.90
   1  17 -11   -1.90    3.30
  -1  17  11    4.20    4.00
   1  17 -11   -1.20    4.20
  -1  17  11   10.60    5.60
  -1  17  11    6.50    3.80
   1 -17 -11   -2.60    2.50
  -1 -17  11    7.40    4.90
  -1 -17  11   -1.90    3.40
  -1  17  10    7.20    5.30
  -1  17  10    1.50    3.90
   1  17 -10    0.50    3.40
  -1  17  10    7.40    5.10
   1  17 -10    9.70    4.90
   1 -17 -10    5.00    3.60
  -1 -17  10   -2.50    3.80
   1  17  -9    1.60    4.10
  -1  17   9   -1.10    3.50
  -1  17   9   -3.30    2.70
  -1  17   9   -0.10    3.20
   1  17  -9   -0.60    2.40
   1 -17  -9    2.20    4.10
  -1 -17   9    1.10    4.10
   1 -17  -9    4.90    3.00
   1  17  -8    3.10    2.90
  -1  17   8   12.80    5.40
   1  17  -8    0.80    4.00
  -1  17   8   12.30    5.40
  -1  17   8    1.70    3.10
   1 -17  -8    5.00    3.40
   1 -17  -8   10.90    4.00
  -1 -17   8    6.30    3.70
   1  17  -7    2.20    4.40
   1  17  -7    9.10    4.10
  -1  17   7    1.40    3.10
  -1  17   7    4.10    3.80
  -1  17   7    2.70    4.20
  -1 -17   7    2.80    2.70
   1 -17  -7   -0.30    2.90
   1 -17  -7    3.40    3.90
  -1 -17   7    4.00    3.60
  -1  17   6    0.70    3.20
   1  17  -6   -0.10    2.80
   1  17  -6   -3.20    4.70
  -1  17   6   -0.60    2.60
  -1  17   6   -2.00    3.20
  -1 -17   6   -1.00    4.30
   1 -17  -6   -0.30    2.70
   1 -17  -6    2.00    3.10
  -1 -17   6    1.00    2.90
   1  17  -5    4.10    4.40
  -1  17   5    0.20    3.40
   1  17  -5    0.20    2.70
   1  17  -5    0.90    2.30
  -1  17   5   -1.60    2.60
  -1  17   5    6.30    3.70
  -1 -17   5    3.10    3.10
  -1 -17   5    4.40    4.10
   1 -17  -5   -2.80    2.10
   1 -17  -5    1.70    3.40
  -1  17   4    1.40    3.10
   1  17  -4    3.10    3.00
   1  17  -4   -1.80    2.90
  -1  17   4    0.40    2.50
  -1  17   4    5.10    4.40
   1  17  -4    1.90    3.30
  -1 -17   4   -5.60    2.00
   1 -17  -4    0.80    2.20
  -1 -17   4    2.20    3.60
   1 -17  -4   -0.70    2.90
  -1  17   3   -0.30    3.20
  -1  17   3    1.60    3.10
   1  17  -3   -0.70    2.20
   1  17  -3   -1.40    3.10
  -1  17   3    1.10    2.90
   1  17  -3   -2.00    3.60
  -1 -17   3    1.60    2.80
   1 -17  -3    3.20    2.90
  -1 -17   3   -1.20    2.60
   1 -17  -3   -1.20    2.30
   1 -17  -3    3.90    2.40
  -1  17   2   10.40    3.70
  -1  17   2   23.50    6.00
   1  17  -2    6.40    3.90
   1  17  -2    7.80    5.10
  -1  17   2   16.30    5.50
   1  17  -2   10.80    3.70
  -1 -17   2   21.70    5.10
   1 -17  -2    4.70    6.70
   1 -17  -2    3.90    3.60
   1 -17  -2    4.00    3.00
  -1 -17   2    6.40    2.60
   1  17  -1    4.40    3.90
  -1  17   1   10.70    4.10
   1  17  -1    5.50    3.30
   1  17  -1   10.70    4.40
  -1  17   1    2.50    2.90
  -1  17   1    7.30    3.00
  -1 -17   1    4.90    3.20
  -1 -17   1    6.60    3.40
  -1 -17   1    6.30    3.40
   1 -17  -1    6.90    4.20
   1 -17  -1    9.20    3.60
   1  17   0   28.10    6.60
  -1  17   0   17.10    5.10
   1  17   0   16.30    3.70
  -1  17   0   38.80    7.00
  -1  17   0   20.20    5.40
   1  17   0   22.30    6.00
   1 -17   0   25.30    6.70
   1 -17   0   28.00    7.00
  -1 -17   0   13.50    4.50
  -1 -17   0   12.40    4.70
  -1 -17   0   24.30    5.80
  -1  17  -1    4.90    3.00
  -1  17  -1    6.10    4.20
   1  17   1    6.00    4.20
   1  17   1    2.30    2.00
  -1  17  -1   10.70    4.70
   1  17   1    8.60    3.80
   1 -17   1    8.00    4.70
  -1 -17  -1    3.70    2.50
  -1 -17  -1    4.60    3.00
  -1 -17  -1    6.70    4.10
   1 -17   1    4.70    3.40
  -1  17  -2    7.40    3.80
  -1  17  -2    6.70    4.30
   1  17   2    1.50    2.40
   1  17   2   14.30    5.20
  -1  17  -2    2.80    2.20
   1  17   2    5.90    3.70
   1 -17   2   13.90    5.40
  -1 -17  -2    4.70    3.30
  -1 -17  -2    7.50    3.50
  -1 -17  -2    5.50    3.70
  -1  17  -3   -2.20    2.80
  -1  17  -3    1.10    2.70
   1  17   3   -1.10    3.20
  -1  17  -3   -2.00    2.10
   1  17   3    3.00    3.20
   1  17   3    1.60    3.50
   1 -17   3   -1.50    2.00
   1 -17   3   -1.90    2.90
  -1 -17  -3    3.70    3.10
  -1 -17  -3   -0.50    2.40
  -1 -17  -3    1.50    3.40
   1  17   4    1.40    3.60
  -1  17  -4    4.20    3.50
   1  17   4    2.10    3.20
   1  17   4   -3.20    2.30
  -1  17  -4    7.40    4.70
  -1  17  -4    4.10    4.20
   1 -17   4   -0.90    2.60
  -1 -17  -4    2.10    3.00
   1 -17   4    2.10    3.20
  -1 -17  -4    0.40    3.10
   1  17   5    3.30    4.20
  -1  17  -5   -1.40    3.60
  -1  17  -5   -0.50    2.10
   1  17   5    5.70    3.80
  -1  17  -5    9.00    4.80
   1  17   5   -0.60    2.20
  -1 -17  -5    2.20    2.70
   1 -17   5    3.00    3.40
  -1 -17  -5   -0.70    2.40
   1 -17   5    4.80    3.50
  -1  17  -6   -2.40    2.80
  -1  17  -6   -0.70    3.20
   1  17   6   -4.20    2.20
   1  17   6    1.40    3.20
   1  17   6   -0.50    2.50
  -1  17  -6   -1.10    3.50
   1 -17   6   -0.10    2.70
  -1 -17  -6   -0.40    2.00
   1 -17   6   -2.70    2.50
  -1 -17  -6   -1.50    1.70
  -1  17  -7   -1.40    3.50
  -1  17  -7    1.80    3.50
   1  17   7    6.80    3.70
   1  17   7   10.40    4.20
   1  17   7    1.90    3.10
   1 -17   7   -3.10    2.20
  -1 -17  -7    5.30    3.70
  -1 -17  -7    1.60    3.10
  -1  17  -8    6.70    3.90
   1  17   8    3.70    3.40
  -1  17  -8    0.90    3.80
   1  17   8    2.10    3.10
   1  17   8   10.00    5.20
  -1 -17  -8    4.60    3.20
  -1 -17  -8    2.20    3.30
   1 -17   8    5.00    3.80
  -1  17  -9    2.80    3.30
   1  17   9    5.80    4.30
   1  17   9    3.40    4.00
  -1  17  -9    8.30    4.80
   1  17   9    7.10    3.40
  -1 -17  -9    0.50    2.80
  -1 -17  -9    5.90    3.50
   1 -17   9    1.20    3.40
  -1  17 -10   -0.30    3.10
  -1  17 -10   14.10    4.70
   1  17  10   -0.70    3.20
   1  17  10    2.50    3.40
   1  17  10    1.70    4.40
   1 -17  10   10.50    5.10
  -1 -17 -10    6.50    4.60
   1  17  11    3.80    4.90
   1  17  11   10.10    5.00
  -1  17 -11    8.30    4.20
   1  17  11   -1.00    3.50
  -1  17 -11    8.80    4.90
  -1 -17 -11   10.50    4.40
   1 -17  11    6.30    4.50
   1 -17  11    5.70    4.60
   1  17  12    1.20    4.00
  -1  17 -12   -4.90    3.60
   1  17  12   -1.00    5.20
  -1  17 -12   -3.70    3.60
   1  17  12    2.60    4.00
  -1 -17 -12   -2.10    3.60
   1 -17  12   -2.40    4.30
   1  17  13    3.00    5.10
  -1  17 -13   -1.10    5.30
  -1  17 -13   -4.90    4.00
   1  17  13   -7.30    3.40
  -1 -17 -13   -2.20    4.00
   1 -17  13   -3.60    4.50
   1  17  14    3.70    4.00
  -1  17 -14   -0.70    4.90
   1  17  14    2.90    6.20
  -1 -17 -14    2.40    4.90
   1 -17  14   -1.40    5.30
   1  17  15   -0.40    5.20
  -1  17 -15    0.80    5.10
   1  17  15    1.10    3.60
  -1 -17 -15    1.70    4.50
   1 -17  15   -3.30    6.50
  -1  18  15    7.60    4.80
  -1  18  15    1.50    5.60
   1  18 -15    8.30    6.30
   1 -18 -15   -1.50    4.30
  -1 -18  15    1.50    6.40
  -1  18  14   -1.80    5.30
  -1  18  14    1.30    4.60
   1  18 -14  -12.90    4.30
   1  18 -14   -5.90    5.40
   1 -18 -14   -2.00    3.40
  -1 -18  14   -0.30    6.30
  -1  18  13   -2.10    4.20
  -1  18  13    5.10    5.50
   1  18 -13   -1.00    4.00
   1  18 -13   -9.80    4.30
  -1 -18  13   -6.00    4.50
   1 -18 -13   -0.10    4.90
   1  18 -12    1.60    4.50
  -1  18  12   -4.00    3.70
   1  18 -12   -7.80    4.20
  -1  18  12    5.70    4.90
   1 -18 -12    6.30    4.90
  -1 -18  12    2.30    5.60
   1  18 -11   18.60    6.80
  -1  18  11    4.40    3.90
   1  18 -11   14.00    5.30
  -1  18  11   12.70    4.90
  -1  18  11   14.70    6.60
   1 -18 -11   12.40    4.40
  -1 -18  11    9.60    5.90
   1  18 -10   16.80    5.10
  -1  18  10   21.90    7.00
  -1  18  10   25.30    7.80
   1  18 -10   24.40    7.70
  -1  18  10   32.50    7.30
   1 -18 -10   13.60    4.70
  -1 -18  10   23.70    7.40
  -1  18   9   -0.70    3.20
  -1  18   9    0.70    3.30
   1  18  -9   -5.60    3.30
   1  18  -9    3.00    3.00
  -1  18   9    2.70    5.10
   1 -18  -9   -5.60    2.80
  -1 -18   9    4.60    5.20
   1 -18  -9    8.60    4.60
   1  18  -8   15.10    6.00
   1  18  -8    8.80    4.70
  -1  18   8    8.60    4.30
  -1  18   8    8.80    4.70
  -1  18   8   10.20    5.70
   1 -18  -8   16.30    5.90
   1 -18  -8    7.70    4.40
  -1 -18   8   16.80    6.10
  -1  18   7    3.30    3.80
  -1  18   7   -2.10    3.10
   1  18  -7    0.50    2.80
  -1  18   7    6.10    3.90
   1  18  -7   -2.80    3.30
  -1 -18   7   -0.30    3.50
   1 -18  -7    1.10    3.00
   1 -18  -7   -0.60    3.00
  -1  18   6   43.50    7.10
   1  18  -6   26.90    6.10
  -1  18   6   43.90    8.90
  -1  18   6   43.40    8.80
   1  18  -6   30.40    6.90
   1 -18  -6   41.90    7.80
   1 -18  -6   50.99    9.30
  -1 -18   6   39.10    8.50
  -1 -18   6   48.90    8.70
   1  18  -5    1.30    3.20
   1  18  -5    4.00    2.60
   1  18  -5   -1.10    3.50
  -1  18   5   -0.40    3.60
  -1  18   5    1.80    2.50
  -1  18   5   -2.00    2.90
  -1 -18   5    4.20    2.90
   1 -18  -5    0.70    2.50
  -1 -18   5    0.60    3.30
   1 -18  -5    4.40    2.80
  -1  18   4  147.89   13.70
   1  18  -4  133.29   21.40
   1  18  -4  161.58   13.00
  -1  18   4  196.08   14.60
  -1  18   4  172.98   14.70
   1  18  -4  153.88   15.00
   1 -18  -4  158.38   13.40
   1 -18  -4  171.58   13.90
  -1 -18   4  175.08   16.10
  -1 -18   4  150.28   14.50
   1  18  -3   -1.60    3.20
  -1  18   3   -2.50    3.20
  -1  18   3   -0.30    2.20
   1  18  -3    1.10    3.60
  -1  18   3    0.70    3.40
   1  18  -3    2.20    2.90
  -1 -18   3    5.00    3.90
  -1 -18   3    1.50    3.40
   1 -18  -3    2.20    2.90
   1 -18  -3    3.00    3.70
   1 -18  -3   -1.60    2.80
  -1  18   2  160.18   14.70
   1  18  -2  205.98   15.30
  -1  18   2  191.28   15.50
   1  18  -2  167.28   15.40
  -1  18   2  167.88   14.00
   1  18  -2  208.08   14.80
  -1 -18   2  187.48   15.20
   1 -18  -2  194.78   15.00
   1 -18  -2  159.28   14.30
   1 -18  -2  180.08   14.70
  -1 -18   2  188.28   15.80
  -1  18   1   17.20    5.70
   1  18  -1   31.60    6.40
  -1  18   1   22.90    7.00
  -1  18   1   21.00    6.00
   1  18  -1   34.00    7.70
   1  18  -1   40.90    7.80
   1 -18  -1   34.90    6.90
   1 -18  -1   32.30    6.90
   1 -18  -1   37.00    7.50
  -1 -18   1   29.60    6.90
  -1 -18   1   28.90    6.00
  -1  18   0   -3.70    2.80
  -1  18   0   -1.30    2.70
   1  18   0    2.10    3.40
   1  18   0    3.10    2.60
   1  18   0    1.30    3.60
  -1  18   0   -1.00    2.40
   1 -18   0   -1.00    2.10
  -1 -18   0   -2.80    2.90
  -1 -18   0   -2.60    2.70
   1 -18   0   -2.50    1.90
  -1 -18   0    4.10    2.60
   1  18   1   37.20    7.30
  -1  18  -1   19.60    6.00
   1  18   1   18.60    5.70
  -1  18  -1   26.90    6.70
  -1  18  -1   19.70    5.60
   1  18   1   22.40    6.50
  -1 -18  -1   21.20    5.50
   1 -18   1   21.50    6.10
  -1 -18  -1   27.60    6.60
  -1 -18  -1   38.80    7.40
   1 -18   1   44.70    8.00
  -1  18  -2  192.18   16.40
  -1  18  -2  203.38   15.70
   1  18   2  196.88   18.20
   1  18   2  198.68   15.50
   1  18   2  177.08   14.70
  -1  18  -2  195.98   14.70
  -1 -18  -2  169.88   14.50
   1 -18   2  189.38   15.00
   1 -18   2  162.18   15.10
  -1 -18  -2  196.78   15.10
  -1 -18  -2  194.08   15.40
  -1  18  -3    0.80    3.20
   1  18   3   -2.70    2.10
  -1  18  -3    2.80    4.10
   1  18   3    2.20    3.80
   1  18   3    1.20    2.30
  -1  18  -3   -0.10    2.10
  -1 -18  -3   -1.30    3.40
   1 -18   3    2.60    3.30
  -1 -18  -3   -2.30    3.10
   1 -18   3    1.00    2.90
   1  18   4  160.28   13.90
   1  18   4  161.08   13.90
   1  18   4  169.48   14.00
  -1  18  -4  143.79   13.10
  -1  18  -4  157.38   14.20
  -1  18  -4  163.18   15.30
   1 -18   4  166.28   14.80
  -1 -18  -4  154.18   13.30
   1 -18   4  164.28   13.90
  -1 -18  -4  180.98   14.10
   1  18   5    5.50    4.10
  -1  18  -5    2.40    3.40
   1  18   5   -2.70    2.40
   1  18   5    0.80    2.60
  -1  18  -5    1.00    2.40
  -1  18  -5   -0.40    3.50
  -1 -18  -5    1.70    3.20
   1 -18   5    4.30    3.40
  -1 -18  -5    2.20    3.50
   1 -18   5   -1.00    2.70
  -1  18  -6   47.70    8.30
   1  18   6   44.80    8.40
   1  18   6   24.60    5.70
  -1  18  -6   57.69    9.90
  -1  18  -6   31.30    7.70
   1  18   6   33.70    7.80
  -1 -18  -6   39.90    7.50
  -1 -18  -6   44.90    8.30
   1 -18   6   52.79    8.40
   1  18   7    3.20    5.10
   1  18   7    0.50    2.50
  -1  18  -7    1.20    2.80
   1  18   7    3.30    3.90
  -1  18  -7   -4.90    3.30
  -1 -18  -7   -0.30    2.50
   1 -18   7   -2.30    3.30
  -1 -18  -7    3.10    3.30
   1  18   8   11.30    4.00
  -1  18  -8    9.30    4.40
   1  18   8   12.50    5.80
   1  18   8    4.80    3.50
  -1  18  -8   13.40    5.10
  -1 -18  -8    7.30    5.00
   1 -18   8   13.80    5.20
  -1 -18  -8    7.20    3.70
   1  18   9    1.50    2.80
   1  18   9    3.50    4.80
  -1  18  -9   -3.60    3.10
   1  18   9   -2.00    2.40
  -1  18  -9   -5.00    2.70
  -1 -18  -9    1.90    2.90
  -1 -18  -9    1.10    3.30
   1 -18   9   -0.50    4.00
   1  18  10   14.50    5.10
  -1  18 -10   12.10    5.90
   1  18  10   17.50    5.60
   1  18  10   21.20    7.30
  -1  18 -10   21.10    5.90
  -1 -18 -10   22.70    6.80
   1 -18  10   21.90    7.00
   1 -18  10   18.70    6.10
   1  18  11    9.60    5.10
   1  18  11   17.20    7.10
   1  18  11    5.40    4.90
  -1  18 -11    1.40    5.00
  -1  18 -11   21.30    6.00
  -1 -18 -11   13.40    5.40
   1 -18  11   11.50    6.50
  -1  18 -12    5.10    4.60
  -1  18 -12    3.20    5.00
   1  18  12   11.60    5.90
   1  18  12   10.90    5.80
   1 -18  12    1.80    4.90
  -1 -18 -12   -2.60    2.90
   1  18  13    3.50    5.80
   1  18  13    4.10    3.50
  -1  18 -13   -0.10    3.70
  -1 -18 -13   -0.40    4.40
   1 -18  13   -8.60    8.60
   1  18  14    2.60    4.40
  -1  18 -14   -4.10    5.10
   1  18  14   -4.70    5.00
   1 -18  14    1.10    6.80
  -1 -18 -14   -0.90    3.60
  -1  18 -15   18.30    6.40
  -1  18 -15    0.50    5.30
   1  18  15   -4.20    6.70
   1  18  15    3.30    5.10
   1 -18  15    6.10    7.30
  -1 -18 -15    9.70    5.90
   1  19 -14    1.50    6.00
  -1  19  14    2.40    4.70
  -1  19  14    1.70    3.80
   1 -19 -14   -0.20    3.80
  -1 -19  14   -6.40    5.40
  -1  19  13   -1.10    5.60
   1  19 -13   -0.60    4.60
  -1  19  13    0.80    5.10
   1 -19 -13   -2.60    3.60
  -1 -19  13    6.80    7.00
  -1  19  12   -3.10    5.20
   1  19 -12   -0.90    4.60
  -1  19  12   -1.00    4.20
   1  19 -12   -5.00    4.20
  -1 -19  12   -1.70    5.80
   1 -19 -12   -1.90    3.50
  -1  19  11    8.30    4.90
  -1  19  11   -0.40    5.50
   1  19 -11    4.30    4.90
   1  19 -11    7.20    4.80
  -1 -19  11    8.60    6.60
   1  19 -10    3.20    3.90
  -1  19  10    7.70    5.50
  -1  19  10    2.40    4.90
   1  19 -10    1.60    3.80
  -1  19  10   -0.70    4.00
  -1 -19  10   -1.40    3.80
   1 -19 -10    4.30    4.40
  -1  19   9    2.10    3.10
   1  19  -9    4.40    3.50
   1  19  -9   -1.20    4.60
  -1  19   9    0.40    5.40
  -1  19   9    3.60    3.20
   1 -19  -9    0.20    4.00
   1 -19  -9   -0.70    3.80
  -1 -19   9   -1.20    4.20
  -1  19   8    0.40    3.40
  -1  19   8    3.10    4.30
   1  19  -8   -3.60    4.00
  -1  19   8    2.40    3.70
   1  19  -8    3.60    4.00
   1 -19  -8   -1.20    4.20
   1 -19  -8   -0.50    4.00
  -1 -19   8   -2.50    3.50
   1  19  -7    3.30    4.70
   1  19  -7   -3.90    2.50
  -1  19   7   -0.10    3.40
  -1  19   7   -0.20    3.10
  -1  19   7    0.40    4.00
  -1 -19   7    0.90    3.50
   1 -19  -7    4.70    5.00
   1 -19  -7    6.50    4.30
   1  19  -6    2.80    3.70
  -1  19   6    5.80    4.60
   1  19  -6    3.20    4.00
  -1  19   6   13.50    5.60
  -1  19   6    6.50    4.90
   1 -19  -6    3.40    4.20
  -1 -19   6    1.40    3.30
  -1 -19   6    1.40    6.90
   1 -19  -6    6.20    4.10
  -1  19   5   -0.60    2.40
   1  19  -5   -2.10    3.80
  -1  19   5   -1.00    3.40
   1  19  -5   -1.40    2.90
  -1  19   5   -1.90    2.20
   1  19  -5    3.50    3.30
  -1 -19   5   -4.00    3.00
   1 -19  -5    2.70    3.20
   1 -19  -5   -0.10    3.30
  -1 -19   5    4.50    4.30
   1  19  -4    2.00    4.50
   1  19  -4    1.00    2.80
   1  19  -4    3.90    4.00
  -1  19   4   -3.30    3.10
  -1  19   4   -0.40    4.20
  -1 -19   4    2.80    3.90
   1 -19  -4    0.60    3.50
   1 -19  -4    3.00    3.50
  -1 -19   4    0.20    2.70
  -1  19   3    0.80    3.20
   1  19  -3    1.50    2.40
   1  19  -3   -0.30    2.90
  -1  19   3    6.60    4.50
   1  19  -3    6.20    4.10
   1 -19  -3    1.50    3.10
   1 -19  -3    3.20    3.30
   1 -19  -3    0.10    3.10
  -1 -19   3    7.20    4.10
  -1 -19   3    3.00    3.60
   1  19  -2   -0.80    3.10
   1  19  -2    2.10    4.20
  -1  19   2    0.40    3.70
  -1  19   2    2.20    3.60
   1  19  -2   -0.60    3.00
  -1  19   2    0.00    2.30
  -1 -19   2    3.60    3.40
   1 -19  -2    1.40    3.40
  -1 -19   2    0.00    3.00
   1 -19  -2    5.30    4.00
   1 -19  -2   -2.30    3.20
  -1  19   1    4.30    4.60
   1  19  -1   -0.50    2.00
  -1  19   1    2.20    3.50
   1  19  -1    0.60    3.60
   1  19  -1   19.30    5.40
  -1  19   1   -0.50    3.40
   1 -19  -1    0.50    2.10
  -1 -19   1    0.70    3.20
   1 -19  -1   -0.90    3.00
   1 -19  -1   -3.80    2.70
  -1 -19   1   -0.90    2.70
  -1  19   0   40.40    8.10
  -1  19   0   20.90    5.00
   1  19   0   49.60    9.20
  -1  19   0   33.50    8.10
   1  19   0   24.20    6.30
   1  19   0   43.70    8.50
   1 -19   0   25.80    6.10
  -1 -19   0   45.60    8.20
  -1 -19   0   36.70    7.40
   1 -19   0   38.20    7.60
  -1 -19   0   32.40    7.80
   1  19   1   -2.60    3.70
  -1  19  -1   -0.80    3.50
  -1  19  -1    1.80    4.00
   1  19   1    4.40    4.10
   1  19   1   -1.70    2.70
  -1  19  -1    0.30    2.60
  -1 -19  -1   -2.20    3.30
   1 -19   1   -2.70    2.00
  -1 -19  -1   -4.20    2.50
   1 -19   1   -3.10    3.00
  -1 -19  -1    3.30    3.00
   1  19   2   -0.60    3.80
   1  19   2    1.10    2.40
  -1  19  -2    6.40    4.00
  -1  19  -2    6.40    4.10
   1  19   2   -2.50    3.40
  -1  19  -2    2.90    3.00
  -1 -19  -2   -3.50    2.10
  -1 -19  -2    2.20    2.90
  -1 -19  -2    1.30    3.60
   1 -19   2    7.70    4.80
   1 -19   2    5.90    4.20
  -1  19  -3    3.30    3.80
   1  19   3   -0.80    2.30
  -1  19  -3    3.70    4.10
   1  19   3    5.90    4.80
   1  19   3    4.00    5.00
  -1  19  -3    1.80    2.40
  -1 -19  -3    3.50    3.10
  -1 -19  -3    3.30    3.40
   1 -19   3    5.40    3.60
  -1 -19  -3    1.30    3.50
   1 -19   3   -1.80    3.10
   1  19   4   -0.90    4.20
  -1  19  -4    3.20    4.00
   1  19   4    3.60    4.00
  -1  19  -4    0.40    3.50
  -1  19  -4   -2.70    3.30
   1 -19   4    8.20    3.30
  -1 -19  -4   -3.10    2.50
   1 -19   4   -1.50    2.70
  -1 -19  -4   -0.40    2.60
  -1  19  -5    3.40    3.60
  -1  19  -5    2.60    3.70
   1  19   5   -0.20    3.50
   1  19   5   -1.10    3.60
  -1  19  -5    0.90    4.70
   1 -19   5    5.40    3.80
  -1 -19  -5   -0.70    2.60
   1 -19   5   -0.80    3.20
  -1 -19  -5   -4.90    2.90
  -1  19  -6    2.60    3.80
   1  19   6    6.10    4.20
   1  19   6    0.60    4.50
  -1  19  -6    2.40    4.10
  -1  19  -6    1.40    4.10
  -1 -19  -6    1.90    3.90
   1 -19   6    9.90    4.80
  -1 -19  -6    3.90    3.20
   1  19   7    1.60    3.50
   1  19   7   -7.00    3.20
  -1  19  -7    4.40    3.70
  -1  19  -7   -0.70    2.60
   1  19   7   -0.40    3.30
  -1 -19  -7   -2.90    2.30
  -1 -19  -7   -1.30    2.90
   1 -19   7    2.80    3.90
  -1  19  -8   -5.30    2.90
  -1  19  -8    5.30    3.60
   1  19   8    7.40    4.90
   1  19   8    2.50    3.40
   1  19   8    2.50    5.00
  -1 -19  -8   -3.00    3.90
   1 -19   8    1.70    4.20
  -1 -19  -8   -3.00    3.20
   1  19   9    1.10    4.10
  -1  19  -9    1.30    4.30
  -1  19  -9    4.30    3.90
   1  19   9   -3.10    3.60
   1  19   9   -2.00    2.90
   1 -19   9   -4.30    3.30
  -1 -19  -9   -4.60    3.70
  -1 -19  -9   -0.40    3.30
  -1  19 -10    6.90    5.80
   1  19  10    4.20    5.50
  -1  19 -10   -0.20    4.00
   1  19  10   -0.50    5.50
   1  19  10   -1.50    3.10
   1 -19  10    1.80    4.40
  -1 -19 -10   -2.10    3.60
  -1  19 -11   -0.10    4.90
   1  19  11    8.00    4.70
   1  19  11    8.50    6.20
  -1 -19 -11    7.20    5.40
   1 -19  11   13.20    7.00
   1  19  12    6.60    5.40
   1  19  12   -2.50    2.90
  -1  19 -12   -1.90    3.50
   1 -19  12   -6.70    5.40
  -1 -19 -12   -4.10    3.20
   1  19  13   -7.10    3.50
   1  19  13    0.30    5.70
  -1  19 -13    2.30    4.90
  -1  19 -13   -0.90    4.00
   1 -19  13   -4.00    6.00
  -1 -19 -13   12.00    5.60
  -1  19 -14    3.00    6.40
   1  19  14    4.70    5.90
  -1  19 -14    7.90    5.60
   1  19  14    1.10    4.80
  -1 -19 -14   -0.10    3.80
   1 -19  14   10.10    6.50
  -1  20  13   17.10    7.20
  -1  20  13   41.70   10.10
   1  20 -13   27.00    8.70
  -1 -20  13   16.50    8.20
   1 -20 -13   13.30    6.10
  -1  20  12   28.50    8.30
   1  20 -12   15.90    7.60
  -1  20  12   17.30    6.70
   1 -20 -12   19.40    7.10
  -1 -20  12   21.40    7.70
  -1  20  11   41.00    8.90
   1  20 -11   55.39   10.50
  -1  20  11   51.39    9.90
   1 -20 -11   49.10    9.30
  -1 -20  11   63.49   10.70
  -1  20  10   -4.80    3.50
   1  20 -10    3.80    5.90
   1  20 -10    0.00    4.80
  -1  20  10    6.70    5.00
  -1 -20  10    9.70    7.10
   1 -20 -10    5.50    4.40
  -1  20   9  149.49   14.50
   1  20  -9  152.18   14.90
  -1  20   9  172.18   16.40
   1  20  -9  141.99   13.70
   1 -20  -9  136.49   14.30
  -1 -20   9  149.29   15.50
   1 -20  -9  146.79   15.10
   1  20  -8   18.10    6.60
  -1  20   8    9.90    4.90
  -1  20   8   20.50    7.60
  -1  20   8   18.40    6.60
   1  20  -8   11.60    4.50
   1 -20  -8    0.20    4.20
  -1 -20   8   10.00    5.00
   1 -20  -8    2.90    4.00
  -1  20   7   -5.60    4.20
   1  20  -7   -1.60    3.40
   1  20  -7    6.50    4.50
  -1  20   7    0.40    4.60
  -1  20   7    0.70    2.70
   1 -20  -7   -0.80    3.90
  -1 -20   7   -0.70    3.60
   1 -20  -7    6.90    5.40
  -1 -20   7    6.20    4.30
  -1  20   6    9.10    5.30
  -1  20   6    4.20    4.70
  -1  20   6    8.10    4.30
   1  20  -6    6.00    3.50
   1  20  -6    6.00    5.20
   1 -20  -6    9.20    4.80
  -1 -20   6   -0.20    4.10
   1 -20  -6    6.10    5.10
  -1 -20   6    2.30    3.80
   1  20  -5   22.20    7.10
   1  20  -5   16.70    6.50
  -1  20   5   37.30    8.10
   1  20  -5   22.90    5.40
  -1  20   5   21.60    6.70
   1 -20  -5   25.50    6.80
  -1 -20   5   22.30    6.60
  -1 -20   5   39.30    8.40
   1 -20  -5   26.80    7.00
  -1  20   4    9.60    5.60
   1  20  -4   44.20    9.20
   1  20  -4   19.20    5.20
   1  20  -4   24.20    7.10
  -1  20   4   38.60    8.30
   1 -20  -4   30.80    7.50
  -1 -20   4   30.40    7.10
   1 -20  -4   25.10    6.10
  -1 -20   4   11.10    4.50
   1  20  -3   51.59    8.20
   1  20  -3   82.89   11.70
  -1  20   3   86.89   12.50
   1  20  -3  116.79   13.60
  -1  20   3   71.19   10.90
  -1 -20   3   77.59   11.50
  -1 -20   3   64.19   10.90
   1 -20  -3   94.39   12.60
   1 -20  -3   70.09   10.60
   1 -20  -3   77.49   11.50
   1  20  -2   28.90    7.10
   1  20  -2   22.50    7.20
  -1  20   2   27.90    7.90
   1  20  -2   25.50    7.30
  -1  20   2   19.40    6.20
  -1 -20   2   10.70    4.70
   1 -20  -2   19.10    6.40
  -1 -20   2   14.60    4.60
   1 -20  -2   29.90    7.30
   1 -20  -2   17.30    5.60
  -1  20   1    2.50    4.20
  -1  20   1    4.60    4.50
   1  20  -1    7.90    4.10
  -1  20   1    7.00    3.60
   1  20  -1    1.40    4.00
   1  20  -1   12.40    5.10
   1 -20  -1   15.20    5.30
  -1 -20   1    5.70    3.60
   1 -20  -1    6.50    4.50
  -1 -20   1    8.00    4.30
  -1  20   0    4.80    4.40
   1  20   0    8.80    4.80
   1  20   0    0.50    3.80
   1  20   0    1.30    2.70
  -1  20   0    4.80    3.40
  -1  20   0   -0.80    3.20
  -1 -20   0   -3.10    3.30
   1 -20   0   -1.50    3.10
  -1 -20   0   -1.10    2.90
  -1 -20   0    5.70    3.50
   1 -20   0    0.90    3.40
  -1  20  -1    9.30    4.50
  -1  20  -1   12.40    5.00
  -1  20  -1    8.00    4.80
   1  20   1    4.30    4.30
   1  20   1    3.70    3.60
   1  20   1    5.30    5.00
  -1 -20  -1    9.30    4.60
   1 -20   1    8.60    4.20
  -1 -20  -1    6.80    4.00
   1 -20   1    6.50    4.60
  -1 -20  -1    8.20    3.60
  -1  20  -2   19.00    5.60
   1  20   2   19.60    6.00
   1  20   2   11.80    5.00
   1  20   2   16.80    5.40
  -1  20  -2   12.20    6.20
  -1  20  -2   24.80    7.50
  -1 -20  -2   22.70    6.00
  -1 -20  -2   22.10    5.80
   1 -20   2   21.10    6.50
  -1 -20  -2   19.90    5.60
   1 -20   2   19.20    5.60
  -1  20  -3   53.79    8.40
   1  20   3   89.89   12.60
  -1  20  -3   87.39   11.90
  -1  20  -3   67.39   12.30
   1  20   3   82.09   11.60
  -1 -20  -3   86.99   12.50
  -1 -20  -3   89.79   12.60
  -1 -20  -3   67.09   10.40
   1 -20   3   97.09   12.70
   1 -20   3   63.09   10.20
  -1  20  -4   21.20    6.50
  -1  20  -4   20.60    6.10
  -1  20  -4   27.80    6.00
   1  20   4   37.50    8.20
   1  20   4   21.00    6.70
  -1 -20  -4   19.80    5.80
   1 -20   4   33.70    8.20
  -1 -20  -4   42.60    7.70
   1  20   5   32.90    7.40
  -1  20  -5   29.20    6.80
  -1  20  -5   14.60    6.00
  -1  20  -5   21.00    5.00
   1  20   5   41.80    9.10
   1 -20   5   31.70    7.90
  -1 -20  -5   38.70    8.40
   1 -20   5   18.90    6.10
  -1 -20  -5   16.50    5.10
  -1  20  -6    2.20    4.30
  -1  20  -6    1.60    4.20
   1  20   6    6.30    4.50
   1  20   6    5.00    5.20
  -1  20  -6   15.10    5.30
  -1 -20  -6    8.20    5.10
  -1 -20  -6    0.50    3.30
   1 -20   6   13.70    5.60
   1  20   7    0.30    4.00
  -1  20  -7   -1.30    3.80
   1  20   7    8.70    4.50
   1  20   7   -2.10    3.30
  -1  20  -7   -0.60    3.20
  -1 -20  -7   -0.30    4.00
   1 -20   7    7.70    4.80
  -1 -20  -7   11.00    4.90
   1  20   8   12.50    5.00
   1  20   8    6.50    3.50
  -1  20  -8    7.30    4.40
   1  20   8   14.60    5.60
  -1 -20  -8   11.30    4.30
  -1 -20  -8    2.60    4.00
   1 -20   8   14.70    6.50
   1  20   9  152.98   13.90
  -1  20  -9  158.78   15.70
   1  20   9  173.08   16.90
  -1 -20  -9  151.68   14.80
   1 -20   9  132.19   17.10
  -1 -20  -9  212.48   34.40
  -1  20 -10   -0.20    4.90
   1  20  10   -4.00    3.20
   1  20  10    3.90    6.30
   1 -20  10    7.10    6.60
  -1 -20 -10   -2.30    3.60
   1  20  11   64.59   12.70
  -1  20 -11   53.09    9.80
   1  20  11   52.19    9.90
  -1 -20 -11   78.99   12.30
   1 -20  11   54.19   10.70
  -1  20 -12   -0.90    4.90
  -1  20 -12   15.60    7.00
   1  20  12   17.80    5.70
   1  20  12   17.00    7.30
  -1 -20 -12   17.00    6.20
   1 -20  12   19.70    8.00
   1  20  13   17.00    6.30
  -1  20 -13   11.30    6.40
   1  20  13   21.60    8.80
  -1  20 -13   22.20    6.90
  -1 -20 -13    5.70    5.10
   1 -20  13   21.40    8.30
  -1  21  13   -6.90    4.40
   1  21 -13   -0.70    5.80
   1  21 -13   17.40    7.30
  -1  21  13    5.30    7.00
  -1 -21  13    0.10    7.80
   1 -21 -13    4.90    4.40
  -1  21  12   13.90    6.80
  -1  21  12   15.80    6.30
   1  21 -12    4.20    4.20
   1 -21 -12   16.50    7.10
   1  21 -11    3.20    6.20
   1  21 -11  -12.10    4.70
  -1  21  11   -0.40    5.10
  -1  21  11  -10.00    5.40
  -1 -21  11   -2.00    5.70
   1 -21 -11   -4.40    2.90
  -1  21  10    4.70    4.90
   1  21 -10   -2.40    3.80
   1 -21 -10   -3.60    5.00
  -1 -21  10    7.20    6.00
  -1  21   9    2.60    4.90
  -1  21   9    7.40    4.70
   1  21  -9    0.50    4.50
   1 -21  -9   -3.80    2.60
  -1 -21   9   -2.90    5.10
  -1  21   8   -4.30    2.30
   1  21  -8    4.60    4.50
  -1  21   8   -5.00    4.60
   1 -21  -8   -1.10    4.30
   1 -21  -8    5.50    5.30
  -1 -21   8   -5.10    4.70
  -1  21   7   -4.60    3.90
   1  21  -7   -7.50    3.20
  -1  21   7   -1.90    3.30
  -1  21   7    0.10    3.80
   1 -21  -7    1.00    3.70
   1 -21  -7    4.10    4.20
  -1 -21   7   -5.50    3.70
  -1  21   6   -4.40    3.30
   1  21  -6   -3.30    4.50
   1  21  -6    2.40    3.60
  -1  21   6    1.80    3.10
  -1  21   6   -1.30    3.80
   1 -21  -6   -2.10    3.90
   1 -21  -6    0.10    3.20
  -1 -21   6    9.60    5.90
  -1 -21   6    3.70    4.70
   1  21  -5   -2.10    3.00
   1  21  -5    0.30    4.00
  -1  21   5    4.40    4.30
   1  21  -5   -8.00    3.40
  -1  21   5   -3.90    3.50
   1 -21  -5    5.50    4.80
  -1 -21   5    1.20    3.40
  -1 -21   5   -0.90    3.60
   1 -21  -5   -0.50    3.20
   1  21  -4   -2.40    3.20
   1  21  -4    7.50    5.80
  -1  21   4    1.10    3.40
  -1  21   4    5.70    5.20
   1  21  -4    0.40    2.90
   1 -21  -4   -0.90    3.10
  -1 -21   4   -3.30    3.60
   1 -21  -4    1.30    3.70
  -1 -21   4   -0.10    3.20
  -1  21   3    0.00    3.40
   1  21  -3    0.90    4.60
   1  21  -3    1.40    3.70
   1  21  -3   -2.80    4.20
  -1  21   3    1.00    4.10
   1 -21  -3    4.20    3.40
  -1 -21   3    1.10    3.90
   1 -21  -3   -0.50    4.00
  -1 -21   3    4.50    3.90
   1 -21  -3    4.80    4.10
   1  21  -2    0.50    2.90
  -1  21   2    7.40    4.90
   1  21  -2   -2.60    4.10
   1  21  -2    2.80    4.70
  -1  21   2    1.00    4.10
  -1 -21   2    6.00    4.80
   1 -21  -2   -3.00    3.10
   1 -21  -2    5.90    3.30
   1 -21  -2    2.60    3.60
  -1 -21   2    4.50    3.70
  -1  21   1    2.80    3.50
   1  21  -1    2.50    3.60
   1  21  -1   -1.30    2.90
   1  21  -1    1.70    4.70
  -1  21   1   -0.90    3.50
   1 -21  -1    4.70    3.70
   1 -21  -1    3.70    3.50
  -1 -21   1   -4.20    3.30
  -1 -21   1    1.20    3.70
  -1  21   0    3.50    4.10
   1  21   0    8.80    5.40
   1  21   0   -2.40    4.40
  -1  21   0    7.40    3.60
  -1 -21   0    9.40    4.90
   1 -21   0    7.40    4.40
   1 -21   0   -1.00    3.30
  -1 -21   0   14.40    5.90
  -1  21  -1    3.20    5.10
  -1  21  -1   -4.60    3.50
  -1  21  -1   -0.50    3.20
   1  21   1   -4.10    4.00
   1  21   1    3.10    4.40
   1 -21   1    4.80    4.80
   1 -21   1   -1.30    3.30
  -1 -21  -1    8.10    5.00
  -1 -21  -1   -2.90    3.10
  -1 -21  -1   -3.40    3.00
   1  21   2   -3.00    3.40
   1  21   2    3.40    3.90
  -1  21  -2    0.10    4.10
  -1  21  -2   -2.80    3.20
  -1 -21  -2    2.40    4.20
   1 -21   2    0.00    3.40
  -1 -21  -2    4.00    3.10
  -1 -21  -2   -0.80    4.40
  -1  21  -3    3.00    3.90
   1  21   3    0.70    3.50
  -1  21  -3    3.00    4.50
   1  21   3   -5.60    3.10
  -1 -21  -3    5.00    4.10
  -1 -21  -3   13.20    4.90
   1 -21   3    6.20    3.60
  -1 -21  -3    4.50    3.80
   1 -21   3    1.30    3.60
  -1  21  -4    3.40    5.50
  -1  21  -4    1.10    3.60
   1  21   4   -0.80    3.10
   1  21   4    0.50    4.10
   1 -21   4    1.80    3.60
  -1 -21  -4    3.10    3.20
  -1 -21  -4    2.30    4.00
   1 -21   4   -7.30    2.60
   1  21   5    3.00    4.20
  -1  21  -5    3.90    4.60
   1  21   5    2.50    4.30
  -1  21  -5    1.40    4.50
   1 -21   5   -5.10    4.30
   1 -21   5    1.40    4.40
  -1 -21  -5   -0.10    3.60
  -1 -21  -5    4.80    4.30
  -1  21  -6    6.60    4.90
  -1  21  -6   -6.00    4.40
   1  21   6    1.50    4.60
   1  21   6   -1.30    3.30
  -1 -21  -6    2.00    3.90
   1 -21   6    1.40    3.50
  -1 -21  -6    2.00    3.40
   1 -21   6   -3.70    3.20
  -1  21  -7    3.30    5.00
   1  21   7    2.40    4.00
   1  21   7   -2.00    4.30
  -1 -21  -7    9.30    5.40
   1 -21   7    5.90    5.40
  -1 -21  -7   -3.90    2.10
   1  21   8   -3.20    4.80
   1  21   8    8.60    5.20
  -1  21  -8    1.40    5.10
  -1 -21  -8    1.40    4.40
   1 -21   8   -1.10    4.00
  -1 -21  -8   -3.60    4.00
   1  21   9    6.50    5.90
  -1  21  -9   -5.50    4.50
   1  21   9    3.40    4.90
  -1  21  -9   -3.50    3.60
  -1 -21  -9    1.80    3.50
   1 -21   9   -6.30    4.40
  -1 -21  -9   -0.70    4.20
   1  21  10    3.80    4.20
  -1  21 -10    3.30    4.70
   1  21  10   -3.60    5.30
  -1  21 -10   -2.50    4.00
   1 -21  10    2.10    5.50
  -1 -21 -10   -3.80    3.80
  -1  21 -11   -1.50    5.60
  -1  21 -11    9.50    5.90
   1  21  11   -4.80    3.60
   1  21  11    3.10    4.30
  -1 -21 -11    0.50    3.50
   1 -21  11  -15.90    4.70
   1  21  12    3.80    5.90
  -1  21 -12    8.50    6.30
   1  21  12   11.00    6.00
  -1 -21 -12    4.00    5.50
   1 -21  12    6.00    7.10
   1  21  13    6.10    6.00
   1  21  13    0.90    4.70
  -1  21 -13   -0.20    5.10
  -1 -21 -13    1.20    5.00
   1 -21  13  -11.40   11.60
  -1  22  12    9.50    6.00
  -1  22  12   -0.20    4.70
   1  22 -12   -2.80    5.80
   1 -22 -12   -2.80    3.80
  -1 -22  12   -1.20    8.00
   1  22 -11    1.60    6.70
   1  22 -11   20.10    7.50
  -1  22  11   22.10    8.70
  -1  22  11    9.20    5.10
   1 -22 -11   16.30    6.40
   1  22 -10    1.00    5.20
  -1  22  10    6.70    5.60
   1  22 -10    5.60    6.40
  -1  22  10    2.60    4.70
   1 -22 -10   11.00    5.50
   1 -22 -10   -1.80    5.20
  -1 -22  10    5.30    6.70
  -1  22   9    2.80    4.50
  -1  22   9   -1.00    4.20
   1  22  -9    3.30    4.10
   1  22  -9    0.80    6.40
   1 -22  -9   11.70    5.70
  -1 -22   9    6.60    6.30
   1 -22  -9   12.10    6.00
  -1  22   8   -4.60    4.50
   1  22  -8   -3.50    3.30
   1  22  -8    5.10    5.00
  -1  22   8   -5.20    4.70
   1 -22  -8   -2.70    4.60
  -1 -22   8   -3.40    5.50
   1 -22  -8   -1.80    3.40
  -1  22   7    3.60    4.80
   1  22  -7   -4.20    4.30
  -1  22   7    7.60    4.00
   1 -22  -7    2.00    4.30
  -1 -22   7    7.70    5.40
   1 -22  -7   -0.80    4.20
   1  22  -6   12.20    6.30
  -1  22   6   12.10    6.60
  -1  22   6   15.60    6.30
   1 -22  -6   23.30    7.60
  -1 -22   6   17.60    6.40
   1 -22  -6   10.50    5.80
  -1  22   5   69.99   11.90
   1  22  -5   54.99    9.80
  -1  22   5   66.09   11.50
   1  22  -5   57.09   11.50
  -1 -22   5   66.59   11.90
   1 -22  -5   57.69   12.30
   1 -22  -5   69.59   14.90
  -1  22   4   57.19   10.60
  -1  22   4   48.60    9.20
   1  22  -4   42.00    9.20
   1  22  -4   49.90   10.10
   1 -22  -4   50.49    9.20
  -1 -22   4   57.49   10.60
  -1 -22   4   44.70    8.90
  -1  22   3    6.50    4.60
   1  22  -3   -2.10    4.70
   1  22  -3   -2.80    4.60
  -1  22   3    2.90    5.10
   1 -22  -3    0.10    3.20
  -1 -22   3    4.00    3.90
   1 -22  -3    0.50    4.20
   1 -22  -3   -3.20    5.70
  -1 -22   3    4.50    4.70
   1  22  -2   86.29   12.20
  -1  22   2   70.49   11.40
  -1  22   2   91.69   13.90
   1  22  -2   58.99   10.30
  -1 -22   2  112.09   14.80
   1 -22  -2   88.99   12.70
  -1 -22   2  107.09   13.80
   1 -22  -2   82.39   15.70
  -1  22   1   41.10    9.30
  -1  22   1   28.00    7.20
   1  22  -1   22.80    7.40
   1  22  -1   34.80    8.50
   1 -22  -1   13.70    6.30
  -1 -22   1   33.50    7.60
   1 -22  -1   35.90    8.90
  -1 -22   1   43.20    9.40
  -1  22   0    4.60    4.10
   1  22   0    0.70    4.20
  -1  22   0    4.70    4.90
   1  22   0   -2.10    4.10
  -1  22   0    0.50    3.90
   1 -22   0    2.10    5.30
  -1 -22   0   -1.40    3.60
   1 -22   0    0.20    3.50
  -1  22  -1   34.70    8.10
   1  22   1   27.50    7.00
  -1  22  -1   49.70   10.10
   1  22   1   37.30    7.50
  -1 -22  -1   20.80    6.40
  -1 -22  -1   27.00    6.70
   1 -22   1   19.90    7.70
   1 -22   1   46.70   10.00
  -1 -22  -1   43.50    8.60
   1  22   2   70.99   11.20
  -1  22  -2   63.99   10.90
   1  22   2   86.19   12.70
  -1  22  -2  100.79   13.70
  -1 -22  -2   94.19   13.30
  -1 -22  -2   93.89   13.90
  -1 -22  -2  101.69   13.40
   1 -22   2  103.89   13.50
   1  22   3    2.90    4.70
  -1  22  -3    0.00    5.60
  -1  22  -3   -0.30    3.80
   1  22   3   -3.70    4.50
  -1 -22  -3    1.20    3.50
   1 -22   3    6.60    4.70
  -1 -22  -3   -2.20    3.10
  -1 -22  -3   -0.40    3.90
   1 -22   3    0.90    5.20
   1  22   4   60.89   11.00
  -1  22  -4   36.20    8.90
  -1  22  -4   45.80    9.60
   1  22   4   39.00    8.80
   1 -22   4   59.09   10.90
   1 -22   4   37.00    8.40
  -1 -22  -4   54.89    8.90
  -1 -22  -4   34.10    7.60
   1  22   5   40.30    8.60
  -1  22  -5   49.60    9.90
   1  22   5   60.49   11.70
  -1  22  -5   57.69   10.70
  -1 -22  -5   61.19   10.80
   1 -22   5   47.60   14.70
  -1 -22  -5   65.39   13.10
   1 -22   5   44.70   10.20
   1  22   6   24.00    6.50
  -1  22  -6   15.60    7.00
  -1  22  -6    5.70    5.10
   1  22   6   22.90    7.70
  -1 -22  -6   15.60    6.50
   1 -22   6    8.00    6.40
  -1 -22  -6   11.40    4.80
  -1  22  -7    0.00    4.50
  -1  22  -7   -0.50    4.20
   1  22   7    1.40    3.60
   1  22   7    3.80    5.50
  -1 -22  -7    5.20    5.10
  -1 -22  -7    3.90    3.90
   1 -22   7    3.20    5.90
   1  22   8    5.80    5.50
  -1  22  -8    0.70    4.40
   1  22   8   -1.90    3.90
  -1  22  -8    4.40    5.40
  -1 -22  -8   -2.60    4.70
  -1 -22  -8    3.10    3.70
   1 -22   8    6.00    5.70
   1  22   9   19.60    7.50
  -1  22  -9    3.30    5.80
   1  22   9    9.40    6.10
  -1  22  -9    4.60    4.60
  -1 -22  -9   16.40    9.60
   1 -22   9   12.10    7.40
  -1 -22  -9    7.70    5.60
   1  22  10   15.80    6.90
  -1  22 -10    8.50    6.10
   1  22  10    2.40    4.60
   1 -22  10   11.40    7.30
  -1 -22 -10    0.10    4.40
  -1 -22 -10   10.20    6.30
   1  22  11    8.80    4.80
  -1  22 -11    8.50    6.30
   1  22  11   17.60    7.90
  -1 -22 -11    4.70    5.00
   1 -22  11   17.50    8.30
  -1  22 -12   -2.10    4.90
   1  22  12    0.30    4.60
   1  22  12    5.70    6.20
   1 -22  12   -0.40    9.10
  -1 -22 -12    0.40    4.40
  -1  23  11   -1.20   10.50
  -1  23  11    7.10    6.70
   1  23 -11   -0.90    6.00
   1 -23 -11    0.90    4.20
  -1 -23  11   -9.20    7.60
   1  23 -10   -5.60    5.30
  -1  23  10   -3.30    5.00
  -1  23  10   -6.80    5.40
   1 -23 -10    5.70    6.20
   1 -23 -10    3.70   11.00
  -1 -23  10    3.90    5.80
  -1  23   9   -1.60    5.00
   1  23  -9   -5.40    5.00
  -1  23   9    2.40    4.30
   1 -23  -9    5.40    5.80
   1 -23  -9    6.00    6.30
  -1 -23   9  -12.10    5.50
  -1  23   8    0.70    3.70
  -1  23   8   -3.30    4.70
   1  23  -8    2.50    5.10
  -1 -23   8   -1.40    5.20
   1 -23  -8    0.60    4.00
   1 -23  -8    1.20    5.70
   1  23  -7   -1.30    5.20
   1  23  -7    2.10    4.20
  -1  23   7    2.40    5.00
  -1  23   7    0.60    6.00
   1 -23  -7    1.70    4.50
   1 -23  -7   -1.60    3.90
  -1 -23   7   14.80    6.80
  -1  23   6    1.80    4.70
   1  23  -6    4.10    5.60
   1  23  -6    0.20    4.30
  -1  23   6   -1.70    5.60
   1 -23  -6    1.60    3.40
  -1 -23   6   -5.70    5.70
   1 -23  -6    2.90    4.90
  -1  23   5    2.30    5.00
   1  23  -5    0.80    3.60
  -1  23   5   -4.80    3.80
   1  23  -5  -11.20    4.00
   1  23  -5    3.60    4.60
  -1 -23   5    0.60    4.60
   1 -23  -5    3.40    4.40
   1 -23  -5    1.60    4.00
  -1  23   4    1.40    4.70
   1  23  -4   -5.20    2.40
   1  23  -4   -1.40    4.90
  -1  23   4    7.90    5.90
   1 -23  -4    0.80    4.30
   1 -23  -4   -2.00    4.40
  -1 -23   4    4.60    5.80
  -1  23   3   -2.50    4.70
   1  23  -3   -1.30    5.10
  -1  23   3   -8.70    4.50
   1  23  -3   -1.40    3.60
   1  23  -3   -0.60    4.30
  -1 -23   3    0.60    4.30
  -1 -23   3   -4.80    4.50
   1 -23  -3    0.50    3.70
   1 -23  -3   -2.30    5.30
   1 -23  -3    1.70    4.00
   1  23  -2   -2.70    3.50
  -1  23   2   -3.30    4.00
   1  23  -2    6.20    4.80
   1  23  -2    8.10    5.70
  -1  23   2    5.00    5.50
   1 -23  -2   -1.00    3.80
   1 -23  -2    0.90    5.30
  -1 -23   2    1.50    3.70
  -1 -23   2    9.20    5.80
   1  23  -1   -6.30    3.90
   1  23  -1    0.00    4.30
   1  23  -1    1.10    3.70
  -1  23   1    9.80    5.80
  -1  23   1   -5.20    4.00
   1 -23  -1   -5.50    4.70
  -1 -23   1    2.90    5.20
   1 -23  -1   -5.60    3.90
  -1 -23   1    5.70    4.90
  -1  23   0   -7.60    3.90
  -1  23   0   -0.30    3.80
   1  23   0    0.80    4.70
   1  23   0    3.90    4.80
   1  23   0   -3.30    4.10
  -1  23   0    1.20    4.00
   1 -23   0    7.00    5.80
   1 -23   0    1.40    4.10
  -1 -23   0    1.30    5.10
  -1 -23   0    6.60    5.60
  -1  23  -1   -3.90    3.90
  -1  23  -1    2.30    3.90
   1  23   1    0.00    3.40
   1  23   1    3.10    5.00
   1  23   1   -3.60    3.70
  -1  23  -1    2.30    4.00
  -1 -23  -1    2.00    4.30
   1 -23   1    6.60    4.90
   1 -23   1   -7.80    3.30
  -1 -23  -1    0.20    4.10
   1  23   2   -4.90    3.70
  -1  23  -2   -4.80    3.40
   1  23   2   -1.30    4.50
  -1  23  -2    1.40    4.30
  -1  23  -2   -3.80    3.80
   1 -23   2    2.20    5.40
  -1 -23  -2    1.70    3.50
  -1 -23  -2   -1.60    3.80
   1 -23   2    4.30    4.90
  -1 -23  -2   -2.20    4.40
   1  23   3    1.60    4.80
   1  23   3   -0.90    4.90
  -1  23  -3   -7.70    3.50
  -1  23  -3    3.60    4.00
  -1  23  -3   -5.40    4.10
  -1 -23  -3    5.40    6.30
  -1 -23  -3   -3.10    3.50
   1 -23   3    5.00    5.90
  -1 -23  -3    4.60    5.40
  -1  23  -4   -3.30    3.80
  -1  23  -4   -0.40    3.30
  -1  23  -4    4.80    4.70
   1  23   4    1.00    6.20
   1  23   4    8.80    5.70
  -1 -23  -4   -1.30    3.70
   1 -23   4   12.00    6.20
  -1 -23  -4    1.90    4.00
  -1  23  -5   -3.20    4.60
   1  23   5    4.40    5.30
   1  23   5    3.00    3.90
  -1  23  -5    1.70    4.90
  -1  23  -5    5.40    5.40
   1 -23   5   -8.10    4.90
  -1 -23  -5    1.70    4.20
  -1 -23  -5    4.20    4.50
  -1  23  -6   -0.60    5.30
   1  23   6   -1.00    3.80
  -1  23  -6   -3.10    4.70
   1  23   6   -4.40    5.70
   1 -23   6   -3.10    4.90
  -1 -23  -6    2.80    5.00
  -1 -23  -6    0.10    4.10
   1  23   7    2.30    6.30
   1  23   7    4.90    4.30
  -1  23  -7    2.20    5.10
   1 -23   7    2.00    5.90
  -1 -23  -7   -0.10    4.90
  -1 -23  -7    0.90    5.40
  -1  23  -8    0.00    4.80
   1  23   8    5.10    4.30
   1  23   8   -2.30    4.70
  -1 -23  -8    8.70    4.40
  -1 -23  -8    3.00    5.70
   1  23   9   -6.40    3.90
  -1  23  -9   -0.90    5.10
   1  23   9    9.60    6.60
  -1 -23  -9    9.30    6.40
   1 -23   9    5.20    6.50
  -1 -23  -9   -3.20    3.10
   1  23  10   -6.20    5.20
   1  23  10   -2.00    4.90
  -1  23 -10   -3.90    5.20
  -1 -23 -10    0.10    3.90
  -1 -23 -10   -8.30    5.20
   1 -23  10    8.70    7.00
   1  23  11    3.50    6.20
   1  23  11    7.70    5.60
  -1  23 -11    1.80    5.50
  -1 -23 -11    0.70    5.20
   1 -23  11  -14.60   10.80
  -1  24   9   14.70    7.60
   1  24  -9   24.50    8.10
  -1  24   9   17.00    7.10
   1 -24  -9   22.50    8.50
  -1 -24   9   11.10    8.40
   1  24  -8   18.00    7.50
  -1  24   8   30.10    7.40
   1 -24  -8   11.40    5.40
  -1 -24   8   10.50    7.10
   1  24  -7   -5.60    5.10
  -1  24   7    7.30    5.30
  -1  24   7    3.90    5.00
  -1 -24   7   13.10    7.60
   1 -24  -7   10.30    4.90
   1  24  -6   20.00    6.90
  -1  24   6   35.70    8.90
  -1  24   6   20.00    6.00
   1 -24  -6   31.20    7.30
  -1 -24   6   21.00    8.00
   1 -24  -6   23.20    9.20
   1  24  -5   -0.30    4.70
  -1  24   5    2.40    4.70
  -1  24   5    4.90    6.50
  -1 -24   5    5.10    5.80
   1 -24  -5    9.50    4.90
   1 -24  -5    9.90    6.10
  -1  24   4    9.40    6.30
   1  24  -4    3.10    4.30
  -1  24   4    4.50    4.70
   1  24  -4   16.30    6.50
   1 -24  -4    1.50    5.20
  -1 -24   4   -4.70    5.30
   1 -24  -4    9.60    5.80
   1  24  -3   16.10    7.40
  -1  24   3   17.50    7.00
   1  24  -3   17.00    6.80
  -1  24   3   10.20    6.80
   1 -24  -3   21.80    7.80
  -1 -24   3    2.20    6.70
   1  24  -2   -1.30    4.30
  -1  24   2    5.40    5.60
   1  24  -2   11.00   10.40
  -1  24   2    7.60    6.40
  -1 -24   2    3.30    6.40
   1 -24  -2   -2.90    4.50
   1 -24  -2    2.30    5.10
   1  24  -1   12.10    6.70
  -1  24   1    5.40    5.50
  -1  24   1   -0.70    4.20
   1  24  -1   10.50    5.40
   1 -24  -1    7.90    7.70
  -1 -24   1   16.10    7.00
   1 -24  -1    2.50    6.60
  -1  24   0    3.00    4.10
  -1  24   0   -2.00    4.90
   1  24   0    4.10    4.30
   1  24   0   -2.20    4.90
  -1 -24   0    2.50    4.50
   1 -24   0   -4.00    6.10
  -1 -24   0    6.20    5.60
   1  24   1    0.40    4.80
   1  24   1    6.10    5.70
  -1  24  -1   15.30    7.70
  -1  24  -1   21.30    6.80
   1 -24   1    4.40    7.10
  -1 -24  -1   11.80    6.50
  -1 -24  -1    9.00    5.00
  -1  24  -2    8.90    5.50
  -1  24  -2   -5.90    3.30
   1  24   2   -4.20    3.80
   1  24   2   -0.50    4.90
  -1 -24  -2   -1.90    5.90
  -1 -24  -2   10.00    5.10
   1 -24   2    9.30    6.10
  -1 -24  -2    8.70    5.10
   1  24   3   15.40    6.90
   1  24   3    4.90    5.90
  -1  24  -3   19.10    8.10
  -1  24  -3   13.10    5.90
   1 -24   3    9.70    5.40
  -1 -24  -3   14.30    5.40
  -1 -24  -3   15.50    6.90
   1  24   4    3.60    5.80
   1  24   4    3.70    4.80
  -1  24  -4    4.70    6.10
  -1  24  -4    3.80    4.80
  -1 -24  -4    5.30    4.20
   1 -24   4    7.90    6.10
  -1 -24  -4    4.90    5.60
  -1  24  -5    8.10    5.80
   1  24   5    9.10    5.30
  -1  24  -5   13.80    7.20
   1 -24   5   12.60    7.20
  -1 -24  -5   10.50    6.20
  -1 -24  -5    6.30    5.80
   1  24   6   21.70    6.50
  -1  24  -6   15.50    7.30
  -1  24  -6   37.00    9.90
   1  24   6   23.50    6.50
  -1 -24  -6   21.40    7.70
  -1 -24  -6   29.10    7.90
  -1  24  -7    7.80    6.20
   1  24   7    6.90    5.50
   1  24   7   15.30    5.70
  -1 -24  -7    9.10    5.30
  -1 -24  -7   11.10    6.90
   1 -24   7    8.30    7.00
   1  24   8   20.80    7.10
   1  24   8   17.40    8.80
  -1  24  -8   10.60    6.50
   1 -24   8   15.80    8.40
  -1 -24  -8   14.20    6.30
  -1 -24  -8   29.20    9.40
   1  24   9   21.30    7.50
   1  24   9   24.70    7.80
  -1  24  -9    5.30    7.40
  -1 -24  -9   32.00    8.90
  -1 -24  -9   11.70    5.10
   1 -24   9   26.10    8.50
   1  25  -8   -0.10    6.20
  -1  25   8    1.00    4.10
  -1  25   8  -14.40    5.40
   1 -25  -8    2.90    5.00
  -1 -25   8    1.30    8.10
  -1  25   7    6.40    6.20
  -1  25   7    0.50    5.10
   1  25  -7    3.70    5.10
   1 -25  -7    6.50    5.00
  -1 -25   7  -13.40    6.60
   1  25  -6  -12.70    4.70
  -1  25   6   -7.00    5.80
  -1  25   6    3.90    5.30
  -1 -25   6  -10.30    6.10
   1 -25  -6   -4.10    4.10
  -1  25   5    7.30    7.00
  -1  25   5   -6.20    5.10
   1  25  -5   -2.60    5.20
  -1 -25   5    1.10    7.10
   1 -25  -5   -0.90    4.10
  -1  25   4    1.40    5.60
  -1  25   4    2.00    5.10
   1  25  -4    3.60    6.50
   1  25  -4    5.20    6.40
   1 -25  -4    0.50    3.80
  -1 -25   4   -4.60    5.50
   1  25  -3   -3.60    5.70
   1  25  -3    7.80    6.40
  -1  25   3   -6.50    4.70
  -1  25   3   -1.80    5.50
  -1 -25   3   -6.50    6.00
  -1  25   2    0.20    4.30
   1  25  -2    5.40    5.70
  -1  25   2    1.20    4.70
   1  25  -2    6.30    6.40
  -1 -25   2    2.70    4.90
   1  25  -1    5.00    6.40
  -1  25   1    1.50    4.10
  -1  25   1   -8.20    3.60
   1  25  -1    4.20    5.40
   1 -25  -1    5.10    7.90
  -1 -25   1    9.70    6.10
   1  25   0   -6.40    4.60
  -1  25   0    7.20    4.90
  -1  25   0   -5.10    4.40
   1  25   0   -2.60    4.40
   1 -25   0   -7.40    6.70
  -1 -25   0    9.50    6.70
   1  25   1    0.20    5.10
   1  25   1    7.30    6.70
  -1  25  -1    1.70    5.10
  -1  25  -1    6.10    6.10
   1 -25   1   -0.10    7.20
  -1 -25  -1    0.60    5.60
  -1  25  -2   -5.50    6.30
   1  25   2    5.50    6.20
  -1  25  -2    4.30    5.00
   1 -25   2   -3.80    8.30
  -1 -25  -2    4.00    5.40
   1  25   3    2.70    6.10
   1  25   3   -1.40    5.00
  -1  25  -3   -3.30    4.70
  -1  25  -3    5.40    5.30
  -1 -25  -3   -4.00    3.10
   1  25   4   -9.10    5.20
  -1  25  -4   -0.50    5.00
   1  25   4   -9.80    4.80
  -1  25  -4   -5.50    5.30
   1 -25   4  -18.40    5.00
  -1 -25  -4    0.50    5.60
   1  25   5   -5.00    4.70
  -1  25  -5    1.60    4.60
  -1  25  -5    3.90    5.70
   1  25   5   -4.80    4.90
   1 -25   5   -0.40    5.60
  -1 -25  -5   -3.50    4.10
   1  25   6    2.00    6.00
  -1  25  -6   -3.70    5.10
   1  25   6   -0.40    4.60
  -1  25  -6    9.60    8.40
   1 -25   6  -11.00    5.30
  -1 -25  -6   -3.00    3.70
   1  25   7    4.10    6.10
  -1  25  -7    4.30    6.10
   1 -25   7  -17.10    6.40
  -1 -25  -7   -1.60    4.70
  -1  25  -8   -3.90    4.90
   1  25   8    0.50    6.80
  -1 -25  -8    3.80    5.20
   1 -25   8    2.70    7.00
  -1  26   6    9.80    6.80
  -1  26   6   -4.80    5.90
   1  26  -6    2.70    6.10
  -1 -26   6  -13.20    7.40
   1 -26  -6    1.50    4.50
  -1  26   5   17.90    8.30
   1  26  -5    0.80    6.00
  -1  26   5    6.60    5.60
  -1 -26   5   25.60    8.50
   1 -26  -5   14.20    7.10
  -1  26   4    9.00    6.90
  -1  26   4   20.90    6.30
   1  26  -4   18.50    7.30
   1  26  -4   16.50    5.50
  -1  26   3   -2.90    5.70
   1  26  -3   -1.00    6.00
   1  26  -3   -7.30    4.30
  -1  26   3    5.80    5.50
  -1 -26   3   -4.30    6.10
   1  26  -2    8.30    7.90
  -1  26   2    6.00    6.60
   1  26  -2    3.10    5.60
  -1  26   2    3.20    5.80
   1 -26  -2   -0.50    5.70
  -1 -26   2    6.70    8.60
  -1  26   1   54.29   11.00
  -1  26   1   86.39   14.90
   1  26  -1   62.49   11.50
   1  26  -1   65.69   12.50
  -1 -26   1   66.29   13.50
   1 -26  -1   53.79   12.30
   1  26   0    0.40    5.70
  -1  26   0    3.30    5.20
  -1  26   0    5.90    5.30
   1  26   0   -3.00    5.70
   1 -26   0   -8.20    6.60
  -1 -26   0   -2.60    6.70
  -1  26  -1   56.89   10.10
  -1  26  -1   41.20    8.80
   1  26   1   38.60    9.40
   1  26   1   58.79   11.80
  -1 -26  -1   55.99   12.70
   1 -26   1   57.09   12.30
  -1  26  -2    5.90    5.90
   1  26   2    4.90    5.90
   1  26   2    4.80    7.10
  -1  26  -2    4.50    5.60
  -1 -26  -2   -0.40    6.70
   1 -26   2   -0.60    6.50
  -1  26  -3   11.20    7.90
   1  26   3    4.00    4.70
  -1  26  -3   18.00    7.10
   1  26   3   14.80    6.40
  -1 -26  -3    8.30    5.80
   1 -26   3    0.60    7.40
  -1  26  -4   22.80    8.80
  -1  26  -4   16.80    8.50
   1  26   4   12.40    7.90
   1  26   4   12.80    6.90
   1 -26   4   15.30    7.60
  -1 -26  -4   17.50    6.90
   1  26   5    9.20    6.50
  -1  26  -5    9.40    5.30
   1  26   5    8.70    6.30
  -1  26  -5   15.90    7.50
   1 -26   5   29.90    8.60
  -1 -26  -5   -3.70    4.70
  -1  26  -6   -0.60    5.70
   1  26   6   11.00    6.40
   1  26   6    3.90    4.90
   1 -26   6   -2.60    7.30
  -1 -26  -6    8.90    5.40
   1  27  -4    4.70    6.90
  -1  27   4   -4.70    6.70
  -1 -27   4   -8.00    7.80
  -1  27   3    0.60    5.80
   1  27  -3   -5.50    4.70
   1  27  -3  -14.60    4.50
  -1  27   3   -3.90    4.90
  -1 -27   3  -16.70    6.50
  -1  27   2    2.00    5.00
  -1  27   2  -13.00    4.70
   1  27  -2    8.30    5.90
   1  27  -2    9.20    6.60
  -1 -27   2   -0.60    6.40
   1 -27  -2  -11.60    6.90
  -1  27   1   -6.00    4.90
   1  27  -1   13.10    6.50
   1  27  -1    2.70    6.50
  -1  27   1   -3.90    5.20
   1 -27  -1    7.90    8.30
  -1 -27   1    3.80    7.20
  -1  27   0    1.00    5.90
   1  27   0    4.50    5.50
  -1  27   0    5.00    5.80
   1  27   0    7.00    6.50
   1 -27   0   -9.90    6.80
  -1 -27   0    0.20    7.60
  -1  27  -1   -3.10    5.70
   1  27   1    8.30    6.20
   1  27   1   -2.40    5.00
  -1  27  -1   -6.80    5.10
  -1 -27  -1    6.70    8.10
   1 -27   1    8.20    6.90
  -1  27  -2    2.10    6.40
  -1  27  -2    8.60    6.40
   1  27   2    1.60    6.30
   1  27   2   -1.90    4.80
  -1 -27  -2  -14.20    6.60
   1 -27   2   12.40    7.50
  -1  27  -3   -6.80    6.00
  -1  27  -3  -10.40    4.90
   1  27   3    0.60    5.70
   1  27   3  -10.00    4.50
   1 -27   3  -13.30    6.10
  -1  27  -4    9.50    6.70
   1  27   4    5.90    5.90
   2   0 -20  172.58   13.40
  -2   0  20  130.29   17.40
   2   0 -19    2.70    2.20
  -2   0  19   -0.20    4.70
   2   0 -18   38.00    6.70
  -2   0  18   31.00    7.70
  -2   0  17   -2.00    4.60
   2   0 -17   -2.70    2.00
  -2   0  16   59.99   10.50
   2   0 -16   65.59    8.50
   2   0 -15    1.30    1.90
  -2   0  15    0.80    4.10
  -2   0  13   -0.70    2.20
   2   0 -13    4.70    2.70
  -2   0  12   52.59    7.80
   2   0 -12   43.20    5.80
  -2   0  11   -1.30    2.40
   2   0 -11    1.50    1.50
  -2   0  10    4.30    2.60
   2   0 -10    4.80    2.10
   2   0  -9   -1.50    0.80
  -2   0   9   -0.70    1.50
  -2   0   8  125.69    9.80
   2   0  -8  145.39    8.50
  -2   0   7    0.70    1.50
   2   0  -7   -0.80    0.70
   2   0  -6  347.17   16.50
  -2   0   6  347.77   18.10
  -2   0   5   -0.10    1.50
   2   0  -5    0.10    1.10
   2   0  -4    4.30    1.10
  -2   0   4    3.90    1.00
  -2   0   4    2.50    1.60
   2   0  -3    0.20    0.50
  -2   0   3    0.80    0.70
  -2   0  -1    0.00    0.20
   2   0   1   -0.10    0.40
  -2   0  -1   -0.10    0.30
   2   0   1   -0.20    0.30
   2   0   2   18.30    1.60
  -2   0  -2   20.00    2.30
   2   0   2   18.00    2.10
  -2   0  -3    1.50    1.20
   2   0   3   -1.40    0.70
   2   0   4    3.60    1.60
  -2   0  -4    5.10    1.90
  -2   0  -5    0.20    1.30
   2   0   5   -0.50    1.40
  -2   0  -6  349.47   17.70
   2   0   6  344.87   18.10
  -2   0  -7   -0.80    1.30
   2   0   7    1.20    1.30
  -2   0  -8  129.59    9.30
   2   0   8  145.89   10.00
  -2   0  -9   -1.10    1.60
   2   0   9    2.10    2.00
  -2   0 -10    1.60    2.20
   2   0  10    2.50    2.20
   2   0  11   -3.00    1.60
  -2   0 -12   56.89    7.80
   2   0  12   43.40    7.20
  -2   0 -13   -4.00    1.90
   2   0  13    1.80    3.10
   2   0  14  446.96   26.30
  -2   0 -14  416.36   24.20
   2   0  15   -1.50    3.50
  -2   0 -15    1.30    2.80
  -2   0 -16   48.40    7.40
   2   0  16   52.19    9.50
   2   0  17    0.10    4.20
  -2   0 -17   -4.70    2.70
  -2   0 -18   31.30    6.40
   2   0  18   18.90    7.00
   2   0  19   -0.80    5.70
  -2   0 -19    3.00    3.40
  -2   1  20  -10.50    6.00
   2   1 -20    0.30    3.70
   2  -1 -20    1.90    3.60
  -2  -1  20   -4.20    5.40
   2   1 -19   -2.10    3.40
  -2   1  19   15.50    6.90
   2  -1 -19    5.70    3.30
  -2  -1  19    8.80    7.30
  -2   1  18    3.50    5.20
   2   1 -18    1.80    2.60
   2  -1 -18   -4.70    2.50
  -2  -1  18    0.40    5.10
  -2   1  17    7.50    5.60
   2   1 -17   11.20    4.30
   2  -1 -17   15.80    4.40
  -2  -1  17    5.40    6.00
  -2   1  16   18.30    5.30
   2   1 -16    3.60    2.50
  -2  -1  16    9.40    4.80
   2  -1 -16   11.00    3.90
   2   1 -15   45.10    6.40
  -2   1  15   35.30    7.20
   2  -1 -15   42.20    6.70
  -2  -1  15   61.29    9.80
   2   1 -14   -1.10    2.10
  -2   1  14    1.80    2.70
   2  -1 -14    1.10    1.70
   2   1 -13    9.10    2.70
  -2   1  13    9.90    4.40
  -2  -1  13   11.00    4.00
   2  -1 -13   10.70    3.50
   2   1 -12    3.10    2.20
  -2   1  12   -1.70    2.70
   2  -1 -12    5.30    2.30
  -2  -1  12   10.20    3.60
   2   1 -11    1.50    1.90
  -2   1  11   -1.00    2.00
  -2  -1  11    1.00    2.20
   2  -1 -11    0.00    1.70
   2   1 -10   10.30    2.40
  -2   1  10   13.40    3.70
   2  -1 -10    2.70    1.90
  -2  -1  10    7.30    3.10
  -2   1   9    5.80    2.80
   2   1  -9    3.90    1.90
   2  -1  -9    4.70    2.10
  -2  -1   9    5.60    2.40
   2   1  -8   11.40    2.60
  -2   1   8    9.10    3.20
  -2  -1   8    6.60    3.20
   2  -1  -8    7.90    2.20
  -2   1   7   41.90    4.70
  -2   1   7   28.40    4.50
   2   1  -7   38.90    3.70
   2  -1  -7   38.80    3.80
  -2  -1   7   36.50    5.20
   2   1  -6    6.20    1.60
  -2   1   6    9.30    1.90
  -2  -1   6    7.70    2.40
   2  -1  -6   11.40    2.10
   2   1  -5    6.70    1.50
  -2   1   5    6.50    1.40
   2  -1  -5    7.70    1.80
  -2  -1   5    7.00    2.10
   2   1  -4   17.80    1.80
  -2   1   4   19.70    2.30
  -2  -1   4   13.00    2.60
   2  -1  -4   16.10    2.10
  -2   1   3    0.70    0.70
   2   1  -3    1.00    1.10
  -2  -1   3    0.60    1.00
   2  -1  -3    0.20    0.70
  -2   1   2  196.48    8.70
  -2  -1   2  169.48    8.80
   2  -1  -2  178.48    8.30
   2   1  -1    1.60    0.40
  -2   1   1    1.50    0.50
  -2   1   1    1.00    0.70
  -2  -1   1    1.40    0.50
  -2   1   0   -0.20    0.30
  -2   1   0    0.10    0.20
  -2  -1   0   -0.10    0.20
  -2  -1   0    0.00    0.20
  -2   1  -1    2.30    0.70
   2   1   1    1.90    0.90
  -2  -1  -1    0.50    0.50
   2  -1   1    1.30    0.70
   2   1   2  179.28    8.90
  -2   1  -2  176.58    8.80
  -2   1  -2  178.58    8.60
   2  -1   2  184.78    8.80
   2  -1   2  169.08    8.60
  -2  -1  -2  166.18    8.90
  -2   1  -3    0.70    1.10
   2   1   3    0.10    0.90
   2  -1   3    2.60    1.10
   2  -1   3    0.20    1.20
  -2  -1  -3    0.00    1.00
   2   1   4   15.60    2.70
  -2   1  -4   11.40    2.20
  -2  -1  -4   17.20    3.00
   2  -1   4   15.00    2.50
  -2   1  -5   10.90    2.50
   2   1   5    2.70    1.60
   2   1   5    7.90    2.40
   2  -1   5    5.90    2.00
  -2  -1  -5    6.30    1.70
  -2   1  -6    9.80    2.50
   2   1   6    5.30    2.30
  -2   1  -6   10.40    2.70
   2  -1   6    9.10    2.80
  -2  -1  -6    6.10    2.10
  -2   1  -7   46.70    5.40
   2   1   7   37.90    5.20
  -2  -1  -7   27.00    4.10
   2  -1   7   40.50    5.30
   2   1   8    7.40    2.90
  -2   1  -8    5.90    3.00
   2  -1   8    5.90    2.80
  -2  -1  -8    3.90    2.00
  -2   1  -9    8.00    2.80
   2   1   9    5.90    2.60
   2  -1   9    1.50    2.30
  -2  -1  -9    6.10    2.50
  -2   1 -10    3.90    2.50
   2   1  10   14.90    4.10
   2  -1  10    9.60    3.10
  -2  -1 -10    8.80    3.00
   2   1  11   -3.20    2.00
  -2   1 -11    0.50    1.60
   2  -1  11   -1.60    2.10
  -2  -1 -11    2.00    2.30
   2   1  12    3.80    3.00
  -2   1 -12    2.20    2.30
   2  -1  12    7.70    3.40
  -2  -1 -12    6.70    3.10
   2   1  13    3.90    3.80
  -2   1 -13    7.00    3.30
   2  -1  13    7.30    3.50
  -2  -1 -13    5.60    2.90
   2   1  14    1.60    3.50
  -2   1 -14    2.40    2.80
   2  -1  14   -0.50    2.90
  -2  -1 -14    0.70    2.50
  -2   1 -15   34.40    6.30
   2   1  15   54.39    9.10
   2  -1  15   33.30    7.70
  -2  -1 -15   56.19    8.50
  -2   1 -16   18.30    4.80
   2   1  16   14.80    5.50
  -2  -1 -16   11.90    4.20
   2  -1  16   15.80    6.20
  -2   1 -17    6.00    4.00
   2   1  17    3.80    4.80
   2  -1  17    4.40    4.70
  -2  -1 -17   11.10    4.10
   2   1  18    5.80    5.20
  -2   1 -18    7.10    4.40
  -2  -1 -18    5.30    3.90
   2  -1  18   -2.70    3.50
   2  -1  18    5.30    5.30
   2   1  19    2.70    6.00
  -2   1 -19    0.50    3.20
   2  -1  19   10.50    7.00
  -2  -1 -19    5.00    4.20
  -2   1 -20   -0.50    3.50
  -2  -1 -20    1.30    3.70
   2  -1  20   -3.70    6.70
  -2   2  20   -2.90    6.20
   2   2 -20  -10.70    2.90
  -2  -2  20   -9.80    6.10
   2  -2 -20   -4.30    2.80
  -2   2  19   19.20    7.70
   2   2 -19    9.90    3.90
   2  -2 -19    8.30    4.40
  -2  -2  19    7.30    5.80
   2   2 -18    6.60    3.50
  -2   2  18    5.70    4.90
   2  -2 -18    6.60    4.20
  -2  -2  18   -1.60    5.70
   2   2 -17    2.50    3.20
  -2   2  17    5.30    4.90
   2  -2 -17    5.00    3.20
  -2  -2  17   -7.40    3.70
  -2   2  16    4.20    3.90
   2   2 -16   -1.00    2.40
   2  -2 -16    6.60    3.40
  -2  -2  16    5.10    3.80
  -2   2  15  122.49   12.10
   2   2 -15  106.99    9.20
  -2  -2  15  125.19   11.90
   2  -2 -15  127.09   10.20
  -2   2  14   32.00    6.40
   2   2 -14   26.10    4.70
   2  -2 -14   28.10    5.50
   2   2 -13  202.68   12.30
  -2   2  13  183.28   14.40
   2  -2 -13  179.78   12.70
  -2  -2  13  201.58   14.90
  -2   2  12   30.90    6.80
   2   2 -12   39.10    5.40
   2  -2 -12   34.40    5.30
  -2  -2  12   31.50    6.20
  -2   2  11   46.70    7.20
   2   2 -11   39.10    5.30
  -2  -2  11   35.50    6.10
   2  -2 -11   44.00    5.80
  -2   2  10   -0.10    1.50
   2   2 -10    1.20    1.30
  -2  -2  10    9.60    3.50
   2  -2 -10    1.10    1.80
  -2   2   9  340.47   17.30
   2   2  -9  336.37   16.90
   2  -2  -9  334.37   17.30
  -2  -2   9  308.77   18.80
  -2   2   8   50.89    4.70
   2   2  -8   56.79    4.70
   2  -2  -8   54.39    5.00
  -2  -2   8   60.99    6.10
  -2   2   7  659.73   30.70
   2   2  -7  667.83   30.30
  -2  -2   7  670.33   32.30
   2  -2  -7  670.73   30.80
   2   2  -6    0.60    0.90
  -2   2   6    0.10    1.00
   2   2  -6    1.80    1.50
  -2  -2   6    0.30    1.60
   2  -2  -6    0.40    1.20
  -2   2   5  524.65   24.10
   2   2  -5  528.65   25.30
   2  -2  -5  537.15   24.20
  -2  -2   5  517.65   25.20
   2   2  -4  103.79    6.50
  -2   2   4   94.99    5.70
  -2  -2   4   92.59    6.30
   2  -2  -4  101.09    5.80
   2   2  -3  344.27   16.10
  -2   2   3  349.67   15.50
   2  -2  -3  329.47   15.40
  -2  -2   3  317.27   16.70
  -2   2   2   74.79    5.20
  -2   2   2   82.29    4.50
   2   2  -2   74.39    3.90
   2  -2  -2   82.69    4.50
  -2  -2   2   77.39    4.70
  -2   2   1  397.46   17.70
   2   2  -1  385.06   17.40
  -2   2   1  398.36   18.20
  -2   2   1  396.26   17.50
   2  -2  -1  404.36   18.20
  -2  -2   1  390.26   17.50
  -2  -2   1  381.46   17.10
   2  -2  -1  377.46   17.50
  -2   2   0   84.39    4.90
   2   2   0   80.99    4.40
  -2   2   0   83.29    4.50
  -2  -2   0   86.19    4.40
   2  -2   0   85.29    4.50
  -2  -2   0   80.39    4.40
   2   2   1  382.36   17.40
  -2   2  -1  377.76   17.20
  -2   2  -1  364.56   17.50
   2   2   1  389.86   16.60
  -2  -2  -1  385.76   16.60
  -2  -2  -1  374.56   17.30
   2  -2   1  386.86   17.20
   2  -2   1  385.46   17.50
  -2   2  -2   77.89    5.00
  -2   2  -2   78.49    4.80
   2   2   2   74.89    4.80
   2   2   2   73.89    3.80
  -2  -2  -2   82.99    5.00
   2  -2   2   78.79    4.80
   2  -2   2   75.79    4.90
   2   2   3  341.07   16.30
  -2   2  -3  340.57   16.20
  -2   2  -3  331.57   16.20
  -2  -2  -3  336.07   16.20
   2  -2   3  316.07   16.10
   2  -2   3  353.66   16.30
  -2   2  -4   85.69    6.10
   2   2   4   98.19    6.20
   2  -2   4   92.89    6.20
  -2  -2  -4   99.49    6.30
   2  -2   4   84.89    6.10
  -2   2  -5  513.75   24.70
   2   2   5  516.95   24.50
   2  -2   5  510.55   24.50
   2  -2   5  521.95   24.70
  -2  -2  -5  496.35   24.40
  -2   2  -6   -0.40    1.10
   2   2   6    1.00    1.40
   2  -2   6    0.10    1.60
  -2  -2  -6   -1.50    1.30
  -2   2  -7  648.24   32.30
   2   2   7  660.73   31.60
   2  -2   7  648.24   32.10
  -2  -2  -7  690.33   31.80
  -2   2  -8   43.10    6.20
   2   2   8   65.99    6.00
  -2   2  -8   52.89    6.30
   2   2   8   62.39    6.30
   2  -2   8   53.69    5.70
  -2  -2  -8   53.69    5.60
  -2   2  -9  357.26   19.00
   2   2   9  353.96   19.90
  -2  -2  -9  343.37   18.90
   2  -2   9  331.77   19.60
  -2   2 -10    3.60    2.30
   2   2  10    0.70    2.80
   2  -2  10    4.30    2.50
  -2  -2 -10    2.60    2.30
   2   2  11   31.90    6.10
  -2   2 -11   27.40    5.60
   2  -2  11   42.60    6.70
  -2  -2 -11   41.80    6.20
   2   2  12   31.70    6.00
  -2   2 -12   37.80    6.30
  -2  -2 -12   40.20    6.50
   2  -2  12   45.50    7.10
  -2   2 -13  178.58   13.20
   2   2  13  201.88   14.90
  -2  -2 -13  194.88   13.70
   2  -2  13  189.68   14.70
   2   2  14   28.80    6.80
  -2   2 -14   43.00    7.20
  -2  -2 -14   37.60    6.90
   2  -2  14   30.90    6.70
  -2   2 -15  101.49    9.80
   2   2  15  103.99   11.00
   2  -2  15  148.79   12.90
  -2  -2 -15  117.19   10.80
  -2   2 -16    3.30    3.40
   2   2  16    4.00    3.90
  -2  -2 -16    1.10    3.20
   2  -2  16    8.50    4.10
   2  -2  16    8.20    4.20
   2   2  17    7.10    5.10
  -2   2 -17    1.20    3.40
  -2  -2 -17    1.90    3.10
   2  -2  17   -0.70    4.10
   2  -2  17    3.30    4.10
   2   2  18    1.50    6.10
  -2   2 -18    0.60    3.30
   2  -2  18    1.00    4.90
   2  -2  18    0.90    5.60
  -2  -2 -18    7.10    4.70
  -2   2 -19   11.70    4.40
   2   2  19   15.60    7.40
   2  -2  19   -4.20    5.30
  -2  -2 -19    6.30    5.30
  -2   2 -20    1.30    3.70
  -2  -2 -20   -1.20    3.50
   2  -2  20    0.60    6.20
   2   3 -20    5.20    3.60
  -2   3  20   -5.30    5.90
  -2  -3  20   15.30    7.20
   2  -3 -20    6.40    4.20
   2   3 -19    0.60    2.80
  -2   3  19    0.00    6.20
   2  -3 -19   -4.00    3.30
  -2  -3  19   -1.10    5.60
   2   3 -18    2.60    3.30
  -2   3  18   -2.30    4.50
   2  -3 -18    6.40    4.00
  -2  -3  18   -3.90    5.10
  -2   3  17    0.90    3.90
   2   3 -17    0.10    2.60
  -2  -3  17   -3.00    3.60
   2  -3 -17    5.60    3.10
   2   3 -16    0.50    2.50
  -2   3  16   -4.30    3.10
  -2  -3  16   -2.40    3.50
   2  -3 -16    5.70    3.40
   2   3 -15    0.40    1.90
  -2   3  15   10.00    4.70
  -2  -3  15    2.90    3.70
   2  -3 -15    3.40    3.20
   2   3 -14   35.40    5.80
  -2   3  14   29.30    6.70
   2  -3 -14   43.30    6.50
  -2  -3  14   42.80    9.10
  -2   3  13   18.10    5.20
   2   3 -13   25.10    4.60
  -2  -3  13   25.60    5.80
   2  -3 -13   24.90    4.50
  -2   3  12    1.50    2.60
   2   3 -12    0.40    1.40
  -2  -3  12    3.40    2.40
   2  -3 -12   -1.50    2.20
  -2   3  11    9.40    2.70
   2   3 -11   10.90    2.80
  -2   3  11    7.80    3.50
   2  -3 -11   10.80    3.10
  -2  -3  11    6.30    3.20
   2   3 -10    2.10    1.50
  -2   3  10   -0.50    1.40
  -2  -3  10    1.00    2.20
   2  -3 -10    1.90    1.70
  -2   3   9   -2.70    1.00
   2   3  -9    0.00    1.20
   2  -3  -9   -0.20    1.50
  -2  -3   9   -2.00    1.40
   2   3  -8    7.60    3.20
  -2   3   8    4.30    2.10
   2   3  -8    5.90    2.10
  -2  -3   8    0.80    2.10
   2  -3  -8    3.50    2.20
  -2   3   7   26.20    3.90
   2   3  -7   35.10    5.40
   2  -3  -7   31.80    4.40
  -2  -3   7   31.60    4.90
   2   3  -6    0.60    1.70
  -2   3   6    2.40    1.50
  -2  -3   6   -0.90    1.50
   2  -3  -6    3.70    1.60
   2   3  -5    9.90    2.40
  -2   3   5   11.10    2.20
  -2  -3   5    9.20    2.40
   2  -3  -5   12.50    2.20
  -2   3   4   42.70    4.90
   2   3  -4   34.60    4.10
  -2   3   4   28.30    3.20
   2  -3  -4   28.00    3.00
  -2  -3   4   39.90    3.80
   2   3  -3  293.67   13.70
  -2   3   3  268.37   14.10
  -2   3   3  258.67   13.10
  -2  -3   3  283.57   13.90
   2  -3  -3  261.77   13.10
   2   3  -2  138.29    6.70
  -2   3   2  132.69    7.10
  -2   3   2  130.39    7.80
   2   3  -2  135.79    7.30
  -2  -3   2  138.49    7.40
   2  -3  -2  127.39    7.10
   2  -3  -2  119.29    7.70
  -2   3   1  993.60   44.30
  -2   3   1 1006.50   43.90
   2   3  -1 1021.00   43.40
  -2   3   1 1028.40   43.80
  -2  -3   1  999.20   43.40
  -2  -3   1 1003.60   43.70
   2  -3  -1  969.40   43.80
   2  -3  -1 1016.40   43.80
   2   3   0    0.40    0.90
   2   3   0    0.10    0.70
  -2   3   0   -0.80    0.70
  -2   3   0   -1.00    0.80
   2   3   0    0.30    0.30
   2  -3   0    0.60    1.10
  -2  -3   0    0.80    1.00
   2  -3   0   -0.10    0.80
  -2  -3   0   -0.20    0.80
  -2  -3   0    0.40    0.80
  -2   3  -1  988.20   43.60
   2   3   1  997.60   43.20
   2   3   1  991.40   42.70
  -2   3  -1  969.60   43.20
   2  -3   1  975.90   43.20
  -2  -3  -1 1011.10   42.80
  -2  -3  -1 1003.00   43.30
   2  -3   1 1034.30   43.70
  -2  -3  -1  938.01   43.10
   2   3   2  137.59    7.40
  -2   3  -2  119.99    7.40
  -2   3  -2  120.39    7.20
   2   3   2  130.79    6.40
   2  -3   2  128.39    7.30
  -2  -3  -2  134.29    7.30
   2  -3   2  120.49    7.40
   2   3   3  269.47   13.50
   2   3   3  271.77   12.50
  -2   3  -3  281.47   13.60
  -2   3  -3  247.68   13.50
   2  -3   3  261.27   13.60
  -2  -3  -3  260.57   13.50
   2  -3   3  272.47   13.60
   2   3   4   31.80    2.90
   2   3   4   34.40    4.20
  -2   3  -4   35.10    3.60
   2  -3   4   30.30    3.70
   2  -3   4   26.70    3.50
  -2  -3  -4   33.20    4.00
   2   3   5   10.80    2.70
  -2   3  -5   11.40    2.50
  -2  -3  -5   10.10    2.80
   2  -3   5   10.30    2.50
   2  -3   5    6.70    2.30
   2   3   6   -0.60    1.20
  -2   3  -6    1.20    1.70
   2  -3   6   -0.60    1.50
  -2  -3  -6    0.20    1.30
   2  -3   6    0.20    1.70
  -2   3  -7   16.90    3.70
   2   3   7   27.80    4.10
  -2  -3  -7   32.70    4.80
   2  -3   7   21.00    3.70
   2  -3   7   19.40    3.90
   2   3   8    3.60    1.70
  -2   3  -8    7.70    3.00
  -2  -3  -8    5.80    2.00
   2  -3   8    4.40    2.60
   2  -3   8    4.30    2.30
   2   3   9   -0.90    1.40
  -2   3  -9    0.90    1.70
  -2  -3  -9   -0.90    1.40
   2  -3   9   -1.40    1.80
   2   3  10    2.40    1.80
   2   3  10    1.30    2.10
  -2   3 -10   -0.40    1.70
   2  -3  10    1.60    2.60
  -2  -3 -10    1.00    1.80
   2   3  11    8.00    3.20
  -2  -3 -11    8.20    3.20
  -2   3 -12    0.20    1.70
   2   3  12   -1.60    2.20
  -2  -3 -12   -0.30    1.80
   2  -3  12    0.10    2.30
   2   3  13   28.60    6.40
  -2   3 -13   25.00    5.80
   2  -3  13   27.70    5.70
  -2  -3 -13   18.70    5.50
   2  -3  13   29.50    6.40
  -2   3 -14   30.30    6.10
   2   3  14   27.40    5.90
   2  -3  14   32.40    6.40
   2  -3  14   30.80    6.40
  -2  -3 -14   41.70    6.90
   2   3  15    1.80    3.50
  -2   3 -15   -2.60    1.80
   2  -3  15   -1.40    2.40
   2  -3  15    2.90    2.90
  -2  -3 -15    2.10    2.80
   2   3  16    1.00    3.40
  -2   3 -16   -1.20    2.40
  -2  -3 -16   -2.10    2.80
   2  -3  16    0.40    3.60
   2  -3  16    2.80    4.10
  -2   3 -17    0.70    3.00
   2   3  17   -1.50    4.10
   2  -3  17   -2.30    4.00
   2  -3  17   -3.30    3.80
  -2  -3 -17    0.40    2.60
   2   3  18   -0.40    4.70
  -2   3 -18    2.30    3.70
   2  -3  18    3.60    5.80
  -2  -3 -18   -1.10    3.20
  -2   3 -19    1.50    3.70
   2   3  19    4.20    6.10
   2  -3  19    7.60    6.60
   2  -3  19   -6.60    5.30
  -2  -3 -19    3.20    3.90
  -2   3 -20    0.00    3.50
  -2  -3 -20   -2.70    3.50
  -2   4  19   18.90    6.50
   2   4 -19    9.00    4.10
   2  -4 -19   20.80    5.50
  -2  -4  19    5.50    5.60
   2   4 -18   40.20    6.60
  -2   4  18   33.90    8.90
  -2  -4  18   44.80    9.50
   2  -4 -18   36.20    6.70
   2   4 -17   28.40    5.50
  -2   4  17   22.70    7.10
  -2  -4  17   38.80    8.30
   2  -4 -17   26.60    5.80
   2   4 -16   51.49    7.20
  -2   4  16   54.69   10.30
   2  -4 -16   59.89    8.30
  -2  -4  16   63.49   10.20
   2   4 -15   22.30    4.90
  -2   4  15   29.20    6.90
   2  -4 -15   21.70    5.10
  -2  -4  15   21.90    6.40
   2   4 -14   91.89    8.30
  -2   4  14  107.69   10.80
  -2  -4  14  112.69   13.20
   2  -4 -14   93.79    8.80
  -2   4  13    2.60    3.80
   2   4 -13   13.30    3.50
  -2  -4  13   10.50    4.10
   2  -4 -13    3.90    2.80
  -2   4  12  154.98   10.80
   2   4 -12  151.28   10.20
  -2   4  12  158.18   12.50
   2  -4 -12  153.98   11.40
  -2  -4  12  153.78   12.50
  -2   4  11    0.30    1.60
   2   4 -11    0.70    1.90
  -2  -4  11    1.90    2.80
   2  -4 -11   -1.60    1.70
   2   4 -10   42.80    5.30
  -2   4  10   31.40    4.80
  -2  -4  10   42.20    6.60
   2  -4 -10   32.70    5.20
  -2   4   9    0.70    1.60
   2   4  -9   -3.40    1.70
   2  -4  -9    2.00    1.60
  -2  -4   9    3.20    2.00
  -2   4   8   43.00    5.40
   2   4  -8   32.50    5.30
   2  -4  -8   31.30    4.80
  -2  -4   8   44.70    6.10
   2   4  -7   31.50    4.90
  -2   4   7   25.90    3.70
   2  -4  -7   28.30    4.30
  -2  -4   7   21.50    4.20
  -2   4   6  421.56   22.40
   2   4  -6  458.45   22.30
  -2   4   6  446.16   21.30
  -2  -4   6  425.96   22.10
   2  -4  -6  431.26   21.20
   2   4  -5   82.89    6.40
  -2   4   5   86.69    5.90
  -2   4   5   89.99    6.90
  -2  -4   5   80.79    6.40
   2  -4  -5   83.19    5.80
  -2   4   4    0.60    1.10
  -2   4   4    1.00    1.50
   2   4  -4    3.40    1.80
   2  -4  -4   -0.50    0.90
  -2  -4   4    2.10    1.70
   2   4  -3  432.36   20.00
   2   4  -3  427.76   20.90
  -2   4   3  432.76   21.50
  -2   4   3  444.46   20.60
   2  -4  -3  427.76   21.30
   2  -4  -3  445.86   20.60
  -2  -4   3  465.65   21.10
   2   4  -2  771.12   34.30
  -2   4   2  790.72   35.30
   2   4  -2  793.12   35.00
  -2   4   2  751.82   35.50
  -2   4   2  775.52   34.90
  -2  -4   2  792.92   34.40
   2  -4  -2  769.52   34.90
   2  -4  -2  794.82   35.60
  -2  -4   2  797.52   35.70
   2   4  -1    6.00    1.50
  -2   4   1    7.70    1.80
   2   4  -1    6.20    1.60
  -2   4   1   12.60    2.10
  -2   4   1    7.50    2.10
  -2  -4   1    5.50    1.40
  -2  -4   1    8.30    1.90
   2  -4  -1   15.80    2.90
   2  -4  -1    6.40    1.60
  -2  -4   1    4.30    1.70
   2  -4  -1    5.90    1.70
   2   4   0  616.94   26.90
  -2   4   0  588.34   27.00
   2   4   0  595.94   26.90
  -2   4   0  574.64   27.00
   2   4   0  607.34   26.90
  -2  -4   0  606.24   26.90
   2  -4   0  578.94   27.00
  -2  -4   0  575.84   26.80
   2  -4   0  610.34   27.60
  -2  -4   0  604.34   26.80
   2   4   1    7.00    1.70
  -2   4  -1    9.90    2.20
   2   4   1    7.70    1.70
   2   4   1    4.20    1.30
  -2   4  -1    8.90    2.10
  -2  -4  -1    7.80    1.70
  -2  -4  -1    7.20    1.80
   2  -4   1   10.10    2.40
   2  -4   1    5.80    1.60
  -2  -4  -1    9.60    2.00
   2   4   2  783.22   35.10
   2   4   2  783.02   35.20
   2   4   2  770.72   34.30
  -2   4  -2  789.42   35.20
  -2  -4  -2  779.02   34.30
  -2  -4  -2  763.92   35.10
   2  -4   2  796.12   35.20
   2  -4   2  779.12   35.50
   2   4   3  428.76   20.80
  -2   4  -3  425.56   20.90
   2   4   3  435.16   19.90
  -2   4  -3  430.06   21.20
   2  -4   3  421.16   20.90
  -2  -4  -3  452.05   19.90
  -2  -4  -3  440.76   20.90
   2  -4   3  441.36   21.30
  -2   4  -4    1.30    1.30
   2   4   4    1.40    1.50
  -2   4  -4   -0.50    1.20
   2   4   4    1.70    1.30
  -2  -4  -4    0.00    1.40
   2  -4   4   -0.40    1.20
   2  -4   4    2.00    1.80
   2   4   5   78.99    5.60
  -2   4  -5   93.79    6.70
   2   4   5   74.29    6.20
   2  -4   5   82.49    6.60
   2  -4   5  100.99    7.10
  -2  -4  -5   79.19    6.40
   2   4   6  449.76   21.60
  -2   4  -6  454.95   22.90
   2   4   6  439.46   22.40
  -2  -4  -6  417.56   22.30
   2  -4   6  467.55   22.90
   2  -4   6  455.55   23.00
   2   4   7   37.90    5.20
  -2   4  -7   28.70    5.20
  -2  -4  -7   31.80    5.00
   2  -4   7   39.50    5.80
   2  -4   7   22.20    4.00
   2   4   8   37.60    5.50
  -2   4  -8   30.20    5.20
  -2  -4  -8   31.40    4.60
   2  -4   8   28.00    5.00
   2  -4   8   33.80    5.50
   2   4   9    1.90    1.50
  -2   4  -9   -1.00    1.90
  -2  -4  -9    0.10    1.70
   2  -4   9    0.60    1.90
   2  -4   9    2.10    2.50
   2   4  10   25.70    4.50
  -2   4 -10   33.60    6.20
   2  -4  10   24.50    4.90
   2  -4  10   40.80    6.30
  -2  -4 -10   30.90    5.20
  -2   4 -11    1.10    2.80
  -2   4 -11   -2.10    1.70
   2   4  11   -1.30    2.20
   2  -4  11    3.20    2.60
   2  -4  11   -1.10    1.60
  -2  -4 -11   -1.10    1.70
  -2   4 -12  147.99   11.40
   2   4  12  155.78   12.60
  -2  -4 -12  150.98   11.60
   2  -4  12  151.48   12.40
   2  -4  12  160.28   12.40
   2   4  13   11.20    4.80
  -2   4 -13   10.30    3.50
   2  -4  13    7.40    4.30
  -2  -4 -13    8.20    3.80
   2  -4  13   18.50    5.20
   2   4  14  114.59   11.10
  -2   4 -14   91.19    9.40
   2  -4  14  105.39   10.70
   2  -4  14   98.49   10.50
  -2  -4 -14   89.49   11.10
  -2   4 -15   28.10    5.80
   2   4  15   29.60    7.00
   2  -4  15   33.20    6.90
   2  -4  15   31.40    6.80
  -2  -4 -15   30.30    6.30
   2   4  16   63.69   10.60
  -2   4 -16   54.29    8.20
   2  -4  16   54.59    9.60
  -2  -4 -16   39.80    7.50
   2  -4  16   58.69   10.20
   2   4  17   23.60    7.30
  -2   4 -17   34.50    6.70
  -2  -4 -17   25.40    6.50
   2  -4  17   31.20    7.60
   2  -4  17   16.70    5.30
   2   4  18   50.19    9.90
  -2   4 -18   36.90    7.30
  -2  -4 -18   33.40    7.60
   2  -4  18   61.39   11.80
   2   4  19   17.50   12.00
  -2   4 -19   14.90    5.20
   2   4  19   13.60    5.00
   2  -4  19    1.20    5.30
  -2  -4 -19   25.00    6.10
   2  -4  19   20.70    6.20
  -2   5  19    7.70    7.20
   2   5 -19   14.50    4.50
  -2   5  19   16.80    6.30
  -2  -5  19    0.20    6.20
   2  -5 -19    3.90    4.00
   2   5 -18    6.70    2.90
  -2   5  18    4.30    4.80
  -2   5  18   -0.10    3.80
  -2  -5  18    1.50    4.80
   2  -5 -18   -0.10    3.30
   2   5 -17   -1.10    2.50
  -2   5  17    5.50    4.40
  -2   5  17    2.40    3.30
  -2  -5  17   -1.40    4.60
   2  -5 -17    0.30    3.30
  -2   5  16   25.90    6.40
   2   5 -16   17.20    4.70
  -2   5  16   14.70    5.70
  -2  -5  16   23.60    6.80
   2  -5 -16   20.60    5.10
   2   5 -15    5.80    3.00
  -2   5  15    4.90    4.10
  -2   5  15   18.60    5.60
  -2  -5  15    4.70    3.80
   2  -5 -15    8.30    3.80
   2   5 -14    6.20    3.50
  -2   5  14    2.20    2.90
   2  -5 -14    7.30    3.50
  -2  -5  14   -2.80    2.50
  -2   5  13    6.80    2.70
   2   5 -13    9.90    3.30
  -2  -5  13    8.80    3.40
   2  -5 -13    8.40    3.50
   2   5 -12    0.30    2.10
  -2   5  12    2.00    2.00
   2  -5 -12    1.50    2.20
  -2  -5  12    1.50    3.30
   2   5 -11    8.60    4.20
  -2   5  11   14.00    3.50
   2   5 -11    9.40    3.00
   2  -5 -11    9.40    3.30
  -2  -5  11    5.80    3.00
  -2   5  10   73.49    6.70
   2   5 -10   81.79    9.50
  -2  -5  10   84.99    8.20
   2  -5 -10   71.49    6.80
  -2   5   9   23.20    4.90
   2   5  -9   19.60    4.40
  -2   5   9   24.60    4.20
  -2  -5   9   25.10    5.00
   2  -5  -9   33.20    5.30
  -2   5   8   16.40    3.40
  -2   5   8   14.60    3.80
   2   5  -8   13.80    3.70
  -2  -5   8   18.20    4.20
   2  -5  -8   19.10    3.70
  -2   5   7   11.00    2.70
  -2   5   7   13.90    3.70
   2   5  -7    8.10    2.90
  -2  -5   7    6.70    2.60
   2  -5  -7   12.00    2.70
  -2   5   6   14.20    2.70
   2   5  -6   10.30    2.90
  -2   5   6    7.10    2.70
   2  -5  -6   16.00    3.20
  -2  -5   6   12.60    3.20
  -2   5   5   19.80    3.30
  -2   5   5   15.80    3.40
   2   5  -5   19.50    3.80
   2  -5  -5   17.10    3.40
  -2  -5   5   18.70    3.80
  -2   5   4  224.68   13.30
   2   5  -4  258.17   13.20
  -2   5   4  243.88   12.70
  -2  -5   4  223.38   12.90
   2  -5  -4  234.18   13.30
   2  -5  -4  229.88   12.50
   2   5  -3  113.69    7.20
  -2   5   3   93.89    7.20
  -2   5   3   98.59    6.70
   2   5  -3  109.79    6.30
   2  -5  -3   97.29    7.20
  -2  -5   3  116.49    7.30
  -2  -5   3   98.99    7.50
   2  -5  -3  105.49    6.80
   2   5  -2  214.28   10.80
  -2   5   2  215.58   11.30
  -2   5   2  203.28   11.90
  -2   5   2  200.98   11.50
   2   5  -2  208.18   11.30
  -2  -5   2  237.68   12.20
  -2  -5   2  211.58   10.80
   2  -5  -2  211.28   11.30
  -2  -5   2  214.28   11.50
   2  -5  -2  208.88   11.80
   2   5  -1  276.67   13.20
   2   5  -1  281.67   13.50
  -2   5   1  249.18   13.60
  -2   5   1  261.87   13.50
   2   5  -1  292.67   14.00
  -2   5   1  253.37   14.00
  -2  -5   1  263.97   13.80
   2  -5  -1  265.27   14.10
   2  -5  -1  262.57   13.60
  -2  -5   1  279.67   13.80
   2  -5  -1  240.58   13.30
  -2  -5   1  268.57   13.20
   2   5   0   -0.90    0.90
  -2   5   0   -1.50    0.90
   2   5   0    2.00    1.20
  -2   5   0   -1.00    1.10
  -2   5   0    0.00    1.00
   2   5   0   -1.10    1.10
  -2  -5   0   -1.30    1.20
   2  -5   0   -2.10    1.10
   2  -5   0   -1.20    1.00
  -2  -5   0    0.00    1.40
  -2  -5   0   -0.50    1.00
  -2   5  -1  237.18   13.70
   2   5   1  257.17   13.30
   2   5   1  274.27   13.20
   2   5   1  271.57   13.40
  -2   5  -1  251.37   13.40
  -2  -5  -1  262.97   13.10
   2  -5   1  259.47   13.50
  -2  -5  -1  273.47   13.40
   2  -5   1  280.47   14.10
  -2  -5  -1  247.88   13.30
   2   5   2  215.18   11.00
   2   5   2  221.18   11.80
  -2   5  -2  205.38   12.10
   2   5   2  209.48   11.60
  -2   5  -2  232.68   11.90
   2  -5   2  216.98   12.10
  -2  -5  -2  222.18   11.70
  -2  -5  -2  212.78   11.00
   2  -5   2  207.68   11.60
  -2   5  -3   90.69    7.10
   2   5   3   98.49    6.20
   2   5   3  105.69    7.00
   2   5   3  109.99    7.20
  -2   5  -3   92.19    6.80
   2  -5   3   92.59    7.10
   2  -5   3   98.49    6.90
  -2  -5  -3  105.69    7.00
  -2  -5  -3  101.49    6.10
   2   5   4  234.78   13.00
   2   5   4  236.18   12.10
  -2   5  -4  260.97   13.70
  -2   5  -4  225.68   13.00
   2  -5   4  228.68   13.00
  -2  -5  -4  232.48   13.00
  -2  -5  -4  229.88   12.00
   2  -5   4  243.08   13.50
  -2   5  -5    9.60    2.70
   2   5   5    6.40    2.20
   2   5   5   17.00    2.90
   2  -5   5   10.90    2.50
  -2  -5  -5   15.70    3.20
   2  -5   5   21.90    3.90
  -2   5  -6   13.80    3.40
   2   5   6   10.60    2.60
   2   5   6   16.60    3.00
   2  -5   6   14.60    3.80
   2  -5   6    9.00    2.70
  -2  -5  -6   11.10    2.70
  -2   5  -7   12.20    3.10
   2   5   7    8.80    2.40
   2   5   7    5.30    2.30
   2  -5   7    9.20    3.20
  -2  -5  -7   11.10    2.90
   2  -5   7   10.90    3.60
   2   5   8   19.00    3.60
  -2   5  -8   14.20    3.90
   2   5   8   18.70    3.90
  -2  -5  -8   11.00    3.50
   2  -5   8   20.40    4.40
   2  -5   8   16.90    4.30
   2   5   9   26.70    5.10
  -2   5  -9   26.00    5.60
   2   5   9   25.20    4.60
  -2  -5  -9   16.80    4.00
   2  -5   9   31.80    5.30
   2  -5   9   24.00    4.80
   2   5  10   70.89    7.20
   2   5  10   88.59    7.80
  -2   5 -10   85.79    8.60
   2  -5  10   90.79    8.40
   2  -5  10   79.29    8.10
  -2  -5 -10   92.69    8.10
  -2   5 -11   17.70    5.10
   2   5  11   16.40    4.10
   2   5  11    9.10    3.20
  -2  -5 -11    7.70    3.50
   2  -5  11    7.80    3.70
   2  -5  11   10.00    3.70
  -2   5 -12   -0.90    2.30
   2   5  12    1.30    1.60
  -2   5 -12    2.50    2.90
   2   5  12   -0.40    2.00
  -2  -5 -12    0.20    2.30
   2  -5  12   -2.00    2.10
   2  -5  12   -1.40    2.10
   2   5  13   12.30    4.70
  -2   5 -13   15.00    4.60
   2   5  13   13.00    4.40
   2  -5  13   14.40    4.70
  -2  -5 -13    6.20    3.20
   2  -5  13    9.70    3.90
  -2   5 -14    2.20    3.00
   2   5  14    6.60    3.50
   2   5  14    6.30    3.60
  -2  -5 -14    5.40    3.10
   2  -5  14   -2.10    3.10
   2  -5  14    0.70    3.50
   2   5  15    8.40    4.30
   2   5  15    3.30    3.20
  -2   5 -15    7.40    3.60
   2  -5  15    5.50    4.90
   2  -5  15   -5.00    3.10
  -2  -5 -15    5.40    3.70
   2   5  16   27.90    6.80
   2   5  16   14.60    4.30
  -2   5 -16   21.40    5.00
   2  -5  16   13.00    5.60
  -2  -5 -16   15.10    5.30
   2  -5  16   17.40    6.50
   2   5  17    6.50    4.20
  -2   5 -17    2.00    3.60
   2   5  17   -3.80    3.80
  -2  -5 -17   -2.10    2.80
   2  -5  17   -0.40    3.90
   2  -5  17    3.20    4.70
  -2   5 -18    1.50    3.30
   2   5  18   -8.80    4.30
   2   5  18    3.70    4.10
   2  -5  18    1.10    5.40
  -2  -5 -18    0.10    3.40
   2   5  19    7.90    4.50
  -2   5 -19    8.80    5.30
   2  -5  19   -3.20    5.60
   2  -5  19    4.00    5.60
  -2  -5 -19   12.80    5.30
  -2   6  19    7.70    5.40
  -2   6  19   -9.40    5.50
   2   6 -19    1.50    2.80
   2  -6 -19    8.60    4.60
  -2   6  18   15.10    6.20
   2   6 -18    0.70    3.20
  -2   6  18    2.50    4.50
  -2  -6  18    6.20    5.00
   2  -6 -18    2.40    3.10
  -2   6  17    2.20    4.30
  -2   6  17    6.30    4.70
   2   6 -17    4.20    3.20
  -2  -6  17   -0.20    5.00
  -2  -6  17    4.90    3.80
   2  -6 -17    5.00    3.40
   2   6 -16    7.90    3.40
  -2   6  16   17.70    6.20
  -2   6  16    9.10    4.20
   2  -6 -16    7.30    3.70
  -2  -6  16   10.10    5.30
   2   6 -15  125.69   10.10
  -2   6  15  132.89   12.70
  -2   6  15  119.89   12.50
  -2  -6  15  133.89   12.60
  -2  -6  15  124.39   13.40
   2  -6 -15  143.39   11.30
  -2   6  14    3.30    3.40
   2  -6 -14    5.60    3.30
  -2  -6  14    6.10    3.60
  -2   6  13  255.37   16.40
   2   6 -13  273.07   15.90
  -2   6  13  273.87   18.60
   2  -6 -13  285.57   17.00
  -2  -6  13  247.78   18.20
  -2   6  12   65.29    9.10
   2   6 -12   69.59    9.80
  -2   6  12   81.19    9.90
   2   6 -12   68.69    6.80
  -2  -6  12   87.29   10.70
   2  -6 -12   73.99    7.70
   2   6 -11  126.29   10.90
  -2   6  11  108.99   10.20
  -2   6  11  128.59    9.50
  -2  -6  11  116.69   10.50
   2  -6 -11  102.69    9.30
  -2   6  10   89.89    9.30
   2   6 -10  100.99    9.60
  -2   6  10  101.79    8.10
   2  -6 -10  103.39    8.30
  -2  -6  10  103.39    9.30
  -2   6   9  133.49   10.80
  -2   6   9  137.79    9.60
   2   6  -9  147.89   11.00
   2  -6  -9  143.29    9.90
  -2  -6   9  137.09   10.80
   2   6  -8  127.19    9.80
  -2   6   8  114.69    8.60
  -2   6   8  123.29    9.90
  -2  -6   8  114.89    9.40
   2  -6  -8  129.79    8.90
  -2   6   7  697.83   34.90
  -2   6   7  683.53   33.50
   2   6  -7  739.33   34.90
  -2  -6   7  740.23   35.00
   2  -6  -7  689.73   33.70
  -2   6   6    5.60    2.60
  -2   6   6    5.90    2.30
   2   6  -6    8.30    2.80
   2  -6  -6   11.00    2.70
  -2  -6   6    6.10    2.40
  -2  -6   6   11.50    3.00
   2   6  -5  177.78   10.80
  -2   6   5  171.88   10.40
  -2   6   5  170.68   11.20
  -2  -6   5  141.19   10.90
   2  -6  -5  183.28   10.50
  -2  -6   5  181.28   11.10
   2   6  -4   51.99    4.20
  -2   6   4   53.89    5.40
  -2   6   4   49.99    4.80
   2   6  -4   57.99    5.30
  -2  -6   4   50.99    5.10
   2  -6  -4   49.60    4.70
   2  -6  -4   53.89    5.20
  -2  -6   4   54.69    5.60
   2   6  -3   14.90    2.40
  -2   6   3   11.60    2.70
   2   6  -3   11.80    2.60
  -2   6   3   10.00    2.60
  -2   6   3    5.70    2.00
  -2  -6   3    6.00    2.00
   2  -6  -3    9.00    2.20
  -2  -6   3    8.50    2.60
   2  -6  -3   12.70    2.70
   2   6  -2   11.80    2.70
   2   6  -2   14.40    2.60
  -2   6   2   16.20    3.00
   2   6  -2   10.20    2.30
  -2   6   2   19.90    3.50
  -2   6   2   22.10    3.20
  -2  -6   2   14.80    2.90
  -2  -6   2   18.60    3.50
   2  -6  -2   19.90    3.30
  -2  -6   2   10.30    2.30
   2  -6  -2   28.40    4.30
   2  -6  -2   19.80    3.50
  -2   6   1   17.60    3.00
   2   6  -1    9.80    2.50
  -2   6   1   14.20    2.90
  -2   6   1   10.10    2.20
   2   6  -1   10.90    2.90
   2  -6  -1   11.70    2.90
   2  -6  -1    9.00    2.50
  -2  -6   1    9.40    2.40
   2  -6  -1   11.30    2.40
  -2  -6   1    6.10    1.80
  -2  -6   1    8.50    2.30
   2   6   0  139.29    8.60
  -2   6   0  147.69    8.70
   2   6   0  129.69    8.20
   2   6   0  139.09    8.50
  -2   6   0  156.28    9.40
  -2   6   0  158.58    8.80
   2  -6   0  144.29    8.70
   2  -6   0  144.39    9.20
  -2  -6   0  137.29    8.50
  -2  -6   0  127.49    8.20
  -2  -6   0  139.89    8.60
   2   6   1    6.60    2.00
  -2   6  -1   11.00    2.70
   2   6   1   10.50    2.30
  -2   6  -1   12.70    2.70
  -2   6  -1    8.30    2.20
   2   6   1   10.60    2.60
  -2  -6  -1    7.60    1.90
  -2  -6  -1    6.50    1.90
   2  -6   1    9.80    2.50
  -2  -6  -1    6.90    2.10
   2  -6   1    7.00    2.30
   2   6   2   21.40    3.40
  -2   6  -2   18.90    3.90
   2   6   2   13.20    2.70
  -2   6  -2   12.50    2.70
   2   6   2   16.40    2.90
  -2  -6  -2   13.40    3.50
   2  -6   2   19.90    3.40
   2  -6   2   20.80    3.60
  -2  -6  -2   16.10    2.80
  -2  -6  -2   16.80    2.90
  -2   6  -3    9.90    3.00
   2   6   3   10.50    2.30
  -2   6  -3    7.50    2.60
   2   6   3    9.40    2.30
   2   6   3   10.70    2.80
  -2  -6  -3   12.40    2.20
   2  -6   3   12.60    3.20
  -2  -6  -3    4.70    1.90
   2  -6   3    5.60    2.10
  -2   6  -4   54.29    5.60
   2   6   4   54.09    5.10
   2   6   4   50.29    4.50
  -2   6  -4   55.39    5.40
   2  -6   4   48.70    5.30
   2  -6   4   35.60    4.80
  -2  -6  -4   57.99    6.80
  -2  -6  -4   52.79    4.40
  -2   6  -5  171.88   11.20
   2   6   5  188.18   10.40
  -2   6  -5  191.68   12.00
   2   6   5  178.08   11.10
   2  -6   5  178.88   11.40
   2  -6   5  199.38   11.90
  -2  -6  -5  150.08   10.70
   2   6   6    7.40    2.30
   2   6   6   10.20    2.70
  -2   6  -6   10.10    3.50
  -2  -6  -6    5.70    2.20
   2  -6   6    7.00    3.10
   2  -6   6   14.70    3.90
  -2   6  -7  685.43   34.80
   2   6   7  716.63   33.40
   2   6   7  734.13   34.50
  -2  -6  -7  727.73   34.60
   2  -6   7  668.63   34.90
   2  -6   7  715.13   34.90
   2   6   8  123.89    8.80
  -2   6  -8  117.29    9.70
   2   6   8  140.19    9.70
   2  -6   8  130.89   10.20
  -2  -6  -8  130.59    9.90
   2  -6   8  135.89   10.60
   2   6   9  144.09   10.10
   2   6   9  141.89   10.60
  -2   6  -9  147.99   11.30
  -2  -6  -9  157.98   11.20
   2  -6   9  140.29   11.50
   2  -6   9  156.08   11.20
   2   6  10   86.89    7.80
  -2   6 -10  102.79    9.30
   2  -6  10   95.29    9.10
  -2  -6 -10  103.79    9.10
   2   6  11  105.09    9.10
   2   6  11  104.09    9.00
  -2   6 -11  113.69   10.60
  -2  -6 -11  119.69   10.30
   2  -6  11  117.59   10.50
   2   6  12   78.09    9.10
  -2   6 -12   88.79   11.40
   2   6  12   81.79   10.10
  -2  -6 -12  100.99   11.80
   2  -6  12  100.59   12.00
   2  -6  12   70.19    9.80
  -2   6 -13  284.37   19.70
   2   6  13  297.47   17.80
  -2   6 -13  287.57   17.70
   2   6  13  248.58   17.40
   2  -6  13  308.27   19.80
   2  -6  13  255.67   18.70
  -2  -6 -13  265.77   18.00
  -2   6 -14    5.20    3.50
   2   6  14    1.60    2.30
   2   6  14   -0.20    3.40
  -2  -6 -14    1.80    2.90
   2  -6  14    4.90    3.40
   2  -6  14    6.30    3.90
   2   6  15  131.79   11.50
  -2   6 -15  115.89   11.00
   2   6  15  151.38   14.10
   2  -6  15  125.39   12.70
   2  -6  15  137.39   15.80
  -2  -6 -15  133.29   11.90
  -2   6 -16    7.70    3.80
   2   6  16   -0.30    4.40
   2   6  16   10.60    4.50
   2  -6  16   -1.30    4.10
  -2  -6 -16    7.80    3.30
   2  -6  16    5.10    4.60
  -2   6 -17    1.90    3.00
   2   6  17    0.60    3.40
  -2  -6 -17    9.90    3.50
   2  -6  17    6.50    5.30
   2   6  18    3.70    5.40
   2   6  18    8.60    4.50
  -2   6 -18    4.50    4.30
   2  -6  18   -3.00    5.70
   2  -6  18   14.80    6.70
  -2  -6 -18    4.40    3.90
  -2   6 -19    3.90    4.40
   2   6  19    0.30    3.90
  -2  -6 -19    4.90    3.60
  -2   7  19    3.30    4.40
   2   7 -19    2.50    3.10
  -2   7  19    9.60    5.40
   2  -7 -19   -4.10    3.50
  -2   7  18   12.60    6.50
   2   7 -18    3.10    3.60
  -2   7  18   19.10    6.60
  -2  -7  18   -2.90    5.00
   2  -7 -18   13.60    5.00
  -2   7  17   -2.30    4.40
   2   7 -17    1.60    2.80
  -2   7  17    5.80    4.40
  -2  -7  17   -4.00    4.70
  -2  -7  17    1.90    4.50
   2  -7 -17    1.00    3.50
  -2   7  16    4.40    3.80
  -2   7  16    0.60    4.40
   2   7 -16    3.10    3.10
  -2  -7  16   -2.80    3.40
   2  -7 -16    8.60    3.40
  -2   7  15   19.70    6.50
  -2   7  15    8.00    3.60
   2   7 -15    8.70    3.60
  -2  -7  15   28.30    7.30
   2  -7 -15   14.70    4.40
  -2  -7  15   15.80    5.50
   2   7 -14    2.70    2.40
  -2   7  14    3.10    2.60
  -2   7  14    9.50    4.40
  -2  -7  14    4.10    4.20
   2  -7 -14    8.90    3.50
  -2  -7  14    9.10    4.80
   2   7 -13   -1.20    1.80
  -2   7  13   -0.40    1.80
   2   7 -13   -5.30    3.10
  -2   7  13   -1.10    3.10
   2  -7 -13   -1.10    2.30
  -2  -7  13    0.40    2.60
  -2  -7  13   -1.30    4.30
  -2   7  12    2.40    3.10
  -2   7  12   -2.00    1.60
   2   7 -12    0.40    2.60
   2  -7 -12   -0.20    2.10
  -2  -7  12    1.10    3.40
  -2  -7  12    9.00    3.00
   2   7 -11    3.60    2.50
  -2   7  11    4.60    3.20
  -2   7  11   13.70    3.60
  -2  -7  11    7.30    3.50
   2  -7 -11    2.30    1.70
  -2  -7  11    0.10    2.60
  -2   7  10   12.00    3.10
   2   7 -10    2.70    2.70
  -2   7  10   10.90    4.00
  -2  -7  10    8.80    3.70
  -2  -7  10   14.10    3.80
   2  -7 -10   14.90    4.20
  -2   7   9   15.50    3.40
   2   7  -9   11.90    4.00
  -2   7   9   14.50    4.40
  -2  -7   9   16.90    4.40
  -2  -7   9   10.40    3.20
   2  -7  -9   15.60    3.50
  -2   7   8    3.80    2.30
   2   7  -8    4.90    3.40
  -2   7   8    0.90    1.30
  -2  -7   8    3.30    2.30
   2  -7  -8    2.70    2.00
  -2  -7   8    4.60    2.40
  -2   7   7    6.30    2.60
  -2   7   7    1.30    2.10
   2   7  -7    6.20    2.90
  -2  -7   7    1.10    2.20
  -2  -7   7   -1.10    1.80
   2  -7  -7    2.40    1.90
  -2   7   6   11.10    2.50
   2   7  -6    8.50    2.90
  -2   7   6   13.50    3.60
  -2  -7   6    4.70    2.60
  -2  -7   6   12.10    3.90
   2  -7  -6   16.70    3.60
   2   7  -5   87.29    6.30
  -2   7   5   85.49    7.30
  -2   7   5   88.69    6.80
   2   7  -5   73.89    6.70
  -2  -7   5   90.89    7.60
  -2  -7   5   84.09    7.90
   2  -7  -5   74.19    6.50
   2  -7  -5   86.79    7.40
   2   7  -4    3.40    1.70
  -2   7   4   10.70    3.10
  -2   7   4    7.70    2.30
   2   7  -4    2.50    2.00
  -2   7   4    5.10    2.00
   2  -7  -4    6.10    2.90
  -2  -7   4    6.40    3.20
  -2  -7   4    8.40    2.80
   2  -7  -4    7.90    2.30
  -2   7   3   70.29    6.20
   2   7  -3   61.89    5.10
  -2   7   3   61.29    5.50
  -2   7   3   63.29    6.00
   2   7  -3   64.39    5.80
   2  -7  -3   66.69    6.10
  -2  -7   3   65.19    5.90
  -2  -7   3   71.49    6.40
   2  -7  -3   61.29    5.50
   2   7  -2   11.00    2.80
  -2   7   2   19.20    3.30
  -2   7   2   25.70    4.20
   2   7  -2   20.00    4.30
   2   7  -2   13.90    2.80
  -2   7   2   16.80    3.40
  -2  -7   2   20.40    3.30
   2  -7  -2   27.00    4.70
  -2  -7   2   20.70    4.00
   2  -7  -2   20.80    4.00
   2  -7  -2   11.30    2.40
  -2  -7   2   12.70    2.40
   2   7  -1    5.50    2.00
  -2   7   1    4.20    2.10
  -2   7   1    6.30    2.00
  -2   7   1    5.20    2.40
   2   7  -1    5.40    1.70
   2   7  -1    4.80    2.10
  -2  -7   1    5.20    2.00
  -2  -7   1    1.80    1.80
  -2  -7   1    5.70    1.90
   2  -7  -1    4.50    2.00
   2  -7  -1    5.80    2.50
   2  -7  -1    8.70    2.50
   2   7   0   -0.30    1.50
   2   7   0    0.30    1.40
   2   7   0    1.60    1.40
  -2   7   0    2.50    1.70
  -2   7   0    0.40    1.50
  -2   7   0   -0.40    1.60
  -2  -7   0   -1.70    1.00
  -2  -7   0   -1.40    1.30
   2  -7   0    0.90    1.60
  -2  -7   0   -1.40    1.50
   2  -7   0    0.70    1.60
   2   7   1    5.70    2.20
  -2   7  -1    4.10    2.00
   2   7   1    6.90    2.40
  -2   7  -1    5.60    2.00
  -2   7  -1    4.90    2.00
   2   7   1    3.50    1.70
   2  -7   1    5.50    2.00
  -2  -7  -1    6.80    2.10
  -2  -7  -1    4.50    2.00
  -2  -7  -1    5.20    2.10
   2  -7   1   10.20    3.00
   2   7   2   12.30    3.20
   2   7   2   15.20    2.90
  -2   7  -2   17.60    4.10
   2   7   2   18.00    3.00
  -2   7  -2   11.70    2.90
   2  -7   2   17.30    3.60
  -2  -7  -2   20.00    3.50
   2  -7   2   30.30    4.80
  -2  -7  -2    9.70    2.50
  -2  -7  -2   20.00    3.10
   2   7   3   66.29    5.90
   2   7   3   63.29    5.70
   2   7   3   68.99    5.40
  -2   7  -3   58.69    6.20
  -2   7  -3   66.59    5.90
  -2  -7  -3   65.89    5.70
  -2  -7  -3   66.59    5.30
   2  -7   3   67.69    6.00
   2  -7   3   62.59    6.10
   2   7   4    5.50    2.00
   2   7   4    3.10    2.60
   2   7   4    2.80    1.80
  -2   7  -4    9.00    3.40
  -2   7  -4    4.60    2.40
  -2  -7  -4    5.80    2.00
   2  -7   4    1.80    1.90
  -2  -7  -4    1.80    1.80
   2  -7   4    5.80    2.50
  -2   7  -5   83.79    7.70
   2   7   5   92.49    7.30
  -2   7  -5   69.29    6.80
   2   7   5   88.29    6.60
  -2  -7  -5   75.09    6.90
   2  -7   5   89.89    7.40
  -2  -7  -5   85.99    6.30
   2  -7   5   89.89    7.60
   2   7   6    5.20    2.10
  -2   7  -6   15.90    3.90
   2  -7   6   10.10    2.90
   2  -7   6   14.10    3.80
  -2  -7  -6   12.50    3.40
   2   7   7    1.20    1.90
   2   7   7    3.00    1.90
  -2   7  -7    2.50    2.50
   2  -7   7    2.60    2.20
  -2  -7  -7    0.10    2.70
   2  -7   7    1.50    1.90
  -2   7  -8    4.60    3.20
   2   7   8    5.50    2.80
   2   7   8    5.00    2.30
   2  -7   8    2.60    2.60
   2  -7   8    2.50    2.00
   2   7   9   10.70    3.20
   2   7   9   20.20    4.30
  -2   7  -9   13.20    4.10
   2  -7   9    9.00    3.50
  -2  -7  -9   20.50    4.80
   2  -7   9   13.40    4.20
   2   7  10    5.80    2.90
  -2   7 -10   17.00    5.60
   2   7  10    7.90    3.10
  -2  -7 -10   10.60    3.20
   2  -7  10    6.60    3.30
   2  -7  10    7.50    3.10
   2   7  11    5.80    2.60
   2   7  11    8.30    3.20
  -2   7 -11    0.90    2.50
   2  -7  11    6.70    3.50
  -2  -7 -11    8.90    4.30
   2  -7  11   14.70    4.70
   2   7  12    0.80    2.40
  -2   7 -12   -0.60    2.40
   2   7  12    2.20    2.50
   2  -7  12    2.10    3.00
   2  -7  12   -1.20    3.00
  -2  -7 -12   -1.00    2.20
   2   7  13    1.50    2.70
  -2   7 -13   -1.20    2.80
   2   7  13   -0.60    2.00
   2  -7  13   -1.50    2.80
  -2  -7 -13   -2.20    2.20
   2  -7  13   -2.10    2.70
   2   7  14    3.10    3.40
   2   7  14    8.30    4.30
  -2   7 -14    8.10    4.30
  -2   7 -14    6.70    3.50
   2  -7  14    2.70    3.40
  -2  -7 -14    2.10    3.00
   2  -7  14    7.70    5.10
  -2   7 -15   12.70    5.30
   2   7  15   11.20    4.70
   2   7  15   16.30    6.10
   2  -7  15    8.00    4.80
   2  -7  15   15.70    5.50
  -2  -7 -15   15.80    5.60
  -2   7 -16    0.30    3.00
   2   7  16   -1.50    3.30
   2   7  16   -1.10    4.10
   2  -7  16   -6.20    4.10
   2  -7  16   -5.60    3.60
  -2  -7 -16   -0.40    3.10
  -2   7 -17    2.00    3.20
   2   7  17    0.10    3.10
   2   7  17    1.80    3.90
   2  -7  17    0.50    4.70
  -2  -7 -17    3.00    3.20
   2   7  18    9.10    5.30
  -2   7 -18    3.20    4.00
   2   7  18   11.00    6.10
   2  -7  18    5.90    6.40
  -2  -7 -18    6.40    4.60
   2  -7  18    6.60    5.70
  -2   7 -19   -5.30    3.30
   2   7  19   -6.70    3.00
  -2  -7 -19   -4.90    3.30
  -2   8  19   11.00    7.10
   2   8 -19    9.00    4.10
  -2   8  19   13.40    5.60
  -2  -8  19    7.70    6.70
   2  -8 -19   12.80    5.40
   2   8 -18   15.60    4.90
  -2   8  18    7.20    6.10
  -2   8  18   16.30    6.40
  -2  -8  18    6.50    6.70
   2  -8 -18   18.60    5.30
   2   8 -17   96.49    9.20
  -2   8  17   73.79   12.40
  -2   8  17   84.79   12.50
   2  -8 -17  111.19   12.70
  -2  -8  17   90.79   13.10
  -2   8  16    2.30    3.70
  -2   8  16   14.00    5.70
  -2   8  16    8.70    3.90
   2   8 -16   11.60    4.10
   2  -8 -16    9.90    4.30
  -2  -8  16    8.40    5.70
  -2  -8  16   -2.50    3.50
   2   8 -15   12.20    4.00
  -2   8  15   20.60    5.80
  -2   8  15   11.40    3.80
  -2  -8  15   24.10    7.70
   2  -8 -15   20.10    5.40
   2   8 -14   29.00    5.20
  -2   8  14   35.90    6.70
   2   8 -14   30.40    7.20
  -2   8  14   37.80    7.60
  -2  -8  14   21.60    6.20
   2  -8 -14   32.30    6.40
  -2  -8  14   27.20    7.10
  -2   8  13    6.10    3.30
  -2   8  13    3.50    2.90
  -2  -8  13    5.50    4.20
   2  -8 -13    3.60    3.40
  -2   8  12   67.39    8.10
   2   8 -12   66.39    9.10
  -2   8  12   76.39   10.10
   2  -8 -12   70.59    8.60
  -2  -8  12   60.69    9.30
  -2  -8  12   84.99   10.80
  -2   8  11   59.09    7.50
   2   8 -11   51.39    8.20
  -2   8  11   40.80    7.00
  -2  -8  11   41.80    7.40
   2  -8 -11   49.90    6.80
  -2  -8  11   49.90    8.00
  -2   8  10   23.30    4.60
   2   8 -10   11.40    4.40
  -2   8  10   23.10    5.40
   2  -8 -10   19.30    4.30
  -2  -8  10   17.70    5.10
  -2  -8  10   21.80    5.30
   2   8  -9    3.20    3.20
  -2   8   9    0.70    1.00
   2  -8  -9    1.10    2.30
  -2  -8   9    2.10    2.40
  -2  -8   9    1.90    3.00
  -2   8   8  143.49    9.70
  -2   8   8  109.19    9.90
   2   8  -8  118.19   10.00
  -2  -8   8  115.89   10.50
   2  -8  -8  126.99    9.50
  -2  -8   8  122.79   10.20
  -2   8   7   24.50    4.80
   2   8  -7   21.50    4.60
  -2   8   7   27.20    4.60
  -2  -8   7   19.80    4.80
  -2  -8   7   31.30    5.90
   2  -8  -7   35.00    5.30
  -2   8   6   90.69    7.20
   2   8  -6   89.69    7.80
  -2   8   6   76.79    7.50
   2   8  -6   84.89    6.50
  -2  -8   6   82.49    7.70
  -2  -8   6   76.89    8.00
   2  -8  -6   76.89    7.00
  -2   8   5  139.09    9.40
   2   8  -5  116.69    8.20
   2   8  -5  127.79    9.50
  -2   8   5  133.89    9.90
  -2   8   5  145.79   10.40
   2  -8  -5  135.49    9.30
   2  -8  -5  125.69    9.40
  -2  -8   5  117.79   10.00
  -2  -8   5  141.79    9.80
  -2   8   4    5.70    2.80
   2   8  -4    4.60    2.60
  -2   8   4    4.10    1.90
  -2   8   4    8.10    2.70
   2   8  -4    3.50    1.80
  -2  -8   4    4.40    2.50
   2  -8  -4    5.80    2.60
   2  -8  -4    9.80    3.20
  -2  -8   4    8.70    3.30
   2   8  -3  236.58   13.00
  -2   8   3  240.38   13.50
  -2   8   3  227.98   14.00
  -2   8   3  233.28   14.30
   2   8  -3  237.48   13.70
  -2  -8   3  246.38   14.50
  -2  -8   3  238.58   13.80
   2  -8  -3  220.68   13.30
   2  -8  -3  236.28   14.00
  -2   8   2  183.98   11.40
  -2   8   2  183.38   11.10
   2   8  -2  175.48   10.20
  -2   8   2  164.08   10.40
   2   8  -2  176.48   10.70
   2   8  -2  179.88   11.30
   2  -8  -2  161.98   10.90
   2  -8  -2  166.38   10.50
   2  -8  -2  155.28   10.60
  -2  -8   2  154.38   10.80
  -2  -8   2  168.88   10.70
  -2  -8   2  167.08   10.10
  -2   8   1   40.30    5.40
   2   8  -1   36.80    4.80
  -2   8   1   51.29    6.50
   2   8  -1   39.00    4.90
   2   8  -1   40.90    5.50
  -2   8   1   30.70    4.10
   2  -8  -1   32.40    4.70
   2  -8  -1   37.00    5.00
  -2  -8   1   40.40    4.90
  -2  -8   1   33.80    4.00
   2  -8  -1   34.00    4.40
  -2  -8   1   43.10    5.40
  -2   8   0  414.36   21.40
   2   8   0  447.96   21.40
   2   8   0  443.66   21.80
  -2   8   0  418.96   21.60
   2   8   0  418.66   21.50
  -2   8   0  428.46   22.30
  -2  -8   0  436.36   21.70
  -2  -8   0  422.56   21.50
   2  -8   0  414.66   22.10
   2  -8   0  410.26   21.60
   2  -8   0  416.06   21.50
  -2  -8   0  444.66   21.40
  -2   8  -1   49.80    5.80
   2   8   1   43.60    5.20
   2   8   1   29.60    3.90
   2   8   1   44.10    5.40
  -2   8  -1   35.20    5.70
  -2   8  -1   24.80    3.70
   2  -8   1   31.50    4.80
   2  -8   1   33.30    4.50
  -2  -8  -1   53.19    5.80
  -2  -8  -1   35.20    4.50
  -2  -8  -1   36.20    4.50
   2   8   2  164.18   10.40
  -2   8  -2  166.88   10.40
   2   8   2  171.98   10.60
  -2   8  -2  154.38   10.30
   2   8   2  174.68   10.30
  -2   8  -2  165.18   11.20
  -2  -8  -2  154.78   10.20
  -2  -8  -2  157.08   10.40
  -2  -8  -2  164.18   10.10
   2  -8   2  164.28   10.50
   2  -8   2  175.58   11.30
   2   8   3  227.98   13.80
  -2   8  -3  244.88   14.00
  -2   8  -3  208.88   14.10
   2   8   3  239.08   13.20
   2   8   3  241.88   13.70
  -2  -8  -3  253.37   13.80
  -2  -8  -3  246.18   13.30
   2  -8   3  233.28   13.80
   2  -8   3  218.08   14.10
  -2   8  -4    9.40    2.90
  -2   8  -4    4.90    3.00
   2   8   4    9.80    2.70
   2   8   4    9.00    3.30
   2   8   4    6.80    2.40
   2  -8   4    8.40    2.70
  -2  -8  -4    7.80    2.30
   2  -8   4    4.30    2.30
  -2  -8  -4    4.40    2.10
  -2   8  -5  136.29    9.70
  -2   8  -5  140.29   10.40
   2   8   5  119.39    9.00
   2   8   5  126.09    8.60
   2   8   5  129.19   10.00
  -2  -8  -5  130.99    9.50
   2  -8   5  128.19    9.90
   2  -8   5  114.79    9.10
  -2  -8  -5  115.99    8.30
   2   8   6   81.69    6.70
  -2   8  -6   88.49    8.10
   2   8   6   91.99    7.60
   2  -8   6   78.89    7.60
  -2  -8  -6   82.39    6.60
   2  -8   6   81.59    7.70
  -2  -8  -6   78.39    7.50
  -2   8  -7   19.30    4.30
   2   8   7   27.50    5.10
   2   8   7   25.80    4.20
   2  -8   7   25.30    4.90
   2  -8   7   23.30    4.60
   2   8   8  113.69    8.90
   2   8   8  132.59    9.90
  -2   8  -8  121.39   10.10
  -2  -8  -8  121.49   10.00
   2  -8   8  143.49   11.00
   2  -8   8  125.29   10.10
   2   8   9    0.80    1.30
  -2   8  -9    0.00    2.20
   2   8   9   -0.20    1.50
   2  -8   9    6.10    3.00
  -2  -8  -9    2.70    2.00
   2  -8   9    3.80    2.80
   2   8  10   12.90    3.40
   2   8  10   13.30    4.00
  -2   8 -10   18.00    4.70
   2  -8  10   18.80    5.40
  -2  -8 -10   18.80    4.80
   2  -8  10   15.80    4.20
  -2   8 -11   44.90    7.60
   2   8  11   58.09    7.80
   2   8  11   53.49    7.50
  -2  -8 -11   56.09    8.00
   2  -8  11   66.79    9.30
   2  -8  11   43.80    7.80
   2   8  12   65.99    8.40
  -2   8 -12   90.19   11.00
   2   8  12   72.89   10.70
   2  -8  12   66.69   10.20
   2  -8  12   76.89   10.10
  -2  -8 -12   59.49    8.60
   2   8  13    3.60    3.20
   2   8  13    1.50    2.50
  -2   8 -13    4.20    4.30
   2  -8  13    3.80    4.20
  -2  -8 -13   10.00    4.50
   2  -8  13    7.90    4.50
   2   8  14   39.70    7.30
   2   8  14   45.50    7.70
  -2   8 -14   32.00    6.50
   2  -8  14   18.30    5.20
   2  -8  14   27.80    7.00
  -2  -8 -14   51.59    8.70
   2   8  15   14.60    5.20
   2   8  15   11.80    4.40
  -2   8 -15   16.70    5.00
   2  -8  15   24.00    6.40
   2  -8  15    7.90    5.00
  -2  -8 -15   15.90    5.60
   2   8  16   -1.90    4.70
  -2   8 -16   12.70    4.70
   2   8  16   15.60    5.00
  -2  -8 -16   10.40    4.10
   2  -8  16    8.60    5.70
   2   8  17  107.39   12.70
   2   8  17   67.49   11.00
  -2   8 -17   88.39   10.80
  -2  -8 -17   85.69   11.30
  -2   8 -18   11.40    3.80
   2   8  18   16.30    6.00
   2   8  18   10.10    7.30
  -2  -8 -18   13.50    4.90
   2  -8  18   23.30    7.50
   2   8  19    9.10    4.70
  -2   8 -19    8.30    4.90
  -2  -8 -19    0.30    4.40
  -2   9  19   -9.20    5.80
   2   9 -19   -0.60    3.50
  -2   9  19    2.00    4.60
  -2  -9  19   -9.30    5.90
   2  -9 -19    8.10    4.40
  -2   9  18   -1.80    4.40
   2   9 -18    2.40    3.20
  -2   9  18   -3.20    5.90
  -2  -9  18  -14.00    4.60
   2  -9 -18    0.90    4.10
  -2   9  17    2.90    4.20
   2   9 -17    0.30    2.80
  -2   9  17    0.50    4.70
  -2   9  17   -6.40    3.00
  -2  -9  17    1.70    5.30
   2  -9 -17   -4.60    3.20
   2   9 -16    2.40    2.90
  -2   9  16    5.20    4.30
  -2   9  16    2.00    2.90
  -2  -9  16    0.40    5.30
   2  -9 -16    0.40    3.00
  -2  -9  16   -2.00    3.20
   2   9 -15   -0.50    2.00
  -2   9  15    1.30    2.70
  -2   9  15   -0.90    2.90
  -2  -9  15    1.40    3.90
   2  -9 -15    1.40    2.80
  -2   9  14   33.60    7.30
  -2   9  14   39.10    6.40
   2   9 -14   29.30    6.80
  -2  -9  14   33.60    7.90
  -2  -9  14   30.70    7.70
   2  -9 -14   36.40    6.90
  -2   9  13    2.80    2.50
  -2   9  13    3.60    3.80
   2   9 -13    0.40    3.60
   2  -9 -13    1.50    2.90
  -2  -9  13    3.20    3.80
  -2  -9  13    3.40    4.40
   2   9 -12   13.30    4.50
  -2   9  12   15.80    4.40
  -2   9  12   17.00    5.20
  -2  -9  12   17.20    5.30
   2  -9 -12    7.70    3.60
  -2  -9  12   13.10    4.70
  -2   9  11   93.39   11.30
  -2   9  11   84.49   10.20
   2   9 -11   77.69   10.00
  -2  -9  11   75.99   10.20
  -2  -9  11   94.69   12.20
   2  -9 -11   80.19    9.70
  -2   9  10   44.20    7.40
  -2   9  10   43.20    6.60
   2   9 -10   35.80    6.50
   2  -9 -10   33.10    5.70
  -2  -9  10   32.10    6.40
  -2  -9  10   39.50    7.80
   2   9  -9   -0.30    2.50
  -2   9   9   -1.00    1.90
  -2   9   9    1.00    2.60
  -2  -9   9    0.20    2.50
  -2  -9   9    3.50    2.90
   2  -9  -9    1.80    2.60
   2   9  -8   10.20    3.50
  -2   9   8   12.50    4.40
  -2   9   8    9.00    3.00
  -2  -9   8   10.50    3.70
   2  -9  -8    5.80    2.60
  -2  -9   8    9.60    3.40
  -2   9   7   17.80    3.80
   2   9  -7   21.20    4.00
  -2   9   7   23.80    5.40
   2   9  -7   17.40    4.50
  -2  -9   7   20.20    4.80
   2  -9  -7   17.90    3.90
  -2   9   6    4.50    2.80
  -2   9   6    9.40    3.10
   2   9  -6    8.30    2.20
  -2   9   6    5.40    2.90
   2   9  -6    6.00    2.90
  -2  -9   6    7.20    2.80
   2  -9  -6    8.50    3.30
  -2  -9   6    2.20    2.40
   2  -9  -6    7.00    2.50
   2   9  -5   12.70    3.00
  -2   9   5   15.30    4.20
  -2   9   5    8.30    2.90
  -2   9   5   16.60    3.90
   2   9  -5   10.10    3.30
   2  -9  -5   16.10    3.90
   2  -9  -5   13.60    3.70
  -2  -9   5   18.10    4.80
  -2  -9   5   12.60    3.80
  -2   9   4   16.30    3.90
  -2   9   4   10.40    3.20
  -2   9   4   15.10    3.70
   2   9  -4   22.40    4.60
   2   9  -4   21.30    3.80
   2  -9  -4   21.90    4.10
  -2  -9   4   20.20    4.30
   2  -9  -4   17.90    4.10
  -2  -9   4   18.40    3.80
  -2   9   3    3.20    2.30
  -2   9   3    0.20    1.40
   2   9  -3    1.10    2.10
  -2   9   3   -0.10    2.10
   2   9  -3   -0.30    1.30
   2   9  -3    0.90    1.80
   2  -9  -3    0.50    1.50
   2  -9  -3    0.10    1.70
  -2  -9   3   -1.20    2.00
  -2  -9   3   -2.30    1.60
   2   9  -2  167.28   10.50
  -2   9   2  165.98   10.90
  -2   9   2  173.78   11.50
   2   9  -2  180.88   11.20
   2   9  -2  170.18   11.60
  -2   9   2  176.58   11.70
   2  -9  -2  185.18   11.60
  -2  -9   2  179.28   10.80
  -2  -9   2  173.98   11.20
   2  -9  -2  154.08   11.20
  -2  -9   2  171.38   11.50
   2  -9  -2  174.48   11.00
   2   9  -1    5.40    2.60
   2   9  -1   -1.20    2.00
  -2   9   1   -1.40    1.20
  -2   9   1    2.00    2.20
  -2   9   1    0.40    1.60
   2   9  -1    2.20    1.60
   2  -9  -1    3.00    2.20
   2  -9  -1    2.20    2.00
  -2  -9   1    1.50    2.10
   2  -9  -1   -0.30    1.80
  -2  -9   1    3.40    2.20
  -2  -9   1    3.10    2.20
  -2   9   0    1.20    1.90
  -2   9   0    4.00    2.00
  -2   9   0    1.30    2.40
   2   9   0   -0.10    2.10
   2   9   0    1.10    2.00
   2   9   0   -0.30    1.10
   2  -9   0    2.20    2.20
  -2  -9   0    1.50    1.80
   2  -9   0    2.70    2.30
  -2  -9   0    0.10    2.10
   2  -9   0    1.10    2.10
  -2  -9   0    0.20    1.80
  -2   9  -1    2.00    1.80
  -2   9  -1    3.60    2.70
  -2   9  -1    5.90    2.60
   2   9   1    2.10    2.10
   2   9   1   -0.60    1.20
   2   9   1    0.80    1.80
  -2  -9  -1    4.00    2.10
  -2  -9  -1    0.60    1.70
   2  -9   1   -1.50    1.30
  -2  -9  -1    3.00    2.30
   2  -9   1    0.60    2.00
   2   9   2  172.58   11.00
  -2   9  -2  186.68   11.60
   2   9   2  185.38   11.20
  -2   9  -2  154.78   10.70
  -2   9  -2  157.18   11.70
   2   9   2  187.08   11.50
   2  -9   2  168.58   11.20
  -2  -9  -2  171.98   11.00
   2  -9   2  166.68   11.70
  -2  -9  -2  183.48   11.50
  -2  -9  -2  174.88   11.10
  -2   9  -3    2.20    1.90
  -2   9  -3   -2.40    1.50
   2   9   3    2.90    2.30
   2   9   3    0.40    1.80
  -2   9  -3   -1.70    1.70
   2   9   3    0.10    1.70
  -2  -9  -3   -0.40    1.50
   2  -9   3   -0.20    2.10
   2  -9   3   -0.40    1.70
  -2  -9  -3    0.50    1.70
  -2   9  -4   14.10    4.20
  -2   9  -4   14.30    3.80
   2   9   4   19.00    3.60
   2   9   4   13.60    3.90
   2   9   4   20.10    3.70
   2  -9   4   15.20    3.90
  -2  -9  -4   24.20    4.40
  -2  -9  -4   25.50    4.10
   2  -9   4   26.60    5.20
  -2   9  -5   10.00    3.60
   2   9   5   10.20    3.00
   2   9   5    9.50    2.70
   2   9   5   12.50    4.00
  -2   9  -5   11.60    4.00
   2  -9   5   14.30    4.00
   2  -9   5   12.80    3.60
  -2  -9  -5    9.90    3.00
  -2  -9  -5   11.20    3.20
   2   9   6    7.80    2.90
   2   9   6    5.70    2.80
   2   9   6    4.00    2.70
  -2   9  -6    6.90    2.80
   2  -9   6    8.10    3.20
  -2  -9  -6    8.60    2.80
   2  -9   6    4.80    2.10
   2   9   7   16.80    4.00
  -2   9  -7   23.70    5.20
   2   9   7   18.60    3.80
   2  -9   7   17.30    4.40
  -2  -9  -7   18.80    4.00
   2  -9   7   16.60    3.80
   2   9   8   11.00    3.40
   2   9   8    9.10    3.20
  -2   9  -8   10.10    3.90
   2  -9   8    5.50    2.80
  -2  -9  -8   11.40    3.60
   2  -9   8   10.10    3.70
   2   9   9   -1.10    1.40
  -2   9  -9   -0.40    2.60
   2   9   9    1.20    1.80
   2  -9   9    3.10    3.00
   2  -9   9    1.40    2.80
  -2  -9  -9    0.70    2.40
  -2   9 -10   29.80    6.10
   2   9  10   31.70    5.60
  -2  -9 -10   31.60    5.60
   2  -9  10   42.00    7.70
   2   9  11   72.59    7.70
  -2   9 -11   76.29    9.90
   2   9  11   69.69    8.90
  -2  -9 -11   73.79    9.80
   2  -9  11   83.89   10.50
   2  -9  11   70.09   10.50
  -2   9 -12   17.60    5.80
   2   9  12   12.00    4.20
   2   9  12   11.10    4.10
   2  -9  12   10.40    4.50
   2  -9  12    8.00    3.90
  -2  -9 -12   13.40    3.70
   2   9  13   -1.60    2.50
   2   9  13    2.50    2.60
  -2   9 -13    2.70    3.60
  -2  -9 -13    3.60    3.40
   2  -9  13    0.00    3.20
   2  -9  13    2.80    3.20
  -2   9 -14   51.19    9.40
   2   9  14   24.20    6.00
   2   9  14   28.50    6.50
   2  -9  14   41.80    8.80
  -2  -9 -14   36.70    7.50
   2  -9  14   28.90    6.50
   2   9  15    0.30    3.30
   2   9  15    4.30    3.80
  -2   9 -15    2.00    4.10
   2  -9  15    0.10    4.10
   2  -9  15   -1.10    3.70
  -2  -9 -15    4.00    3.60
   2   9  16   -2.40    4.20
   2   9  16    3.80    5.10
  -2   9 -16   -0.10    3.30
   2   9  16    3.80    3.50
  -2  -9 -16   -1.90    3.10
   2  -9  16    0.00    4.50
   2   9  17   -2.40    4.50
   2   9  17   -2.40    3.80
  -2   9 -17    0.00    3.30
  -2  -9 -17    2.10    3.90
   2  -9  17    0.40    4.80
   2  -9  17   -2.80    4.90
   2   9  18   -3.30    3.80
  -2   9 -18    4.10    3.80
   2  -9  18   -5.60    5.20
  -2  -9 -18   -0.60    4.20
  -2   9 -19    1.10    3.60
   2   9  19   -4.40    3.90
  -2  -9 -19    1.90    4.80
  -2  10  18   -7.50    4.00
  -2  10  18   -4.60    5.80
  -2  10  18   -2.90    4.10
   2  10 -18    7.00    4.00
   2 -10 -18   -0.30    3.80
  -2 -10  18    1.50    5.80
  -2  10  17   24.00    8.40
   2  10 -17   30.20    5.60
  -2  10  17   42.40    9.20
   2 -10 -17   35.80    7.20
  -2 -10  17   35.30    9.20
   2  10 -16   55.99    7.70
  -2  10  16   45.40    8.90
  -2  10  16   29.00    6.60
   2 -10 -16   39.10    6.80
  -2 -10  16   26.40    6.70
   2  10 -15   26.40    7.70
  -2  10  15   35.20    7.10
   2  10 -15   32.30    6.20
  -2  10  15   38.70    6.20
   2 -10 -15   45.70    7.80
  -2 -10  15   30.00    7.40
  -2  10  14   -3.40    2.60
  -2  10  14   -2.70    2.40
   2  10 -14    2.90    3.40
   2 -10 -14    3.10    3.20
  -2 -10  14    0.90    3.10
  -2  10  13   98.29    9.30
  -2  10  13  102.49   10.60
   2  10 -13   82.39   11.20
   2 -10 -13   95.89   11.10
  -2 -10  13   82.89   11.60
  -2 -10  13   83.39   13.10
  -2  10  12   73.89    9.10
   2  10 -12   58.09    9.10
  -2  10  12   79.09   10.90
  -2 -10  12  100.09   13.60
  -2 -10  12   69.59    9.80
   2 -10 -12   58.39    8.00
   2  10 -11    5.60    4.30
  -2  10  11    8.40    3.90
  -2  10  11    6.70    2.30
  -2 -10  11    6.20    3.60
   2 -10 -11    6.60    3.30
  -2 -10  11    7.70    3.80
  -2  10  10  281.47   18.30
  -2  10  10  285.37   19.30
   2  10 -10  360.76   20.60
   2 -10 -10  311.87   18.90
  -2 -10  10  315.47   19.90
  -2 -10  10  296.07   20.60
   2  10  -9   17.40    4.90
  -2  10   9   14.30    4.60
  -2  10   9    6.90    2.60
  -2 -10   9   11.10    3.80
  -2 -10   9   19.30    6.20
   2 -10  -9   13.00    4.10
  -2  10   8   45.10    7.80
   2  10  -8   41.30    5.60
   2  10  -8   45.80    6.90
  -2 -10   8   32.20    6.30
   2 -10  -8   41.90    6.50
  -2 -10   8   61.19    9.10
   2  10  -7  224.68   15.40
  -2  10   7  249.97   16.60
  -2  10   7  244.68   15.80
   2  10  -7  244.98   14.20
  -2  10   7  237.38   15.00
  -2 -10   7  251.17   16.00
   2 -10  -7  257.27   15.40
  -2 -10   7  222.18   16.20
   2  10  -6   75.49    7.70
  -2  10   6   97.19    7.80
   2  10  -6   81.89    6.80
  -2  10   6   80.09    8.50
  -2  10   6   83.89    8.20
  -2 -10   6   95.39   11.80
  -2 -10   6   94.69    8.50
   2 -10  -6   71.69    7.60
   2  10  -5   26.00    5.00
  -2  10   5   15.20    4.50
   2  10  -5   24.90    4.20
  -2  10   5   16.20    4.10
  -2  10   5   21.40    4.70
   2 -10  -5   19.10    4.60
   2 -10  -5   22.70    4.60
  -2 -10   5   26.40    4.90
  -2 -10   5   20.70    5.00
   2  10  -4  658.03   31.60
  -2  10   4  680.93   33.30
   2  10  -4  617.44   32.30
  -2  10   4  662.73   32.30
  -2  10   4  666.13   33.30
   2 -10  -4  659.93   33.10
   2 -10  -4  673.83   32.60
  -2 -10   4  655.43   32.80
  -2 -10   4  632.14   33.20
   2  10  -3   59.69    6.40
  -2  10   3   75.19    7.30
   2  10  -3   70.19    7.30
  -2  10   3   64.79    8.00
   2  10  -3   62.79    5.80
  -2  10   3   72.59    6.60
   2 -10  -3   67.69    6.60
  -2 -10   3   63.09    6.90
  -2 -10   3   64.39    6.70
   2  10  -2    0.10    1.60
   2  10  -2    1.50    2.10
   2  10  -2    3.50    2.20
  -2  10   2    2.70    2.30
  -2  10   2   -0.50    1.30
  -2  10   2    4.70    2.90
  -2 -10   2    4.40    2.30
   2 -10  -2    2.40    2.00
  -2 -10   2    0.40    2.20
   2 -10  -2    3.10    1.90
   2 -10  -2    1.80    1.80
  -2 -10   2    1.30    1.60
   2  10  -1    2.40    2.50
   2  10  -1    3.40    2.20
  -2  10   1    7.00    2.10
  -2  10   1    2.60    2.40
  -2  10   1    6.40    3.20
   2  10  -1    4.10    2.60
  -2 -10   1    4.90    2.60
   2 -10  -1    4.90    2.60
  -2 -10   1    5.80    2.60
   2 -10  -1    7.30    3.00
   2 -10  -1    7.80    2.80
  -2 -10   1    2.80    2.00
   2  10   0   82.99    7.10
   2  10   0   89.39    8.00
  -2  10   0   96.99    7.70
  -2  10   0   84.59    8.20
   2  10   0   92.59    7.80
  -2  10   0  100.29    8.10
  -2 -10   0   97.49    8.00
   2 -10   0  105.89    8.20
  -2 -10   0   77.99    7.10
   2 -10   0  105.99    8.70
  -2 -10   0   97.99    8.00
   2 -10   0  109.59    8.20
   2  10   1    7.80    2.10
  -2  10  -1    5.50    2.80
  -2  10  -1    3.20    1.90
   2  10   1    0.80    2.60
   2  10   1    5.80    2.60
  -2  10  -1    4.80    3.10
   2 -10   1    5.20    2.70
  -2 -10  -1    5.90    2.70
  -2 -10  -1    3.10    2.20
  -2 -10  -1    9.60    3.10
   2 -10   1    4.40    2.20
  -2  10  -2   -1.90    1.10
   2  10   2    4.60    2.10
  -2  10  -2    3.20    2.10
   2  10   2   -0.30    1.90
  -2  10  -2    3.00    3.00
   2  10   2    1.00    1.80
  -2 -10  -2    3.40    2.30
   2 -10   2    2.60    2.10
  -2 -10  -2    0.30    1.70
   2 -10   2   -1.90    1.80
  -2 -10  -2   -0.90    1.20
   2  10   3   60.79    6.10
   2  10   3   50.29    6.70
  -2  10  -3   68.89    8.20
  -2  10  -3   60.89    7.50
  -2  10  -3   72.69    6.40
   2  10   3   60.49    6.30
  -2 -10  -3   69.09    6.70
  -2 -10  -3   67.89    6.90
   2 -10   3   46.30    6.10
   2 -10   3   61.79    6.50
  -2 -10  -3   60.99    6.00
  -2  10  -4  680.83   31.80
   2  10   4  607.54   31.70
  -2  10  -4  657.93   32.30
   2  10   4  644.94   31.30
  -2  10  -4  634.54   33.00
   2  10   4  658.83   32.40
  -2 -10  -4  624.94   31.00
   2 -10   4  630.64   32.10
  -2 -10  -4  636.14   32.00
   2 -10   4  613.84   32.60
   2  10   5   17.20    4.60
  -2  10  -5   10.80    4.10
  -2  10  -5   18.70    4.60
   2  10   5   17.90    4.00
   2  10   5   21.70    4.80
   2 -10   5   18.80    4.60
  -2 -10  -5   30.30    6.10
   2 -10   5   20.60    4.20
  -2 -10  -5   23.70    4.40
   2  10   6   81.89    7.60
   2  10   6   80.69    8.40
   2  10   6   91.59    7.50
  -2  10  -6   85.09    8.40
  -2  10  -6   92.29    9.30
  -2 -10  -6   78.49    7.70
  -2 -10  -6   85.09    7.10
   2 -10   6   77.09    7.70
   2 -10   6   87.59    8.60
  -2  10  -7  250.67   15.90
   2  10   7  243.68   16.20
   2  10   7  243.18   15.30
   2  10   7  233.18   14.50
  -2 -10  -7  253.57   14.40
   2 -10   7  231.08   15.30
   2 -10   7  224.08   16.10
  -2 -10  -7  224.78   15.10
  -2  10  -8   38.60    6.60
   2  10   8   43.80    6.50
   2  10   8   47.10    6.60
  -2 -10  -8   56.69    8.20
   2 -10   8   33.70    5.90
   2 -10   8   40.60    6.90
  -2  10  -9    9.00    4.70
   2  10   9   11.10    3.90
   2  10   9    7.70    3.10
   2 -10   9   11.10    3.70
  -2 -10  -9    5.70    3.20
   2 -10   9   11.00    4.20
  -2  10 -10  303.27   19.90
   2  10  10  314.97   19.30
   2  10  10  335.87   18.90
  -2 -10 -10  320.87   19.70
   2 -10  10  284.97   20.20
   2 -10  10  294.37   19.80
   2  10  11    0.50    2.10
   2  10  11    3.90    2.80
  -2  10 -11    3.20    3.50
  -2 -10 -11    6.00    3.10
   2 -10  11    0.30    3.20
   2 -10  11   10.30    4.70
  -2  10 -12   83.29   11.20
   2  10  12   61.59    8.80
   2  10  12   70.49    8.90
   2 -10  12   81.59   11.30
  -2 -10 -12   79.69   10.80
   2 -10  12   59.19    9.90
   2  10  13   86.39   10.90
   2  10  13   92.69    9.20
  -2  10 -13   79.59   11.80
  -2 -10 -13  102.09   10.30
   2 -10  13   99.69   12.50
   2 -10  13   97.89   12.60
   2  10  14   -2.30    2.30
  -2  10 -14   -2.20    2.80
   2  10  14    0.40    3.00
  -2 -10 -14   -0.80    3.00
   2 -10  14   -0.90    4.20
   2 -10  14   -0.50    3.90
   2  10  15   29.60    6.30
  -2  10 -15   33.00    7.80
   2  10  15   16.00    5.10
  -2 -10 -15   42.90    8.60
   2 -10  15   45.80    9.50
  -2  10 -16   40.30    9.00
  -2  10 -16   40.00    8.00
   2  10  16   43.70    8.30
   2  10  16   41.70    8.00
  -2 -10 -16   26.80    7.10
   2 -10  16   29.50    7.20
   2  10  17   23.90    7.80
   2  10  17   27.90    7.50
   2  10  17   26.20    6.20
  -2  10 -17   28.00    6.00
  -2 -10 -17   27.70    7.20
   2 -10  17   31.60    7.60
  -2  10 -18    2.20    4.00
   2  10  18   -1.10    3.70
  -2 -10 -18   -3.60    3.30
   2 -10  18    0.00    4.70
  -2  11  18    1.30    4.10
  -2  11  18    1.50    6.20
   2  11 -18   -0.30    3.80
  -2  11  18   -3.50    3.70
   2 -11 -18    7.40    4.50
  -2  11  17   -8.20    4.00
  -2  11  17   -1.00    3.90
  -2 -11  17    5.50    5.30
   2 -11 -17   -2.20    3.40
   2  11 -16   -2.80    4.20
   2  11 -16    2.90    3.00
  -2  11  16    0.90    4.70
  -2  11  16   -3.10    3.30
  -2 -11  16   12.40    5.90
   2 -11 -16   -2.30    2.30
   2  11 -15   -0.40    3.40
  -2  11  15    9.20    5.00
  -2  11  15   -7.40    2.50
   2 -11 -15    5.50    4.20
  -2 -11  15   -0.40    3.60
  -2 -11  15    0.10    4.10
   2  11 -14    4.10    4.40
  -2  11  14    2.60    3.60
  -2  11  14   -0.40    2.80
   2 -11 -14    6.20    3.50
  -2 -11  14   -0.50    3.40
   2  11 -13   -2.70    3.00
  -2  11  13    0.60    2.90
  -2  11  13    1.70    2.80
   2 -11 -13    2.20    3.00
  -2 -11  13    5.70    4.40
  -2  11  12    5.30    3.00
  -2  11  12   -2.80    3.20
  -2 -11  12    5.90    5.70
  -2 -11  12    3.20    4.20
   2 -11 -12    7.30    2.90
   2  11 -11    1.60    3.70
  -2  11  11    5.00    3.30
  -2  11  11    9.80    3.30
  -2 -11  11    4.30    3.80
   2 -11 -11    7.30    3.50
  -2 -11  11    4.10    3.70
   2  11 -10   55.29    6.80
   2  11 -10   33.10    6.60
  -2  11  10   34.00    7.40
  -2  11  10   29.30    5.30
  -2 -11  10   36.60    7.50
  -2 -11  10   42.90    7.50
   2 -11 -10   29.10    5.70
  -2  11   9   12.20    3.40
   2  11  -9   21.90    4.60
   2  11  -9   10.10    3.90
  -2  11   9   14.90    5.10
   2 -11  -9   13.20    4.30
  -2 -11   9   11.30    4.20
  -2 -11   9   13.70    4.60
  -2  11   8    9.60    4.00
  -2  11   8    9.70    3.40
   2  11  -8    5.70    3.50
   2  11  -8   11.30    3.20
  -2  11   8   20.50    5.20
   2 -11  -8   14.40    4.20
  -2 -11   8   17.50    5.10
  -2 -11   8    8.50    4.00
  -2  11   7   -2.40    2.10
   2  11  -7    4.90    3.20
   2  11  -7   -1.50    1.50
  -2  11   7    4.90    3.80
  -2  11   7    4.00    2.60
   2 -11  -7    1.90    2.20
  -2 -11   7    3.60    3.70
  -2 -11   7    2.10    2.40
  -2  11   6    5.80    2.20
   2  11  -6    8.40    3.50
  -2  11   6    2.70    2.70
   2  11  -6    4.00    2.50
  -2  11   6    2.70    3.80
  -2 -11   6    3.70    2.90
  -2 -11   6    0.40    2.60
   2 -11  -6    4.10    2.10
   2 -11  -6    9.10    3.40
   2  11  -5    0.20    2.00
   2  11  -5    3.70    3.10
  -2  11   5    0.30    2.40
  -2  11   5    3.30    1.90
  -2  11   5    8.30    3.70
   2 -11  -5    1.90    2.30
  -2 -11   5    2.70    2.50
   2 -11  -5    0.10    2.00
  -2 -11   5    0.50    2.20
  -2  11   4    2.80    2.70
  -2  11   4    7.30    2.50
  -2  11   4    6.30    3.30
   2  11  -4    5.50    2.30
   2  11  -4    0.90    2.70
  -2 -11   4    3.60    2.80
   2 -11  -4    5.00    3.00
  -2 -11   4    2.90    2.30
  -2  11   3  151.98   11.60
  -2  11   3  159.38   11.10
   2  11  -3  176.68   11.60
   2  11  -3  167.28   10.70
  -2  11   3  166.88   12.00
   2  11  -3  149.59   11.70
  -2 -11   3  141.79   11.10
   2 -11  -3  158.18   11.20
  -2 -11   3  159.18   12.00
   2 -11  -3  165.18   11.70
   2 -11  -3  166.38   11.80
  -2  11   2  109.99    9.60
  -2  11   2  140.89   10.70
   2  11  -2  118.19   10.10
   2  11  -2  139.59   10.10
   2  11  -2  127.49    9.30
  -2  11   2  132.59    9.70
   2 -11  -2  123.49    9.70
   2 -11  -2  129.49   10.20
  -2 -11   2  137.09   10.50
   2 -11  -2  128.69    9.80
  -2 -11   2  132.19   10.10
  -2 -11   2  129.99    9.40
   2  11  -1   24.70    5.10
  -2  11   1   25.20    5.00
  -2  11   1   16.50    3.70
   2  11  -1   23.00    4.80
   2  11  -1   20.00    4.00
  -2  11   1   16.90    3.90
   2 -11  -1   26.60    4.80
  -2 -11   1   21.00    4.20
   2 -11  -1   23.60    4.60
  -2 -11   1   33.50    5.30
   2 -11  -1   23.50    4.50
  -2 -11   1   21.70    4.80
  -2  11   0    0.40    2.30
   2  11   0    2.30    2.40
   2  11   0   -0.90    1.10
  -2  11   0    0.10    2.00
   2  11   0   -0.30    2.40
  -2  11   0   -2.00    1.40
   2 -11   0   -1.60    1.50
  -2 -11   0   -0.50    1.70
   2 -11   0    0.80    1.40
  -2 -11   0    1.20    1.90
   2 -11   0   -1.90    1.50
  -2 -11   0    4.10    2.60
  -2  11  -1   22.10    4.10
  -2  11  -1   19.00    4.60
   2  11   1   21.70    4.80
  -2  11  -1   27.30    5.50
   2  11   1   29.90    5.40
   2  11   1   19.40    4.40
  -2 -11  -1   20.60    3.90
   2 -11   1   22.20    4.90
   2 -11   1   24.90    4.70
  -2 -11  -1   27.30    4.80
  -2 -11  -1   35.60    6.10
  -2  11  -2  113.49    9.60
   2  11   2  131.89    9.90
   2  11   2  115.09    9.40
   2  11   2  116.19    9.30
  -2  11  -2  141.09    9.80
  -2  11  -2  124.59   10.30
  -2 -11  -2  142.49   10.20
  -2 -11  -2   99.69    8.90
   2 -11   2  134.89    9.90
  -2 -11  -2  121.49    9.30
   2 -11   2  133.79   10.30
   2  11   3  165.58   11.80
   2  11   3  150.18   11.10
  -2  11  -3  186.78   17.70
   2  11   3  157.28   11.10
  -2  11  -3  169.08   11.30
  -2  11  -3  149.29   11.40
   2 -11   3  159.38   11.60
  -2 -11  -3  174.48   12.00
  -2 -11  -3  163.38   12.90
  -2 -11  -3  164.48   11.00
   2 -11   3  157.18   12.00
  -2  11  -4    8.00    2.80
  -2  11  -4    1.10    2.30
   2  11   4    3.00    2.40
  -2  11  -4    2.40    2.30
   2  11   4    4.20    1.90
   2  11   4   -0.10    2.00
  -2 -11  -4    0.80    1.70
  -2 -11  -4    0.70    2.10
   2 -11   4    6.10    2.60
   2 -11   4    8.30    3.40
  -2  11  -5    2.90    1.70
   2  11   5    4.00    2.20
   2  11   5   -0.60    2.60
   2  11   5    5.40    3.00
  -2  11  -5    3.30    3.20
  -2  11  -5    0.90    2.20
  -2 -11  -5   -0.80    1.50
  -2 -11  -5    4.40    2.80
   2 -11   5   -0.60    1.70
   2 -11   5    4.70    2.40
  -2  11  -6    5.60    2.60
   2  11   6    4.50    3.50
  -2  11  -6    5.10    2.90
   2  11   6    2.90    2.00
   2  11   6    2.10    2.10
   2 -11   6   10.80    3.90
  -2 -11  -6    4.00    2.50
   2 -11   6    3.30    2.30
  -2 -11  -6    2.90    2.00
  -2  11  -7    2.20    2.50
   2  11   7    0.50    2.80
   2  11   7    3.40    2.30
   2  11   7   -0.40    2.30
   2 -11   7    0.70    2.90
  -2 -11  -7    3.40    2.90
   2 -11   7    0.20    2.10
  -2 -11  -7    1.40    1.90
  -2  11  -8   14.40    5.70
   2  11   8   13.00    3.70
   2  11   8    4.00    3.00
   2  11   8    8.20    4.00
  -2 -11  -8   12.70    4.50
   2 -11   8    6.40    3.40
   2 -11   8   29.40    6.50
   2  11   9   17.10    4.30
   2  11   9   18.60    4.50
   2  11   9   10.80    4.60
  -2  11  -9   21.30    5.20
   2 -11   9   21.50    5.30
  -2 -11  -9   21.80    5.20
  -2  11 -10   37.10    7.40
   2  11  10   35.80    6.30
   2  11  10   53.89    8.10
   2 -11  10   29.80    6.30
   2 -11  10   64.09   10.00
  -2 -11 -10   50.59    8.40
   2  11  11    8.70    3.70
  -2  11 -11    3.90    4.10
   2  11  11   12.20    3.60
   2 -11  11    5.10    3.80
   2 -11  11    7.30    3.60
  -2 -11 -11    6.80    4.10
   2  11  12    2.30    2.90
  -2  11 -12    7.90    4.70
   2  11  12   12.50    4.30
   2 -11  12   12.50    5.50
   2 -11  12    7.20    4.00
  -2 -11 -12    6.60    3.80
   2  11  13   -0.80    2.60
   2  11  13    2.20    3.50
  -2  11 -13    1.90    3.20
   2 -11  13   -2.70    3.20
  -2 -11 -13   -1.20    2.60
   2 -11  13   -0.50    4.00
   2  11  14    5.60    3.30
  -2  11 -14    0.00    4.30
   2  11  14   -1.80    3.50
   2 -11  14    2.50    3.80
  -2 -11 -14   -6.10    2.90
   2  11  15   12.20    4.50
  -2  11 -15    0.40    3.40
   2  11  15    0.50    3.00
   2 -11  15    2.20    4.80
  -2 -11 -15    1.40    3.00
   2  11  16   -1.60    3.60
  -2  11 -16   -6.10    4.10
   2  11  16    2.30    4.00
   2 -11  16    1.30    4.50
   2 -11  16  -17.80    6.50
  -2 -11 -16   -0.30    3.40
   2  11  17   -3.00    3.20
  -2  11 -17   -1.50    4.30
  -2  11 -17   -4.90    2.90
  -2 -11 -17    2.50    4.30
   2 -11  17   -3.90    4.50
  -2  11 -18    0.80    3.80
   2  11  18   -3.70    3.80
  -2 -11 -18   -1.20    3.50
  -2  12  18    8.00    5.40
   2  12 -18   16.30    4.80
   2 -12 -18    7.30    4.60
  -2 -12  18    6.90    7.10
  -2  12  17   96.29   13.10
   2  12 -17   90.39   10.70
  -2  12  17   79.49   10.90
  -2 -12  17   63.89   11.10
   2 -12 -17   82.19   11.80
   2  12 -16    3.80    4.70
  -2  12  16    3.30    4.10
  -2  12  16    5.40    4.50
   2 -12 -16    4.20    3.70
  -2 -12  16   -1.50    5.20
   2  12 -15   79.49   12.30
  -2  12  15   63.39    9.90
  -2  12  15   69.59    9.60
   2 -12 -15   66.09   10.30
  -2 -12  15   59.49   10.10
   2  12 -14   61.69    9.90
  -2  12  14   43.20    7.90
  -2  12  14   55.29    9.10
   2 -12 -14   50.99    8.90
  -2 -12  14   53.19   10.10
  -2  12  13   61.09    9.10
   2  12 -13   32.40    7.60
   2  12 -13   58.59    7.70
  -2  12  13   53.69    9.80
  -2 -12  13   39.50    7.50
   2 -12 -13   46.60    7.70
  -2  12  12    4.70    3.10
   2  12 -12    0.70    3.80
  -2  12  12   -1.00    2.60
   2  12 -12    1.60    2.50
   2 -12 -12    3.50    3.10
  -2 -12  12   -4.70    2.40
  -2 -12  12   -1.20    3.10
  -2  12  11    5.30    2.90
  -2  12  11   -3.20    2.60
   2  12 -11    8.60    4.20
   2 -12 -11    0.70    2.40
  -2 -12  11    5.50    4.00
  -2 -12  11    1.80    3.70
  -2  12  10    1.50    2.20
   2  12 -10    2.90    2.30
  -2  12  10    2.90    2.50
   2  12 -10   11.70    4.60
  -2 -12  10    8.10    4.70
   2 -12 -10   -0.20    2.10
  -2 -12  10    6.80    3.50
   2  12  -9    3.90    3.80
   2  12  -9    4.20    2.40
  -2  12   9    0.50    2.40
  -2  12   9    6.00    3.80
  -2  12   9    5.00    3.80
  -2 -12   9    5.00    2.50
   2 -12  -9   15.30    4.30
  -2 -12   9    1.20    3.70
  -2  12   8    2.30    3.10
  -2  12   8    0.40    2.50
   2  12  -8    0.00    2.20
   2  12  -8    0.20    1.70
  -2  12   8    2.30    2.00
  -2 -12   8    0.10    1.80
  -2 -12   8    0.30    2.70
   2 -12  -8    1.10    2.20
   2  12  -7    2.80    2.60
   2  12  -7    0.30    1.50
  -2  12   7   -1.60    3.10
  -2  12   7    0.90    3.00
  -2  12   7    6.80    2.50
  -2 -12   7   -0.20    2.30
  -2 -12   7    0.80    2.60
   2 -12  -7    5.40    3.40
   2 -12  -7   -2.90    2.30
  -2  12   6   68.69    8.40
   2  12  -6   46.10    6.20
  -2  12   6   43.50    7.20
   2  12  -6   43.80    7.50
  -2  12   6   51.89    8.20
   2 -12  -6   49.10    7.70
   2 -12  -6   40.30    6.70
  -2 -12   6   46.00    7.80
  -2 -12   6   39.20    6.50
  -2  12   5  105.39    9.80
   2  12  -5   89.89    8.60
  -2  12   5   88.39    8.40
  -2  12   5   95.49    9.70
   2  12  -5   81.89    7.60
   2 -12  -5  106.29    9.00
   2 -12  -5   78.39    8.30
  -2 -12   5   91.99    8.80
  -2 -12   5   86.49    8.90
  -2  12   4    1.70    2.80
   2  12  -4   -1.30    2.00
  -2  12   4    1.60    1.80
   2  12  -4    0.50    1.90
   2  12  -4    1.40    2.50
  -2 -12   4    0.90    2.60
   2 -12  -4   -0.20    1.70
  -2 -12   4   -1.10    1.70
   2 -12  -4    0.40    2.10
  -2  12   3  447.06   25.60
   2  12  -3  458.25   23.70
   2  12  -3  459.85   25.40
  -2  12   3  450.45   24.80
  -2  12   3  422.86   23.90
   2  12  -3  466.65   24.60
   2 -12  -3  440.36   24.70
   2 -12  -3  436.46   24.70
   2 -12  -3  450.35   24.30
  -2 -12   3  454.35   25.20
  -2 -12   3  473.95   25.00
  -2  12   2   93.29    9.20
   2  12  -2  112.79   13.50
   2  12  -2  103.19    8.80
   2  12  -2  118.19    8.80
  -2  12   2  113.89    9.50
  -2  12   2  101.99    8.50
  -2 -12   2  104.99    8.60
  -2 -12   2   93.99    9.00
  -2 -12   2  110.09    9.10
   2 -12  -2   84.79    8.60
   2 -12  -2   92.49    8.60
   2 -12  -2   90.19    8.60
  -2  12   1   32.70    6.00
  -2  12   1   49.20    7.20
  -2  12   1   57.09    7.50
   2  12  -1   53.79    7.10
   2  12  -1   42.00    5.20
   2  12  -1   60.99    8.30
  -2 -12   1   50.59    6.40
  -2 -12   1   57.09    7.90
  -2 -12   1   57.89    7.60
   2 -12  -1   44.60    6.80
   2 -12  -1   30.70    5.30
   2 -12  -1   33.60    5.40
   2  12   0  412.16   22.80
   2  12   0  420.16   22.30
  -2  12   0  423.66   22.60
  -2  12   0  389.46   22.60
  -2  12   0  408.76   25.90
   2  12   0  406.86   23.00
   2 -12   0  425.46   23.70
  -2 -12   0  437.56   23.20
  -2 -12   0  417.36   22.90
   2 -12   0  398.76   22.80
  -2 -12   0  425.86   22.50
  -2  12  -1   28.90    4.90
   2  12   1   54.39    7.20
  -2  12  -1   18.90    7.30
   2  12   1   61.39    7.40
  -2  12  -1   33.40    5.80
   2  12   1   67.39    7.60
   2 -12   1   47.50    7.30
  -2 -12  -1   46.80    6.70
   2 -12   1   40.00    6.10
  -2 -12  -1   57.99    7.70
   2  12   2  106.69    9.10
  -2  12  -2   87.49    9.30
   2  12   2  114.59    8.80
   2  12   2   88.79    8.50
  -2  12  -2  105.89    8.60
  -2  12  -2  105.79    8.90
  -2 -12  -2  111.49    9.20
   2 -12   2   98.59    8.80
  -2 -12  -2  102.59    8.70
   2 -12   2   86.19    8.80
  -2 -12  -2  114.69    9.30
   2  12   3  464.15   24.40
  -2  12  -3  436.06   25.50
   2  12   3  474.15   24.70
  -2  12  -3  488.05   24.50
   2  12   3  428.46   24.50
  -2  12  -3  441.26   24.60
  -2 -12  -3  442.16   24.70
  -2 -12  -3  460.95   24.50
   2 -12   3  443.86   24.70
   2 -12   3  455.35   25.40
  -2 -12  -3  439.06   24.00
   2  12   4   -1.20    1.60
   2  12   4    1.80    2.60
  -2  12  -4    2.80    2.00
  -2  12  -4    0.90    2.30
  -2  12  -4    0.40    2.40
   2  12   4   -0.90    1.70
   2 -12   4   -0.10    2.30
   2 -12   4    2.20    2.40
  -2 -12  -4    2.50    1.90
  -2 -12  -4    1.70    2.10
   2  12   5   96.79    8.50
   2  12   5   87.79    8.80
  -2  12  -5  109.49    8.70
   2  12   5   93.09    8.10
  -2  12  -5   83.19    8.50
  -2  12  -5   59.99    8.30
   2 -12   5   71.59    7.60
  -2 -12  -5   97.69    8.00
  -2 -12  -5   85.69    8.40
   2 -12   5   85.49    8.80
  -2  12  -6   35.90    7.90
  -2  12  -6   38.70    6.40
  -2  12  -6   43.00    7.80
   2  12   6   39.60    6.10
   2  12   6   39.20    6.60
   2  12   6   33.90    5.10
   2 -12   6   44.10    7.70
   2 -12   6   33.20    6.10
  -2 -12  -6   48.80    7.40
  -2 -12  -6   51.89    7.20
  -2  12  -7   -0.50    2.90
   2  12   7    1.50    3.30
   2  12   7   -1.40    1.20
   2  12   7   -1.50    2.10
  -2 -12  -7    1.20    2.20
   2 -12   7    2.90    2.40
   2 -12   7    0.70    1.80
  -2 -12  -7    1.90    2.50
   2  12   8   -1.50    1.70
   2  12   8    1.70    3.10
   2  12   8   -1.70    2.10
  -2  12  -8   -2.40    2.90
   2 -12   8   -2.80    2.40
   2 -12   8   -1.50    2.40
  -2 -12  -8   -1.80    2.20
   2  12   9    5.40    3.40
   2  12   9    2.60    3.50
   2  12   9    4.80    3.10
  -2  12  -9    5.70    3.90
  -2 -12  -9    1.60    2.30
   2 -12   9    1.60    3.10
   2 -12   9    1.30    2.40
   2  12  10    6.30    3.10
   2  12  10    3.30    4.80
  -2  12 -10    3.50    3.10
   2 -12  10    2.80    3.10
   2 -12  10    3.20    3.10
  -2 -12 -10    5.40    3.40
   2  12  11    0.50    2.70
   2  12  11   -1.10    2.30
  -2  12 -11    6.40    3.80
  -2 -12 -11    1.20    2.00
   2 -12  11    0.10    3.10
   2 -12  11    1.10    3.50
   2  12  12   -2.30    2.10
  -2  12 -12    2.20    4.30
   2  12  12    1.50    3.40
   2 -12  12   -0.20    2.70
   2 -12  12    1.60    3.60
  -2 -12 -12    2.50    3.10
   2  12  13   37.00    6.80
  -2  12 -13   46.30    8.70
   2  12  13   42.70    8.10
   2 -12  13   66.29   11.00
  -2 -12 -13   47.70    8.70
   2 -12  13   57.19    9.10
   2  12  14   28.40   10.50
   2  12  14   59.99    9.20
  -2  12 -14   52.69    9.90
  -2 -12 -14   55.39    9.30
   2 -12  14   48.30    9.10
  -2  12 -15   49.60    9.90
   2  12  15   46.70    8.50
   2  12  15   79.99   10.40
   2 -12  15   53.49    9.90
   2 -12  15   24.60    7.70
  -2 -12 -15   67.49    9.80
   2  12  16    3.20    3.50
   2  12  16    2.20    3.70
  -2  12 -16   -2.90    4.80
   2 -12  16    0.60    4.90
  -2 -12 -16   -0.50    4.30
  -2  12 -17   69.09   12.50
  -2  12 -17   86.89   11.20
   2  12  17  100.29   12.60
  -2 -12 -17  113.19   13.60
   2 -12  17   91.89   14.30
  -2  12 -18   11.90    4.70
   2  12  18    8.30    5.00
  -2 -12 -18    8.20    5.10
   2  13 -17   -0.90    3.20
   2  13 -17    0.40    4.10
   2  13 -17    2.80    5.70
  -2  13  17   -1.70    3.70
  -2  13  17   -2.40    5.30
  -2 -13  17    3.70    5.20
   2 -13 -17    1.20    4.20
   2  13 -16   -2.50    5.00
   2  13 -16   -6.00    3.50
  -2  13  16    3.80    4.20
  -2  13  16   -3.30    3.60
   2 -13 -16    2.70    3.70
  -2 -13  16    2.80    6.30
  -2  13  15    5.40    3.70
  -2  13  15   12.30    6.30
   2  13 -15    5.70    5.30
   2  13 -15   11.40    4.30
  -2 -13  15    9.50    5.70
   2 -13 -15   19.60    5.80
   2  13 -14   -8.80    2.50
  -2  13  14   -1.60    3.70
  -2  13  14   -1.40    3.00
   2  13 -14   -2.80    3.40
  -2 -13  14    4.80    4.50
  -2 -13  14    8.40    5.90
   2 -13 -14    4.40    3.70
  -2  13  13    2.70    3.20
   2  13 -13    4.80    3.00
  -2  13  13    3.10    3.20
   2  13 -13    0.10    3.80
   2 -13 -13    4.10    3.60
  -2 -13  13    7.70    5.00
  -2  13  12   10.20    5.60
  -2  13  12   13.90    4.40
  -2  13  12   21.50    6.10
   2  13 -12   16.40    4.40
   2  13 -12   12.10    5.60
  -2 -13  12   14.70    5.10
   2 -13 -12   11.50    4.70
  -2  13  11    1.50    2.60
   2  13 -11    2.50    2.20
  -2  13  11    3.30    3.40
  -2  13  11   -2.00    4.40
   2 -13 -11   -0.60    2.90
  -2 -13  11    3.40    4.00
  -2 -13  11    4.50    4.30
   2  13 -10    2.60    2.20
  -2  13  10    5.70    4.80
   2  13 -10    0.00    2.50
  -2  13  10    4.40    3.30
  -2  13  10    7.30    3.70
  -2 -13  10    4.70    3.50
   2 -13 -10    2.90    3.10
  -2 -13  10    1.10    4.80
  -2  13   9    2.60    3.10
  -2  13   9    2.20    3.60
   2  13  -9    4.80    3.10
  -2  13   9   -0.30    2.00
  -2 -13   9    0.20    3.30
   2 -13  -9    3.10    3.00
  -2 -13   9   -0.70    2.70
  -2  13   8   -2.20    2.30
   2  13  -8    8.60    3.40
  -2  13   8   -2.20    2.70
  -2  13   8    4.40    2.50
   2  13  -8    3.20    2.90
  -2 -13   8   -0.50    2.10
   2 -13  -8    3.10    2.50
   2 -13  -8    1.80    2.50
  -2 -13   8    3.10    2.60
   2  13  -7   25.80    6.00
  -2  13   7   26.70    6.40
  -2  13   7   22.00    5.60
  -2  13   7   15.00    3.80
   2  13  -7   26.20    5.10
   2 -13  -7   28.10    6.20
   2 -13  -7   21.30    5.40
  -2 -13   7   20.70    4.80
  -2 -13   7   18.30    5.00
   2  13  -6    3.70    2.50
   2  13  -6    1.50    2.40
  -2  13   6    5.30    4.30
  -2  13   6    7.20    2.90
  -2  13   6    1.90    2.50
  -2 -13   6   -0.60    2.50
  -2 -13   6    6.60    3.50
   2 -13  -6    4.30    2.90
   2 -13  -6    4.00    3.20
   2  13  -5    4.40    2.60
  -2  13   5    0.90    2.00
  -2  13   5   -0.20    3.00
  -2  13   5    1.20    2.10
   2  13  -5    4.40    3.30
   2 -13  -5    1.40    2.30
   2 -13  -5    3.80    3.10
  -2 -13   5    1.20    2.60
  -2 -13   5    2.30    2.90
   2  13  -4    2.50    2.80
   2  13  -4   11.90    3.70
  -2  13   4    6.60    2.90
   2  13  -4    7.50    2.70
  -2  13   4    7.50    3.80
  -2  13   4   10.70    4.00
  -2 -13   4    6.60    3.30
   2 -13  -4    6.90    2.80
  -2 -13   4    5.50    3.10
   2 -13  -4    6.00    2.70
  -2  13   3   66.29    8.40
  -2  13   3   73.99    9.10
   2  13  -3   49.40    7.20
   2  13  -3   50.99    6.40
  -2  13   3   47.30    7.00
   2  13  -3   47.00    7.00
  -2 -13   3   74.19   10.60
   2 -13  -3   58.29    7.50
  -2 -13   3   50.89    7.50
   2 -13  -3   52.19    7.60
   2 -13  -3   74.79    7.40
   2  13  -2    2.90    2.60
  -2  13   2    4.40    3.00
   2  13  -2    3.90    2.00
  -2  13   2    0.40    2.30
   2  13  -2    8.50    3.30
  -2  13   2    2.70    1.70
   2 -13  -2    1.90    2.10
  -2 -13   2    4.10    2.80
  -2 -13   2    3.80    2.50
   2 -13  -2    0.60    1.50
  -2 -13   2    1.40    2.10
   2 -13  -2    3.90    2.40
   2  13  -1   11.80    4.20
  -2  13   1   16.50    4.60
   2  13  -1   13.30    4.40
   2  13  -1    7.90    2.70
  -2  13   1   15.80    4.80
  -2 -13   1   15.40    4.40
   2 -13  -1   25.60    5.50
   2 -13  -1   14.80    3.70
  -2 -13   1   10.50    3.50
  -2 -13   1   15.10    4.60
   2 -13  -1   16.90    4.50
   2  13   0   -0.60    2.40
   2  13   0    0.20    2.50
  -2  13   0   -2.70    2.20
   2  13   0   -2.70    1.30
  -2  13   0    0.50    2.20
  -2  13   0   -1.10    2.20
   2 -13   0   -1.00    1.80
  -2 -13   0   -0.10    2.00
  -2 -13   0   -0.70    2.50
   2 -13   0   -0.60    1.60
  -2 -13   0    1.80    2.40
   2  13   1   11.70    3.60
  -2  13  -1   17.00    4.70
  -2  13  -1   14.10    4.40
   2  13   1   15.50    4.20
  -2  13  -1   15.60    4.40
   2  13   1    9.20    3.40
   2 -13   1   12.30    4.00
  -2 -13  -1   17.80    3.80
  -2 -13  -1   15.30    4.10
  -2 -13  -1    8.40    3.30
   2 -13   1   24.10    5.20
   2  13   2    3.20    2.40
   2  13   2    2.30    2.40
  -2  13  -2    1.00    2.40
  -2  13  -2    0.60    2.50
  -2  13  -2    1.00    1.90
   2  13   2    0.90    2.50
  -2 -13  -2    2.40    2.30
  -2 -13  -2    5.40    3.00
   2 -13   2    1.80    3.00
  -2 -13  -2    2.30    2.00
   2 -13   2    3.90    2.70
   2  13   3   59.99    7.90
   2  13   3   62.69    8.20
  -2  13  -3   52.29    7.30
   2  13   3   52.99    7.20
  -2  13  -3   52.99    7.80
  -2 -13  -3   55.59    7.60
   2 -13   3   50.39    7.40
  -2 -13  -3   53.29    7.00
  -2 -13  -3   74.39    9.40
   2 -13   3   58.79    8.60
   2  13   4    5.70    2.60
   2  13   4   12.50    3.70
  -2  13  -4    0.20    2.60
  -2  13  -4    6.90    2.60
   2  13   4    3.90    3.10
  -2  13  -4    7.40    3.80
   2 -13   4    9.40    3.40
  -2 -13  -4    6.40    2.90
  -2 -13  -4    8.20    2.50
  -2  13  -5    1.40    2.10
  -2  13  -5    3.70    2.60
   2  13   5    2.50    2.70
   2  13   5    4.60    2.90
  -2  13  -5    5.30    4.00
   2  13   5    0.80    1.80
   2 -13   5    3.60    2.30
  -2 -13  -5    5.50    3.20
  -2 -13  -5    1.90    1.70
   2 -13   5    6.30    3.20
   2  13   6    2.30    2.40
   2  13   6    0.00    3.00
   2  13   6    2.90    2.50
  -2  13  -6    1.10    3.00
  -2  13  -6    4.20    2.50
  -2  13  -6    2.10    3.80
   2 -13   6    5.20    2.40
  -2 -13  -6    5.80    2.80
   2 -13   6   -0.10    2.80
  -2 -13  -6    3.50    3.00
   2  13   7   25.10    5.80
  -2  13  -7   19.00    4.70
  -2  13  -7   23.00    6.20
   2  13   7   21.40    4.40
  -2  13  -7   25.30    5.60
   2  13   7   18.80    4.90
  -2 -13  -7   17.90    4.60
   2 -13   7   27.90    5.90
  -2 -13  -7   17.50    4.60
   2 -13   7   27.40    5.90
   2  13   8    7.80    3.90
  -2  13  -8    7.30    3.70
   2  13   8    4.00    3.30
   2  13   8    3.50    2.60
   2 -13   8    2.30    2.50
   2 -13   8    9.40    3.90
  -2 -13  -8    2.50    3.10
  -2 -13  -8    2.90    2.60
   2  13   9    2.60    2.20
   2  13   9    2.00    2.60
  -2  13  -9    1.70    3.30
   2  13   9   10.20    4.60
  -2 -13  -9    0.50    2.60
   2 -13   9    4.20    3.40
   2 -13   9    3.50    3.50
  -2  13 -10    0.80    3.80
   2  13  10   14.70    4.40
   2  13  10    1.50    2.30
   2  13  10   14.50    5.50
  -2 -13 -10    9.50    4.10
   2 -13  10    2.80    3.50
   2 -13  10    6.00    3.20
   2  13  11    4.30    2.80
   2  13  11    1.30    2.90
   2  13  11    4.00    4.00
  -2  13 -11    7.80    4.10
  -2 -13 -11    5.40    3.70
   2 -13  11    3.60    3.60
   2 -13  11    0.10    3.70
  -2  13 -12   12.60    4.20
   2  13  12    6.60    3.40
   2  13  12    9.00    4.60
   2  13  12   19.30    6.60
   2 -13  12   16.10    6.40
   2 -13  12   19.10    5.60
  -2 -13 -12    9.70    4.90
  -2  13 -13   -0.80    4.10
   2  13  13    8.90    4.70
   2  13  13    3.60    5.50
   2  13  13   10.40    4.00
  -2 -13 -13    3.30    4.10
   2 -13  13    6.70    3.70
   2  13  14   -3.80    3.40
  -2  13 -14   -3.90    3.00
   2  13  14   -2.00    2.60
   2 -13  14   -8.40    2.90
  -2 -13 -14   -1.30    3.10
   2 -13  14   -2.70    4.00
   2  13  15    9.80    5.00
   2  13  15   14.10    5.60
  -2  13 -15    2.60    3.80
  -2 -13 -15    6.50    4.90
   2 -13  15    7.50    6.10
   2  13  16   -4.00    2.90
  -2  13 -16   -5.00    4.00
   2 -13  16    2.50    5.90
  -2 -13 -16   -0.60    5.50
   2  13  17    4.70    3.90
  -2  13 -17   10.10    6.20
   2 -13  17    4.80    6.80
  -2 -13 -17    1.10    3.70
   2  14 -17   -5.80    4.70
   2  14 -17    2.10    4.60
  -2  14  17    0.20    4.40
  -2 -14  17   -9.00   10.00
   2 -14 -17   -2.90    4.00
  -2  14  16    0.30    4.70
   2  14 -16   -0.90    3.90
  -2  14  16    4.60    5.10
   2  14 -16    0.60    4.40
   2 -14 -16   -1.60    3.30
  -2 -14  16   -2.50    5.10
   2  14 -15    9.10    4.20
  -2  14  15    7.00    4.30
  -2  14  15   10.80    5.20
   2  14 -15   11.90    5.80
  -2  14  15    1.10    4.70
  -2 -14  15    3.00    5.40
   2 -14 -15   10.80    4.80
  -2  14  14    4.80    4.20
  -2  14  14    9.80    6.10
   2  14 -14   -0.20    3.30
  -2  14  14   -0.30    3.40
   2  14 -14    3.20    3.20
   2 -14 -14    9.80    4.80
  -2 -14  14    9.80    4.90
  -2  14  13   -4.00    4.20
  -2  14  13    2.10    3.20
  -2  14  13    2.40    3.70
   2  14 -13    3.70    3.10
   2  14 -13   -2.90    3.60
   2 -14 -13    2.10    2.80
  -2 -14  13    4.10    4.20
  -2 -14  13    1.90    5.10
   2  14 -12  155.88   14.70
  -2  14  12  170.98   14.70
   2  14 -12  146.49   11.80
  -2  14  12  183.88   16.20
  -2  14  12  155.18   13.40
   2 -14 -12  176.48   14.20
  -2 -14  12  147.79   14.10
   2  14 -11    5.30    3.00
   2  14 -11   -1.40    4.50
  -2  14  11   11.10    5.10
  -2  14  11    6.30    3.90
  -2  14  11    7.90    4.70
   2 -14 -11    4.20    3.40
  -2 -14  11   -1.00    5.90
  -2 -14  11    2.50    3.30
  -2  14  10  215.88   17.70
   2  14 -10  228.98   14.60
  -2  14  10  204.88   15.50
  -2  14  10  205.18   16.40
   2  14 -10  178.68   17.80
   2 -14 -10  243.48   16.10
  -2 -14  10  201.78   18.20
  -2 -14  10  190.18   17.10
  -2  14   9   22.30    5.60
  -2  14   9   13.20    5.50
   2  14  -9    7.30    3.10
  -2  14   9   27.50    6.50
   2  14  -9   18.00    5.50
   2 -14  -9   19.20    5.80
  -2 -14   9    7.70    4.70
  -2 -14   9   18.20    4.90
  -2  14   8   47.70    8.10
  -2  14   8   50.99    9.20
   2  14  -8   48.50    7.50
  -2  14   8   50.09    7.60
   2  14  -8   53.79    7.60
  -2 -14   8   71.59   11.10
   2 -14  -8   41.10    7.30
   2 -14  -8   46.30    7.20
  -2 -14   8   33.60    6.30
  -2  14   7    7.20    3.20
  -2  14   7    2.40    4.00
   2  14  -7    4.10    2.80
  -2  14   7    6.00    4.30
   2  14  -7    9.30    3.50
  -2 -14   7    9.50    3.60
   2 -14  -7   14.10    4.90
   2 -14  -7   10.40    3.30
  -2 -14   7   10.50    3.80
   2  14  -6    4.90    3.60
  -2  14   6    4.40    3.90
  -2  14   6    4.80    2.60
   2  14  -6    4.40    3.00
  -2  14   6    4.00    3.50
  -2 -14   6    2.80    3.10
   2 -14  -6    5.50    3.30
   2 -14  -6    0.90    1.90
  -2 -14   6    1.30    2.10
  -2  14   5  129.39   11.20
  -2  14   5  103.39   10.70
   2  14  -5  112.39   10.40
  -2  14   5  120.09   10.30
  -2 -14   5  104.29   10.50
   2 -14  -5  123.89   10.60
  -2 -14   5  103.29   10.20
   2 -14  -5  115.09   10.40
  -2  14   4  150.08   11.70
  -2  14   4  152.98   14.60
  -2  14   4  150.38   12.70
   2  14  -4  165.08   13.30
   2  14  -4  160.58   12.30
  -2 -14   4  151.88   12.20
  -2 -14   4  162.58   13.20
   2 -14  -4  153.88   12.10
   2 -14  -4  160.68   12.50
   2  14  -3    0.50    3.20
  -2  14   3   -0.20    2.50
  -2  14   3    2.90    2.50
  -2  14   3    0.70    2.30
   2  14  -3   -1.00    2.20
   2 -14  -3    1.80    2.40
   2 -14  -3    1.30    2.60
  -2 -14   3    2.30    2.40
   2 -14  -3    1.10    1.80
  -2 -14   3    3.40    3.00
   2  14  -2   60.69    8.00
  -2  14   2   58.19    8.30
  -2  14   2   62.49    8.50
  -2  14   2   71.39    9.40
   2  14  -2   47.60    7.20
  -2 -14   2   61.29    8.00
  -2 -14   2   57.39    8.30
   2 -14  -2   42.30    6.40
  -2 -14   2   77.79    7.90
   2 -14  -2   85.09    9.80
   2 -14  -2   55.69    7.60
  -2  14   1   33.60    6.20
   2  14  -1   54.99    7.90
   2  14  -1   36.80    6.10
   2  14  -1   37.80    5.50
  -2  14   1   32.50    5.80
  -2  14   1   31.30    6.00
   2 -14  -1   35.10    6.30
  -2 -14   1   39.60    6.70
   2 -14  -1   27.40    5.30
  -2 -14   1   51.89    7.40
   2 -14  -1   49.30    7.50
   2  14   0    3.30    3.00
   2  14   0    0.50    2.30
  -2  14   0    8.10    3.30
  -2  14   0    7.60    3.80
   2  14   0    0.30    1.40
  -2  14   0    2.40    1.90
   2 -14   0    7.80    3.00
  -2 -14   0    4.10    3.00
  -2 -14   0   -0.80    2.00
   2 -14   0    4.60    2.30
  -2 -14   0   -0.50    2.20
   2  14   1   29.30    5.60
  -2  14  -1   22.70    5.30
  -2  14  -1   43.40    5.80
  -2  14  -1   41.70    6.30
   2  14   1   30.70    4.90
   2  14   1   41.80    6.90
  -2 -14  -1   33.50    5.20
   2 -14   1   45.20    7.00
  -2 -14  -1   41.50    6.70
   2 -14   1   35.80    6.30
  -2 -14  -1   32.90    5.80
  -2  14  -2   58.89    9.40
  -2  14  -2   44.40    6.40
   2  14   2   84.69   11.80
   2  14   2   57.29    7.90
  -2  14  -2   62.29    8.90
   2  14   2   48.10    6.60
   2 -14   2   59.89    8.80
  -2 -14  -2   58.79    8.10
  -2 -14  -2   45.60    6.60
  -2 -14  -2   65.99    8.70
   2 -14   2   51.59    7.60
   2  14   3   -2.10    2.10
  -2  14  -3   -3.10    1.90
  -2  14  -3    4.00    2.60
  -2  14  -3    2.10    2.40
   2  14   3   -0.80    2.10
  -2 -14  -3   -1.60    2.00
   2 -14   3    0.10    1.90
  -2 -14  -3   -0.80    2.00
   2 -14   3    5.00    3.00
  -2 -14  -3    0.90    2.20
  -2  14  -4  161.78   11.90
   2  14   4  133.89   12.90
   2  14   4  143.39   11.80
   2  14   4  171.48   13.20
  -2  14  -4  142.69   12.20
  -2  14  -4  163.58   13.50
  -2 -14  -4  159.88   12.40
   2 -14   4  154.18   12.80
   2 -14   4  178.48   13.00
  -2 -14  -4  140.09   11.40
  -2  14  -5  111.19    9.80
   2  14   5   93.79   10.20
   2  14   5  120.59   11.80
  -2  14  -5  112.39   11.20
   2  14   5  128.69   10.60
  -2 -14  -5  101.59    9.80
   2 -14   5  105.49   10.60
  -2 -14  -5  102.89    9.30
   2 -14   5  122.89   10.70
  -2  14  -6    0.70    3.10
  -2  14  -6    0.40    3.50
   2  14   6    3.80    2.90
  -2  14  -6    7.00    3.10
   2  14   6   -0.10    3.30
   2 -14   6    2.20    2.80
   2 -14   6    6.80    3.30
  -2 -14  -6    7.10    3.20
  -2 -14  -6    4.50    2.40
  -2  14  -7   10.70    4.00
  -2  14  -7    6.50    3.80
   2  14   7   10.00    3.90
   2  14   7   14.70    4.60
  -2  14  -7   10.30    3.60
   2  14   7   12.10    4.40
  -2 -14  -7    9.90    3.20
   2 -14   7   24.90    6.20
   2 -14   7    5.70    3.40
  -2 -14  -7   16.20    5.00
  -2  14  -8   41.90    8.10
   2  14   8   38.20    6.50
  -2  14  -8   55.39    7.90
   2  14   8   50.39    7.40
   2  14   8   50.79    9.00
  -2 -14  -8   46.40    7.60
   2 -14   8   39.70    8.00
   2 -14   8   48.00    8.70
  -2 -14  -8   52.19    7.80
   2  14   9   26.20    6.70
  -2  14  -9   15.50    5.40
   2  14   9   16.70    4.70
  -2  14  -9   21.20    5.10
  -2 -14  -9   16.00    5.60
   2 -14   9   23.60    5.20
   2 -14   9   27.80    7.10
  -2  14 -10  210.98   16.70
   2  14  10  227.28   15.40
   2  14  10  229.58   17.90
   2  14  10  210.78   16.10
  -2 -14 -10  203.48   16.00
   2 -14  10  190.98   16.20
   2 -14  10  216.28   17.70
   2  14  11    4.70    4.90
   2  14  11    4.30    3.00
   2  14  11    9.90    4.30
  -2  14 -11    8.40    4.50
  -2 -14 -11   10.80    4.10
   2 -14  11    1.50    4.00
   2 -14  11    3.20    3.60
  -2  14 -12  176.48   15.50
   2  14  12  159.48   13.20
   2  14  12  138.49   14.60
   2  14  12  159.68   15.50
  -2 -14 -12  189.88   15.00
   2 -14  12  152.98   14.50
   2  14  13   -0.70    3.50
   2  14  13    2.50    3.80
   2  14  13    5.90    5.10
  -2  14 -13   -2.90    3.70
  -2 -14 -13   12.10    5.20
   2 -14  13    4.30    4.10
   2 -14  13    7.30    4.00
   2  14  14   -2.00    3.90
   2  14  14    4.20    4.10
   2  14  14   14.10    6.20
  -2  14 -14   -5.00    4.20
  -2 -14 -14    8.10    3.50
   2 -14  14   10.70    6.50
   2 -14  14    3.70    5.40
  -2  14 -15   10.10    6.80
   2  14  15   11.30    4.70
   2  14  15   -0.80    5.40
  -2 -14 -15    8.00    5.00
   2 -14  15   13.90    8.70
   2  14  16   -0.70    3.90
  -2  14 -16   -0.40    5.00
   2  14  16   -1.30    4.50
  -2 -14 -16    0.30    4.30
   2 -14  16   -0.60    6.10
  -2  14 -17   -1.70    5.70
   2  14  17    2.10    4.60
  -2 -14 -17    3.70    4.70
   2  15 -16   11.10    5.50
   2  15 -16    1.10    5.40
  -2  15  16   -0.50    4.10
  -2  15  16    8.20    7.40
  -2 -15  16    1.70    5.80
   2 -15 -16    4.70    3.80
   2  15 -15   -3.70    5.10
   2  15 -15    4.70    4.20
  -2  15  15    3.20    4.90
  -2  15  15    0.70    3.50
  -2  15  15    1.50    4.90
   2 -15 -15   -1.30    3.30
  -2 -15  15  -12.90    4.30
   2  15 -14   -3.00    2.90
  -2  15  14   -2.20    3.60
  -2  15  14   -8.60    4.00
   2  15 -14    2.30    4.70
  -2  15  14    1.00    4.50
  -2 -15  14   -3.20    3.90
   2 -15 -14    5.20    4.00
  -2  15  13    3.00    2.90
   2  15 -13    0.30    3.10
   2  15 -13    1.90    4.60
  -2  15  13   -0.90    3.30
  -2  15  13   -0.90    3.50
  -2 -15  13   -0.20    3.30
   2 -15 -13    3.60    3.80
  -2  15  12   -2.10    3.30
   2  15 -12   -5.40    2.50
  -2  15  12    1.60    3.80
  -2  15  12    0.00    4.70
   2  15 -12    6.20    5.20
  -2 -15  12    1.00    3.50
   2 -15 -12   -1.90    2.30
  -2 -15  12   -2.10    3.80
   2  15 -11    9.40    5.20
  -2  15  11    6.00    5.00
  -2  15  11   11.70    4.70
  -2  15  11    2.40    3.30
   2 -15 -11    0.60    2.70
  -2 -15  11   12.60    5.50
   2  15 -10    2.20    3.50
  -2  15  10   -2.30    2.90
  -2  15  10    1.40    3.60
  -2  15  10    5.00    4.90
   2  15 -10    4.30    2.80
   2 -15 -10   -2.90    2.40
  -2 -15  10    2.20    3.20
  -2  15   9    9.80    4.60
  -2  15   9    4.60    3.90
   2  15  -9    1.00    2.80
   2  15  -9    9.80    4.40
  -2  15   9    3.50    2.80
  -2 -15   9    3.70    3.80
   2 -15  -9    9.50    4.20
   2  15  -8   35.60    5.80
  -2  15   8   29.70    6.80
  -2  15   8   23.90    6.60
  -2  15   8   29.00    6.50
   2  15  -8   46.70    8.30
   2 -15  -8   20.50    5.60
  -2 -15   8   22.80    5.40
  -2 -15   8   30.70    7.40
   2 -15  -8   19.30    5.20
  -2  15   7    0.50    2.30
   2  15  -7   -3.00    1.90
  -2  15   7   -2.00    2.80
  -2  15   7   -7.10    2.70
   2  15  -7    2.40    2.70
   2 -15  -7    0.40    3.20
   2 -15  -7    2.30    2.50
  -2 -15   7    3.30    3.60
  -2 -15   7   -0.70    2.60
   2  15  -6    8.10    3.90
  -2  15   6   11.70    4.40
   2  15  -6   11.00    3.70
  -2  15   6    9.40    4.00
  -2  15   6    9.50    4.20
  -2 -15   6   10.40    3.60
   2 -15  -6   12.20    4.40
  -2 -15   6   10.20    4.20
   2 -15  -6    7.30    3.60
  -2  15   5    8.30    3.50
  -2  15   5    1.80    3.50
   2  15  -5    9.60    4.00
   2  15  -5    7.60    2.90
  -2  15   5    6.60    3.70
  -2 -15   5   -0.90    2.70
   2 -15  -5    5.00    3.50
   2 -15  -5    5.20    2.90
  -2 -15   5    5.00    3.00
   2  15  -4   16.20    4.40
  -2  15   4    9.00    4.30
   2  15  -4   11.80    4.40
  -2  15   4    4.40    3.20
  -2  15   4   15.60    4.70
   2  15  -4    9.40    4.40
  -2 -15   4   11.50    3.90
   2 -15  -4   12.40    4.00
   2 -15  -4    5.90    3.00
  -2 -15   4   19.70    5.70
   2  15  -3   -4.30    2.50
  -2  15   3   -3.20    2.00
  -2  15   3   -0.60    2.80
   2  15  -3    3.20    3.10
   2  15  -3   -0.20    1.70
  -2  15   3   -0.60    2.10
   2 -15  -3   -4.10    1.30
  -2 -15   3   -2.20    2.20
   2 -15  -3    0.60    1.80
   2 -15  -3   -0.10    2.40
  -2 -15   3   -0.70    1.90
   2  15  -2   15.80    4.50
   2  15  -2   10.70    3.80
   2  15  -2   12.00    4.20
  -2  15   2   11.30    4.90
  -2  15   2   14.20    5.00
  -2  15   2    6.40    3.00
   2 -15  -2   14.80    4.70
  -2 -15   2   10.70    4.10
  -2 -15   2   11.80    3.80
   2 -15  -2   12.40    3.60
  -2 -15   2    9.00    3.50
   2 -15  -2   10.90    3.80
  -2  15   1   -1.10    2.90
   2  15  -1   -1.60    1.80
  -2  15   1    0.40    1.50
   2  15  -1    1.60    2.90
   2  15  -1    1.10    2.90
  -2  15   1    3.10    3.00
   2 -15  -1   -0.70    2.50
  -2 -15   1    2.40    2.80
  -2 -15   1    1.10    2.30
   2 -15  -1   -3.60    2.10
   2 -15  -1   -1.60    2.30
  -2 -15   1    0.30    1.90
   2  15   0   -1.50    2.50
  -2  15   0   -2.00    2.00
   2  15   0   -0.20    2.60
  -2  15   0    0.00    1.60
  -2  15   0   -1.40    1.90
   2  15   0    0.60    2.20
   2 -15   0   -3.00    1.70
   2 -15   0   -1.70    1.80
  -2 -15   0    1.50    2.50
  -2 -15   0   -0.20    1.70
  -2 -15   0   -0.80    2.20
   2  15   1    2.10    3.00
  -2  15  -1    0.30    1.90
  -2  15  -1    0.50    2.70
   2  15   1   -0.10    3.20
   2  15   1    1.90    1.80
  -2  15  -1    0.00    2.40
   2 -15   1   -0.40    2.20
  -2 -15  -1    2.20    2.70
  -2 -15  -1    1.10    2.10
  -2 -15  -1   -0.30    2.10
   2 -15   1    2.20    2.20
   2  15   2    6.50    3.60
  -2  15  -2    9.50    4.20
[truncated: 2,683,687 more chars]
