# Supplementary material for: Promiscuity in Molecular Mimics of the Cysteine Dioxygenase: Effects of Selenium in the Substrate and Cobalt as the Central Metal Ion
Source: Angew Chem Int Ed Engl. 2025 Aug 19;64(40):e202507578. doi: 10.1002/anie.202507578 (PMC12462750; doi:10.1002/anie.202507578)
Supplement: Supplementary file 2 — Supporting Information [file ANIE-64-e202507578-s001.zip › 4b_ew052.cif]

 
data_4b_EW052
 
_audit_creation_method            'SHELXL-2018/3'
_shelx_SHELXL_version_number      '2018/3'
_chemical_name_systematic         ?
_chemical_name_common             ?
_chemical_melting_point           ?
_chemical_formula_moiety          ?
_chemical_formula_sum
 'C50 H58 B Fe N7 Se' 
_chemical_formula_weight          902.65

loop_
 _atom_type_symbol
 _atom_type_description
 _atom_type_scat_dispersion_real
 _atom_type_scat_dispersion_imag
 _atom_type_scat_source
 'C'  'C'   0.0033   0.0016
 'International Tables Vol C Tables 4.2.6.8 and 6.1.1.4'
 'H'  'H'   0.0000   0.0000
 'International Tables Vol C Tables 4.2.6.8 and 6.1.1.4'
 'B'  'B'   0.0013   0.0007
 'International Tables Vol C Tables 4.2.6.8 and 6.1.1.4'
 'Fe'  'Fe'   0.3463   0.8444
 'International Tables Vol C Tables 4.2.6.8 and 6.1.1.4'
 'N'  'N'   0.0061   0.0033
 'International Tables Vol C Tables 4.2.6.8 and 6.1.1.4'
 'Se'  'Se'  -0.0929   2.2259
 'International Tables Vol C Tables 4.2.6.8 and 6.1.1.4'
 
_space_group_crystal_system       triclinic
_space_group_IT_number            2
_space_group_name_H-M_alt         'P -1'
_space_group_name_Hall            '-P 1'
 
_shelx_space_group_comment
;
The symmetry employed for this shelxl refinement is uniquely defined
by the following loop, which should always be used as a source of
symmetry information in preference to the above space-group names.
They are only intended as comments.
;
 
loop_
 _space_group_symop_operation_xyz
 'x, y, z'
 '-x, -y, -z'
 
_cell_length_a                    10.4676(8)
_cell_length_b                    15.6655(11)
_cell_length_c                    16.4714(10)
_cell_angle_alpha                 115.795(2)
_cell_angle_beta                  102.344(2)
_cell_angle_gamma                 92.763(2)
_cell_volume                      2344.8(3)
_cell_formula_units_Z             2
_cell_measurement_temperature     100(2)
_cell_measurement_reflns_used     3681
_cell_measurement_theta_min        2.29
_cell_measurement_theta_max       25.08
 
_exptl_crystal_description        block
_exptl_crystal_colour             colourless
_exptl_crystal_density_meas       ?
_exptl_crystal_density_method     ?
_exptl_crystal_density_diffrn     1.278          
_exptl_crystal_F_000              944
_exptl_transmission_factor_min    ?
_exptl_transmission_factor_max    ?
_exptl_crystal_size_min           0.09
_exptl_crystal_size_mid           0.11
_exptl_crystal_size_max           0.13
_exptl_absorpt_coefficient_mu     1.139
_shelx_estimated_absorpt_T_min    ?
_shelx_estimated_absorpt_T_max    ?
_exptl_absorpt_correction_type    'multi-scans'
_exptl_absorpt_correction_T_min   0.6806  
_exptl_absorpt_correction_T_max   0.7452
_exptl_absorpt_process_details    'SADABS'
_exptl_absorpt_special_details    ?
_diffrn_ambient_temperature       100(2)
_diffrn_radiation_wavelength      0.71073
_diffrn_radiation_type            MoK\a
_diffrn_source                    ?
_diffrn_measurement_device_type   'D8-Venture'
_diffrn_measurement_method        '\f and \w scans'
_diffrn_detector_area_resol_mean  ?
_diffrn_reflns_number             81121
_diffrn_reflns_av_unetI/netI      0.0245
_diffrn_reflns_av_R_equivalents   0.0498
_diffrn_reflns_limit_h_min        -12
_diffrn_reflns_limit_h_max        12
_diffrn_reflns_limit_k_min        -18
_diffrn_reflns_limit_k_max        18
_diffrn_reflns_limit_l_min        -19
_diffrn_reflns_limit_l_max        19
_diffrn_reflns_theta_min          2.144
_diffrn_reflns_theta_max          25.469
_diffrn_reflns_theta_full         25.000
_diffrn_measured_fraction_theta_max   0.994
_diffrn_measured_fraction_theta_full  0.999
_diffrn_reflns_Laue_measured_fraction_max    0.994
_diffrn_reflns_Laue_measured_fraction_full   0.999
_diffrn_reflns_point_group_measured_fraction_max   0.994
_diffrn_reflns_point_group_measured_fraction_full  0.999
_reflns_number_total              8658
_reflns_number_gt                 7537
_reflns_threshold_expression      'I > 2\s(I)'
_reflns_Friedel_coverage          0.000
_reflns_Friedel_fraction_max      .
_reflns_Friedel_fraction_full     .
 
_reflns_special_details
;
 Reflections were merged by SHELXL according to the crystal
 class for the calculation of statistics and refinement.
 
 _reflns_Friedel_fraction is defined as the number of unique
 Friedel pairs measured divided by the number that would be
 possible theoretically, ignoring centric projections and
 systematic absences.
;
 
_computing_data_collection        'Bruker APEX4'
_computing_cell_refinement        'Bruker SAINT'
_computing_data_reduction         'Bruker SAINT'
_computing_structure_solution     'SHELXT 2018/2 (Sheldrick, 2018)'
_computing_structure_refinement 'SHELXL-2018/3 (Sheldrick, 2018)'
_computing_molecular_graphics     'Bruker SHELXTL'
_computing_publication_material   'Bruker SHELXTL'
_refine_special_details           ?
_refine_ls_structure_factor_coef  Fsqd
_refine_ls_matrix_type            full
_refine_ls_weighting_scheme       calc
_refine_ls_weighting_details
'w=1/[\s^2^(Fo^2^)+(0.0287P)^2^+1.6712P] where P=(Fo^2^+2Fc^2^)/3'
_atom_sites_solution_primary      ?
_atom_sites_solution_secondary    ?
_atom_sites_solution_hydrogens    mixed
_refine_ls_hydrogen_treatment     mixed
_refine_ls_extinction_method      none
_refine_ls_extinction_coef        .
_refine_ls_number_reflns          8658
_refine_ls_number_parameters      559
_refine_ls_number_restraints      0
_refine_ls_R_factor_all           0.0355
_refine_ls_R_factor_gt            0.0287
_refine_ls_wR_factor_ref          0.0709
_refine_ls_wR_factor_gt           0.0674
_refine_ls_goodness_of_fit_ref    1.023
_refine_ls_restrained_S_all       1.023
_refine_ls_shift/su_max           0.002
_refine_ls_shift/su_mean          0.000
 
loop_
 _atom_site_label
 _atom_site_type_symbol
 _atom_site_fract_x
 _atom_site_fract_y
 _atom_site_fract_z
 _atom_site_U_iso_or_equiv
 _atom_site_adp_type
 _atom_site_occupancy
 _atom_site_site_symmetry_order  
 _atom_site_calc_flag
 _atom_site_refinement_flags_posn
 _atom_site_refinement_flags_adp
 _atom_site_refinement_flags_occupancy
 _atom_site_disorder_assembly
 _atom_site_disorder_group
Se1 Se 0.82086(2) 0.15642(2) 0.63362(2) 0.02751(6) Uani 1 1 d . . . . .
Fe1 Fe 0.76095(2) 0.30871(2) 0.64165(2) 0.01623(7) Uani 1 1 d . . . . .
N1 N 0.78391(15) 0.40854(10) 0.58716(10) 0.0174(3) Uani 1 1 d . . . . .
N2 N 0.82585(15) 0.50304(10) 0.65177(10) 0.0186(3) Uani 1 1 d . . . . .
N3 N 0.66242(15) 0.40678(10) 0.73103(10) 0.0178(3) Uani 1 1 d . . . . .
N4 N 0.72183(15) 0.50140(10) 0.77614(10) 0.0196(3) Uani 1 1 d . . . . .
N5 N 0.94875(15) 0.38798(10) 0.74259(10) 0.0186(3) Uani 1 1 d . . . . .
N6 N 0.96336(15) 0.48634(10) 0.78658(10) 0.0172(3) Uani 1 1 d . . . . .
N7 N 0.58060(17) 0.22201(11) 0.52955(11) 0.0209(3) Uani 1 1 d . . . . .
H1N H 0.558(2) 0.2441(16) 0.4891(16) 0.031 Uiso 1 1 d . U . . .
H2N H 0.514(2) 0.2269(16) 0.5546(16) 0.031 Uiso 1 1 d . U . . .
C1 C 0.84645(19) 0.55530(13) 0.60806(13) 0.0229(4) Uani 1 1 d . . . . .
H1 H 0.876352 0.622584 0.637512 0.028 Uiso 1 1 calc R U . . .
C2 C 0.8171(2) 0.49528(14) 0.51311(13) 0.0245(4) Uani 1 1 d . . . . .
H2 H 0.822465 0.512342 0.465069 0.029 Uiso 1 1 calc R U . . .
C3 C 0.77772(17) 0.40405(13) 0.50326(12) 0.0180(4) Uani 1 1 d . . . . .
C4 C 0.73220(18) 0.31082(13) 0.41748(12) 0.0176(4) Uani 1 1 d . . . . .
C5 C 0.60354(18) 0.29180(14) 0.35922(12) 0.0208(4) Uani 1 1 d . . . . .
C6 C 0.5126(2) 0.36601(15) 0.38003(15) 0.0304(5) Uani 1 1 d . . . . .
H6A H 0.425380 0.337995 0.335413 0.046 Uiso 1 1 calc R U . . .
H6B H 0.549854 0.421305 0.374574 0.046 Uiso 1 1 calc R U . . .
H6C H 0.503555 0.386964 0.443628 0.046 Uiso 1 1 calc R U . . .
C7 C 0.56144(19) 0.20254(14) 0.28058(12) 0.0228(4) Uani 1 1 d . . . . .
H7 H 0.474106 0.188808 0.241738 0.027 Uiso 1 1 calc R U . . .
C8 C 0.64332(19) 0.13305(14) 0.25731(12) 0.0233(4) Uani 1 1 d . . . . .
C9 C 0.5948(2) 0.03645(15) 0.17192(14) 0.0334(5) Uani 1 1 d . . . . .
H9A H 0.668291 -0.000166 0.162871 0.050 Uiso 1 1 calc R U . . .
H9B H 0.560747 0.046141 0.116832 0.050 Uiso 1 1 calc R U . . .
H9C H 0.523912 0.000862 0.180828 0.050 Uiso 1 1 calc R U . . .
C10 C 0.77084(19) 0.15462(13) 0.31460(13) 0.0221(4) Uani 1 1 d . . . . .
H10 H 0.828586 0.108417 0.298776 0.026 Uiso 1 1 calc R U . . .
C11 C 0.81656(18) 0.24229(13) 0.39481(12) 0.0192(4) Uani 1 1 d . . . . .
C12 C 0.95540(19) 0.26128(15) 0.45500(14) 0.0261(4) Uani 1 1 d . . . . .
H12A H 1.010160 0.220658 0.417435 0.039 Uiso 1 1 calc R U . . .
H12B H 0.953434 0.246522 0.506796 0.039 Uiso 1 1 calc R U . . .
H12C H 0.992943 0.329004 0.479922 0.039 Uiso 1 1 calc R U . . .
C13 C 0.64594(19) 0.55525(14) 0.82781(13) 0.0265(4) Uani 1 1 d . . . . .
H13 H 0.665433 0.622871 0.865654 0.032 Uiso 1 1 calc R U . . .
C14 C 0.5348(2) 0.49621(14) 0.81695(14) 0.0291(5) Uani 1 1 d . . . . .
H14 H 0.463859 0.514603 0.845240 0.035 Uiso 1 1 calc R U . . .
C15 C 0.54855(18) 0.40379(13) 0.75563(12) 0.0199(4) Uani 1 1 d . . . . .
C16 C 0.45475(18) 0.31201(13) 0.71592(12) 0.0187(4) Uani 1 1 d . . . . .
C17 C 0.33783(18) 0.29521(13) 0.64659(13) 0.0221(4) Uani 1 1 d . . . . .
C18 C 0.3072(2) 0.36627(15) 0.60893(16) 0.0351(5) Uani 1 1 d . . . . .
H18A H 0.247474 0.332780 0.545913 0.053 Uiso 1 1 calc R U . . .
H18B H 0.389611 0.396462 0.606582 0.053 Uiso 1 1 calc R U . . .
H18C H 0.264584 0.415710 0.649837 0.053 Uiso 1 1 calc R U . . .
C19 C 0.24822(19) 0.21114(14) 0.61266(14) 0.0245(4) Uani 1 1 d . . . . .
H19 H 0.169456 0.199811 0.565740 0.029 Uiso 1 1 calc R U . . .
C20 C 0.27004(19) 0.14341(13) 0.64501(13) 0.0227(4) Uani 1 1 d . . . . .
C21 C 0.1668(2) 0.05592(15) 0.61059(16) 0.0333(5) Uani 1 1 d . . . . .
H21A H 0.197121 0.017839 0.642824 0.050 Uiso 1 1 calc R U . . .
H21B H 0.153144 0.016871 0.543170 0.050 Uiso 1 1 calc R U . . .
H21C H 0.083197 0.076352 0.623472 0.050 Uiso 1 1 calc R U . . .
C22 C 0.38736(19) 0.16024(14) 0.71117(13) 0.0246(4) Uani 1 1 d . . . . .
H22 H 0.405195 0.113671 0.732680 0.030 Uiso 1 1 calc R U . . .
C23 C 0.48077(18) 0.24332(14) 0.74758(13) 0.0224(4) Uani 1 1 d . . . . .
C24 C 0.6063(2) 0.25770(18) 0.82010(15) 0.0347(5) Uani 1 1 d . . . . .
H24A H 0.597761 0.211132 0.844273 0.052 Uiso 1 1 calc R U . . .
H24B H 0.621656 0.322995 0.871443 0.052 Uiso 1 1 calc R U . . .
H24C H 0.681101 0.248334 0.791762 0.052 Uiso 1 1 calc R U . . .
C25 C 1.06327(18) 0.36562(13) 0.77452(12) 0.0205(4) Uani 1 1 d . . . . .
H25 H 1.081586 0.301967 0.755899 0.025 Uiso 1 1 calc R U . . .
C26 C 1.15317(19) 0.44855(13) 0.83927(13) 0.0219(4) Uani 1 1 d . . . . .
H26 H 1.241168 0.452084 0.872331 0.026 Uiso 1 1 calc R U . . .
C27 C 1.08674(17) 0.52412(13) 0.84488(12) 0.0176(4) Uani 1 1 d . . . . .
C28 C 1.13003(17) 0.63003(13) 0.89746(12) 0.0173(4) Uani 1 1 d . . . . .
C29 C 1.11663(17) 0.68097(13) 0.98848(12) 0.0187(4) Uani 1 1 d . . . . .
C30 C 1.0633(2) 0.62978(14) 1.03646(13) 0.0260(4) Uani 1 1 d . . . . .
H30A H 1.071380 0.675501 1.101705 0.039 Uiso 1 1 calc R U . . .
H30B H 1.114018 0.578189 1.034252 0.039 Uiso 1 1 calc R U . . .
H30C H 0.969849 0.602399 1.004596 0.039 Uiso 1 1 calc R U . . .
C31 C 1.15142(18) 0.78096(13) 1.03397(13) 0.0204(4) Uani 1 1 d . . . . .
H31 H 1.143143 0.815836 1.095848 0.024 Uiso 1 1 calc R U . . .
C32 C 1.19777(17) 0.83066(13) 0.99108(13) 0.0203(4) Uani 1 1 d . . . . .
C33 C 1.2296(2) 0.93915(14) 1.03963(15) 0.0298(5) Uani 1 1 d . . . . .
H33A H 1.302600 0.959671 1.020211 0.045 Uiso 1 1 calc R U . . .
H33B H 1.255503 0.962311 1.107417 0.045 Uiso 1 1 calc R U . . .
H33C H 1.151211 0.965749 1.022714 0.045 Uiso 1 1 calc R U . . .
C34 C 1.21168(18) 0.77826(13) 0.90113(13) 0.0210(4) Uani 1 1 d . . . . .
H34 H 1.244148 0.811380 0.871290 0.025 Uiso 1 1 calc R U . . .
C35 C 1.17926(17) 0.67851(13) 0.85366(12) 0.0192(4) Uani 1 1 d . . . . .
C36 C 1.1988(2) 0.62502(15) 0.75676(13) 0.0277(4) Uani 1 1 d . . . . .
H36A H 1.205177 0.669550 0.730023 0.042 Uiso 1 1 calc R U . . .
H36B H 1.123432 0.573496 0.717106 0.042 Uiso 1 1 calc R U . . .
H36C H 1.280588 0.597329 0.760316 0.042 Uiso 1 1 calc R U . . .
C37 C 0.59464(19) 0.11969(13) 0.47978(13) 0.0232(4) Uani 1 1 d . . . . .
H37A H 0.656322 0.112846 0.440166 0.028 Uiso 1 1 calc R U . . .
H37B H 0.507500 0.081336 0.438724 0.028 Uiso 1 1 calc R U . . .
C38 C 0.64677(19) 0.08272(13) 0.54905(14) 0.0250(4) Uani 1 1 d . . . . .
H38A H 0.655262 0.014265 0.514861 0.030 Uiso 1 1 calc R U . . .
H38B H 0.582690 0.086983 0.586490 0.030 Uiso 1 1 calc R U . . .
C39 C 0.3430(3) 0.25729(17) 0.93984(15) 0.0387(6) Uani 1 1 d . . . . .
H39 H 0.355508 0.285187 0.900596 0.046 Uiso 1 1 calc R U . . .
C40 C 0.4517(2) 0.24605(15) 0.99713(14) 0.0323(5) Uani 1 1 d . . . . .
H40 H 0.538885 0.266647 0.997668 0.039 Uiso 1 1 calc R U . . .
C41 C 0.4326(2) 0.20487(14) 1.05326(14) 0.0288(5) Uani 1 1 d . . . . .
H41 H 0.506959 0.196364 1.092043 0.035 Uiso 1 1 calc R U . . .
C42 C 0.3054(2) 0.17573(14) 1.05347(15) 0.0305(5) Uani 1 1 d . . . . .
H42 H 0.292746 0.147767 1.092631 0.037 Uiso 1 1 calc R U . . .
C43 C 0.1973(2) 0.18746(16) 0.99664(16) 0.0380(5) Uani 1 1 d . . . . .
H43 H 0.110083 0.167717 0.996703 0.046 Uiso 1 1 calc R U . . .
C44 C 0.2164(2) 0.22790(17) 0.93982(15) 0.0425(6) Uani 1 1 d . . . . .
H44 H 0.142023 0.235615 0.900437 0.051 Uiso 1 1 calc R U . . .
C45 C 1.2393(2) 0.14129(18) 0.31764(17) 0.0406(6) Uani 1 1 d . . . . .
H45 H 1.320600 0.173699 0.363530 0.049 Uiso 1 1 calc R U . . .
C46 C 1.1784(3) 0.05652(18) 0.30898(18) 0.0433(6) Uani 1 1 d . . . . .
H46 H 1.217777 0.030636 0.349058 0.052 Uiso 1 1 calc R U . . .
C47 C 1.0608(3) 0.00941(17) 0.24236(17) 0.0423(6) Uani 1 1 d . . . . .
H47 H 1.019242 -0.049150 0.236172 0.051 Uiso 1 1 calc R U . . .
C48 C 1.0037(2) 0.04720(18) 0.18488(16) 0.0406(6) Uani 1 1 d . . . . .
H48 H 0.922446 0.014689 0.138995 0.049 Uiso 1 1 calc R U . . .
C49 C 1.0637(2) 0.13227(17) 0.19337(15) 0.0357(5) Uani 1 1 d . . . . .
H49 H 1.023580 0.158405 0.153735 0.043 Uiso 1 1 calc R U . . .
C50 C 1.1818(2) 0.17893(15) 0.25940(16) 0.0335(5) Uani 1 1 d . . . . .
H50 H 1.223781 0.237069 0.264989 0.040 Uiso 1 1 calc R U . . .
B1 B 0.8494(2) 0.53478(15) 0.75808(14) 0.0192(4) Uani 1 1 d . . . . .
H1B H 0.875(2) 0.6128(15) 0.7957(14) 0.029 Uiso 1 1 d . U . . .
 
loop_
 _atom_site_aniso_label
 _atom_site_aniso_U_11
 _atom_site_aniso_U_22
 _atom_site_aniso_U_33
 _atom_site_aniso_U_23
 _atom_site_aniso_U_13
 _atom_site_aniso_U_12
Se1 0.02406(11) 0.01741(10) 0.03811(12) 0.01322(9) 0.00160(9) 0.00119(8)
Fe1 0.01792(14) 0.01404(13) 0.01608(13) 0.00646(10) 0.00453(10) 0.00048(10)
N1 0.0177(8) 0.0137(7) 0.0183(7) 0.0067(6) 0.0022(6) -0.0009(6)
N2 0.0180(8) 0.0141(7) 0.0199(8) 0.0061(6) 0.0022(6) -0.0003(6)
N3 0.0171(8) 0.0155(7) 0.0172(7) 0.0050(6) 0.0034(6) -0.0001(6)
N4 0.0181(8) 0.0165(8) 0.0183(7) 0.0036(6) 0.0034(6) 0.0004(6)
N5 0.0217(8) 0.0139(7) 0.0187(7) 0.0062(6) 0.0053(6) 0.0018(6)
N6 0.0175(8) 0.0144(7) 0.0173(7) 0.0058(6) 0.0036(6) -0.0014(6)
N7 0.0233(9) 0.0190(8) 0.0202(8) 0.0090(7) 0.0056(7) 0.0009(7)
C1 0.0246(10) 0.0165(9) 0.0288(10) 0.0120(8) 0.0057(8) 0.0015(8)
C2 0.0286(11) 0.0247(10) 0.0253(10) 0.0162(8) 0.0066(8) 0.0022(8)
C3 0.0156(9) 0.0213(9) 0.0199(9) 0.0118(8) 0.0046(7) 0.0030(7)
C4 0.0192(9) 0.0206(9) 0.0167(9) 0.0116(7) 0.0062(7) -0.0002(7)
C5 0.0199(10) 0.0266(10) 0.0204(9) 0.0142(8) 0.0066(7) 0.0026(8)
C6 0.0224(11) 0.0324(11) 0.0334(11) 0.0141(9) 0.0029(9) 0.0060(9)
C7 0.0175(9) 0.0314(11) 0.0190(9) 0.0127(8) 0.0022(7) -0.0010(8)
C8 0.0272(11) 0.0248(10) 0.0179(9) 0.0097(8) 0.0072(8) -0.0027(8)
C9 0.0383(13) 0.0280(11) 0.0242(10) 0.0055(9) 0.0054(9) -0.0018(9)
C10 0.0258(10) 0.0221(10) 0.0226(9) 0.0119(8) 0.0109(8) 0.0054(8)
C11 0.0186(9) 0.0242(10) 0.0191(9) 0.0131(8) 0.0064(7) 0.0013(7)
C12 0.0187(10) 0.0312(11) 0.0277(10) 0.0135(9) 0.0043(8) 0.0055(8)
C13 0.0241(10) 0.0203(10) 0.0254(10) 0.0013(8) 0.0076(8) 0.0027(8)
C14 0.0236(11) 0.0265(11) 0.0303(11) 0.0040(9) 0.0137(9) 0.0027(8)
C15 0.0161(9) 0.0238(10) 0.0188(9) 0.0089(8) 0.0045(7) 0.0026(7)
C16 0.0168(9) 0.0214(9) 0.0174(9) 0.0068(7) 0.0077(7) 0.0027(7)
C17 0.0190(10) 0.0214(9) 0.0252(10) 0.0095(8) 0.0061(8) 0.0056(8)
C18 0.0322(12) 0.0275(11) 0.0431(13) 0.0195(10) -0.0023(10) 0.0037(9)
C19 0.0166(9) 0.0232(10) 0.0274(10) 0.0081(8) 0.0012(8) 0.0029(8)
C20 0.0194(10) 0.0200(9) 0.0281(10) 0.0074(8) 0.0122(8) 0.0048(8)
C21 0.0260(11) 0.0245(11) 0.0469(13) 0.0121(10) 0.0143(10) 0.0020(9)
C22 0.0252(10) 0.0273(10) 0.0298(10) 0.0178(9) 0.0125(8) 0.0068(8)
C23 0.0182(10) 0.0323(11) 0.0206(9) 0.0140(8) 0.0085(8) 0.0045(8)
C24 0.0261(11) 0.0537(14) 0.0326(11) 0.0301(11) 0.0018(9) 0.0019(10)
C25 0.0222(10) 0.0195(9) 0.0231(9) 0.0115(8) 0.0080(8) 0.0045(8)
C26 0.0175(9) 0.0252(10) 0.0238(9) 0.0132(8) 0.0031(8) 0.0004(8)
C27 0.0167(9) 0.0211(9) 0.0162(8) 0.0096(7) 0.0052(7) -0.0004(7)
C28 0.0115(8) 0.0191(9) 0.0201(9) 0.0097(7) 0.0009(7) -0.0004(7)
C29 0.0134(9) 0.0221(9) 0.0193(9) 0.0105(8) 0.0005(7) -0.0014(7)
C30 0.0313(11) 0.0251(10) 0.0213(9) 0.0103(8) 0.0082(8) -0.0020(8)
C31 0.0166(9) 0.0227(9) 0.0188(9) 0.0082(8) 0.0019(7) 0.0008(7)
C32 0.0124(9) 0.0193(9) 0.0275(10) 0.0115(8) 0.0005(7) -0.0001(7)
C33 0.0299(11) 0.0195(10) 0.0357(11) 0.0104(9) 0.0063(9) -0.0011(8)
C34 0.0156(9) 0.0237(10) 0.0291(10) 0.0170(8) 0.0056(8) 0.0014(7)
C35 0.0131(9) 0.0235(9) 0.0222(9) 0.0122(8) 0.0033(7) 0.0021(7)
C36 0.0309(11) 0.0302(11) 0.0270(10) 0.0155(9) 0.0126(9) 0.0022(9)
C37 0.0245(10) 0.0175(9) 0.0216(9) 0.0036(8) 0.0076(8) -0.0030(8)
C38 0.0249(10) 0.0163(9) 0.0316(11) 0.0091(8) 0.0080(8) -0.0011(8)
C39 0.0538(16) 0.0409(13) 0.0256(11) 0.0147(10) 0.0169(10) 0.0195(11)
C40 0.0349(12) 0.0326(11) 0.0289(11) 0.0100(9) 0.0155(9) 0.0094(9)
C41 0.0282(11) 0.0261(10) 0.0282(10) 0.0088(9) 0.0068(9) 0.0078(8)
C42 0.0326(12) 0.0201(10) 0.0334(11) 0.0083(9) 0.0073(9) 0.0019(9)
C43 0.0283(12) 0.0286(11) 0.0395(13) 0.0040(10) 0.0012(10) -0.0005(9)
C44 0.0419(14) 0.0432(14) 0.0274(11) 0.0070(10) -0.0024(10) 0.0157(11)
C45 0.0305(12) 0.0463(14) 0.0405(13) 0.0197(11) 0.0013(10) 0.0025(10)
C46 0.0491(15) 0.0473(14) 0.0500(14) 0.0332(12) 0.0188(12) 0.0175(12)
C47 0.0461(15) 0.0310(12) 0.0523(15) 0.0147(11) 0.0280(12) 0.0032(11)
C48 0.0251(12) 0.0469(14) 0.0368(12) 0.0065(11) 0.0118(10) -0.0006(10)
C49 0.0297(12) 0.0475(14) 0.0365(12) 0.0223(11) 0.0124(10) 0.0169(10)
C50 0.0334(12) 0.0271(11) 0.0433(13) 0.0167(10) 0.0149(10) 0.0066(9)
B1 0.0175(10) 0.0171(10) 0.0191(10) 0.0058(8) 0.0026(8) 0.0003(8)
 
_geom_special_details
;
 All esds (except the esd in the dihedral angle between two l.s. planes)
 are estimated using the full covariance matrix.  The cell esds are taken
 into account individually in the estimation of esds in distances, angles
 and torsion angles; correlations between esds in cell parameters are only
 used when they are defined by crystal symmetry.  An approximate (isotropic)
 treatment of cell esds is used for estimating esds involving l.s. planes.
;
 
loop_
 _geom_bond_atom_site_label_1
 _geom_bond_atom_site_label_2
 _geom_bond_distance
 _geom_bond_site_symmetry_2
 _geom_bond_publ_flag
Se1 C38 1.9765(19) . ?
Se1 Fe1 2.4509(4) . ?
Fe1 N3 2.1036(15) . ?
Fe1 N1 2.1417(15) . ?
Fe1 N5 2.1775(15) . ?
Fe1 N7 2.2131(16) . ?
N1 C3 1.340(2) . ?
N1 N2 1.372(2) . ?
N2 C1 1.341(2) . ?
N2 B1 1.556(2) . ?
N3 C15 1.343(2) . ?
N3 N4 1.375(2) . ?
N4 C13 1.340(2) . ?
N4 B1 1.544(3) . ?
N5 C25 1.329(2) . ?
N5 N6 1.371(2) . ?
N6 C27 1.357(2) . ?
N6 B1 1.542(3) . ?
N7 C37 1.481(2) . ?
C1 C2 1.382(3) . ?
C2 C3 1.397(3) . ?
C3 C4 1.485(2) . ?
C4 C11 1.398(3) . ?
C4 C5 1.408(3) . ?
C5 C7 1.396(3) . ?
C5 C6 1.508(3) . ?
C7 C8 1.391(3) . ?
C8 C10 1.388(3) . ?
C8 C9 1.515(3) . ?
C10 C11 1.396(3) . ?
C11 C12 1.506(3) . ?
C13 C14 1.380(3) . ?
C14 C15 1.395(3) . ?
C15 C16 1.493(3) . ?
C16 C23 1.400(3) . ?
C16 C17 1.407(3) . ?
C17 C19 1.394(3) . ?
C17 C18 1.509(3) . ?
C19 C20 1.388(3) . ?
C20 C22 1.383(3) . ?
C20 C21 1.512(3) . ?
C22 C23 1.399(3) . ?
C23 C24 1.507(3) . ?
C25 C26 1.399(3) . ?
C26 C27 1.380(3) . ?
C27 C28 1.489(2) . ?
C28 C35 1.400(3) . ?
C28 C29 1.401(3) . ?
C29 C31 1.398(3) . ?
C29 C30 1.509(3) . ?
C31 C32 1.389(3) . ?
C32 C34 1.391(3) . ?
C32 C33 1.512(3) . ?
C34 C35 1.393(3) . ?
C35 C36 1.511(3) . ?
C37 C38 1.508(3) . ?
C39 C44 1.382(4) . ?
C39 C40 1.386(3) . ?
C40 C41 1.377(3) . ?
C41 C42 1.388(3) . ?
C42 C43 1.381(3) . ?
C43 C44 1.379(4) . ?
C45 C46 1.380(3) . ?
C45 C50 1.382(3) . ?
C46 C47 1.376(4) . ?
C47 C48 1.373(4) . ?
C48 C49 1.382(3) . ?
C49 C50 1.375(3) . ?
 
loop_
 _geom_angle_atom_site_label_1
 _geom_angle_atom_site_label_2
 _geom_angle_atom_site_label_3
 _geom_angle
 _geom_angle_site_symmetry_1
 _geom_angle_site_symmetry_3
 _geom_angle_publ_flag
C38 Se1 Fe1 92.88(6) . . ?
N3 Fe1 N1 87.22(6) . . ?
N3 Fe1 N5 88.93(6) . . ?
N1 Fe1 N5 85.02(6) . . ?
N3 Fe1 N7 96.09(6) . . ?
N1 Fe1 N7 93.67(6) . . ?
N5 Fe1 N7 174.75(6) . . ?
N3 Fe1 Se1 129.53(4) . . ?
N1 Fe1 Se1 143.07(4) . . ?
N5 Fe1 Se1 91.41(4) . . ?
N7 Fe1 Se1 86.58(4) . . ?
C3 N1 N2 106.75(14) . . ?
C3 N1 Fe1 136.80(12) . . ?
N2 N1 Fe1 116.22(11) . . ?
C1 N2 N1 109.39(14) . . ?
C1 N2 B1 129.48(15) . . ?
N1 N2 B1 121.05(14) . . ?
C15 N3 N4 106.80(14) . . ?
C15 N3 Fe1 136.90(12) . . ?
N4 N3 Fe1 116.25(11) . . ?
C13 N4 N3 109.38(15) . . ?
C13 N4 B1 128.41(16) . . ?
N3 N4 B1 121.96(14) . . ?
C25 N5 N6 106.14(14) . . ?
C25 N5 Fe1 135.92(12) . . ?
N6 N5 Fe1 117.92(11) . . ?
C27 N6 N5 110.21(14) . . ?
C27 N6 B1 131.16(15) . . ?
N5 N6 B1 118.40(14) . . ?
C37 N7 Fe1 112.07(12) . . ?
N2 C1 C2 108.86(16) . . ?
C1 C2 C3 104.92(16) . . ?
N1 C3 C2 110.08(16) . . ?
N1 C3 C4 120.10(15) . . ?
C2 C3 C4 129.81(16) . . ?
C11 C4 C5 120.22(16) . . ?
C11 C4 C3 120.16(16) . . ?
C5 C4 C3 119.62(16) . . ?
C7 C5 C4 118.60(17) . . ?
C7 C5 C6 120.16(17) . . ?
C4 C5 C6 121.24(17) . . ?
C8 C7 C5 122.06(17) . . ?
C10 C8 C7 118.15(17) . . ?
C10 C8 C9 120.87(18) . . ?
C7 C8 C9 120.98(18) . . ?
C8 C10 C11 121.83(18) . . ?
C10 C11 C4 119.12(17) . . ?
C10 C11 C12 119.50(17) . . ?
C4 C11 C12 121.38(16) . . ?
N4 C13 C14 108.72(17) . . ?
C13 C14 C15 105.41(17) . . ?
N3 C15 C14 109.69(16) . . ?
N3 C15 C16 121.44(16) . . ?
C14 C15 C16 128.81(17) . . ?
C23 C16 C17 119.75(17) . . ?
C23 C16 C15 120.92(16) . . ?
C17 C16 C15 119.33(17) . . ?
C19 C17 C16 118.94(18) . . ?
C19 C17 C18 119.51(17) . . ?
C16 C17 C18 121.55(17) . . ?
C20 C19 C17 122.29(18) . . ?
C22 C20 C19 117.65(18) . . ?
C22 C20 C21 121.61(18) . . ?
C19 C20 C21 120.72(18) . . ?
C20 C22 C23 122.42(18) . . ?
C22 C23 C16 118.89(17) . . ?
C22 C23 C24 119.81(18) . . ?
C16 C23 C24 121.30(18) . . ?
N5 C25 C26 110.81(16) . . ?
C27 C26 C25 105.32(16) . . ?
N6 C27 C26 107.51(16) . . ?
N6 C27 C28 120.78(16) . . ?
C26 C27 C28 131.65(17) . . ?
C35 C28 C29 120.45(16) . . ?
C35 C28 C27 119.29(16) . . ?
C29 C28 C27 120.22(16) . . ?
C31 C29 C28 118.75(16) . . ?
C31 C29 C30 120.18(16) . . ?
C28 C29 C30 121.06(16) . . ?
C32 C31 C29 121.74(17) . . ?
C31 C32 C34 118.34(17) . . ?
C31 C32 C33 121.13(17) . . ?
C34 C32 C33 120.51(17) . . ?
C32 C34 C35 121.73(17) . . ?
C34 C35 C28 118.97(17) . . ?
C34 C35 C36 119.52(16) . . ?
C28 C35 C36 121.50(17) . . ?
N7 C37 C38 110.12(15) . . ?
C37 C38 Se1 111.79(13) . . ?
C44 C39 C40 120.0(2) . . ?
C41 C40 C39 119.6(2) . . ?
C40 C41 C42 120.3(2) . . ?
C43 C42 C41 119.9(2) . . ?
C44 C43 C42 119.8(2) . . ?
C43 C44 C39 120.4(2) . . ?
C46 C45 C50 119.9(2) . . ?
C47 C46 C45 120.1(2) . . ?
C48 C47 C46 119.9(2) . . ?
C47 C48 C49 120.4(2) . . ?
C50 C49 C48 119.8(2) . . ?
C49 C50 C45 120.0(2) . . ?
N6 B1 N4 109.94(15) . . ?
N6 B1 N2 107.59(15) . . ?
N4 B1 N2 109.15(14) . . ?
 
_refine_diff_density_max    0.342
_refine_diff_density_min   -0.351
_refine_diff_density_rms    0.047

_shelx_res_file
;
TITL mo_sw23_EW052_0m_a.res in P-1
    mo_sw23_EW052_0m_a.res
    created by SHELXL-2018/3 at 10:49:11 on 03-Apr-2023
REM Old TITL mo_sw23_EW052_0m in P-1
REM SHELXT solution in P-1: R1 0.104, Rweak 0.006, Alpha 0.043
REM <I/s>   0.000 for    0 systematic absences,  Orientation as input
REM Formula found by SHELXT:  C51 Fe N7 Se
CELL  0.71073  10.4676  15.6655  16.4714  115.795  102.344   92.763
ZERR   2.000   0.0008   0.0011   0.0010    0.002    0.002    0.002
LATT  1
SFAC C H B FE N SE
UNIT 100 116 2 2 14 2
TEMP -173.150
L.S. 10
BOND
LIST 4
acta 50
FMAP 2
PLAN 20
WGHT    0.028700    1.671200
FVAR       0.49122
SE1   6    0.820857    0.156420    0.633623    11.00000    0.02406    0.01741 =
         0.03811    0.01322    0.00160    0.00119
FE1   4    0.760952    0.308705    0.641651    11.00000    0.01792    0.01404 =
         0.01608    0.00646    0.00453    0.00048
N1    5    0.783911    0.408543    0.587162    11.00000    0.01769    0.01373 =
         0.01828    0.00666    0.00219   -0.00090
N2    5    0.825847    0.503042    0.651774    11.00000    0.01805    0.01414 =
         0.01988    0.00609    0.00223   -0.00029
N3    5    0.662423    0.406778    0.731033    11.00000    0.01715    0.01550 =
         0.01721    0.00503    0.00344   -0.00006
N4    5    0.721831    0.501399    0.776141    11.00000    0.01811    0.01654 =
         0.01826    0.00358    0.00345    0.00044
N5    5    0.948753    0.387978    0.742594    11.00000    0.02166    0.01392 =
         0.01866    0.00624    0.00527    0.00184
N6    5    0.963358    0.486336    0.786577    11.00000    0.01745    0.01442 =
         0.01727    0.00579    0.00363   -0.00137
N7    5    0.580600    0.222014    0.529553    11.00000    0.02329    0.01901 =
         0.02018    0.00896    0.00563    0.00094
H1N   2    0.557738    0.244072    0.489093    11.00000   -1.50000
H2N   2    0.513644    0.226914    0.554576    11.00000   -1.50000
C1    1    0.846451    0.555302    0.608056    11.00000    0.02460    0.01649 =
         0.02879    0.01204    0.00574    0.00148
AFIX  43
H1    2    0.876352    0.622584    0.637512    11.00000   -1.20000
AFIX   0
C2    1    0.817072    0.495277    0.513109    11.00000    0.02856    0.02469 =
         0.02533    0.01625    0.00657    0.00223
AFIX  43
H2    2    0.822465    0.512342    0.465069    11.00000   -1.20000
AFIX   0
C3    1    0.777722    0.404048    0.503256    11.00000    0.01556    0.02126 =
         0.01995    0.01177    0.00456    0.00304
C4    1    0.732195    0.310819    0.417478    11.00000    0.01920    0.02063 =
         0.01672    0.01158    0.00621   -0.00017
C5    1    0.603539    0.291801    0.359215    11.00000    0.01993    0.02656 =
         0.02037    0.01425    0.00662    0.00261
C6    1    0.512624    0.366012    0.380029    11.00000    0.02237    0.03239 =
         0.03344    0.01412    0.00289    0.00602
AFIX 137
H6A   2    0.425380    0.337995    0.335413    11.00000   -1.50000
H6B   2    0.549854    0.421305    0.374574    11.00000   -1.50000
H6C   2    0.503555    0.386964    0.443628    11.00000   -1.50000
AFIX   0
C7    1    0.561437    0.202536    0.280583    11.00000    0.01750    0.03135 =
         0.01896    0.01270    0.00217   -0.00097
AFIX  43
H7    2    0.474106    0.188808    0.241738    11.00000   -1.20000
AFIX   0
C8    1    0.643322    0.133053    0.257311    11.00000    0.02718    0.02479 =
         0.01786    0.00968    0.00718   -0.00271
C9    1    0.594784    0.036446    0.171924    11.00000    0.03831    0.02800 =
         0.02423    0.00545    0.00537   -0.00179
AFIX 137
H9A   2    0.668291   -0.000166    0.162871    11.00000   -1.50000
H9B   2    0.560747    0.046141    0.116832    11.00000   -1.50000
H9C   2    0.523912    0.000862    0.180828    11.00000   -1.50000
AFIX   0
C10   1    0.770836    0.154615    0.314602    11.00000    0.02584    0.02214 =
         0.02261    0.01192    0.01094    0.00536
AFIX  43
H10   2    0.828586    0.108417    0.298776    11.00000   -1.20000
AFIX   0
C11   1    0.816557    0.242285    0.394814    11.00000    0.01856    0.02418 =
         0.01907    0.01310    0.00640    0.00133
C12   1    0.955403    0.261276    0.454999    11.00000    0.01873    0.03124 =
         0.02774    0.01347    0.00429    0.00548
AFIX 137
H12A  2    1.010160    0.220658    0.417435    11.00000   -1.50000
H12B  2    0.953434    0.246522    0.506796    11.00000   -1.50000
H12C  2    0.992943    0.329004    0.479922    11.00000   -1.50000
AFIX   0
C13   1    0.645935    0.555248    0.827811    11.00000    0.02411    0.02027 =
         0.02538    0.00130    0.00764    0.00270
AFIX  43
H13   2    0.665433    0.622871    0.865654    11.00000   -1.20000
AFIX   0
C14   1    0.534759    0.496211    0.816953    11.00000    0.02357    0.02651 =
         0.03025    0.00402    0.01368    0.00274
AFIX  43
H14   2    0.463859    0.514603    0.845240    11.00000   -1.20000
AFIX   0
C15   1    0.548551    0.403786    0.755626    11.00000    0.01608    0.02382 =
         0.01882    0.00887    0.00445    0.00260
C16   1    0.454747    0.312010    0.715921    11.00000    0.01677    0.02136 =
         0.01738    0.00675    0.00772    0.00270
C17   1    0.337834    0.295214    0.646586    11.00000    0.01898    0.02136 =
         0.02520    0.00948    0.00606    0.00560
C18   1    0.307190    0.366268    0.608929    11.00000    0.03216    0.02747 =
         0.04306    0.01945   -0.00229    0.00372
AFIX 137
H18A  2    0.247474    0.332780    0.545913    11.00000   -1.50000
H18B  2    0.389611    0.396462    0.606582    11.00000   -1.50000
H18C  2    0.264584    0.415710    0.649837    11.00000   -1.50000
AFIX   0
C19   1    0.248216    0.211136    0.612656    11.00000    0.01658    0.02319 =
         0.02743    0.00807    0.00123    0.00295
AFIX  43
H19   2    0.169456    0.199811    0.565740    11.00000   -1.20000
AFIX   0
C20   1    0.270035    0.143412    0.645015    11.00000    0.01936    0.01999 =
         0.02814    0.00745    0.01216    0.00483
C21   1    0.166790    0.055920    0.610591    11.00000    0.02602    0.02451 =
         0.04686    0.01214    0.01433    0.00202
AFIX 137
H21A  2    0.197121    0.017839    0.642824    11.00000   -1.50000
H21B  2    0.153144    0.016871    0.543170    11.00000   -1.50000
H21C  2    0.083197    0.076352    0.623472    11.00000   -1.50000
AFIX   0
C22   1    0.387361    0.160242    0.711166    11.00000    0.02518    0.02727 =
         0.02977    0.01783    0.01250    0.00676
AFIX  43
H22   2    0.405195    0.113671    0.732680    11.00000   -1.20000
AFIX   0
C23   1    0.480769    0.243319    0.747581    11.00000    0.01817    0.03228 =
         0.02063    0.01397    0.00853    0.00448
C24   1    0.606292    0.257702    0.820103    11.00000    0.02606    0.05372 =
         0.03263    0.03006    0.00183    0.00186
AFIX 137
H24A  2    0.597761    0.211132    0.844273    11.00000   -1.50000
H24B  2    0.621656    0.322995    0.871443    11.00000   -1.50000
H24C  2    0.681101    0.248334    0.791762    11.00000   -1.50000
AFIX   0
C25   1    1.063271    0.365619    0.774522    11.00000    0.02219    0.01949 =
         0.02311    0.01155    0.00800    0.00452
AFIX  43
H25   2    1.081586    0.301967    0.755899    11.00000   -1.20000
AFIX   0
C26   1    1.153166    0.448547    0.839272    11.00000    0.01752    0.02525 =
         0.02378    0.01315    0.00315    0.00036
AFIX  43
H26   2    1.241168    0.452084    0.872331    11.00000   -1.20000
AFIX   0
C27   1    1.086741    0.524121    0.844881    11.00000    0.01672    0.02110 =
         0.01620    0.00959    0.00524   -0.00043
C28   1    1.130033    0.630030    0.897459    11.00000    0.01151    0.01905 =
         0.02010    0.00968    0.00093   -0.00043
C29   1    1.116633    0.680968    0.988484    11.00000    0.01341    0.02207 =
         0.01931    0.01052    0.00049   -0.00145
C30   1    1.063297    0.629779    1.036463    11.00000    0.03126    0.02507 =
         0.02132    0.01026    0.00822   -0.00198
AFIX 137
H30A  2    1.071380    0.675501    1.101705    11.00000   -1.50000
H30B  2    1.114018    0.578189    1.034252    11.00000   -1.50000
H30C  2    0.969849    0.602399    1.004596    11.00000   -1.50000
AFIX   0
C31   1    1.151421    0.780958    1.033970    11.00000    0.01662    0.02268 =
         0.01885    0.00822    0.00191    0.00079
AFIX  43
H31   2    1.143143    0.815836    1.095848    11.00000   -1.20000
AFIX   0
C32   1    1.197771    0.830655    0.991076    11.00000    0.01239    0.01929 =
         0.02754    0.01149    0.00046   -0.00013
C33   1    1.229570    0.939145    1.039628    11.00000    0.02989    0.01951 =
         0.03571    0.01041    0.00632   -0.00114
AFIX 137
H33A  2    1.302600    0.959671    1.020211    11.00000   -1.50000
H33B  2    1.255503    0.962311    1.107417    11.00000   -1.50000
H33C  2    1.151211    0.965749    1.022714    11.00000   -1.50000
AFIX   0
C34   1    1.211684    0.778262    0.901128    11.00000    0.01561    0.02371 =
         0.02905    0.01704    0.00561    0.00144
AFIX  43
H34   2    1.244148    0.811380    0.871290    11.00000   -1.20000
AFIX   0
C35   1    1.179258    0.678507    0.853665    11.00000    0.01307    0.02350 =
         0.02216    0.01218    0.00329    0.00213
C36   1    1.198835    0.625019    0.756760    11.00000    0.03091    0.03021 =
         0.02699    0.01554    0.01259    0.00215
AFIX 137
H36A  2    1.205177    0.669550    0.730023    11.00000   -1.50000
H36B  2    1.123432    0.573496    0.717106    11.00000   -1.50000
H36C  2    1.280588    0.597329    0.760316    11.00000   -1.50000
AFIX   0
C37   1    0.594636    0.119694    0.479781    11.00000    0.02449    0.01749 =
         0.02163    0.00364    0.00756   -0.00298
AFIX  23
H37A  2    0.656322    0.112846    0.440166    11.00000   -1.20000
H37B  2    0.507500    0.081336    0.438724    11.00000   -1.20000
AFIX   0
C38   1    0.646767    0.082722    0.549046    11.00000    0.02489    0.01632 =
         0.03161    0.00912    0.00798   -0.00105
AFIX  23
H38A  2    0.655262    0.014265    0.514861    11.00000   -1.20000
H38B  2    0.582690    0.086983    0.586490    11.00000   -1.20000
AFIX   0
C39   1    0.342981    0.257291    0.939838    11.00000    0.05380    0.04093 =
         0.02557    0.01469    0.01688    0.01953
AFIX  43
H39   2    0.355508    0.285187    0.900596    11.00000   -1.20000
AFIX   0
C40   1    0.451710    0.246054    0.997130    11.00000    0.03485    0.03261 =
         0.02892    0.01004    0.01548    0.00936
AFIX  43
H40   2    0.538885    0.266647    0.997668    11.00000   -1.20000
AFIX   0
C41   1    0.432649    0.204872    1.053262    11.00000    0.02821    0.02614 =
         0.02818    0.00882    0.00679    0.00780
AFIX  43
H41   2    0.506959    0.196364    1.092043    11.00000   -1.20000
AFIX   0
C42   1    0.305427    0.175730    1.053469    11.00000    0.03260    0.02015 =
         0.03340    0.00830    0.00733    0.00187
AFIX  43
H42   2    0.292746    0.147767    1.092631    11.00000   -1.20000
AFIX   0
C43   1    0.197297    0.187455    0.996641    11.00000    0.02826    0.02861 =
         0.03950    0.00397    0.00116   -0.00050
AFIX  43
H43   2    0.110083    0.167717    0.996703    11.00000   -1.20000
AFIX   0
C44   1    0.216366    0.227903    0.939825    11.00000    0.04185    0.04315 =
         0.02742    0.00699   -0.00244    0.01574
AFIX  43
H44   2    0.142023    0.235615    0.900437    11.00000   -1.20000
AFIX   0
C45   1    1.239314    0.141287    0.317637    11.00000    0.03045    0.04631 =
         0.04047    0.01972    0.00126    0.00248
AFIX  43
H45   2    1.320600    0.173699    0.363530    11.00000   -1.20000
AFIX   0
C46   1    1.178441    0.056515    0.308979    11.00000    0.04906    0.04727 =
         0.05001    0.03318    0.01877    0.01747
AFIX  43
H46   2    1.217777    0.030636    0.349058    11.00000   -1.20000
AFIX   0
C47   1    1.060819    0.009409    0.242360    11.00000    0.04608    0.03104 =
         0.05230    0.01472    0.02801    0.00318
AFIX  43
H47   2    1.019242   -0.049150    0.236172    11.00000   -1.20000
AFIX   0
C48   1    1.003707    0.047202    0.184880    11.00000    0.02515    0.04693 =
         0.03676    0.00651    0.01179   -0.00056
AFIX  43
H48   2    0.922446    0.014689    0.138995    11.00000   -1.20000
AFIX   0
C49   1    1.063729    0.132266    0.193373    11.00000    0.02973    0.04755 =
         0.03655    0.02235    0.01244    0.01688
AFIX  43
H49   2    1.023580    0.158405    0.153735    11.00000   -1.20000
AFIX   0
C50   1    1.181761    0.178930    0.259395    11.00000    0.03339    0.02713 =
         0.04326    0.01667    0.01494    0.00659
AFIX  43
H50   2    1.223781    0.237069    0.264989    11.00000   -1.20000
AFIX   0
B1    3    0.849419    0.534781    0.758077    11.00000    0.01746    0.01706 =
         0.01907    0.00579    0.00260    0.00031
H1B   2    0.875079    0.612786    0.795707    11.00000   -1.50000
HKLF 4


REM  mo_sw23_EW052_0m_a.res in P-1
REM wR2 = 0.0709, GooF = S = 1.023, Restrained GooF = 1.023 for all data
REM R1 = 0.0287 for 7537 Fo > 4sig(Fo) and 0.0355 for all 8658 data
REM 559 parameters refined using 0 restraints

END

WGHT      0.0287      1.6710

REM Highest difference peak  0.342,  deepest hole -0.351,  1-sigma level  0.047
Q1    1   0.8498  0.0903  0.5987  11.00000  0.05    0.34
Q2    1   0.4993  0.3521  0.7329  11.00000  0.05    0.30
Q3    1   0.8374  0.0928  0.6374  11.00000  0.05    0.29
Q4    1   0.7897  0.2312  0.6384  11.00000  0.05    0.28
Q5    1   0.7037  0.3625  0.7095  11.00000  0.05    0.28
Q6    1   1.1045  0.5771  0.8710  11.00000  0.05    0.27
Q7    1   1.0997  0.6494  0.9341  11.00000  0.05    0.27
Q8    1   0.7788  0.3672  0.6110  11.00000  0.05    0.26
Q9    1   0.8126  0.4428  0.5003  11.00000  0.05    0.26
Q10   1   0.7601  0.3571  0.4557  11.00000  0.05    0.26
Q11   1   0.8806  0.2556  0.4275  11.00000  0.05    0.26
Q12   1   1.1392  0.8110  1.0015  11.00000  0.05    0.25
Q13   1   0.7649  0.2661  0.4216  11.00000  0.05    0.25
Q14   1   0.9434  0.4375  0.7672  11.00000  0.05    0.25
Q15   1   1.1934  0.6500  0.8113  11.00000  0.05    0.25
Q16   1   0.6662  0.2963  0.3948  11.00000  0.05    0.25
Q17   1   0.9130  0.5151  0.7808  11.00000  0.05    0.24
Q18   1   0.8014  0.2002  0.3534  11.00000  0.05    0.24
Q19   1   0.8175  0.5187  0.6990  11.00000  0.05    0.24
Q20   1   0.7228  0.1070  0.5815  11.00000  0.05    0.24
;
_shelx_res_checksum   54253

_shelx_hkl_file
;
  -2   0   0 5417.96  130.69
   2   0   0 5451.55  131.39
  -3   0   0 4687.63  108.89
  -3   0   0 4492.85  110.09
  -3   0   0 4704.43  118.19
  -3   0   0 4579.24  116.09
  -3   0   0 4579.34  111.09
   3   0   0 4683.53  115.89
   3   0   0 4603.54  116.99
   3   0   0 4539.75  110.59
   3   0   0 4587.24  110.29
  -4   0   0  153.98   13.30
  -4   0   0  161.48   10.20
  -4   0   0  180.28   15.20
  -4   0   0  181.38   11.30
  -4   0   0  183.28    9.20
  -4   0   0  165.88    7.70
   4   0   0  172.78   10.30
   4   0   0  209.98   15.40
   4   0   0  173.18   10.40
   4   0   0  178.58    8.20
  -5   0   0 2736.43   71.99
  -5   0   0 2664.33   73.19
  -5   0   0 2690.73   69.29
  -5   0   0 2516.85   65.89
  -5   0   0 2683.33   80.59
  -5   0   0 2660.33   82.89
   5   0   0 2739.03   71.89
   5   0   0 2794.32   66.99
   5   0   0 2629.34   71.09
   5   0   0 2700.33   66.99
   5   0   0 2722.63   80.89
   5   0   0 2700.23   81.49
  -6   0   0   86.59   15.60
  -6   0   0   95.99    8.30
  -6   0   0   81.09   13.90
  -6   0   0   94.49    6.70
  -6   0   0   86.79   10.10
  -6   0   0   92.89   11.90
   6   0   0   92.49   10.60
   6   0   0   70.69   12.90
   6   0   0   77.59   14.00
   6   0   0   77.59    9.80
   6   0   0   88.59    6.80
   6   0   0  111.49    7.90
  -7   0   0  234.78   16.90
  -7   0   0  229.48   25.60
  -7   0   0  232.88   13.70
  -7   0   0  251.37   26.30
  -7   0   0  230.18   15.30
  -7   0   0  245.48   11.40
   7   0   0  229.48   15.40
   7   0   0  236.08   12.30
   7   0   0  231.88   21.20
   7   0   0  247.78   21.30
   7   0   0  246.88   11.50
  -8   0   0  283.27   18.30
  -8   0   0  320.17   26.50
  -8   0   0  315.87   34.00
  -8   0   0  326.17   21.70
   8   0   0  315.27   15.20
   8   0   0  323.87   13.20
   8   0   0  364.66   20.60
   8   0   0  330.07   26.80
   8   0   0  249.97   17.80
   8   0   0  279.47   25.10
  -9   0   0   72.49   18.80
  -9   0   0   59.59   12.10
  -9   0   0   75.89    7.30
   9   0   0   55.99   10.70
   9   0   0   80.79    9.30
   9   0   0   89.89   17.90
 -10   0   0  126.09   18.10
 -10   0   0   83.99   21.50
 -10   0   0  110.49   22.40
  10   0   0  141.69   11.70
  10   0   0  104.39   15.30
  10   0   0  116.19   15.10
  10   0   0  112.99   21.90
 -11   0   0   28.60   16.40
 -11   0   0   17.30   14.60
 -11   0   0   14.30   14.10
  11   0   0   -3.60    8.90
  11   0   0   14.60    8.30
  11   0   0   21.30    6.30
 -12   0   0   59.79   21.00
 -12   0   0   90.19   17.70
 -12   0   0   74.99   23.90
  12   0   0   71.49   22.10
  12   0   0   60.99   12.60
  12  -1   0   10.70    8.20
  12  -1   0   -5.10    9.50
 -12   1   0    4.00   12.90
 -12   1   0    4.80    8.60
 -12   1   0   21.30   15.70
  11  -1   0   84.19   19.90
  11  -1   0   88.99   14.80
 -11   1   0   77.39   21.80
 -11   1   0  114.79   25.20
 -11   1   0  107.09   27.90
  10  -1   0   55.09   11.90
  10  -1   0   84.29   13.20
  10  -1   0   87.59   19.50
 -10   1   0   66.49   19.20
 -10   1   0  108.49   21.40
 -10   1   0   71.99   15.00
   9  -1   0   12.10   10.50
   9  -1   0   14.30    3.80
   9  -1   0   18.80    7.30
   9  -1   0   21.10    5.30
   9  -1   0    8.30    6.20
   9  -1   0    4.20    8.10
  -9   1   0   23.20   11.70
  -9   1   0   13.00   11.30
  -9   1   0    4.70    6.60
  -9   1   0    8.40    3.20
   8  -1   0   89.99   12.30
   8  -1   0  100.39    8.60
   8  -1   0   88.59    7.30
   8  -1   0   77.39   15.60
   8  -1   0   89.09   12.10
  -8   1   0  107.19   20.80
  -8   1   0   72.49   12.10
  -8   1   0   88.79   12.00
  -8   1   0   68.09    6.60
  -8   1   0   89.49   17.20
   7  -1   0   10.00    7.80
   7  -1   0   35.60   10.90
   7  -1   0   13.80    5.50
   7  -1   0   30.80    7.70
   7  -1   0   34.40    5.60
   7  -1   0   18.30    4.30
  -7   1   0   14.00    5.70
  -7   1   0   13.80    9.10
  -7   1   0   25.50    7.40
  -7   1   0   17.50    4.00
  -7   1   0   13.80    8.60
  -7   1   0   17.10    4.90
   6  -1   0  480.85   21.60
   6  -1   0  493.85   16.90
   6  -1   0  484.75   28.10
   6  -1   0  457.95   21.30
   6  -1   0  508.25   29.10
   6  -1   0  475.05   17.60
  -6   1   0  430.56   20.70
  -6   1   0  538.75   31.50
  -6   1   0  485.85   16.40
  -6   1   0  481.45   22.80
  -6   1   0  436.46   18.50
  -6   1   0  443.86   27.00
   5  -1   0  446.76   19.80
   5  -1   0  469.15   15.70
   5  -1   0  477.45   17.10
   5  -1   0  479.35   25.80
   5  -1   0  474.75   26.50
   5  -1   0  483.75   20.20
  -5   1   0  490.65   20.20
  -5   1   0  452.75   25.10
  -5   1   0  476.25   15.60
  -5   1   0  496.25   28.10
  -5   1   0  461.95   20.90
   4  -1   0 1161.28   35.60
   4  -1   0 1183.88   35.40
   4  -1   0 1150.78   42.30
   4  -1   0 1191.78   32.70
   4  -1   0 1134.09   41.20
   4  -1   0 1243.18   33.00
  -4   1   0 1255.57   44.30
  -4   1   0 1180.28   35.40
  -4   1   0 1175.98   41.20
  -4   1   0 1149.29   30.70
  -4   1   0 1135.49   35.90
   3  -1   0  139.69    8.60
   3  -1   0  138.89    7.20
   3  -1   0  145.09    6.00
   3  -1   0  139.39   11.90
   3  -1   0  147.09   11.50
   3  -1   0  124.49    8.20
  -3   1   0  134.79    8.60
  -3   1   0  132.49    5.80
  -3   1   0  135.29   12.10
  -3   1   0  147.99    8.40
  -3   1   0  167.58   11.80
   2  -1   0 1891.41   51.29
   2  -1   0 1916.71   47.30
   2  -1   0 1822.82   47.30
   2  -1   0 1853.91   46.20
  -2   1   0 1831.72   46.40
  -2   1   0 1930.91   52.59
  -2   1   0 1839.32   44.20
  -2   1   0 1939.51   51.29
  -2   1   0 1895.31   47.20
  -1  -1   0 2534.75   62.49
  -1  -1   0 2592.94   62.49
   1   1   0 2538.45   62.29
  -2  -1   0  757.62   25.80
  -2  -1   0  792.52   21.40
  -2  -1   0  763.02   21.70
  -2  -1   0  740.13   20.20
  -2  -1   0  781.32   22.40
  -2  -1   0  777.92   25.40
   2   1   0  750.22   21.80
   2   1   0  783.22   25.30
   2   1   0  803.52   25.70
   2   1   0  739.33   21.40
   2   1   0  791.82   19.20
   2   1   0  755.62   21.30
   2   1   0  825.22   20.80
  -3  -1   0   19.60    5.50
  -3  -1   0   22.50    4.50
  -3  -1   0   25.80    3.30
  -3  -1   0   13.10    5.20
  -3  -1   0   21.60    3.90
  -3  -1   0   27.60    4.00
   3   1   0   25.10    3.60
   3   1   0   33.90    6.70
   3   1   0   26.00    2.50
   3   1   0   20.90    4.10
   3   1   0   29.50    4.40
   3   1   0   28.10    6.50
   3   1   0   23.90    4.10
  -4  -1   0 2287.77   58.39
  -4  -1   0 2293.17   61.19
  -4  -1   0 2306.97   67.39
  -4  -1   0 2292.97   59.99
  -4  -1   0 2338.27   56.29
  -4  -1   0 2372.56   69.29
   4   1   0 2212.28   66.29
   4   1   0 2248.88   56.69
   4   1   0 2135.19   71.39
   4   1   0 2245.28   53.89
   4   1   0 2199.18   59.69
   4   1   0 2278.67   59.49
  -5  -1   0  753.82   25.50
  -5  -1   0  790.82   27.40
  -5  -1   0  785.02   36.00
  -5  -1   0  806.92   34.60
  -5  -1   0  765.62   28.70
  -5  -1   0  762.52   23.20
   5   1   0  784.32   20.80
   5   1   0  736.93   32.60
   5   1   0  788.42   24.10
   5   1   0  777.22   27.10
   5   1   0  740.03   33.50
  -6  -1   0  910.61   27.80
  -6  -1   0 1037.40   45.00
  -6  -1   0  952.00   33.10
  -6  -1   0  905.61   30.80
  -6  -1   0 1004.40   35.50
  -6  -1   0  899.21   40.80
   6   1   0  949.11   25.00
   6   1   0  948.91   32.60
   6   1   0  957.60   29.30
   6   1   0  961.40   41.40
   6   1   0  904.11   32.60
  -7  -1   0    6.70    3.10
  -7  -1   0    7.20    4.60
  -7  -1   0    6.90    5.60
  -7  -1   0   -7.70    4.90
  -7  -1   0    1.80    3.10
  -7  -1   0   -0.10    7.30
   7   1   0   11.80    7.20
   7   1   0    2.50    4.20
   7   1   0   -0.90    3.00
   7   1   0    1.10    5.90
   7   1   0   -3.50    3.80
  -8  -1   0    3.40    3.00
  -8  -1   0    5.80    5.00
  -8  -1   0   14.30   10.60
  -8  -1   0    6.50    8.80
  -8  -1   0   13.60    7.10
   8   1   0   14.90    9.10
   8   1   0    3.50    7.30
   8   1   0    8.80    4.50
   8   1   0    7.50    5.40
   8   1   0    6.40    5.50
  -9  -1   0   89.19   19.50
  -9  -1   0   92.49   15.00
  -9  -1   0   59.49   17.10
   9   1   0   76.29   12.00
   9   1   0   87.59   10.40
   9   1   0   59.09   11.10
   9   1   0   85.59   18.30
 -10  -1   0  148.29   20.00
 -10  -1   0  105.89   24.80
 -10  -1   0   91.69   21.00
  10   1   0   77.89   13.40
  10   1   0  107.89   17.50
  10   1   0   90.49   13.60
  10   1   0   90.19   19.60
 -11  -1   0   44.20   16.90
  11   1   0   17.70   13.50
  11   1   0   11.90    5.80
  11   1   0   27.80    9.20
 -12  -1   0   28.00   16.50
 -12  -1   0   58.09   15.00
 -12  -1   0   34.90   18.60
  12   1   0   29.00   15.70
  12   1   0   45.90    9.20
  12   1   0   30.20    9.90
  12  -2   0  168.88   29.40
  12  -2   0  105.09   16.70
 -12   2   0  120.69   29.10
 -12   2   0  113.29   20.20
 -12   2   0  151.38   29.30
  11  -2   0   32.90    9.90
  11  -2   0   28.90   13.50
 -11   2   0   21.00   17.40
 -11   2   0   43.10   17.70
 -11   2   0   28.60   15.70
  10  -2   0   86.79   18.80
  10  -2   0  121.39    8.80
  10  -2   0  116.59   16.30
 -10   2   0  151.78   26.70
 -10   2   0  102.59   16.80
 -10   2   0  105.99    8.50
 -10   2   0  103.39   23.30
   9  -2   0   23.20    8.00
   9  -2   0   42.60   14.10
   9  -2   0   46.20    6.80
   9  -2   0   34.70    9.40
   9  -2   0   48.40   15.10
  -9   2   0   19.60   12.20
  -9   2   0   32.80   10.40
  -9   2   0   33.20   13.10
   8  -2   0   95.69   13.10
   8  -2   0   93.69   12.90
   8  -2   0   85.79   17.80
   8  -2   0   86.89   16.80
   8  -2   0   88.29    8.10
  -8   2   0   89.19   12.70
  -8   2   0   86.39    7.00
  -8   2   0  111.39   15.50
  -8   2   0  104.39   20.20
  -8   2   0  103.59   18.50
   7  -2   0  247.98   22.20
   7  -2   0  256.37   16.80
   7  -2   0  238.88   12.40
   7  -2   0  237.58   25.70
   7  -2   0  212.78   15.50
  -7   2   0  284.67   23.30
  -7   2   0  196.58   24.60
  -7   2   0  225.38   17.30
  -7   2   0  257.17   16.40
  -7   2   0  234.08   10.80
   6  -2   0  156.68   18.40
   6  -2   0  193.58   13.60
   6  -2   0  202.58   13.90
   6  -2   0  182.98   10.50
   6  -2   0  181.88   21.30
  -6   2   0  193.08   13.40
  -6   2   0  179.98   19.90
  -6   2   0  181.38    8.80
  -6   2   0  174.78   21.40
  -6   2   0  221.08   15.30
   5  -2   0  499.65   18.60
   5  -2   0  521.55   21.80
   5  -2   0  515.25   21.60
   5  -2   0  527.35   28.50
  -5   2   0  500.25   20.90
  -5   2   0  523.35   22.40
  -5   2   0  494.35   26.40
  -5   2   0  496.55   16.00
   4  -2   0   13.90    4.60
   4  -2   0    9.10    3.20
   4  -2   0   20.60    5.20
   4  -2   0    8.40    5.70
   4  -2   0    9.20    5.90
  -4   2   0   14.30    4.30
  -4   2   0   14.60    6.60
  -4   2   0   10.30    4.10
  -4   2   0   10.10    2.70
   3  -2   0    5.30    3.00
   3  -2   0    7.70    5.10
   3  -2   0    7.70    4.50
   3  -2   0    8.90    2.90
   3  -2   0   10.50    3.40
  -3   2   0   11.30    5.50
  -3   2   0    5.70    2.80
  -3   2   0    8.90    3.20
  -3   2   0    7.50    1.80
  -3   2   0    7.90    5.10
  -3   2   0    7.90    3.30
   2  -2   0 1487.45   38.40
   2  -2   0 1533.25   44.20
   2  -2   0 1436.16   38.80
   2  -2   0 1452.85   38.90
  -2   2   0 1506.35   39.00
  -2   2   0 1508.95   44.40
  -2   2   0 1431.36   38.80
  -2   2   0 1466.65   38.70
  -2   2   0 1479.15   43.00
   1  -2   0 2911.91   71.99
   1  -2   0 2979.10   74.69
   1  -2   0 2954.40   73.69
  -1   2   0 2996.80   71.49
  -1   2   0 2995.70   70.89
  -1   2   0 2906.21   74.59
  -1   2   0 3006.10   71.09
  -1   2   0 3073.89   73.99
   0  -2   0 2847.92   68.19
   0  -2   0 2773.32   68.69
   0   2   0 2770.82   65.49
   0   2   0 2802.52   67.99
  -1  -2   0  345.67   10.70
  -1  -2   0  356.76   14.00
  -1  -2   0  347.87   10.60
  -1  -2   0  329.27   13.60
  -1  -2   0  334.27   10.90
  -1  -2   0  362.46   11.30
  -1  -2   0  334.47   10.30
   1   2   0  322.47   10.70
   1   2   0  333.17   10.70
   1   2   0  343.87   13.40
   1   2   0  340.67   10.50
   1   2   0  336.57    8.70
   1   2   0  356.76   10.60
  -2  -2   0  123.79    6.40
  -2  -2   0  135.09    6.80
  -2  -2   0  132.79    9.80
  -2  -2   0  129.29    5.50
  -2  -2   0  142.59    9.70
  -2  -2   0  128.69    7.50
   2   2   0  136.69    9.00
   2   2   0  123.99    6.80
   2   2   0  134.69    7.00
   2   2   0  132.49    6.70
   2   2   0  125.39    6.20
   2   2   0  134.79    9.80
   2   2   0  125.09    5.40
  -3  -2   0  900.11   26.00
  -3  -2   0  874.21   26.40
  -3  -2   0  864.41   32.30
  -3  -2   0  920.31   32.20
  -3  -2   0  897.31   27.60
   3   2   0  898.71   26.60
   3   2   0  934.81   23.30
   3   2   0  871.81   26.10
   3   2   0  854.11   31.20
   3   2   0  896.31   25.30
   3   2   0  926.31   26.80
  -4  -2   0 1087.99   41.70
  -4  -2   0 1109.29   35.00
  -4  -2   0 1130.59   40.50
  -4  -2   0 1107.59   33.60
  -4  -2   0 1096.29   30.70
  -4  -2   0 1093.69   32.40
   4   2   0 1093.39   39.60
   4   2   0 1138.99   40.00
   4   2   0 1130.69   33.70
   4   2   0 1106.29   33.10
   4   2   0 1138.79   28.50
   4   2   0 1132.39   31.60
   4   2   0 1124.19   32.90
  -5  -2   0 2991.80   87.59
  -5  -2   0 2956.30   80.49
  -5  -2   0 3082.59   90.89
  -5  -2   0 3015.70   78.79
  -5  -2   0 2812.02   73.99
  -5  -2   0 2974.20   76.99
   5   2   0 3067.19   77.99
   5   2   0 3091.89   75.29
   5   2   0 3065.19   71.09
   5   2   0 2957.80   86.99
   5   2   0 2913.91   87.29
   5   2   0 3017.10   76.89
  -6  -2   0  232.98   14.40
  -6  -2   0  247.98   14.60
  -6  -2   0  232.78   15.80
  -6  -2   0  252.67   21.90
  -6  -2   0  236.08   19.50
   6   2   0  233.68   14.10
   6   2   0  204.68   13.60
   6   2   0  231.88   12.20
   6   2   0  224.98    8.60
   6   2   0  212.28   18.60
   6   2   0  267.57   20.00
  -7  -2   0  698.73   36.80
  -7  -2   0  668.73   28.00
  -7  -2   0  702.33   30.80
  -7  -2   0  709.83   39.80
  -7  -2   0  700.53   26.70
   7   2   0  686.03   27.80
   7   2   0  665.63   36.10
   7   2   0  692.53   25.00
   7   2   0  676.43   27.40
  -8  -2   0  100.09   13.10
  -8  -2   0   88.69   18.60
  -8  -2   0   99.39   14.20
  -8  -2   0  115.09   19.80
   8   2   0  110.09   18.80
   8   2   0   83.69   11.30
   8   2   0  103.89   13.00
   8   2   0   84.19   16.60
   8   2   0  108.59   10.20
  -9  -2   0  303.97   35.80
  -9  -2   0  239.98   20.90
  -9  -2   0  284.17   31.60
   9   2   0  298.57   19.30
   9   2   0  290.37   16.70
   9   2   0  278.97   30.70
   9   2   0  272.77   18.90
 -10  -2   0  119.89   25.40
 -10  -2   0  146.89   21.00
  10   2   0  114.39   14.90
  10   2   0   85.99   13.60
  10   2   0   93.49   19.30
  10   2   0   90.69   11.80
 -11  -2   0   -0.20   10.00
 -11  -2   0   -3.00   10.10
 -11  -2   0    2.40    8.60
  11   2   0   -1.30    4.90
  11   2   0    4.00    9.50
  11   2   0   -5.40    5.20
  12  -3   0   14.80   15.80
  12  -3   0   31.90   17.30
 -12   3   0   35.50   18.10
 -12   3   0   14.20   16.60
 -12   3   0   31.20   11.10
  11  -3   0  503.95   39.60
  11  -3   0  460.85   18.40
  11  -3   0  414.26   27.40
 -11   3   0  455.75   49.80
 -11   3   0  343.37   40.50
  10  -3   0   83.69   13.40
  10  -3   0   93.89    9.70
  10  -3   0  101.69   20.70
 -10   3   0   82.69   20.60
 -10   3   0   75.59    8.10
 -10   3   0   91.59   21.60
 -10   3   0   82.69   15.00
   9  -3   0  335.57   30.00
   9  -3   0  333.47   22.00
   9  -3   0  339.07   22.70
   9  -3   0  329.17   16.10
   9  -3   0  368.76   30.90
  -9   3   0  329.97   14.50
  -9   3   0  305.97   33.40
  -9   3   0  382.66   24.80
  -9   3   0  331.67   36.40
   8  -3   0 1830.22   71.69
   8  -3   0 1919.61   52.89
   8  -3   0 1938.41   60.49
   8  -3   0 1935.11   74.59
   8  -3   0 1738.63   58.99
  -8   3   0 1848.92   61.99
  -8   3   0 1822.72   49.10
  -8   3   0 1764.02   59.09
  -8   3   0 1825.82   71.39
  -8   3   0 1940.71   77.49
   7  -3   0  388.56   17.20
   7  -3   0  430.36   28.70
   7  -3   0  343.27   20.20
   7  -3   0  367.36   27.80
   7  -3   0  384.76   21.20
  -7   3   0  408.06   31.90
  -7   3   0  361.06   14.10
  -7   3   0  353.36   19.80
  -7   3   0  466.95   41.80
  -7   3   0  429.86   23.00
   6  -3   0  821.42   40.40
   6  -3   0  862.71   32.20
   6  -3   0  847.72   28.30
   6  -3   0  839.72   39.40
   6  -3   0  923.91   32.80
  -6   3   0  852.41   24.70
  -6   3   0  800.42   38.00
  -6   3   0  834.02   42.10
  -6   3   0  836.02   31.50
  -6   3   0  840.02   33.10
   5  -3   0 1004.10   25.40
   5  -3   0  997.40   42.30
   5  -3   0  989.80   40.90
   5  -3   0 1017.20   31.30
   5  -3   0  995.30   34.00
   5  -3   0  998.30   33.80
  -5   3   0  931.41   32.80
  -5   3   0  991.70   34.40
  -5   3   0  957.20   26.90
  -5   3   0  991.50   43.30
   4  -3   0  199.18   12.10
   4  -3   0  209.88   11.20
   4  -3   0  217.48   17.20
   4  -3   0  204.68   16.30
   4  -3   0  210.88   14.40
  -4   3   0  206.48   12.10
  -4   3   0  229.78   16.80
  -4   3   0  214.78    9.20
  -4   3   0  196.48   11.80
  -4   3   0  205.58   12.50
  -4   3   0  227.78   17.90
   3  -3   0 1311.67   37.20
   3  -3   0 1396.76   44.10
   3  -3   0 1314.57   38.20
   3  -3   0 1313.67   38.20
   3  -3   0 1361.66   45.60
  -3   3   0 1306.57   43.40
  -3   3   0 1311.87   37.80
  -3   3   0 1321.47   38.20
  -3   3   0 1341.37   38.40
   2  -3   0 2519.85   69.49
   2  -3   0 2502.45   67.79
   2  -3   0 2462.65   62.99
   2  -3   0 2496.75   63.19
  -2   3   0 2491.25   65.49
  -2   3   0 2626.44   68.19
  -2   3   0 2527.25   63.79
  -2   3   0 2492.55   62.89
  -2   3   0 2415.86   62.49
   1  -3   0   55.49    4.90
   1  -3   0   60.39    7.80
   1  -3   0   53.69    6.60
   1  -3   0   58.09    4.60
   1  -3   0   56.89    3.60
   1  -3   0   53.89    4.70
   1  -3   0   59.09    5.00
  -1   3   0   54.09    4.00
  -1   3   0   57.29    5.30
  -1   3   0   67.39    7.60
  -1   3   0   58.29    3.90
  -1   3   0   61.29    4.60
  -1   3   0   46.20    6.90
  -1   3   0   54.89    4.90
   0  -3   0 1612.04   41.10
   0  -3   0 1651.63   40.70
   0  -3   0 1647.74   39.70
   0  -3   0 1638.14   44.00
   0  -3   0 1667.13   45.30
   0  -3   0 1582.14   41.40
   0  -3   0 1580.24   39.50
   0   3   0 1633.64   40.80
   0   3   0 1636.04   40.80
   0   3   0 1621.24   41.90
   0   3   0 1649.83   44.20
   0   3   0 1617.94   40.50
   0   3   0 1614.34   39.50
   0   3   0 1672.23   45.30
  -1  -3   0    3.50    2.20
  -1  -3   0   12.00    4.20
  -1  -3   0    5.70    2.10
  -1  -3   0    5.30    1.10
  -1  -3   0    4.60    2.10
  -1  -3   0    8.80    2.30
  -1  -3   0    8.20    2.40
  -1  -3   0    5.40    3.80
   1   3   0    5.00    2.10
   1   3   0    6.50    2.10
   1   3   0    4.90    1.90
   1   3   0    9.30    2.30
   1   3   0    4.70    1.00
   1   3   0    5.20    2.20
   1   3   0    2.50    3.40
  -2  -3   0   34.80    6.50
  -2  -3   0   39.20    6.60
  -2  -3   0   38.90    3.90
  -2  -3   0   37.10    4.80
  -2  -3   0   47.80    5.00
  -2  -3   0   41.00    4.80
  -2  -3   0   39.10    4.90
   2   3   0   35.10    5.90
   2   3   0   32.80    2.30
   2   3   0   33.80    4.00
   2   3   0   35.60    3.90
   2   3   0   28.20    3.70
   2   3   0   37.30    6.50
   2   3   0   38.10    4.60
  -3  -3   0 1577.54   48.90
  -3  -3   0 1554.84   43.20
  -3  -3   0 1529.45   41.90
  -3  -3   0 1541.55   41.40
  -3  -3   0 1574.44   39.20
  -3  -3   0 1564.74   49.40
   3   3   0 1540.75   41.70
   3   3   0 1512.65   47.90
   3   3   0 1499.25   47.40
   3   3   0 1576.64   41.60
   3   3   0 1521.55   42.10
   3   3   0 1558.74   39.20
   3   3   0 1594.94   41.20
  -4  -3   0  255.07   14.00
  -4  -3   0  239.48   17.80
  -4  -3   0  250.97   17.30
  -4  -3   0  247.68   11.80
   4   3   0  247.08   12.60
   4   3   0  255.27    9.40
   4   3   0  225.58   11.80
   4   3   0  251.47   17.40
   4   3   0  258.97   17.60
   4   3   0  211.88   12.00
   4   3   0  224.68   11.30
  -5  -3   0  389.96   23.70
  -5  -3   0  418.96   19.80
  -5  -3   0  408.96   18.10
  -5  -3   0  422.56   25.90
  -5  -3   0  379.66   16.80
   5   3   0  419.06   23.70
   5   3   0  410.46   17.80
   5   3   0  418.66   13.40
   5   3   0  404.16   23.30
   5   3   0  367.76   16.10
   5   3   0  444.06   18.10
  -6  -3   0  617.64   23.40
  -6  -3   0  586.04   33.90
  -6  -3   0  609.74   26.80
  -6  -3   0  628.34   25.20
  -6  -3   0  609.44   18.10
  -6  -3   0  616.04   32.80
   6   3   0  633.54   31.80
   6   3   0  626.54   22.70
   6   3   0  616.04   24.10
   6   3   0  606.04   24.10
   6   3   0  623.64   18.20
   6   3   0  615.14   23.90
   6   3   0  557.74   30.50
  -7  -3   0    1.50    4.10
  -7  -3   0    8.30    3.80
  -7  -3   0    4.60    7.00
  -7  -3   0    0.30    6.90
  -7  -3   0    5.50    5.20
   7   3   0   13.00    5.40
   7   3   0    8.00    7.10
   7   3   0    2.60    4.30
   7   3   0    6.20    5.00
   7   3   0   12.00    8.50
  -8  -3   0   35.90    9.60
  -8  -3   0   45.00    9.00
  -8  -3   0   34.90   12.60
  -8  -3   0   41.80   13.20
   8   3   0   34.30   13.00
   8   3   0   43.30    7.60
   8   3   0   33.40    8.10
   8   3   0   36.60    8.20
  -9  -3   0  253.37   30.70
  -9  -3   0  213.88   29.80
  -9  -3   0  232.08   20.30
   9   3   0  204.48   20.90
   9   3   0  211.38   15.10
   9   3   0  245.68   29.80
   9   3   0  242.38   17.10
 -10  -3   0   30.20    9.80
 -10  -3   0   32.30   15.00
 -10  -3   0   47.60   16.90
  10   3   0   14.90    7.00
  10   3   0   43.70    9.70
  10   3   0   15.60   10.30
  10   3   0   46.40    9.50
 -11  -3   0  105.69   23.80
 -11  -3   0  178.98   24.60
 -11  -3   0  187.88   32.60
  11   3   0  184.58   15.40
  11   3   0  115.89   15.40
  11   3   0  122.59   23.70
  11   3   0  147.79   16.70
  12  -4   0   75.19   20.10
  12  -4   0   86.39    9.20
  12  -4   0   74.69   15.00
 -12   4   0   79.79   17.10
 -12   4   0  120.59   30.10
 -12   4   0   91.19   25.20
  11  -4   0   -0.30    3.30
  11  -4   0   -6.40    5.60
 -11   4   0  -11.80    9.10
 -11   4   0    1.30    3.30
 -11   4   0    6.90   12.00
 -11   4   0    3.90    8.30
  10  -4   0  117.39   15.90
  10  -4   0  116.99   10.20
  10  -4   0  110.89   22.80
 -10   4   0  134.09   19.10
 -10   4   0  103.39    9.20
 -10   4   0  115.29   22.70
 -10   4   0  136.99   27.20
   9  -4   0  189.58   25.70
   9  -4   0  193.48   26.70
   9  -4   0  209.68   20.90
   9  -4   0  226.28   18.60
   9  -4   0  222.68   13.80
  -9   4   0  199.88   10.80
  -9   4   0  208.68   27.70
  -9   4   0  178.88   20.20
  -9   4   0  222.28   30.90
   8  -4   0   26.30   11.60
   8  -4   0   35.30    6.80
   8  -4   0   25.50    7.70
   8  -4   0   43.10   13.90
   8  -4   0   35.50    9.30
  -8   4   0   33.50    5.00
  -8   4   0   36.40    9.30
  -8   4   0   28.40    8.10
  -8   4   0   28.00   12.90
  -8   4   0   22.90   11.60
   7  -4   0 2080.39   64.29
   7  -4   0 2067.09   58.69
   7  -4   0 2178.28   76.09
   7  -4   0 2072.59   76.89
   7  -4   0 2045.20   63.59
  -7   4   0 2108.59   65.19
  -7   4   0 1989.40   62.79
  -7   4   0 2195.68   75.19
  -7   4   0 2195.48   80.49
  -7   4   0 1990.10   53.19
   6  -4   0   15.00    2.90
   6  -4   0   13.60    4.50
   6  -4   0   10.90    8.20
   6  -4   0   13.70    7.50
   6  -4   0   12.40    5.10
  -6   4   0   10.10    5.30
  -6   4   0   13.50    3.00
  -6   4   0   23.40    9.00
  -6   4   0   15.40    5.20
   5  -4   0  230.48   12.90
   5  -4   0  205.78   18.40
   5  -4   0  250.57   20.60
   5  -4   0  216.48   14.00
   5  -4   0  192.98   13.70
   5  -4   0  217.68    8.80
  -5   4   0  230.38   20.70
  -5   4   0  231.18   19.10
  -5   4   0  224.38    9.10
  -5   4   0  238.28   14.20
  -5   4   0  223.68   13.90
   4  -4   0  102.19   13.50
   4  -4   0   83.19    8.90
   4  -4   0   72.79    8.80
   4  -4   0   75.29    9.30
   4  -4   0   91.09   14.40
  -4   4   0   74.39   12.50
  -4   4   0   92.09    9.70
  -4   4   0   66.59   11.10
  -4   4   0   77.59    8.50
  -4   4   0   91.79   14.10
  -4   4   0   85.49    9.30
   3  -4   0  363.76   20.90
   3  -4   0  332.17   14.80
   3  -4   0  333.77   19.10
   3  -4   0  335.67   14.60
   3  -4   0  316.47   14.90
  -3   4   0  358.26   20.90
  -3   4   0  303.27   18.40
  -3   4   0  335.67   17.80
  -3   4   0  335.37   14.90
  -3   4   0  320.27   15.20
  -3   4   0  320.57   14.50
   2  -4   0 1365.26   44.70
   2  -4   0 1375.76   38.10
   2  -4   0 1391.46   38.50
   2  -4   0 1365.76   38.50
   2  -4   0 1409.26   41.50
   2  -4   0 1356.86   43.10
  -2   4   0 1313.67   34.80
  -2   4   0 1355.86   43.00
  -2   4   0 1367.76   37.50
  -2   4   0 1371.66   38.00
  -2   4   0 1354.06   39.30
  -2   4   0 1330.97   37.50
   1  -4   0 1413.66   42.10
   1  -4   0 1359.06   38.30
   1  -4   0 1399.96   38.00
   1  -4   0 1380.16   37.10
   1  -4   0 1395.66   43.40
   1  -4   0 1399.26   36.70
   1  -4   0 1420.46   35.70
  -1   4   0 1415.86   39.30
  -1   4   0 1358.46   42.90
  -1   4   0 1400.66   37.60
  -1   4   0 1406.66   41.90
  -1   4   0 1405.66   36.10
  -1   4   0 1404.16   35.20
  -1   4   0 1410.06   36.40
   0  -4   0    4.30    3.60
   0  -4   0    7.60    2.20
   0  -4   0    4.70    2.50
   0  -4   0    9.90    4.60
   0  -4   0    8.00    2.50
   0  -4   0    9.10    2.10
   0  -4   0    7.80    2.80
   0   4   0   10.60    2.90
   0   4   0    7.70    1.90
   0   4   0    7.70    2.50
   0   4   0    6.70    3.50
   0   4   0    6.60    2.40
   0   4   0    3.20    2.20
   0   4   0    4.10    4.40
  -1  -4   0   77.39    5.70
  -1  -4   0   86.09    6.30
  -1  -4   0   83.59    6.20
  -1  -4   0   80.09    5.80
  -1  -4   0   89.39    5.60
  -1  -4   0   91.69    3.30
  -1  -4   0   93.89    9.80
  -1  -4   0   84.29    9.80
   1   4   0   67.99    8.40
   1   4   0   81.39    5.40
   1   4   0   81.79    5.70
   1   4   0   83.39    5.70
   1   4   0   86.49    8.80
   1   4   0   80.29    6.00
   1   4   0   83.19    5.70
  -2  -4   0   45.20    5.20
  -2  -4   0   36.20    5.30
  -2  -4   0   41.90    7.50
  -2  -4   0   45.00    5.40
  -2  -4   0   39.80    4.70
  -2  -4   0   42.50    7.90
  -2  -4   0   55.59    7.20
  -2  -4   0   50.09    5.50
   2   4   0   48.10    7.70
   2   4   0   33.40    6.30
   2   4   0   40.30    4.90
   2   4   0   38.80    2.60
   2   4   0   31.10    4.40
   2   4   0   47.10    5.20
   2   4   0   37.20    4.50
  -3  -4   0  309.77   18.90
  -3  -4   0  306.87   11.50
  -3  -4   0  295.77   14.50
  -3  -4   0  283.17   12.80
  -3  -4   0  299.77   18.30
  -3  -4   0  279.37   13.20
  -3  -4   0  270.07   12.00
   3   4   0  290.27    9.30
   3   4   0  278.67   12.40
   3   4   0  284.07   13.40
   3   4   0  301.97   12.90
   3   4   0  288.27   11.60
   3   4   0  301.87   17.30
   3   4   0  307.07   17.60
   3   4   0  296.37   12.40
  -4  -4   0  263.37   19.50
  -4  -4   0  293.87   13.80
  -4  -4   0  264.17   18.70
  -4  -4   0  275.77   14.90
  -4  -4   0  258.17   12.50
  -4  -4   0  295.57   11.20
  -4  -4   0  274.87   14.00
   4   4   0  258.17   12.90
   4   4   0  276.17   11.10
   4   4   0  271.87   12.80
   4   4   0  272.37   14.00
   4   4   0  238.78   17.60
   4   4   0  250.77   12.70
  -5  -4   0  156.28   10.90
  -5  -4   0  170.38   12.60
  -5  -4   0  159.38   10.30
  -5  -4   0  179.28   19.40
  -5  -4   0  151.08   11.20
   5   4   0  151.38   11.10
   5   4   0  145.19    7.80
   5   4   0  151.18   17.00
   5   4   0  150.98   10.10
   5   4   0  163.58   10.80
   5   4   0  133.99   16.30
  -6  -4   0   55.29   13.20
  -6  -4   0   58.49   13.00
  -6  -4   0   66.29    5.40
  -6  -4   0   71.29    9.90
  -6  -4   0   58.99    8.70
  -6  -4   0   54.99    7.40
   6   4   0   77.69    9.30
   6   4   0   75.19    9.30
   6   4   0   93.89   15.50
   6   4   0   64.69    5.30
   6   4   0   62.59    8.70
   6   4   0   65.09    8.70
   6   4   0   75.99   13.80
  -7  -4   0  415.56   23.90
  -7  -4   0  449.86   15.50
  -7  -4   0  397.56   21.40
  -7  -4   0  442.76   22.10
  -7  -4   0  429.26   31.50
  -7  -4   0  402.36   28.90
   7   4   0  420.76   19.70
   7   4   0  433.76   21.00
   7   4   0  468.05   21.30
   7   4   0  458.35   29.20
   7   4   0  466.95   29.30
   7   4   0  433.26   20.70
   7   4   0  442.96   15.10
  -8  -4   0   30.60   12.20
  -8  -4   0   51.49    9.90
  -8  -4   0   40.30   10.60
  -8  -4   0   39.50   13.20
   8   4   0   19.60    9.50
   8   4   0   37.50    8.20
   8   4   0   45.70    8.40
  -9  -4   0  329.97   38.60
  -9  -4   0  363.26   31.50
  -9  -4   0  322.07   24.10
   9   4   0  336.87   19.90
   9   4   0  360.66   19.90
   9   4   0  368.46   20.80
 -10  -4   0   12.20   13.10
 -10  -4   0   25.10   10.20
  10   4   0   13.40   10.80
  10   4   0   30.30    8.20
  10   4   0   23.50    7.70
 -11  -4   0   12.40   14.00
 -11  -4   0   10.30   13.60
 -11  -4   0   34.20   12.80
  11   4   0   17.40   11.90
  11   4   0   27.90    8.20
  11   4   0   24.70    8.30
  11   4   0   23.90    8.20
  12  -5   0   14.80   14.00
  12  -5   0    1.70    7.80
  12  -5   0   -1.70    4.20
 -12   5   0  -13.80   11.40
 -12   5   0   -7.00    6.30
 -12   5   0    5.50   15.40
  11  -5   0   84.99   21.40
  11  -5   0   65.19   13.70
 -11   5   0   48.70   13.30
 -11   5   0   44.90    6.40
 -11   5   0   77.19   23.90
  10  -5   0   -2.60    5.20
  10  -5   0    4.40   11.10
  10  -5   0    4.90    4.60
 -10   5   0    6.00    3.50
 -10   5   0    3.10   11.70
 -10   5   0    4.20   10.60
 -10   5   0    0.90    6.70
   9  -5   0   23.30   13.10
   9  -5   0   34.70    9.90
   9  -5   0   33.40    7.40
   9  -5   0   20.60   11.60
  -9   5   0    8.80   10.00
  -9   5   0   16.50   13.60
  -9   5   0   43.50   11.00
  -9   5   0   18.00    4.20
   8  -5   0  340.77   28.90
   8  -5   0  371.76   23.00
   8  -5   0  359.96   30.60
   8  -5   0  362.36   18.60
   8  -5   0  313.77   20.90
  -8   5   0  343.47   14.00
  -8   5   0  344.87   28.00
  -8   5   0  412.26   34.60
  -8   5   0  346.47   21.30
  -8   5   0  385.36   23.70
   7  -5   0  394.36   21.90
   7  -5   0  386.46   18.60
   7  -5   0  316.77   27.10
   7  -5   0  350.16   12.70
   7  -5   0  295.27   19.40
   7  -5   0  423.16   29.40
  -7   5   0  373.86   30.50
  -7   5   0  315.67   19.50
  -7   5   0  321.67   25.60
  -7   5   0  403.56   22.40
  -7   5   0  361.76   13.80
   6  -5   0  233.28   15.70
   6  -5   0  229.08   21.00
   6  -5   0  229.48   14.00
   6  -5   0  228.78   16.00
   6  -5   0  254.87   10.30
   6  -5   0  197.28   23.10
  -6   5   0  246.18   16.10
  -6   5   0  231.68   10.00
  -6   5   0  264.07   28.30
  -6   5   0  247.98   15.80
  -6   5   0  237.18   21.10
  -6   5   0  244.08   16.40
  -6   5   0  248.48   23.20
   5  -5   0  388.46   26.90
   5  -5   0  412.16   20.20
   5  -5   0  403.36   18.60
   5  -5   0  427.26   20.70
   5  -5   0  396.46   25.70
  -5   5   0  431.86   26.30
  -5   5   0  460.15   21.20
  -5   5   0  406.36   19.70
  -5   5   0  403.66   26.30
  -5   5   0  404.26   27.60
  -5   5   0  406.86   20.40
   4  -5   0 1748.23   60.39
   4  -5   0 1814.02   51.49
   4  -5   0 1711.93   50.79
   4  -5   0 1747.13   49.99
   4  -5   0 1747.93   58.69
  -4   5   0 1662.03   49.90
  -4   5   0 1760.52   56.39
  -4   5   0 1651.73   57.79
  -4   5   0 1748.82   50.59
  -4   5   0 1704.03   51.59
  -4   5   0 1702.43   60.29
   3  -5   0  877.11   29.70
   3  -5   0  887.81   29.50
   3  -5   0  837.72   34.80
   3  -5   0  901.91   29.50
  -3   5   0  876.41   35.10
  -3   5   0  917.81   30.40
  -3   5   0  881.21   30.60
  -3   5   0  869.21   28.50
   2  -5   0 2449.75   70.19
   2  -5   0 2464.35   65.89
   2  -5   0 2487.65   64.49
   2  -5   0 2429.66   63.69
   2  -5   0 2451.45   72.09
   2  -5   0 2422.26   64.59
  -2   5   0 2394.86   62.69
  -2   5   0 2430.66   65.69
  -2   5   0 2464.35   63.89
  -2   5   0 2476.45   70.09
  -2   5   0 2551.64   63.09
  -2   5   0 2420.26   61.19
  -2   5   0 2398.06   71.59
   1  -5   0 1076.29   36.40
   1  -5   0 1080.19   38.00
   1  -5   0 1073.79   30.70
   1  -5   0 1055.59   29.20
   1  -5   0 1030.70   32.00
   1  -5   0 1057.99   29.90
   1  -5   0 1054.69   31.70
  -1   5   0 1076.39   29.60
  -1   5   0 1050.09   35.90
  -1   5   0 1073.79   28.20
  -1   5   0 1055.59   37.20
  -1   5   0 1061.69   30.00
  -1   5   0 1083.29   31.20
  -1   5   0 1098.09   33.30
   0  -5   0   63.59    4.90
   0  -5   0   76.99    6.50
   0  -5   0   65.79    5.20
   0  -5   0   72.09    9.40
   0  -5   0   67.99    7.40
   0  -5   0   63.69    9.10
   0  -5   0   70.49    5.60
   0   5   0   71.29    5.80
   0   5   0   64.99    4.80
   0   5   0   69.69    8.90
   0   5   0   65.69    6.40
   0   5   0   57.39    6.70
   0   5   0   66.39    5.90
  -1  -5   0  706.63   23.50
  -1  -5   0  711.23   22.00
  -1  -5   0  719.73   22.70
  -1  -5   0  704.53   23.10
  -1  -5   0  740.93   18.20
  -1  -5   0  743.13   23.70
  -1  -5   0  729.83   29.20
  -1  -5   0  720.63   27.90
   1   5   0  734.43   28.50
   1   5   0  752.62   27.30
   1   5   0  715.73   22.20
   1   5   0  710.83   22.50
   1   5   0  757.52   22.90
   1   5   0  754.62   22.20
   1   5   0  767.72   24.60
   1   5   0  723.53   23.90
  -2  -5   0  695.03   28.90
  -2  -5   0  702.83   29.30
  -2  -5   0  711.43   23.90
  -2  -5   0  692.13   22.60
  -2  -5   0  711.13   22.20
  -2  -5   0  720.83   24.50
  -2  -5   0  668.43   22.30
   2   5   0  708.13   17.50
   2   5   0  684.83   22.10
   2   5   0  692.63   27.40
   2   5   0  697.73   22.80
   2   5   0  651.13   27.50
   2   5   0  686.93   22.90
   2   5   0  687.83   21.80
  -3  -5   0   -1.70    1.80
  -3  -5   0    1.30    2.80
  -3  -5   0    5.60    5.10
  -3  -5   0    2.70    2.60
  -3  -5   0    1.50    2.30
  -3  -5   0   12.40    6.60
  -3  -5   0   13.50    4.90
   3   5   0    4.40    2.90
   3   5   0    5.10    5.50
   3   5   0    1.70    4.10
   3   5   0    2.20    3.60
   3   5   0    1.20    1.70
   3   5   0    0.50    2.90
   3   5   0    2.10    2.50
   3   5   0    0.80    2.70
  -4  -5   0  586.34   22.80
  -4  -5   0  570.64   20.90
  -4  -5   0  616.44   22.70
  -4  -5   0  633.44   30.20
  -4  -5   0  646.24   31.10
  -4  -5   0  583.04   24.00
  -4  -5   0  604.94   19.80
   4   5   0  609.54   23.20
   4   5   0  614.84   17.30
   4   5   0  545.35   27.40
   4   5   0  602.34   21.60
   4   5   0  579.04   21.50
   4   5   0  621.04   20.40
   4   5   0  630.34   29.30
   4   5   0  569.44   21.30
  -5  -5   0  746.03   27.90
  -5  -5   0  764.92   36.40
  -5  -5   0  703.53   22.50
  -5  -5   0  738.03   29.30
  -5  -5   0  708.13   25.30
  -5  -5   0  730.33   26.90
  -5  -5   0  707.63   36.10
   5   5   0  724.13   21.20
   5   5   0  737.63   25.80
   5   5   0  721.33   33.20
   5   5   0  797.22   49.90
   5   5   0  714.23   25.80
   5   5   0  745.33   34.10
   5   5   0  734.83   23.30
   5   5   0  720.73   27.30
  -6  -5   0   50.19   13.30
  -6  -5   0   44.60    9.10
  -6  -5   0   33.10   10.30
  -6  -5   0   47.80    8.30
  -6  -5   0   59.09    6.60
  -6  -5   0   41.00    8.30
   6   5   0   46.20    6.10
   6   5   0   33.00    7.10
   6   5   0   45.70    5.50
   6   5   0   43.60    7.70
   6   5   0   43.30    7.20
   6   5   0   44.60    7.70
   6   5   0   41.40   10.80
  -7  -5   0  348.27   27.20
  -7  -5   0  292.57   18.30
  -7  -5   0  300.37   23.80
  -7  -5   0  307.97   13.20
  -7  -5   0  325.97   20.90
  -7  -5   0  331.87   28.10
   7   5   0  306.77   16.80
   7   5   0  304.37   18.20
   7   5   0  308.77   24.60
   7   5   0  305.17   17.10
   7   5   0  305.47   12.90
   7   5   0  297.77   24.10
   7   5   0  308.07   13.30
   7   5   0  320.97   17.50
  -8  -5   0  346.07   22.80
  -8  -5   0  300.47   27.80
  -8  -5   0  326.47   13.80
  -8  -5   0  327.37   23.00
  -8  -5   0  344.07   31.00
   8   5   0  320.87   18.30
   8   5   0  342.07   15.10
   8   5   0  358.46   27.70
   8   5   0  352.36   19.10
   8   5   0  336.67   18.90
  -9  -5   0   -0.30    8.10
  -9  -5   0   -0.70   10.80
  -9  -5   0    2.90    7.00
   9   5   0    2.30    4.70
   9   5   0   -1.60    3.50
   9   5   0    2.30    5.20
   9   5   0   -0.40    7.50
   9   5   0    1.30    3.60
 -10  -5   0  276.77   37.60
 -10  -5   0  248.38   33.70
 -10  -5   0  227.88   24.90
  10   5   0  229.48   16.80
  10   5   0  250.87   17.10
  10   5   0  268.47   18.40
  10   5   0  247.18   18.20
  10   5   0  271.37   33.00
 -11  -5   0    4.20   12.90
 -11  -5   0   11.00   13.80
 -11  -5   0    6.30    7.70
  11   5   0   21.40   12.80
  11   5   0   14.90    7.00
  11   5   0   20.50    6.80
  11   5   0   14.80    6.10
  11   5   0   14.10    7.30
  12  -6   0   54.39    9.00
  12  -6   0   64.99   14.10
  12  -6   0   33.30   17.60
 -12   6   0   40.80   13.30
 -12   6   0   37.70    6.20
 -12   6   0   61.89   26.30
  11  -6   0  152.08   26.50
  11  -6   0  117.59   12.90
 -11   6   0  102.79   27.90
 -11   6   0  183.78   23.10
 -11   6   0  124.29    9.20
 -11   6   0  245.98   39.90
 -11   6   0  126.79   27.10
  10  -6   0   -1.50    4.20
  10  -6   0   17.30   12.70
  10  -6   0    3.80    6.50
 -10   6   0   -1.40    9.30
 -10   6   0    3.70    2.90
 -10   6   0    3.60   12.60
 -10   6   0    6.50    7.80
 -10   6   0   -2.40   10.80
   9  -6   0  307.77   22.10
   9  -6   0  300.47   36.40
   9  -6   0  384.86   39.50
   9  -6   0  290.97   17.30
  -9   6   0  272.37   36.30
  -9   6   0  301.47   34.70
  -9   6   0  282.07   12.90
  -9   6   0  309.77   23.40
  -9   6   0  286.27   35.80
   8  -6   0   80.09   12.40
   8  -6   0  101.99   21.70
   8  -6   0   83.79    6.30
   8  -6   0   95.49   13.80
   8  -6   0  135.39   21.90
  -8   6   0   87.69   20.50
  -8   6   0   80.29   12.00
  -8   6   0   61.49   16.00
  -8   6   0   54.69   15.70
  -8   6   0  100.19   15.00
  -8   6   0   89.49    6.90
   7  -6   0    6.00    4.70
   7  -6   0    3.70    8.50
   7  -6   0   10.00    5.90
   7  -6   0   18.00    3.90
   7  -6   0   13.40    9.10
  -7   6   0    9.20    8.40
  -7   6   0   17.60    3.70
  -7   6   0    3.90    7.60
  -7   6   0    4.70    6.00
  -7   6   0   17.40    6.50
  -7   6   0   10.00    5.70
  -7   6   0    7.90    9.30
   6  -6   0  184.88   13.10
   6  -6   0  178.58   14.60
   6  -6   0  173.88   14.30
   6  -6   0  175.68   22.20
   6  -6   0  141.49   20.20
   6  -6   0  183.48    9.30
  -6   6   0  186.38   23.20
  -6   6   0  172.78   21.30
  -6   6   0  149.88   12.90
  -6   6   0  195.78   15.10
  -6   6   0  186.58   15.10
  -6   6   0  232.98   26.40
   5  -6   0  304.47   16.60
   5  -6   0  286.27   22.50
   5  -6   0  340.27   26.60
   5  -6   0  323.27   24.80
   5  -6   0  300.37   17.50
  -5   6   0  291.27   16.60
  -5   6   0  330.67   18.50
  -5   6   0  268.57   23.00
  -5   6   0  305.67   21.00
  -5   6   0  302.87   18.10
  -5   6   0  265.97   21.60
   4  -6   0   21.40    7.80
   4  -6   0   27.70    6.00
   4  -6   0   41.20    7.40
   4  -6   0   45.50   11.30
   4  -6   0   48.20    8.40
  -4   6   0   54.09   11.20
  -4   6   0   41.40   11.30
  -4   6   0   29.40    6.00
  -4   6   0   33.70    7.10
  -4   6   0   34.40    7.80
  -4   6   0   31.30    6.50
   3  -6   0 2006.80   56.39
   3  -6   0 1976.00   55.79
   3  -6   0 2056.09   66.19
   3  -6   0 2018.90   63.99
   3  -6   0 1998.50   56.29
   3  -6   0 1856.71   60.39
  -3   6   0 1989.40   63.49
  -3   6   0 1994.50   53.89
  -3   6   0 2005.30   55.79
  -3   6   0 1988.10   51.29
  -3   6   0 1996.60   54.59
  -3   6   0 1939.11   64.99
  -3   6   0 1913.51   57.59
   2  -6   0  669.13   24.40
   2  -6   0  651.03   24.20
   2  -6   0  680.33   29.20
   2  -6   0  636.94   30.20
   2  -6   0  612.64   22.80
   2  -6   0  680.03   24.30
  -2   6   0  656.23   23.30
  -2   6   0  631.64   31.50
  -2   6   0  625.44   20.80
  -2   6   0  644.94   25.20
  -2   6   0  663.43   30.70
  -2   6   0  657.53   20.30
  -2   6   0  646.14   22.10
   1  -6   0 1470.55   40.10
   1  -6   0 1461.65   39.40
   1  -6   0 1463.45   49.70
   1  -6   0 1470.25   47.90
   1  -6   0 1493.55   42.40
   1  -6   0 1493.85   41.00
   1  -6   0 1470.55   42.90
  -1   6   0 1460.85   41.30
  -1   6   0 1476.45   49.20
  -1   6   0 1457.25   38.80
  -1   6   0 1424.36   51.59
  -1   6   0 1416.86   43.80
  -1   6   0 1485.35   38.00
  -1   6   0 1453.35   40.10
   0  -6   0 1907.21   49.00
   0  -6   0 1867.21   51.89
   0  -6   0 1930.51   59.19
   0  -6   0 1856.91   49.40
   0  -6   0 1904.21   51.69
   0  -6   0 1930.01   57.59
   0  -6   0 1874.51   50.09
   0   6   0 1896.21   48.30
   0   6   0 1895.91   49.80
   0   6   0 1901.71   50.49
   0   6   0 1839.82   58.39
   0   6   0 1939.91   51.19
   0   6   0 1866.71   56.59
  -1  -6   0  153.98   10.30
  -1  -6   0  166.98    9.90
  -1  -6   0  160.88    9.90
  -1  -6   0  159.28    8.80
  -1  -6   0  157.08    5.70
  -1  -6   0  175.58   10.30
  -1  -6   0  156.68   14.40
  -1  -6   0  174.48   14.70
   1   6   0  160.78   13.00
   1   6   0  161.38   10.70
   1   6   0  139.89    8.50
   1   6   0  154.78    9.10
   1   6   0  156.28    9.10
   1   6   0  169.68    9.60
   1   6   0  177.78   14.10
   1   6   0  145.89   11.90
  -2  -6   0 1402.66   47.00
  -2  -6   0 1290.57   37.20
  -2  -6   0 1300.37   37.20
  -2  -6   0 1320.47   39.10
  -2  -6   0 1226.98   44.60
  -2  -6   0 1244.58   39.10
   2   6   0 1256.27   43.10
   2   6   0 1334.67   38.60
   2   6   0 1287.37   36.70
   2   6   0 1315.87   45.30
   2   6   0 1261.77   36.10
   2   6   0 1273.57   37.70
  -3  -6   0   33.90    6.90
  -3  -6   0   45.20    6.30
  -3  -6   0   33.40    9.00
  -3  -6   0   47.00    5.90
  -3  -6   0   42.00    6.20
  -3  -6   0   38.90    5.20
  -3  -6   0   44.60    7.80
  -3  -6   0   43.00    9.80
   3   6   0   64.69    8.50
   3   6   0   52.09    6.50
   3   6   0   49.30    3.40
   3   6   0   43.50    5.90
   3   6   0   50.09   10.00
   3   6   0   48.30    5.90
   3   6   0   46.40    5.80
   3   6   0   37.10    8.80
  -4  -6   0  157.38    9.80
  -4  -6   0  155.38   10.80
  -4  -6   0  183.38   20.60
  -4  -6   0  168.28   19.10
  -4  -6   0  160.78   12.20
  -4  -6   0  162.78    9.70
  -4  -6   0  187.58   13.30
  -4  -6   0  171.28   11.40
   4   6   0  168.28    6.90
   4   6   0  168.98   10.10
   4   6   0  169.88   12.10
   4   6   0  162.98   10.30
   4   6   0  159.58   10.70
   4   6   0  195.48   15.90
   4   6   0  167.18   10.40
   4   6   0  172.18   15.10
  -5  -6   0   -0.20    2.30
  -5  -6   0    4.10    3.50
  -5  -6   0   -0.80    5.50
  -5  -6   0    6.40    3.30
  -5  -6   0    6.10    7.20
  -5  -6   0    5.40    3.90
  -5  -6   0    8.80    5.00
   5   6   0    5.60    5.90
   5   6   0    3.10    2.90
   5   6   0   -1.20    3.10
   5   6   0    7.30    2.50
   5   6   0    1.60    3.70
   5   6   0    6.70    6.50
   5   6   0    4.60    3.20
   5   6   0    3.60    4.60
  -6  -6   0   18.50   10.20
  -6  -6   0   34.80    7.50
  -6  -6   0   35.80    7.60
  -6  -6   0   41.80   12.10
  -6  -6   0   30.70    5.40
  -6  -6   0   30.90    8.40
   6   6   0   29.10   10.40
   6   6   0   29.70    7.30
   6   6   0   44.90    5.30
   6   6   0   32.30    6.90
   6   6   0   33.70    6.70
   6   6   0   45.80    9.20
   6   6   0   35.20    5.70
  -7  -6   0   80.99   17.30
  -7  -6   0   47.70    9.20
  -7  -6   0   49.30   10.90
  -7  -6   0   59.59   15.90
  -7  -6   0   72.99    8.10
   7   6   0   68.29   10.50
   7   6   0   67.79   14.60
   7   6   0   58.79    8.80
   7   6   0   57.09   10.20
   7   6   0   55.79    6.50
   7   6   0   66.79    7.60
   7   6   0   64.09    9.30
  -8  -6   0   84.99    8.80
  -8  -6   0  102.29   21.70
  -8  -6   0  102.49   15.50
  -8  -6   0   82.79   18.90
   8   6   0   92.09    8.00
   8   6   0  102.59   12.40
   8   6   0  105.09   12.00
   8   6   0   76.19   10.10
   8   6   0   95.09   12.90
   8   6   0   73.79    7.00
   8   6   0   83.59   16.90
  -9  -6   0   99.49   23.00
  -9  -6   0   58.29   17.50
  -9  -6   0   93.19   15.90
  -9  -6   0   79.39    8.30
   9   6   0  103.49   14.10
   9   6   0   65.79   10.10
   9   6   0   95.49   12.00
   9   6   0   92.89   18.40
   9   6   0  100.79    9.90
 -10  -6   0   45.00   14.00
 -10  -6   0   19.20   14.90
 -10  -6   0   20.80   14.80
  10   6   0   29.80    8.80
  10   6   0   37.10    8.50
  10   6   0   41.30    8.40
  10   6   0   63.39    8.50
  11  -7   0   17.90   13.80
  11  -7   0   31.10   11.10
  11  -7   0   15.00    6.60
 -11   7   0   11.20    9.40
 -11   7   0   23.80   17.60
 -11   7   0   20.40    5.00
 -11   7   0   12.20   15.00
 -11   7   0    3.50   14.40
  10  -7   0    3.50    7.10
  10  -7   0   -0.50    4.60
  10  -7   0   -2.80    8.50
 -10   7   0    1.60   12.40
 -10   7   0   16.20    9.50
 -10   7   0   -8.50    9.50
 -10   7   0   -7.60   10.10
 -10   7   0    1.40    2.80
   9  -7   0   18.00   13.20
   9  -7   0   20.50    4.30
   9  -7   0   16.70   11.70
   9  -7   0   18.80    6.70
   9  -7   0    1.80    6.30
  -9   7   0   20.30   14.70
  -9   7   0   17.50   12.80
  -9   7   0   36.50   16.00
  -9   7   0   13.30    3.70
  -9   7   0   11.40    7.80
   8  -7   0   34.10   10.10
   8  -7   0   71.19    7.50
   8  -7   0   58.19    9.50
   8  -7   0   29.40   12.90
   8  -7   0   75.49   17.90
  -8   7   0   74.29   18.60
  -8   7   0   62.09    6.10
  -8   7   0   47.70   15.90
  -8   7   0   70.19   12.50
   7  -7   0    3.60    4.90
   7  -7   0    2.70    4.70
   7  -7   0    3.10    2.60
   7  -7   0    1.40    7.70
   7  -7   0   -1.50    7.40
   7  -7   0    2.30    4.30
  -7   7   0    1.70    7.60
  -7   7   0    6.50    6.00
  -7   7   0    2.80    4.70
  -7   7   0    4.30    2.70
  -7   7   0    3.20    8.80
  -7   7   0   -5.40    3.60
  -7   7   0    5.50    7.30
   6  -7   0   -0.20    6.50
   6  -7   0   -0.50    2.20
   6  -7   0    4.10    4.60
   6  -7   0    6.80    5.20
   6  -7   0   -1.20    6.60
  -6   7   0    1.10    6.60
  -6   7   0    0.80    3.50
  -6   7   0    2.40    5.80
  -6   7   0   -1.00    4.70
  -6   7   0   -0.90    5.60
  -6   7   0   -0.20    3.80
   5  -7   0    5.90    4.70
   5  -7   0    2.00    6.50
   5  -7   0    3.10    4.10
   5  -7   0   18.70    8.60
   5  -7   0   11.60    5.10
  -5   7   0   17.80    8.30
  -5   7   0    5.70    5.20
  -5   7   0   11.60    5.50
  -5   7   0    9.00    4.70
  -5   7   0    4.00    4.20
  -5   7   0   19.30    9.70
   4  -7   0    6.80    6.30
   4  -7   0    3.10    4.00
   4  -7   0    7.80    4.50
   4  -7   0   -2.00    2.70
   4  -7   0   -2.60    4.70
  -4   7   0    1.50    3.70
  -4   7   0    9.90    4.60
  -4   7   0    5.90    4.30
  -4   7   0    1.80    3.30
  -4   7   0   -0.20    5.40
  -4   7   0    4.10    3.10
  -4   7   0    6.30    6.10
   3  -7   0  641.34   25.60
   3  -7   0  664.33   31.70
   3  -7   0  688.43   34.00
   3  -7   0  651.03   25.40
   3  -7   0  655.43   26.10
   3  -7   0  646.44   28.70
  -3   7   0  644.54   25.00
  -3   7   0  639.94   23.90
  -3   7   0  627.74   32.90
  -3   7   0  658.03   22.20
  -3   7   0  668.63   31.50
  -3   7   0  582.64   26.50
  -3   7   0  659.83   21.90
   2  -7   0 1252.67   40.10
   2  -7   0 1351.06   49.80
   2  -7   0 1281.77   39.70
   2  -7   0 1286.27   36.20
   2  -7   0 1264.57   46.60
   2  -7   0 1329.57   41.00
   2  -7   0 1326.27   41.30
  -2   7   0 1368.86   38.20
  -2   7   0 1326.27   49.10
  -2   7   0 1282.67   46.50
  -2   7   0 1278.47   39.50
  -2   7   0 1324.77   37.40
  -2   7   0 1325.57   35.50
  -2   7   0 1319.77   42.80
   1  -7   0   33.40    5.30
   1  -7   0   23.60    5.50
   1  -7   0   31.30    8.60
   1  -7   0   30.80    5.30
   1  -7   0   47.90   10.80
   1  -7   0   29.20    5.40
   1  -7   0   28.60    6.10
  -1   7   0   28.00    8.50
  -1   7   0   32.00    5.60
  -1   7   0   30.10    4.20
  -1   7   0   29.60    5.40
  -1   7   0   25.70    7.80
  -1   7   0   41.90    7.70
  -1   7   0   28.30    5.20
   0  -7   0   49.50    5.80
   0  -7   0   51.99    6.10
   0  -7   0   61.39   10.20
   0  -7   0   39.70    6.40
   0  -7   0   53.99    6.50
   0  -7   0   45.40    6.80
   0   7   0   57.19    7.00
   0   7   0   52.19    9.00
   0   7   0   58.19    7.70
   0   7   0   55.89    6.70
   0   7   0   65.89    9.10
   0   7   0   61.59   11.10
   0   7   0   50.79    5.60
  -1  -7   0   31.10    5.90
  -1  -7   0   41.50    9.40
  -1  -7   0   33.10    6.00
  -1  -7   0   28.50    5.50
  -1  -7   0   33.70    2.90
  -1  -7   0   33.10    6.20
  -1  -7   0   21.70    8.00
  -1  -7   0   47.00    7.00
   1   7   0   29.30    5.20
   1   7   0   50.99    8.00
   1   7   0   34.20    5.50
   1   7   0   35.10    6.10
   1   7   0   39.60   12.10
   1   7   0   51.09    8.40
   1   7   0   27.20    7.30
   1   7   0   28.50    5.00
  -2  -7   0  177.98   11.00
  -2  -7   0  195.08   10.90
  -2  -7   0  169.48   11.90
  -2  -7   0  187.88   11.30
  -2  -7   0  184.38   16.70
  -2  -7   0  191.48   17.10
   2   7   0  191.48   12.10
   2   7   0  178.78   15.40
   2   7   0  202.68   10.50
   2   7   0  180.78   11.50
   2   7   0  175.68   14.60
   2   7   0  187.58   10.60
  -3  -7   0  273.67   15.70
  -3  -7   0  285.77   14.40
  -3  -7   0  275.07   15.80
  -3  -7   0  303.17   14.00
  -3  -7   0  300.97   14.80
  -3  -7   0  263.37   20.40
  -3  -7   0  282.27   20.50
   3   7   0  285.47   15.30
   3   7   0  280.37   14.00
   3   7   0  286.67   14.70
   3   7   0  291.97   20.00
   3   7   0  265.97   18.30
   3   7   0  270.77   13.40
   3   7   0  279.17   13.20
  -4  -7   0   77.89   14.30
  -4  -7   0  109.59    9.60
  -4  -7   0  108.29    8.50
  -4  -7   0  110.69    8.50
  -4  -7   0  118.69    9.90
  -4  -7   0  116.49   17.10
  -4  -7   0  107.89   12.60
   4   7   0   94.79    8.90
   4   7   0  106.39   10.00
   4   7   0  110.29   14.60
   4   7   0  107.79   11.20
   4   7   0   91.79    8.50
   4   7   0  101.39    5.10
   4   7   0  115.69   15.50
   4   7   0  103.59    8.60
  -5  -7   0  544.25   32.50
  -5  -7   0  533.65   20.20
  -5  -7   0  512.75   31.50
  -5  -7   0  475.95   22.70
  -5  -7   0  490.55   22.50
  -5  -7   0  575.84   26.40
   5   7   0  544.55   22.70
   5   7   0  495.95   28.60
   5   7   0  523.15   24.00
   5   7   0  528.65   21.10
   5   7   0  524.25   16.00
   5   7   0  537.05   21.30
   5   7   0  522.05   29.80
   5   7   0  572.24   21.50
  -6  -7   0   16.10    4.70
  -6  -7   0    7.40    3.70
  -6  -7   0   17.80    6.50
  -6  -7   0    5.80    6.50
  -6  -7   0    4.80    8.00
  -6  -7   0   12.30    5.70
  -6  -7   0   12.30    9.00
   6   7   0   18.40    3.90
   6   7   0   13.50    6.90
   6   7   0   15.00    5.10
   6   7   0    7.10    7.50
   6   7   0    6.60    3.70
   6   7   0   12.00    5.00
   6   7   0   11.50    5.90
   6   7   0   15.50    8.40
  -7  -7   0  237.28   19.50
  -7  -7   0  234.18   16.80
  -7  -7   0  221.78   27.70
  -7  -7   0  210.58   27.90
  -7  -7   0  215.08   12.60
   7   7   0  253.37   15.10
   7   7   0  245.68   16.70
   7   7   0  230.88   14.50
   7   7   0  247.88   13.40
   7   7   0  229.48   18.60
   7   7   0  257.37   11.30
  -8  -7   0    4.80    3.80
  -8  -7   0    7.40    9.90
  -8  -7   0  -11.20    6.30
  -8  -7   0    4.80    7.00
   8   7   0    4.90    4.80
   8   7   0    2.00    5.60
   8   7   0    4.80    9.50
   8   7   0    1.30    4.00
   8   7   0    8.50    4.10
   8   7   0    7.40    6.00
  -9  -7   0   -4.90    8.60
  -9  -7   0   -3.70    8.50
  -9  -7   0    6.10    8.00
   9   7   0    9.30    9.30
   9   7   0    4.90    4.80
   9   7   0    7.80    5.40
   9   7   0    2.20    6.10
   9   7   0    7.70    4.10
   9   7   0    5.20    6.50
 -10  -7   0   42.20   18.60
 -10  -7   0   14.80    9.50
 -10  -7   0    0.20   11.40
  10   7   0   28.40    6.20
  10   7   0   24.60    7.20
  10   7   0   19.60    8.00
  10   7   0   24.80    7.40
  11  -8   0    3.60    5.30
  11  -8   0    8.20    8.50
  11  -8   0   -0.50   10.40
 -11   8   0   -1.80    7.60
 -11   8   0   19.10   15.30
 -11   8   0    8.70   14.10
  10  -8   0   96.19   23.00
  10  -8   0  103.99   17.00
  10  -8   0   87.89   12.40
  10  -8   0   95.29    7.60
 -10   8   0   92.69   22.50
 -10   8   0  154.58   30.50
 -10   8   0   75.49   20.00
 -10   8   0   65.39    7.40
   9  -8   0   53.29   16.70
   9  -8   0   71.39   10.90
   9  -8   0   83.49   15.10
   9  -8   0   87.29    7.80
   9  -8   0  118.89   23.40
  -9   8   0   81.69    7.20
  -9   8   0   48.20   17.20
  -9   8   0   65.29   18.60
  -9   8   0  105.89   21.40
  -9   8   0   97.49   16.40
   8  -8   0  183.88   25.80
   8  -8   0  185.38   29.60
   8  -8   0  174.68   14.70
   8  -8   0  148.79   10.00
   8  -8   0  161.38   18.30
  -8   8   0  230.38   31.60
  -8   8   0  146.09    9.00
  -8   8   0  193.28   20.80
  -8   8   0  177.48   23.80
  -8   8   0  163.58   19.80
  -8   8   0  133.89   22.80
   7  -8   0  227.48   26.90
   7  -8   0  252.47   19.30
   7  -8   0  231.88   12.60
   7  -8   0  263.17   17.30
   7  -8   0  232.18   29.20
   7  -8   0  241.68   18.60
  -7   8   0  212.58   16.90
  -7   8   0  243.38   28.20
  -7   8   0  238.48   18.50
  -7   8   0  306.07   23.70
  -7   8   0  249.78   30.70
  -7   8   0  236.58   19.50
   6  -8   0   43.80    9.60
   6  -8   0   45.60    8.60
   6  -8   0   44.30   13.60
   6  -8   0   53.29   14.70
   6  -8   0   39.00    9.00
  -6   8   0   50.29    9.90
  -6   8   0   47.70   10.40
  -6   8   0   35.20    8.40
  -6   8   0   39.50   11.60
  -6   8   0   47.50   10.30
  -6   8   0   47.80   14.30
   5  -8   0  116.19   13.30
   5  -8   0   95.49   17.30
   5  -8   0   95.39   11.90
   5  -8   0   95.09   11.80
   5  -8   0   97.19   16.20
  -5   8   0  106.39   18.10
  -5   8   0  111.59   13.10
  -5   8   0   93.89   16.50
  -5   8   0  113.89   12.60
  -5   8   0   96.89   11.90
  -5   8   0  101.09    8.50
  -5   8   0   86.89   10.80
   4  -8   0  351.26   19.30
   4  -8   0  396.66   20.10
   4  -8   0  378.06   27.50
   4  -8   0  398.96   20.90
   4  -8   0  421.16   26.80
  -4   8   0  410.76   28.20
  -4   8   0  411.46   16.70
  -4   8   0  403.26   26.20
  -4   8   0  380.66   17.30
  -4   8   0  363.66   21.50
  -4   8   0  351.86   18.80
   3  -8   0  670.73   26.40
   3  -8   0  670.73   33.10
   3  -8   0  638.84   34.50
   3  -8   0  638.44   27.10
   3  -8   0  648.44   26.80
   3  -8   0  681.53   29.30
  -3   8   0  652.63   22.80
  -3   8   0  627.14   21.40
  -3   8   0  646.04   34.20
  -3   8   0  617.24   25.20
  -3   8   0  593.24   27.80
  -3   8   0  685.33   33.10
  -3   8   0  628.54   24.00
   2  -8   0  273.27   12.30
   2  -8   0  264.17   21.10
   2  -8   0  274.87   14.90
   2  -8   0  267.77   15.90
   2  -8   0  284.87   20.50
   2  -8   0  251.07   15.20
   2  -8   0  263.87   14.90
  -2   8   0  286.47   21.20
  -2   8   0  276.77   11.60
  -2   8   0  269.57   13.40
  -2   8   0  282.97   15.00
  -2   8   0  232.98   18.70
  -2   8   0  267.27   16.90
  -2   8   0  268.97   13.20
   1  -8   0  511.75   28.60
   1  -8   0  496.95   22.00
   1  -8   0  548.95   22.60
   1  -8   0  493.25   19.00
   1  -8   0  521.85   20.70
   1  -8   0  534.55   20.20
   1  -8   0  553.24   27.90
  -1   8   0  520.65   23.80
  -1   8   0  527.35   20.40
  -1   8   0  530.75   21.10
  -1   8   0  534.85   28.80
  -1   8   0  518.55   17.70
  -1   8   0  499.65   26.30
  -1   8   0  522.45   20.40
   0  -8   0    6.30    5.70
   0  -8   0    4.60    3.60
   0  -8   0    2.10    1.80
   0  -8   0    3.70    5.40
   0  -8   0    5.20    3.10
   0  -8   0    2.80    2.70
   0  -8   0    7.70    3.90
   0  -8   0   -3.00    2.40
   0   8   0    1.10    4.50
   0   8   0    4.70    3.60
   0   8   0    5.70    3.10
   0   8   0    5.60    4.40
   0   8   0    4.50    3.30
   0   8   0    4.70    6.50
   0   8   0    2.80    3.40
  -1  -8   0  771.82   35.20
  -1  -8   0  685.43   33.30
  -1  -8   0  734.43   26.90
  -1  -8   0  708.93   24.70
  -1  -8   0  760.32   27.90
   1   8   0  722.33   24.80
   1   8   0  745.73   32.20
   1   8   0  750.22   26.00
   1   8   0  755.82   25.70
   1   8   0  729.03   28.40
   1   8   0  744.73   24.70
   1   8   0  755.32   28.20
  -2  -8   0 1710.73   60.29
  -2  -8   0 1758.02   51.19
  -2  -8   0 1671.53   47.90
  -2  -8   0 1752.12   59.59
  -2  -8   0 1647.94   48.80
  -2  -8   0 1654.23   49.10
  -2  -8   0 1619.54   50.29
   2   8   0 1663.83   55.79
   2   8   0 1771.12   49.90
   2   8   0 1670.73   46.60
   2   8   0 1705.63   47.60
   2   8   0 1689.03   58.09
   2   8   0 1634.54   50.79
  -3  -8   0   28.50    9.50
  -3  -8   0   15.50    4.50
  -3  -8   0    4.80    7.00
  -3  -8   0   21.30    5.00
  -3  -8   0   12.60    5.50
  -3  -8   0   14.70    4.80
   3   8   0   21.10    4.70
   3   8   0    9.60    6.20
   3   8   0   20.10    6.20
   3   8   0   15.20    4.60
   3   8   0   13.40    4.30
   3   8   0   16.90    5.30
   3   8   0   17.70    7.30
  -4  -8   0  832.72   40.10
  -4  -8   0  843.82   40.30
  -4  -8   0  797.82   27.70
  -4  -8   0  768.72   29.40
  -4  -8   0  789.82   29.40
   4   8   0  822.92   29.10
   4   8   0  813.42   31.10
   4   8   0  771.12   29.20
   4   8   0  786.32   26.90
   4   8   0  736.63   39.10
   4   8   0  737.83   36.60
  -5  -8   0  162.88   22.30
  -5  -8   0  201.28   14.10
  -5  -8   0  221.28   17.30
  -5  -8   0  179.88   13.70
  -5  -8   0  221.38   24.90
  -5  -8   0  188.68   12.20
   5   8   0  202.08   12.30
   5   8   0  178.48   21.00
   5   8   0  206.58    9.50
   5   8   0  189.58   12.90
   5   8   0  182.78   15.00
   5   8   0  186.18   20.60
   5   8   0  175.28   11.90
  -6  -8   0  259.57   29.00
  -6  -8   0  225.68   14.90
  -6  -8   0  242.88   27.90
  -6  -8   0  225.58   12.90
  -6  -8   0  201.78   15.30
  -6  -8   0  248.68   19.10
   6   8   0  236.28   17.40
   6   8   0  217.98   13.70
   6   8   0  209.38   13.50
   6   8   0  214.08   13.30
   6   8   0  227.38   25.10
   6   8   0  233.78   16.20
   6   8   0  232.28    9.50
  -7  -8   0   59.49   12.60
  -7  -8   0   67.29   17.60
  -7  -8   0   50.19   15.40
   7   8   0   53.79    9.90
   7   8   0   56.09   13.40
   7   8   0   56.19    8.40
   7   8   0   66.09    6.20
   7   8   0   64.49    9.20
   7   8   0   59.99    9.00
   7   8   0   76.39   13.50
  -8  -8   0   91.09   15.60
  -8  -8   0   95.79   20.90
  -8  -8   0  119.69   23.80
   8   8   0  111.29   14.70
   8   8   0   72.69   16.10
   8   8   0  115.79   12.20
   8   8   0   93.79   10.60
   8   8   0   88.19   13.30
   8   8   0  106.69    7.80
  -9  -8   0  246.48   26.30
  -9  -8   0  253.57   34.60
  -9  -8   0  201.88   30.10
  -9  -8   0  194.68   13.30
   9   8   0  241.48   12.30
   9   8   0  260.87   20.40
   9   8   0  199.18   27.40
   9   8   0  181.18   13.90
   9   8   0  221.48   18.40
   9   8   0  196.68   14.10
  11  -9   0  218.88   17.80
  11  -9   0  221.18   25.40
  11  -9   0  149.88   27.50
 -11   9   0  249.08   27.70
 -11   9   0  234.88   33.60
 -11   9   0  295.87   43.00
 -11   9   0  295.17   18.80
  10  -9   0   -2.10    4.90
  10  -9   0    6.30   11.40
  10  -9   0    0.90    3.20
  10  -9   0   11.10    8.00
 -10   9   0   17.80   15.80
 -10   9   0   -6.00    6.50
 -10   9   0    0.00    3.10
 -10   9   0   -5.40    9.40
   9  -9   0  574.84   28.20
   9  -9   0  616.64   33.30
   9  -9   0  504.85   21.20
   9  -9   0  618.04   43.80
   9  -9   0  542.75   43.80
  -9   9   0  529.65   43.90
  -9   9   0  522.45   19.90
  -9   9   0  587.84   32.90
  -9   9   0  592.84   38.20
   8  -9   0   34.10    6.50
   8  -9   0   34.40    8.10
   8  -9   0   23.80   13.00
   8  -9   0   30.80    9.90
   8  -9   0   37.20   14.40
  -8   9   0   28.40    5.10
  -8   9   0   24.80   10.60
  -8   9   0   14.60   12.20
  -8   9   0    9.70   12.80
  -8   9   0   16.10    8.80
  -8   9   0   49.99   13.30
   7  -9   0  162.88   25.30
   7  -9   0  155.08   10.80
   7  -9   0  172.78   19.70
   7  -9   0  161.88   14.60
   7  -9   0  166.08   27.40
  -7   9   0  129.69   15.60
  -7   9   0  173.08   20.00
  -7   9   0  161.38   17.40
  -7   9   0  151.98   25.20
  -7   9   0  166.88   19.50
   6  -9   0  401.46   18.10
   6  -9   0  420.66   31.80
   6  -9   0  411.66   32.80
   6  -9   0  427.26   24.20
   6  -9   0  428.06   23.20
   6  -9   0  453.65   25.60
  -6   9   0  440.36   19.20
  -6   9   0  449.16   31.80
  -6   9   0  436.16   23.30
  -6   9   0  416.66   23.40
  -6   9   0  458.35   30.90
  -6   9   0  451.55   23.50
  -6   9   0  400.86   32.30
   5  -9   0   19.40    9.40
   5  -9   0   19.80    7.10
   5  -9   0   22.70    6.90
   5  -9   0   20.10   10.20
   5  -9   0   37.10   13.50
  -5   9   0   28.90    9.00
  -5   9   0   24.20   11.10
  -5   9   0   26.10    6.30
  -5   9   0   13.80    5.90
  -5   9   0   32.30   11.70
  -5   9   0   31.30    6.20
  -5   9   0   20.90    6.70
   4  -9   0   21.50    7.60
   4  -9   0   13.30    5.90
   4  -9   0    4.20    4.60
   4  -9   0   11.60    6.30
   4  -9   0   18.00    8.30
   4  -9   0   15.90    8.40
  -4   9   0   14.00    5.50
  -4   9   0   15.30    4.90
  -4   9   0   10.50    5.20
  -4   9   0   22.20   10.20
  -4   9   0   16.40    4.30
  -4   9   0   20.20    5.90
  -4   9   0    5.30    6.60
   3  -9   0   99.99   16.10
   3  -9   0   64.99   14.50
   3  -9   0   80.59   10.90
   3  -9   0   87.59   12.70
   3  -9   0  105.89   12.20
  -3   9   0   85.19    8.20
  -3   9   0   98.19   10.30
  -3   9   0   69.59   12.60
  -3   9   0   71.69   14.30
  -3   9   0   83.79    6.80
  -3   9   0   71.79    9.50
  -3   9   0   54.89    9.60
   2  -9   0   20.70    8.30
   2  -9   0   17.80    5.00
   2  -9   0    9.60    6.90
   2  -9   0   20.80    6.20
   2  -9   0   11.10    4.90
   2  -9   0   16.10    4.10
   2  -9   0   23.20    6.10
  -2   9   0   14.50    4.10
  -2   9   0    6.30    4.20
  -2   9   0   21.20    5.10
  -2   9   0    7.50    7.60
  -2   9   0   11.40    4.50
  -2   9   0   16.10    3.70
  -2   9   0   17.00    7.80
   1  -9   0    2.20    3.00
   1  -9   0   -4.20    4.50
   1  -9   0    0.80    5.00
   1  -9   0    9.50    4.50
   1  -9   0    5.70    3.50
   1  -9   0    3.60    3.00
   1  -9   0   -0.40    3.30
  -1   9   0    0.80    4.40
  -1   9   0   -1.60    5.90
  -1   9   0    4.10    3.30
  -1   9   0    1.20    3.60
  -1   9   0    0.30    2.40
  -1   9   0   -2.90    3.00
  -1   9   0   -2.00    3.10
   0  -9   0  869.81   32.80
   0  -9   0  906.91   39.60
   0  -9   0  932.31   24.30
   0  -9   0  929.21   30.10
   0  -9   0  927.31   41.70
   0  -9   0  910.51   30.60
   0  -9   0  867.81   32.40
   0  -9   0  911.41   31.10
   0   9   0  860.41   37.80
   0   9   0  917.01   40.90
   0   9   0  983.00   33.20
   0   9   0  932.21   30.10
   0   9   0  935.21   35.40
   0   9   0  934.51   31.00
   0   9   0  931.01   28.80
  -1  -9   0  580.54   23.60
  -1  -9   0  589.14   16.00
  -1  -9   0  689.43   32.20
  -1  -9   0  608.74   31.50
  -1  -9   0  571.14   24.80
  -1  -9   0  568.84   21.80
  -1  -9   0  576.94   31.70
  -1  -9   0  577.84   21.70
   1   9   0  570.44   25.80
   1   9   0  522.75   22.30
   1   9   0  598.24   22.30
   1   9   0  548.45   32.70
   1   9   0  587.94   29.00
   1   9   0  559.34   21.60
   1   9   0  583.64   21.60
  -2  -9   0  474.35   28.70
  -2  -9   0  442.76   21.30
  -2  -9   0  416.86   27.30
  -2  -9   0  426.16   18.60
  -2  -9   0  415.96   19.60
   2   9   0  388.26   19.30
   2   9   0  421.26   22.40
   2   9   0  423.66   17.50
   2   9   0  431.26   21.30
   2   9   0  373.06   23.60
   2   9   0  404.26   25.40
  -3  -9   0  609.34   33.80
  -3  -9   0  617.84   26.60
  -3  -9   0  575.94   24.60
  -3  -9   0  607.04   30.00
  -3  -9   0  603.94   33.80
  -3  -9   0  556.64   23.50
   3   9   0  597.44   26.30
   3   9   0  599.24   23.80
   3   9   0  625.44   22.50
   3   9   0  532.35   29.40
   3   9   0  585.94   31.70
   3   9   0  597.64   25.80
   3   9   0  646.44   26.40
  -4  -9   0  104.89   10.70
  -4  -9   0  111.69   13.10
  -4  -9   0  120.09   14.90
  -4  -9   0  102.39   11.80
  -4  -9   0  114.99   18.80
  -4  -9   0  106.09   18.80
   4   9   0  100.79    8.90
   4   9   0   62.69   17.50
   4   9   0  113.99   14.00
   4   9   0  103.89   10.50
   4   9   0   90.59   14.40
   4   9   0  104.19   11.40
   4   9   0  125.09   13.60
  -5  -9   0  708.53   26.50
  -5  -9   0  659.63   28.50
  -5  -9   0  713.03   40.40
  -5  -9   0  693.63   29.10
  -5  -9   0  684.53   39.60
  -5  -9   0  712.43   32.60
   5   9   0  699.93   25.70
   5   9   0  719.83   25.80
   5   9   0  649.34   27.60
   5   9   0  687.23   30.80
  -6  -9   0   99.29   13.30
  -6  -9   0  115.79   16.30
  -6  -9   0  129.69   10.90
  -6  -9   0  107.59   20.60
  -6  -9   0  119.59   20.60
   6   9   0  136.39   10.80
   6   9   0  121.09   13.40
   6   9   0  138.89   16.00
   6   9   0  115.39    6.30
   6   9   0  113.39   14.10
   6   9   0  113.59   10.00
  -7  -9   0  382.66   33.10
  -7  -9   0  408.06   34.60
  -7  -9   0  433.26   27.30
   7   9   0  409.66   24.60
   7   9   0  411.46   19.10
   7   9   0  402.86   22.90
   7   9   0  382.96   18.70
   7   9   0  412.76   20.70
   7   9   0  429.26   14.20
  -8  -9   0  426.46   37.90
  -8  -9   0  403.06   28.10
  -8  -9   0  419.46   36.40
   8   9   0  427.96   24.40
   8   9   0  453.05   26.30
   8   9   0  388.66   20.00
   8   9   0  435.36   21.00
   8   9   0  426.66   15.20
   8   9   0  374.36   18.90
  -9  -9   0   -6.70   11.30
  -9  -9   0   12.10   14.30
  -9  -9   0   19.30   13.60
   9   9   0    9.80    7.00
   9   9   0   14.30    6.50
   9   9   0    6.90    4.80
   9   9   0   14.90    4.30
   9   9   0   13.70    7.80
  11 -10   0   44.90   13.10
  11 -10   0   38.80   17.70
  11 -10   0   26.40    9.20
 -11  10   0   45.50   20.10
 -11  10   0   18.40   10.70
 -11  10   0   17.90    4.50
  10 -10   0  158.38   12.00
  10 -10   0  199.38   17.50
  10 -10   0  223.38   24.60
  10 -10   0  182.78   30.50
 -10  10   0  238.88   29.40
 -10  10   0  198.38   23.40
 -10  10   0  200.08   16.40
 -10  10   0  249.78   39.40
   9 -10   0  309.97   38.60
   9 -10   0  284.47   39.60
   9 -10   0  288.67   20.70
   9 -10   0  264.87   23.60
  -9  10   0  301.67   26.00
  -9  10   0  331.77   24.30
  -9  10   0  290.07   37.00
   8 -10   0   71.09   14.40
   8 -10   0   57.99   10.20
   8 -10   0   45.60   18.30
   8 -10   0   63.99   17.70
  -8  10   0   44.70   12.10
  -8  10   0   37.60   17.50
  -8  10   0   61.49    9.60
  -8  10   0   62.89   18.60
  -8  10   0   51.89   11.60
   7 -10   0   41.70   10.70
   7 -10   0   39.10   13.70
   7 -10   0    9.70   12.00
   7 -10   0   17.00    6.90
  -7  10   0   30.70    9.10
  -7  10   0   46.50   16.00
  -7  10   0   32.90    7.60
  -7  10   0   19.30    7.80
  -7  10   0   29.10    9.70
  -7  10   0   54.59   17.40
   6 -10   0  356.36   31.80
   6 -10   0  377.36   24.30
   6 -10   0  387.26   22.70
   6 -10   0  321.27   29.10
  -6  10   0  384.36   20.50
  -6  10   0  342.97   29.80
  -6  10   0  387.56   33.10
  -6  10   0  412.36   19.10
  -6  10   0  381.86   22.40
  -6  10   0  387.56   22.70
  -6  10   0  392.86   26.30
   5 -10   0    4.00    5.40
   5 -10   0   12.10    5.60
   5 -10   0    5.50    9.30
   5 -10   0    4.70    5.00
   5 -10   0   11.30    9.00
  -5  10   0   12.00   10.00
  -5  10   0   11.30    5.20
  -5  10   0    3.90    4.90
  -5  10   0   10.00    4.60
  -5  10   0    5.20    6.10
  -5  10   0   13.30    6.30
   4 -10   0  320.77   22.40
   4 -10   0  320.07   27.30
   4 -10   0  283.87   24.60
   4 -10   0  335.47   20.70
  -4  10   0  381.06   26.00
  -4  10   0  307.77   25.10
  -4  10   0  317.17   16.30
  -4  10   0  324.67   19.00
  -4  10   0  326.37   27.80
  -4  10   0  315.77   17.60
  -4  10   0  327.57   14.80
   3 -10   0  423.66   28.60
   3 -10   0  448.36   24.10
   3 -10   0  420.06   21.90
   3 -10   0  417.66   22.30
   3 -10   0  458.85   23.40
   3 -10   0  429.76   30.70
  -3  10   0  444.56   19.70
  -3  10   0  402.56   20.90
  -3  10   0  440.96   19.40
  -3  10   0  442.76   28.60
  -3  10   0  388.06   24.30
  -3  10   0  411.96   29.40
  -3  10   0  435.66   16.60
   2 -10   0  100.59   16.60
   2 -10   0  141.29   14.00
   2 -10   0  109.39   15.40
   2 -10   0   88.19    8.00
   2 -10   0  101.29   17.90
   2 -10   0  103.59   12.50
  -2  10   0  107.99   10.20
  -2  10   0  107.19   11.50
  -2  10   0   86.49   16.40
  -2  10   0  110.39    7.70
  -2  10   0  120.69   16.70
  -2  10   0  119.69   11.90
  -2  10   0   80.79   11.90
   1 -10   0  344.17   24.50
   1 -10   0  355.06   16.70
   1 -10   0  353.56   19.50
   1 -10   0  371.26   26.70
   1 -10   0  364.46   17.70
   1 -10   0  360.46   19.80
   1 -10   0  370.26   18.50
  -1  10   0  357.46   23.90
  -1  10   0  347.47   25.60
  -1  10   0  361.76   18.30
  -1  10   0  345.57   17.90
  -1  10   0  366.96   15.20
  -1  10   0  383.26   17.80
  -1  10   0  316.77   20.50
   0 -10   0   -0.90    2.60
   0 -10   0    4.00    3.10
   0 -10   0    3.50    6.30
   0 -10   0    7.50    2.40
   0 -10   0    3.30    3.10
   0 -10   0    4.20    4.20
   0 -10   0    8.30    7.40
   0 -10   0    2.50    3.60
   0  10   0   10.20    4.70
   0  10   0    7.50    4.00
   0  10   0   -1.90    3.00
   0  10   0   12.10    4.70
   0  10   0    0.30    5.00
   0  10   0    4.30    3.60
   0  10   0    0.60    6.50
   0  10   0    8.90    4.90
  -1 -10   0   10.10    4.10
  -1 -10   0   10.70    2.20
  -1 -10   0   19.00    5.40
  -1 -10   0    5.90    5.00
  -1 -10   0    9.50    7.50
  -1 -10   0   11.60    8.40
  -1 -10   0    6.30    3.80
   1  10   0   11.90    4.40
   1  10   0   12.10    5.20
   1  10   0   12.40    5.30
   1  10   0    7.10    6.40
   1  10   0    7.80    4.40
  -2 -10   0  105.39   11.60
  -2 -10   0  105.09   17.80
  -2 -10   0   93.19    9.10
  -2 -10   0  106.39   12.00
  -2 -10   0  103.49   16.90
  -2 -10   0   95.49   12.20
   2  10   0  103.29   10.00
   2  10   0  103.89   16.30
   2  10   0   94.39   11.90
   2  10   0  105.49    9.40
   2  10   0  115.89   13.30
   2  10   0   95.69   14.70
  -3 -10   0   40.90    7.20
  -3 -10   0   48.30    8.40
  -3 -10   0   45.20   12.70
  -3 -10   0   42.10    9.10
  -3 -10   0   31.30   12.20
  -3 -10   0   29.00    7.10
   3  10   0   35.90    6.30
   3  10   0   40.30    6.90
   3  10   0   28.10    9.00
   3  10   0   24.90    6.20
   3  10   0   31.20    9.40
   3  10   0   29.90    7.80
   3  10   0   36.40    8.70
  -4 -10   0  168.38   17.70
  -4 -10   0  168.08   13.80
  -4 -10   0  176.58   13.00
  -4 -10   0  168.48   23.20
  -4 -10   0  178.28   13.40
  -4 -10   0  175.28   23.50
   4  10   0  168.28   11.30
   4  10   0  148.39   11.10
   4  10   0  164.88   13.30
   4  10   0  145.49   18.50
   4  10   0  159.28   13.90
  -5 -10   0   93.79   10.70
  -5 -10   0  104.09   15.70
  -5 -10   0  112.29   14.10
  -5 -10   0  102.79   19.20
  -5 -10   0  103.99   19.60
   5  10   0   89.69   12.00
   5  10   0   86.89   12.40
   5  10   0  102.09   13.00
   5  10   0   97.09   10.30
   5  10   0  100.79   10.30
  -6 -10   0  592.64   24.90
  -6 -10   0  588.34   40.20
  -6 -10   0  609.64   32.00
  -6 -10   0  631.14   40.70
   6  10   0  580.44   23.40
   6  10   0  609.34   23.50
   6  10   0  627.54   30.60
   6  10   0  607.84   28.20
   6  10   0  572.54   26.90
  -7 -10   0  101.49   11.10
  -7 -10   0  109.49   22.20
  -7 -10   0  127.19   18.10
  -7 -10   0  101.69   21.80
   7  10   0  126.79   10.50
   7  10   0  104.79   13.40
   7  10   0  103.79   10.70
   7  10   0  132.19   17.90
   7  10   0  117.59   14.80
  -8 -10   0   31.80   16.10
  -8 -10   0   77.89   15.40
  -8 -10   0   44.10   18.00
   8  10   0   46.80    9.10
   8  10   0   56.79    8.00
   8  10   0   69.69   12.70
   8  10   0   70.79    8.90
   8  10   0   49.99   11.70
  10 -11   0   10.40    8.60
  10 -11   0   13.10   13.70
  10 -11   0    3.60    6.90
 -10  11   0    5.50    4.10
 -10  11   0   13.10    6.80
 -10  11   0   -0.20    7.90
 -10  11   0   31.20   18.30
 -10  11   0    2.20    7.10
   9 -11   0  244.38   53.19
   9 -11   0  312.57   22.00
   9 -11   0  304.87   37.30
   9 -11   0  304.97   25.00
  -9  11   0  278.47   30.00
  -9  11   0  322.97   19.10
  -9  11   0  305.87   39.10
  -9  11   0  291.57   23.90
  -9  11   0  261.07   13.80
   8 -11   0   -1.90    8.50
   8 -11   0    2.80    6.30
   8 -11   0    4.70   15.70
   8 -11   0    0.40    5.50
  -8  11   0   -7.90    4.80
  -8  11   0  -10.50    9.40
  -8  11   0   -6.40    6.40
  -8  11   0   10.70    6.00
   7 -11   0  303.27   35.00
   7 -11   0  237.78   21.10
   7 -11   0  228.38   33.60
   7 -11   0  281.97   20.30
  -7  11   0  249.58   20.10
  -7  11   0  289.57   17.10
  -7  11   0  318.07   45.60
  -7  11   0  252.07   17.70
   6 -11   0  282.37   19.90
   6 -11   0  248.98   33.60
   6 -11   0  235.28   28.20
   6 -11   0  245.98   20.40
  -6  11   0  320.17   37.00
  -6  11   0  275.27   16.30
  -6  11   0  252.47   15.50
  -6  11   0  213.68   27.10
  -6  11   0  214.18   17.70
  -6  11   0  265.47   18.90
   5 -11   0  805.32   47.80
   5 -11   0  806.92   36.30
   5 -11   0  792.62   44.10
   5 -11   0  766.72   34.20
  -5  11   0  724.73   32.70
  -5  11   0  835.32   30.00
  -5  11   0  747.53   43.30
  -5  11   0  770.52   38.80
  -5  11   0  804.82   27.80
  -5  11   0  781.52   46.10
  -5  11   0  800.72   32.30
   4 -11   0  872.81   36.30
   4 -11   0  828.72   40.10
   4 -11   0  905.51   37.00
   4 -11   0  855.21   45.40
   4 -11   0  918.61   38.00
  -4  11   0  849.61   34.60
  -4  11   0  904.11   47.90
  -4  11   0  898.71   28.50
  -4  11   0  887.81   32.90
  -4  11   0  910.11   41.00
  -4  11   0  895.01   31.70
  -4  11   0  913.91   45.80
   3 -11   0   27.80    7.70
   3 -11   0    9.80    9.30
   3 -11   0   25.60    7.90
   3 -11   0   16.20    9.70
   3 -11   0   18.60    7.00
   3 -11   0   24.50    7.80
  -3  11   0   17.90    6.20
  -3  11   0   19.60    6.30
  -3  11   0    8.00    8.40
  -3  11   0   23.30    4.70
  -3  11   0   21.60    5.90
  -3  11   0   -2.90    7.90
  -3  11   0   18.30    8.10
   2 -11   0 1047.00   50.19
   2 -11   0 1043.00   47.50
   2 -11   0 1026.10   39.00
   2 -11   0 1020.60   37.70
   2 -11   0  951.80   32.60
   2 -11   0 1026.50   39.00
  -2  11   0 1010.80   35.30
  -2  11   0  978.70   35.90
  -2  11   0 1035.80   48.50
  -2  11   0 1018.90   35.50
  -2  11   0 1047.40   31.10
  -2  11   0  950.30   41.20
  -2  11   0  983.70   45.50
   1 -11   0   19.00    5.90
   1 -11   0    4.20    8.10
   1 -11   0   34.10    8.20
   1 -11   0   22.90    6.00
   1 -11   0   26.80    8.10
   1 -11   0   15.60    9.30
   1 -11   0   24.70    6.30
  -1  11   0   24.90    6.90
  -1  11   0   14.50    9.80
  -1  11   0   12.40    5.90
  -1  11   0   21.10    6.00
  -1  11   0   13.70    7.60
  -1  11   0   20.90    6.20
  -1  11   0   18.50    4.90
   0 -11   0  786.02   33.00
   0 -11   0  796.52   40.80
   0 -11   0  804.12   32.60
   0 -11   0  817.42   22.80
   0 -11   0  794.62   29.80
   0 -11   0  798.82   30.50
   0 -11   0  819.42   42.50
   0  11   0  827.02   29.20
   0  11   0  828.02   32.70
   0  11   0  815.82   41.20
   0  11   0  867.41   28.70
   0  11   0  852.11   30.40
   0  11   0  831.82   30.60
   0  11   0  820.82   35.90
   0  11   0  809.92   38.90
  -1 -11   0    4.50    1.90
  -1 -11   0   -2.90    7.50
  -1 -11   0    1.90    6.60
  -1 -11   0    2.30    3.40
  -1 -11   0    5.80    3.90
  -1 -11   0    2.70    4.50
  -1 -11   0    2.10    4.70
   1  11   0    8.10    4.80
   1  11   0   10.30    6.90
   1  11   0   17.20    8.90
   1  11   0    6.60    4.10
   1  11   0   -1.60    3.50
   1  11   0   10.40    6.30
  -2 -11   0   11.70    4.80
  -2 -11   0   19.80   10.90
  -2 -11   0    7.00    5.60
  -2 -11   0    8.70    5.20
  -2 -11   0    2.20    7.70
   2  11   0    9.60    6.80
   2  11   0    8.70    7.40
   2  11   0   12.70    4.90
   2  11   0   15.50    8.30
   2  11   0    7.10    4.30
  -3 -11   0  247.48   16.10
  -3 -11   0  203.28   26.30
  -3 -11   0  245.48   17.30
  -3 -11   0  260.67   18.90
  -3 -11   0  237.68   16.80
  -3 -11   0  213.38   25.50
   3  11   0  225.68   15.40
   3  11   0  251.17   14.20
   3  11   0  281.07   18.50
   3  11   0  252.77   13.90
   3  11   0  229.98   31.60
  -4 -11   0   25.80    6.80
  -4 -11   0   31.90    8.20
  -4 -11   0    3.20    8.90
  -4 -11   0   13.20    7.30
  -4 -11   0   16.80   10.90
  -4 -11   0   13.00    5.60
   4  11   0   22.00    5.50
   4  11   0   12.30    5.90
   4  11   0   22.30    5.60
   4  11   0   19.90    7.60
  -5 -11   0    5.20    7.50
  -5 -11   0    9.40    9.80
  -5 -11   0   10.80    9.70
  -5 -11   0    5.10    4.70
   5  11   0    9.90    4.60
   5  11   0    6.00    5.70
   5  11   0    4.80    6.60
   5  11   0    2.10    5.10
   5  11   0    5.40    4.10
  -6 -11   0   15.10    6.00
  -6 -11   0   14.40    9.20
  -6 -11   0   13.00   11.00
   6  11   0   20.90    9.40
   6  11   0   23.10    8.80
   6  11   0   12.40    7.30
   6  11   0   13.10    5.20
   6  11   0   12.20    4.70
   6  11   0   11.90   10.80
  -7 -11   0  163.98   26.90
  -7 -11   0  130.59   25.30
  -7 -11   0  191.08   13.70
  -7 -11   0  191.68   22.60
   7  11   0  148.59   23.70
   7  11   0  165.68   11.30
   7  11   0  219.38   19.80
   7  11   0  173.18   16.80
   7  11   0  158.78   16.80
  -8 -11   0   34.70   12.60
   8  11   0   19.70    8.70
   8  11   0   39.20    9.40
   8  11   0   51.29   11.40
   8  11   0   25.50   12.10
  10 -12   0   66.69   16.20
  10 -12   0   52.09   18.20
 -10  12   0   84.39   16.30
 -10  12   0   50.39   10.50
 -10  12   0   63.99   14.20
 -10  12   0   59.99   22.40
 -10  12   0   34.20    6.20
   9 -12   0   40.10   16.50
   9 -12   0   35.30   11.90
   9 -12   0   23.30    8.20
  -9  12   0   29.00   10.50
  -9  12   0   27.30   16.40
  -9  12   0   24.60    9.50
  -9  12   0   27.50    5.80
  -9  12   0   30.80    8.20
   8 -12   0  248.88   20.30
   8 -12   0  227.18   32.50
   8 -12   0  252.17   26.70
   8 -12   0  185.58   32.60
  -8  12   0  226.98   16.90
  -8  12   0  202.18   32.20
  -8  12   0  227.28   17.40
  -8  12   0  260.37   21.60
   7 -12   0   -0.20    8.80
   7 -12   0    2.10   10.40
   7 -12   0   -0.70    5.70
   7 -12   0    4.60    5.80
  -7  12   0    3.90    4.80
  -7  12   0    1.80    5.00
  -7  12   0    8.20    6.90
   6 -12   0  690.73   34.10
   6 -12   0  802.32   38.10
   6 -12   0  719.23   48.40
   6 -12   0  801.62   47.30
  -6  12   0  756.62   29.90
  -6  12   0  812.02   33.90
  -6  12   0  728.03   47.70
  -6  12   0  735.53   27.80
   5 -12   0   91.99   14.00
   5 -12   0  108.89   23.00
   5 -12   0   66.79   16.50
   5 -12   0   73.49   13.80
  -5  12   0   66.89   10.50
  -5  12   0   94.39    8.70
  -5  12   0   55.49   16.60
  -5  12   0   77.89   12.30
  -5  12   0  105.29   12.40
   4 -12   0   64.49   14.20
   4 -12   0   74.99   13.10
   4 -12   0  101.19   19.20
   4 -12   0   77.79   13.10
   4 -12   0  106.59   21.20
  -4  12   0   91.69    8.00
  -4  12   0   70.89   16.60
  -4  12   0   70.39   10.20
  -4  12   0  100.79   11.50
  -4  12   0   84.39   12.50
   3 -12   0  604.84   29.80
   3 -12   0  615.94   37.60
   3 -12   0  512.25   28.80
   3 -12   0  588.44   28.70
   3 -12   0  607.94   39.40
   3 -12   0  601.04   29.40
  -3  12   0  572.04   26.80
  -3  12   0  610.14   38.90
  -3  12   0  625.84   26.20
  -3  12   0  567.34   26.50
  -3  12   0  596.14   21.30
  -3  12   0  601.94   36.70
   2 -12   0   18.80    9.90
   2 -12   0   20.90    7.60
   2 -12   0   19.50    6.70
   2 -12   0   11.40    5.60
   2 -12   0   24.00    7.10
   2 -12   0   37.90   12.80
  -2  12   0   13.50    7.70
  -2  12   0   18.00    6.90
  -2  12   0   15.00    5.80
  -2  12   0   23.60    5.40
  -2  12   0   22.40    7.00
  -2  12   0   10.40    8.80
  -2  12   0   16.60   10.20
   1 -12   0 1064.89   29.70
   1 -12   0 1088.79   50.39
   1 -12   0 1085.39   52.79
   1 -12   0 1043.00   39.00
   1 -12   0 1077.79   41.20
   1 -12   0 1059.09   38.40
   1 -12   0 1093.89   41.90
  -1  12   0 1095.99   51.39
  -1  12   0 1051.79   53.49
  -1  12   0 1049.99   37.70
  -1  12   0 1105.09   36.90
  -1  12   0 1087.29   45.30
  -1  12   0 1091.89   39.50
  -1  12   0 1135.79   34.50
   0 -12   0   30.80    8.50
   0 -12   0   50.69   10.30
   0 -12   0   33.50   12.00
   0 -12   0   43.50   13.10
   0 -12   0   45.60    4.80
   0 -12   0   37.60    7.80
   0 -12   0   41.50    8.30
   0  12   0   52.09    9.50
   0  12   0   33.30    9.20
   0  12   0   37.10    7.60
   0  12   0   57.89   11.10
   0  12   0   50.49   14.10
   0  12   0   50.79    8.00
  -1 -12   0  673.23   28.00
  -1 -12   0  699.93   41.00
  -1 -12   0  704.23   28.70
  -1 -12   0  744.43   31.20
  -1 -12   0  700.43   32.00
  -1 -12   0  720.83   40.40
   1  12   0  698.33   27.40
   1  12   0  753.62   27.00
   1  12   0  744.23   30.30
   1  12   0  701.73   39.30
   1  12   0  672.43   33.50
  -2 -12   0  454.25   33.30
  -2 -12   0  411.96   20.90
  -2 -12   0  449.06   23.10
  -2 -12   0  479.95   33.90
  -2 -12   0  438.56   25.10
  -2 -12   0  455.65   21.90
   2  12   0  457.75   19.60
   2  12   0  430.06   25.80
   2  12   0  474.35   24.20
   2  12   0  413.76   29.90
   2  12   0  414.26   19.60
  -3 -12   0    0.40    3.80
  -3 -12   0   -5.80    4.70
  -3 -12   0   -1.90    6.90
  -3 -12   0   -2.50    8.40
  -3 -12   0   -1.00    4.70
  -3 -12   0   -2.40    4.00
   3  12   0   -3.80    3.20
   3  12   0    6.70    5.60
   3  12   0    4.20    5.90
   3  12   0    4.20    6.60
   3  12   0    5.60    4.10
  -4 -12   0  133.89   22.20
  -4 -12   0  116.39   13.10
  -4 -12   0  127.29   22.40
  -4 -12   0  111.79   16.50
   4  12   0  109.19   14.90
   4  12   0  112.99   11.10
   4  12   0  113.29   12.60
   4  12   0  131.29   16.90
   4  12   0  124.19   10.10
  -5 -12   0   17.30    7.20
  -5 -12   0    5.70    7.40
  -5 -12   0   18.20   11.80
   5  12   0    7.50    9.00
   5  12   0   11.00    6.90
   5  12   0   14.60    7.30
   5  12   0    0.90    4.50
   5  12   0   13.60    5.00
   5  12   0   20.50    9.50
  -6 -12   0   -3.40    9.10
  -6 -12   0    3.00    7.30
  -6 -12   0    0.20    5.00
  -6 -12   0   12.60   11.90
   6  12   0    4.80    3.90
   6  12   0   12.40    7.10
   6  12   0    4.70    7.50
   6  12   0   -2.10    5.10
   6  12   0    1.10    6.40
  -7 -12   0   94.79   21.10
  -7 -12   0   70.09   20.40
  -7 -12   0   51.09    9.20
  -7 -12   0   62.49   19.80
   7  12   0   54.29   16.20
   7  12   0   58.59   11.50
   7  12   0   53.69    6.70
   7  12   0   49.60    6.60
   7  12   0   57.89   12.10
   7  12   0   68.39   14.30
   9 -13   0    5.10    6.50
   9 -13   0   -8.20    6.60
   9 -13   0    2.10   10.70
  -9  13   0    0.90    5.50
  -9  13   0    4.30    6.10
  -9  13   0   -3.00   11.30
  -9  13   0   17.90   10.10
   8 -13   0   -2.30   12.10
   8 -13   0   -7.30   10.40
   8 -13   0  -12.20    8.40
   8 -13   0    0.40    7.20
  -8  13   0   -2.00   10.70
  -8  13   0   -6.20    4.70
  -8  13   0    0.50    4.60
  -8  13   0    4.30    7.70
   7 -13   0  134.79   26.10
   7 -13   0  145.59   24.80
   7 -13   0  179.38   20.80
  -7  13   0  166.18   14.60
  -7  13   0  136.69   15.20
  -7  13   0  167.18   18.10
  -7  13   0  159.68   32.20
   6 -13   0   39.50   11.60
   6 -13   0   18.20   13.00
   6 -13   0   51.69   17.40
   6 -13   0   31.80    9.00
  -6  13   0   31.20    8.10
  -6  13   0   41.40   16.00
  -6  13   0   24.20    5.70
  -6  13   0   29.40    8.60
   5 -13   0   92.29   15.00
   5 -13   0   85.99   19.60
   5 -13   0   98.29   21.80
   5 -13   0   86.69   15.40
  -5  13   0   93.09   12.40
  -5  13   0  123.49   14.20
  -5  13   0  104.99    9.00
  -5  13   0  119.19   24.50
   4 -13   0   16.00   11.30
   4 -13   0   24.00   10.40
   4 -13   0   45.60   16.00
   4 -13   0   28.80    9.40
   4 -13   0   30.70    9.90
  -4  13   0   19.40    7.30
  -4  13   0   24.80    7.30
  -4  13   0   29.90    7.10
  -4  13   0   28.10    5.60
  -4  13   0   23.40   12.70
   3 -13   0  156.78   23.30
   3 -13   0  144.59   17.60
   3 -13   0  181.58   17.40
   3 -13   0  152.18   24.70
   3 -13   0  160.38   18.10
  -3  13   0  173.48   14.80
  -3  13   0  172.08   25.10
  -3  13   0  158.88   14.00
  -3  13   0  178.18   11.00
   2 -13   0  805.92   35.50
   2 -13   0  794.52   46.90
   2 -13   0  734.63   33.80
   2 -13   0  839.02   45.60
   2 -13   0  814.52   36.50
  -2  13   0  813.32   31.70
  -2  13   0  767.72   32.50
  -2  13   0  839.22   27.80
  -2  13   0  780.52   44.90
  -2  13   0  804.52   32.80
   1 -13   0    4.70    5.20
   1 -13   0   12.70    9.40
   1 -13   0   16.20    7.30
   1 -13   0    3.60    8.10
   1 -13   0   13.50    6.90
   1 -13   0   23.50    4.10
  -1  13   0   16.80   11.60
  -1  13   0   22.30    6.90
  -1  13   0   20.10    5.40
  -1  13   0   10.00    5.50
  -1  13   0   22.90    8.20
   0 -13   0  793.52   23.10
   0 -13   0  847.52   36.90
   0 -13   0  793.62   44.70
   0 -13   0  761.32   31.80
   0 -13   0  832.82   46.90
   0 -13   0  843.72   35.10
   0  13   0  830.12   31.50
   0  13   0  799.02   43.50
   0  13   0  830.72   30.30
   0  13   0  790.62   32.60
  -1 -13   0  463.55   34.50
  -1 -13   0  431.66   24.00
  -1 -13   0  396.56   32.20
  -1 -13   0  392.56   21.30
  -1 -13   0  429.66   25.50
   1  13   0  451.95   23.70
   1  13   0  417.16   20.60
   1  13   0  413.76   31.20
  -2 -13   0  151.68   18.30
  -2 -13   0  132.19   14.40
  -2 -13   0  150.48   24.00
  -2 -13   0  162.38   25.10
  -2 -13   0  152.48   17.20
   2  13   0  138.59   11.60
   2  13   0  146.69   15.50
   2  13   0  178.98   14.40
   2  13   0  153.68   11.50
   2  13   0  163.58   23.10
  -3 -13   0  342.27   31.20
  -3 -13   0  302.47   19.70
  -3 -13   0  321.47   34.80
  -3 -13   0  338.87   23.40
   3  13   0  327.07   16.00
   3  13   0  324.17   20.00
   3  13   0  314.87   21.70
   3  13   0  303.17   16.20
  -4 -13   0   25.50   10.00
  -4 -13   0   30.30    8.10
  -4 -13   0   20.50   11.80
  -4 -13   0   24.10   13.50
   4  13   0   23.30    5.50
   4  13   0   23.10    8.00
   4  13   0   17.10    5.30
   4  13   0   37.10   10.20
  -5 -13   0   45.30   16.10
  -5 -13   0   60.49   17.70
  -5 -13   0   42.00    9.00
  -5 -13   0   40.20   11.90
   5  13   0   58.19    7.50
   5  13   0   56.79   12.10
   5  13   0   69.59   11.90
   5  13   0   40.20   13.70
  -6 -13   0   63.09   19.20
  -6 -13   0   24.20    8.10
  -6 -13   0   13.50   13.50
  -6 -13   0   21.30   10.70
   6  13   0   33.70   10.90
   6  13   0   17.50   10.90
   6  13   0   21.60    4.70
   6  13   0   25.40    9.40
   6  13   0   29.00    5.20
   8 -14   0   39.10   12.40
   8 -14   0   26.50    9.70
   8 -14   0   12.90   16.50
  -8  14   0   51.09    9.00
  -8  14   0   38.10   11.30
  -8  14   0   11.00   14.60
  -8  14   0   38.30    9.40
   7 -14   0   -3.60    6.70
   7 -14   0   -2.30   10.70
   7 -14   0    6.30    7.70
   7 -14   0   -3.90    9.60
  -7  14   0   -1.70    5.30
  -7  14   0   15.20   14.20
  -7  14   0   -6.20    5.60
   6 -14   0   10.70   12.80
   6 -14   0    7.30   12.90
   6 -14   0   30.00   14.00
  -6  14   0   13.10    5.00
  -6  14   0   19.70    7.80
  -6  14   0   18.80    7.40
  -6  14   0   12.30   11.80
   5 -14   0    0.40    6.20
   5 -14   0   -6.80    9.50
   5 -14   0   -3.70    8.60
   5 -14   0    6.50    7.60
  -5  14   0    9.50    4.30
  -5  14   0    3.90    9.60
  -5  14   0    3.90    5.70
  -5  14   0    4.80    6.00
   4 -14   0  210.18   19.00
   4 -14   0  154.68   22.50
   4 -14   0  272.27   35.80
   4 -14   0  166.88   19.60
   4 -14   0  251.67   31.30
  -4  14   0  206.18   16.20
  -4  14   0  185.08   18.70
  -4  14   0  212.68   17.30
  -4  14   0  230.08   12.60
  -4  14   0  229.48   30.70
   3 -14   0  186.98   27.20
   3 -14   0  167.98   21.10
   3 -14   0  219.68   19.30
   3 -14   0  192.28   17.90
  -3  14   0  168.48   17.20
  -3  14   0  152.48   24.10
  -3  14   0  169.38   15.10
  -3  14   0  186.18   11.70
  -3  14   0  198.48   15.80
   2 -14   0  339.17   30.00
   2 -14   0  310.17   22.40
   2 -14   0  279.97   20.90
   2 -14   0  397.56   42.20
   2 -14   0  310.77   21.80
  -2  14   0  313.77   15.80
  -2  14   0  306.77   19.40
  -2  14   0  314.27   20.90
  -2  14   0  321.77   19.00
  -2  14   0  304.87   33.30
   1 -14   0  234.38   30.80
   1 -14   0  265.07   19.80
   1 -14   0  222.48   10.40
   1 -14   0  201.38   26.20
   1 -14   0  263.67   20.80
   1 -14   0  232.88   17.90
  -1  14   0  237.98   17.30
  -1  14   0  224.58   16.50
  -1  14   0  236.28   15.80
  -1  14   0  268.27   19.40
  -1  14   0  235.18   29.60
  -1  14   0  250.87   14.70
   0 -14   0   12.80   11.30
   0 -14   0   15.00    3.20
   0 -14   0   14.20   10.60
   0 -14   0    3.90    5.00
   0 -14   0   18.20    7.80
   0 -14   0    5.60    6.10
   0  14   0   21.40    6.50
   0  14   0    3.10    8.90
   0  14   0   10.20    6.80
   0  14   0   15.00    6.40
  -1 -14   0  198.98   16.20
  -1 -14   0  227.98   28.20
  -1 -14   0  238.78   20.10
  -1 -14   0  201.98   28.20
  -1 -14   0  234.78   18.60
   1  14   0  265.37   15.10
   1  14   0  239.28   18.30
   1  14   0  240.58   15.60
   1  14   0  213.58   28.30
  -2 -14   0  136.59   14.90
  -2 -14   0  138.89   28.20
  -2 -14   0  143.19   18.30
  -2 -14   0  134.69   15.20
  -2 -14   0  144.49   24.40
   2  14   0  168.08   15.20
   2  14   0  153.48   12.10
   2  14   0  120.69   22.30
   2  14   0  174.78   19.10
  -3 -14   0  271.37   21.80
  -3 -14   0  246.78   31.40
  -3 -14   0  267.37   18.80
  -3 -14   0  206.38   28.20
   3  14   0  177.28   12.90
   3  14   0  230.28   13.50
   3  14   0  224.98   17.70
   3  14   0  212.78   19.60
  -4 -14   0  231.08   18.20
  -4 -14   0  275.17   23.20
  -4 -14   0  246.18   32.10
  -4 -14   0  248.68   33.20
   4  14   0  223.98   28.20
   4  14   0  235.28   13.10
   4  14   0  273.97   22.10
   4  14   0  261.27   19.60
  -5 -14   0    4.10   10.00
  -5 -14   0   -5.70    4.80
  -5 -14   0    2.60   10.10
  -5 -14   0  -11.10    8.40
   5  14   0   -0.50    3.20
   5  14   0    3.70    6.90
   5  14   0   -2.60    6.30
   5  14   0    0.60    8.40
   5  14   0   -3.50    2.90
   7 -15   0  268.67   23.40
   7 -15   0  241.18   38.80
   7 -15   0  319.47   40.60
   7 -15   0  329.97   27.40
  -7  15   0  313.67   22.10
  -7  15   0  314.57   22.40
  -7  15   0  305.07   20.30
  -7  15   0  261.57   36.80
   6 -15   0   38.20   11.60
   6 -15   0   26.60    9.50
   6 -15   0   58.99   21.20
   6 -15   0   28.00   15.70
  -6  15   0   44.10   16.50
  -6  15   0   45.30   10.20
  -6  15   0   36.80    6.80
  -6  15   0   30.60    9.00
   5 -15   0   64.79   21.20
   5 -15   0   63.09   12.80
   5 -15   0   72.49   14.60
  -5  15   0   92.99   13.40
  -5  15   0  100.99   23.40
  -5  15   0   76.89    8.50
   4 -15   0   97.49   21.90
   4 -15   0   86.49   14.90
   4 -15   0   60.79   15.40
   4 -15   0   66.39   14.40
   4 -15   0   48.10   17.40
  -4  15   0   82.09   12.60
  -4  15   0   53.89   18.20
  -4  15   0   62.69   11.40
  -4  15   0   84.49    9.10
   3 -15   0    6.40    6.80
   3 -15   0    0.80    6.80
   3 -15   0    6.10   11.70
   3 -15   0   12.70   11.20
   3 -15   0    7.70    7.30
  -3  15   0   15.10    7.00
  -3  15   0    5.70    4.90
  -3  15   0   11.20    6.80
  -3  15   0    8.10    7.00
  -3  15   0    4.30    9.90
   2 -15   0   24.00   13.20
   2 -15   0   32.10   14.10
   2 -15   0   24.50    9.10
   2 -15   0   20.40   12.50
   2 -15   0   26.40   10.10
   2 -15   0   20.90    4.50
  -2  15   0   24.50   13.90
  -2  15   0   16.70    6.80
  -2  15   0   20.70    5.70
  -2  15   0   14.70    7.30
  -2  15   0   24.90    8.40
   1 -15   0   49.50   10.40
   1 -15   0   59.79   13.00
   1 -15   0   60.59   19.60
   1 -15   0   50.39   11.20
   1 -15   0   29.80   14.30
   1 -15   0   62.79    6.40
  -1  15   0   42.90    8.40
  -1  15   0   53.59   16.20
  -1  15   0   85.89   13.70
  -1  15   0   41.70    9.20
  -1  15   0   60.79   11.90
   0 -15   0  273.97   42.10
   0 -15   0  269.97   10.60
   0 -15   0  283.67   34.60
   0 -15   0  295.67   22.80
   0 -15   0  331.17   22.60
   0  15   0  264.57   17.70
   0  15   0  244.18   30.40
   0  15   0  298.37   17.10
   0  15   0  314.97   20.90
  -1 -15   0   17.90    7.50
  -1 -15   0   -6.70    9.00
  -1 -15   0   26.70   14.00
  -1 -15   0   17.00    8.90
  -1 -15   0   11.80    7.00
   1  15   0   18.30    6.40
   1  15   0   17.90    8.80
   1  15   0   16.00    5.60
   1  15   0   25.70    7.70
  -2 -15   0  223.58   23.40
  -2 -15   0  220.58   18.30
  -2 -15   0  222.98   30.30
  -2 -15   0  180.48   27.80
   2  15   0  237.58   20.10
   2  15   0  248.88   18.40
   2  15   0  173.18   13.40
  -3 -15   0  217.98   18.10
  -3 -15   0  201.18   31.50
  -3 -15   0  185.68   21.90
  -3 -15   0  128.69   24.80
   3  15   0  166.58   12.40
   3  15   0  203.08   12.20
   3  15   0  210.48   17.80
   3  15   0  185.48   36.50
   3  15   0  169.78   18.70
   4  15   0  145.99   24.40
   5 -16   0   14.20    8.60
   5 -16   0   29.40   16.70
   5 -16   0   33.20   15.50
   5 -16   0   13.30    8.10
  -5  16   0   16.40    8.40
  -5  16   0   25.30   15.10
  -5  16   0   21.40    8.10
  -5  16   0   22.00    5.80
   4 -16   0   12.30    7.90
   4 -16   0   16.50   10.50
   4 -16   0    3.60    7.40
   4 -16   0   21.80   12.60
   4 -16   0   21.90   15.90
  -4  16   0    7.60    6.30
  -4  16   0   25.60   15.80
  -4  16   0    9.70    7.40
   3 -16   0    2.30    6.30
   3 -16   0   18.20   13.40
   3 -16   0   10.20    7.80
   3 -16   0   17.20   12.80
   3 -16   0   -0.50    8.00
  -3  16   0   -0.30    5.80
  -3  16   0    6.90    4.70
  -3  16   0    1.80    5.90
  -3  16   0   24.60   14.60
   2 -16   0    4.00    5.80
   2 -16   0   40.00   15.70
   2 -16   0   14.30   14.80
   2 -16   0   11.60    8.40
   2 -16   0    8.40    6.40
   2 -16   0   26.00   14.70
  -2  16   0   25.30   13.80
  -2  16   0   11.20    7.00
  -2  16   0   14.90    7.70
  -2  16   0   13.40    7.20
  -2  16   0   16.60    7.00
   1 -16   0   15.30    4.00
   1 -16   0   22.10   13.80
   1 -16   0    7.30    7.10
   1 -16   0   -9.00    9.20
   1 -16   0   27.70   11.70
  -1  16   0   15.70    9.10
  -1  16   0   22.00   13.60
  -1  16   0   11.10    5.90
  -1  16   0   10.50    6.90
   0 -16   0   46.40   16.30
   0 -16   0   23.10    8.30
   0 -16   0    6.80    7.50
   0 -16   0    8.80   12.70
   0 -16   0   33.30   15.40
   0  16   0   10.00   11.70
   0  16   0   15.00    6.70
   0  16   0   30.30    9.40
   0  16   0   16.70    6.30
  -1 -16   0   27.90   14.50
  -1 -16   0   41.70   16.50
  -1 -16   0   25.60    9.30
   1  16   0   17.30   15.50
   1  16   0   34.10   10.50
   1  16   0   14.60    7.40
   1  16   0   23.10    6.20
   1  16   0   16.70    6.50
  -2 -16   0   -1.50    5.30
  -2 -16   0    4.80   10.20
  -2 -16   0   -1.70    6.70
  -2 -16   0  -10.40    9.90
   2  16   0    8.30    7.10
   2  16   0    2.00    6.40
   2  16   0    0.40    4.60
   2  16   0    1.50    6.20
   2 -17   0   23.40   10.20
   2 -17   0   17.70    8.90
  -2  17   0   17.50    7.80
  -2  17   0   13.70   14.10
  -2  17   0   26.30    8.80
  -2  17   0   19.00    8.70
   0  17  -1   27.70    9.20
   0  17  -1   17.90    6.70
   0  17  -1    6.70   13.10
   0  17  -1   21.70    8.30
   0 -17   1   38.20   11.70
   0 -17   1    9.30    8.80
   0 -17   1   30.40   18.90
   0 -17   1   38.70   16.40
  -1  17  -1   59.69   10.80
  -1  17  -1   85.39   12.20
  -1  17  -1   83.89   22.70
  -1  17  -1   52.69   11.20
   1 -17   1   59.79   15.00
   1 -17   1   75.19    6.00
   1 -17   1   97.49   23.60
   1 -17   1   43.90   12.00
   1 -17   1   71.89   20.50
   1 -17   1   72.89   14.20
  -2  17  -1   22.10   14.80
  -2  17  -1   51.89   10.30
  -2  17  -1   39.40    8.20
   2 -17   1   34.10    5.20
   2 -17   1    8.70    7.80
   2 -17   1   27.70   11.90
   2 -17   1   31.90    9.70
   2 -17   1   32.20   16.40
   2 -17   1   55.99   19.50
  -3  17  -1  133.99   11.70
  -3  17  -1  169.18   19.20
  -3  17  -1  115.99   15.20
  -3  17  -1  120.79   25.20
   3 -17   1  102.39   25.90
   3 -17   1  160.08   21.10
   3 -17   1  166.68   27.60
   3 -17   1  130.59   21.80
   3 -17   1  137.99   19.50
  -4  17  -1   12.80   13.80
  -4  17  -1   19.30    5.60
  -4  17  -1   13.60    8.00
  -4  17  -1   14.80    7.90
   4 -17   1    8.50   12.30
   4 -17   1    2.20    9.30
   4 -17   1   18.00    8.90
   4 -17   1   17.20    8.70
   4 -17   1   10.80   14.00
   3  16  -1  117.39   15.90
   3  16  -1  102.49   11.20
   3  16  -1  128.79   15.60
   3  16  -1   95.99   12.10
  -3 -16   1   98.19   13.80
  -3 -16   1  131.59   19.80
  -3 -16   1   44.50   17.90
  -3 -16   1   73.79   20.70
   2  16  -1   29.70   13.40
   2  16  -1   23.30    7.20
   2  16  -1   28.90    7.30
   2  16  -1   28.40    9.10
   2  16  -1   55.49   12.10
  -2 -16   1   10.70    6.50
  -2 -16   1   15.20   12.40
  -2 -16   1   30.30   15.00
  -2 -16   1   30.70   11.10
   1  16  -1    0.70    5.10
   1  16  -1    0.00    4.60
   1  16  -1    1.00    9.80
   1  16  -1    3.40    6.70
  -1 -16   1    6.20    6.00
  -1 -16   1   18.30   10.30
  -1 -16   1  -14.10    7.90
  -1 -16   1   -0.30    9.60
   0  16  -1   91.39   12.00
   0  16  -1   43.10   15.70
   0  16  -1   65.09   12.10
   0  16  -1   71.99   12.40
   0 -16   1   85.19   15.20
   0 -16   1   80.29   19.60
   0 -16   1   62.69   19.00
   0 -16   1   71.79   13.80
   0 -16   1   72.59   14.20
  -1  16  -1    1.20    4.50
  -1  16  -1    1.90    5.70
  -1  16  -1   -2.10   10.00
  -1  16  -1    4.50    5.80
  -1  16  -1   -5.20    5.20
   1 -16   1    0.70    2.70
   1 -16   1   -3.10    9.90
   1 -16   1    3.10    6.80
   1 -16   1   -8.50    4.30
   1 -16   1   -2.10    6.30
  -2  16  -1   13.90    8.40
  -2  16  -1    3.80   10.60
  -2  16  -1   11.70    7.20
  -2  16  -1   28.20    7.80
  -2  16  -1   25.20    6.40
   2 -16   1   12.00   11.40
   2 -16   1   12.30    3.70
   2 -16   1   11.50   12.00
   2 -16   1   10.70    7.80
   2 -16   1    7.20    8.40
  -3  16  -1   37.40    7.10
  -3  16  -1   29.80   14.60
  -3  16  -1   23.40    7.90
  -3  16  -1   31.70    9.30
   3 -16   1   25.40   11.70
   3 -16   1   37.50   16.70
   3 -16   1   22.80    8.00
   3 -16   1   62.89   17.20
   3 -16   1   28.60    9.90
  -4  16  -1   47.60   10.90
  -4  16  -1   59.29    8.40
  -4  16  -1   35.80   17.80
  -4  16  -1   66.09   12.00
   4 -16   1   54.99   12.70
   4 -16   1   58.19   16.10
   4 -16   1   52.99   11.70
   4 -16   1   56.89   17.90
   4 -16   1   32.60   14.90
  -5  16  -1  116.39   16.30
  -5  16  -1  106.89   14.30
  -5  16  -1   80.69   21.90
  -5  16  -1  122.59   10.60
   5 -16   1   81.39   13.80
   5 -16   1   91.49   16.90
   5 -16   1   61.59   21.20
   5 -16   1  111.49   23.00
  -6  16  -1    5.60    5.80
  -6  16  -1   11.40   13.20
  -6  16  -1   17.10    8.00
  -6  16  -1   14.00    5.50
   6 -16   1   14.40    9.50
   6 -16   1   18.30   14.50
   6 -16   1   14.20    8.60
   6 -16   1   22.70   26.10
   4  15  -1  319.17   23.70
   4  15  -1  310.17   17.70
   4  15  -1  298.97   21.40
   4  15  -1  321.77   17.10
   4  15  -1  244.58   31.40
  -4 -15   1  268.27   20.10
  -4 -15   1  306.37   36.80
  -4 -15   1  291.77   37.20
   3  15  -1    2.70    7.10
   3  15  -1    7.50    6.60
   3  15  -1   15.90   11.50
   3  15  -1   14.80    5.70
   3  15  -1    6.60    5.40
  -3 -15   1   11.10   11.50
  -3 -15   1    0.40   11.00
  -3 -15   1    3.30    5.40
  -3 -15   1   12.80    8.20
   2  15  -1  121.29   13.60
   2  15  -1  142.19   17.70
   2  15  -1  137.49   12.10
   2  15  -1  150.38   16.60
   2  15  -1   97.39   19.60
  -2 -15   1   94.49   22.00
  -2 -15   1  131.19   24.90
  -2 -15   1  154.48   19.80
  -2 -15   1  154.68   18.90
   1  15  -1  113.29   13.60
   1  15  -1  128.99   23.20
   1  15  -1  142.49   15.40
   1  15  -1  123.49   13.20
  -1 -15   1   89.59   13.70
  -1 -15   1  104.39   22.70
  -1 -15   1   95.39   12.60
  -1 -15   1   82.09   25.00
  -1 -15   1  110.29   16.70
   0  15  -1   -9.50    8.50
   0  15  -1    3.50    5.60
   0  15  -1    2.70    5.70
   0  15  -1   -0.20    4.90
   0 -15   1   -3.30    8.80
   0 -15   1    8.30    7.20
   0 -15   1   -6.90    5.80
   0 -15   1   -4.50    4.40
   0 -15   1   -2.10   10.40
  -1  15  -1    7.90    6.10
  -1  15  -1   10.00    5.40
  -1  15  -1  -14.20    8.30
  -1  15  -1    3.20    5.30
   1 -15   1    9.80    3.30
   1 -15   1    4.30    6.60
   1 -15   1   26.80   14.10
   1 -15   1    8.80    6.60
   1 -15   1    1.80    5.40
   1 -15   1    5.70   11.30
  -2  15  -1  102.69   14.20
  -2  15  -1   63.79   18.60
  -2  15  -1   61.69   11.20
  -2  15  -1   72.49   11.40
  -2  15  -1   86.09   10.20
   2 -15   1   63.69   13.80
   2 -15   1   75.59   19.70
   2 -15   1   83.49   18.40
   2 -15   1   62.69   12.50
   2 -15   1   88.89   15.10
  -3  15  -1   46.50   16.80
  -3  15  -1   47.00   10.00
  -3  15  -1   37.20    9.50
  -3  15  -1   54.09    8.30
   3 -15   1   36.50   12.20
   3 -15   1   38.50   15.30
   3 -15   1   55.39   12.30
   3 -15   1   34.20   14.40
   3 -15   1   60.09   13.00
  -4  15  -1   50.29   10.20
  -4  15  -1   33.40    9.30
  -4  15  -1   60.59    8.40
  -4  15  -1   31.20   13.70
   4 -15   1   40.80   16.10
   4 -15   1   33.30   10.40
   4 -15   1   56.29   17.50
   4 -15   1   47.80   14.40
  -5  15  -1  126.59   14.20
  -5  15  -1  135.89   15.00
  -5  15  -1  112.59   10.20
  -5  15  -1  106.49   23.50
   5 -15   1  125.29   17.80
   5 -15   1  102.49   24.90
   5 -15   1   88.19   21.40
   5 -15   1  114.09   18.40
  -6  15  -1   54.99    8.40
  -6  15  -1   56.89   10.50
  -6  15  -1   59.09   11.40
  -6  15  -1   13.80   15.20
   6 -15   1   64.09   19.30
   6 -15   1   45.80   18.40
   6 -15   1   51.09   13.10
   6 -15   1   56.29   13.10
  -7  15  -1   33.50   17.60
  -7  15  -1   11.10    7.40
  -7  15  -1   14.50    5.90
   7 -15   1   14.30   15.70
   7 -15   1   13.10    9.00
   7 -15   1    9.90    7.40
   5  14  -1   73.79   10.10
   5  14  -1   85.69   12.10
   5  14  -1  116.59   18.70
   5  14  -1   96.09   14.10
   5  14  -1   72.29   22.70
  -5 -14   1   71.69   18.90
  -5 -14   1   95.09   13.40
  -5 -14   1   91.49   16.50
  -5 -14   1   95.29   21.90
   4  14  -1   30.00    7.20
   4  14  -1   19.80    8.40
   4  14  -1   33.40    7.00
   4  14  -1   23.30    7.90
  -4 -14   1   30.30    8.20
  -4 -14   1   31.80   14.00
  -4 -14   1    8.00   11.60
  -4 -14   1   32.60   11.80
   3  14  -1  375.36   18.80
   3  14  -1  307.27   18.40
   3  14  -1  359.66   23.20
   3  14  -1  328.97   29.30
   3  14  -1  313.87   20.10
  -3 -14   1  353.56   21.70
  -3 -14   1  369.66   25.30
  -3 -14   1  316.67   35.80
  -3 -14   1  383.06   50.39
   2  14  -1   70.29   12.00
   2  14  -1   57.39    8.90
   2  14  -1   71.99   16.90
   2  14  -1   59.99    9.70
  -2 -14   1   48.10   15.70
  -2 -14   1  102.59   21.50
  -2 -14   1   55.19   10.50
  -2 -14   1   53.09   12.00
  -2 -14   1   50.89   10.10
   1  14  -1  205.58   16.40
   1  14  -1  254.27   30.00
   1  14  -1  206.68   14.70
   1  14  -1  211.38   15.60
  -1 -14   1  199.58   27.80
  -1 -14   1  201.18   16.30
  -1 -14   1  221.18   17.70
  -1 -14   1  218.28   29.50
  -1 -14   1  212.88   22.00
   0  14  -1  460.85   34.80
   0  14  -1  508.65   22.40
   0  14  -1  479.45   23.00
   0  14  -1  478.05   24.20
   0  14  -1  412.36   22.80
   0 -14   1  456.85   27.20
   0 -14   1  486.55   35.90
   0 -14   1  492.65   26.50
   0 -14   1  470.45   36.90
   0 -14   1  416.56   24.10
  -1  14  -1  129.39   13.90
  -1  14  -1   88.99   20.00
  -1  14  -1  112.99   14.70
  -1  14  -1   86.29   12.00
  -1  14  -1  128.79   10.80
   1 -14   1  110.59   15.60
   1 -14   1   92.39   14.50
   1 -14   1  107.79   20.50
   1 -14   1  103.59   13.60
   1 -14   1  137.49   25.00
   1 -14   1   97.39    6.50
  -2  14  -1  111.49   13.80
  -2  14  -1   83.89   12.40
  -2  14  -1  152.18   25.00
  -2  14  -1  122.79   14.10
  -2  14  -1  129.19   10.50
   2 -14   1  118.09   17.30
   2 -14   1  103.19   15.00
   2 -14   1   98.99   19.10
   2 -14   1   90.19   12.10
  -3  14  -1    1.20    5.50
  -3  14  -1   10.60    5.00
  -3  14  -1   -1.80    5.10
  -3  14  -1   -3.20    4.30
  -3  14  -1   10.60   11.80
   3 -14   1   14.10   10.50
   3 -14   1    2.40    6.90
   3 -14   1   -1.40    5.90
   3 -14   1    0.00    4.80
   3 -14   1    2.50    9.80
  -4  14  -1   -4.10   10.10
  -4  14  -1    1.50    4.80
  -4  14  -1   -1.20    3.30
   4 -14   1   -5.60    4.00
   4 -14   1    2.30    6.70
   4 -14   1   -7.70    8.10
   4 -14   1    0.40    5.60
   4 -14   1   -2.20    8.20
  -5  14  -1   14.10   11.10
  -5  14  -1   15.90    6.70
  -5  14  -1   28.20    8.50
   5 -14   1   10.80    7.50
   5 -14   1   19.20   12.40
   5 -14   1   15.50   12.30
   5 -14   1   15.10    8.40
  -6  14  -1   21.70   21.50
  -6  14  -1    5.00    6.80
  -6  14  -1    4.10    4.20
  -6  14  -1    3.80    5.40
   6 -14   1    2.90   11.00
   6 -14   1   -4.20    5.20
   6 -14   1    3.60    9.20
  -7  14  -1   17.40   15.50
  -7  14  -1   31.00    8.70
  -7  14  -1   32.60    7.70
  -7  14  -1   25.90   10.30
   7 -14   1   34.10   15.40
   7 -14   1   20.80    9.60
   7 -14   1   34.90   17.00
  -8  14  -1   55.19   10.50
  -8  14  -1   43.70   18.80
  -8  14  -1   54.89   12.70
   8 -14   1   75.99   21.20
   8 -14   1   55.69   12.00
   8 -14   1   45.50   13.70
   6  13  -1    5.10    6.20
   6  13  -1   -0.20    5.60
   6  13  -1   18.10    8.60
   6  13  -1   11.70    5.20
  -6 -13   1    4.90    5.60
  -6 -13   1    9.60   11.80
  -6 -13   1    3.70    8.90
  -6 -13   1    1.80   10.50
   5  13  -1  106.89   21.70
   5  13  -1   95.39   11.40
   5  13  -1   80.49   11.90
   5  13  -1  119.79   17.20
   5  13  -1  107.69   11.60
  -5 -13   1   83.79   15.80
  -5 -13   1   80.19   19.20
  -5 -13   1   94.49   22.10
  -5 -13   1   93.89   12.20
   4  13  -1  100.39   11.70
   4  13  -1  107.49   13.40
   4  13  -1  136.69   13.10
   4  13  -1  124.09   26.20
   4  13  -1  155.18   19.40
  -4 -13   1  139.29   19.00
  -4 -13   1  132.79   14.40
  -4 -13   1  122.59   22.40
  -4 -13   1  128.89   23.70
   3  13  -1   68.49    9.50
   3  13  -1   79.79   12.60
   3  13  -1   86.99   18.00
   3  13  -1   88.99   11.90
   3  13  -1   61.49    9.50
  -3 -13   1   72.19   17.90
  -3 -13   1   75.19   18.90
  -3 -13   1   96.19   14.90
  -3 -13   1   70.19   11.50
  -3 -13   1   46.60   10.90
   2  13  -1  128.49   13.40
   2  13  -1  125.89   14.60
   2  13  -1  115.19   19.60
   2  13  -1  129.29   12.60
  -2 -13   1   96.69   13.20
  -2 -13   1  118.49   13.80
  -2 -13   1  114.29   20.70
  -2 -13   1  117.79   21.00
  -2 -13   1  139.89   17.40
   1  13  -1   55.09    8.70
   1  13  -1   38.70    8.20
   1  13  -1   56.49   10.00
   1  13  -1   41.80   14.50
  -1 -13   1   34.60    8.00
  -1 -13   1   51.59   15.40
  -1 -13   1   64.79   10.20
  -1 -13   1   27.00   11.50
  -1 -13   1   49.99   11.00
   0  13  -1  631.84   27.00
   0  13  -1  626.24   24.80
   0  13  -1  628.64   26.10
   0  13  -1  578.84   26.50
   0  13  -1  562.54   37.50
   0 -13   1  568.14   26.90
   0 -13   1  594.14   30.40
   0 -13   1  614.84   39.00
   0 -13   1  587.44   17.60
   0 -13   1  583.84   38.90
   0 -13   1  586.94   28.40
  -1  13  -1  139.39   13.20
  -1  13  -1  125.79   13.20
  -1  13  -1  111.99   13.40
  -1  13  -1  126.59   21.60
   1 -13   1  123.39   14.90
   1 -13   1  145.09   23.10
   1 -13   1  111.19   15.00
   1 -13   1  125.69   14.70
   1 -13   1  115.89   20.30
  -2  13  -1   13.60    6.50
  -2  13  -1    8.30    4.20
  -2  13  -1   -0.80    4.40
  -2  13  -1    7.00    5.60
  -2  13  -1   -1.60    9.00
   2 -13   1   15.20    6.70
   2 -13   1    1.00    8.10
   2 -13   1   26.30    8.70
   2 -13   1    8.50    6.40
   2 -13   1   12.30   10.50
  -3  13  -1   -2.00    4.40
  -3  13  -1    3.40    3.50
  -3  13  -1    3.40    5.20
  -3  13  -1    6.90    6.30
  -3  13  -1    7.30   10.50
   3 -13   1    1.40    5.10
   3 -13   1    4.60    8.90
   3 -13   1    5.00    5.50
   3 -13   1    9.50    7.00
   3 -13   1    5.90    9.00
  -4  13  -1   -1.60    4.60
  -4  13  -1   -2.10    9.80
  -4  13  -1    5.50    5.40
  -4  13  -1    5.80    5.80
  -4  13  -1    3.20    3.90
   4 -13   1   12.50   10.40
   4 -13   1   -3.30    4.80
   4 -13   1   -8.30    7.20
   4 -13   1    5.40    7.80
   4 -13   1    7.10    6.90
  -5  13  -1  144.69   11.30
  -5  13  -1  136.99   12.20
  -5  13  -1  128.49   22.90
  -5  13  -1  143.09   15.40
   5 -13   1  136.69   17.60
   5 -13   1  124.99   24.20
   5 -13   1  158.48   18.80
   5 -13   1  149.79   24.90
  -6  13  -1   89.79   13.20
  -6  13  -1  104.29   12.60
  -6  13  -1   77.19   12.10
  -6  13  -1   77.39   20.00
   6 -13   1   99.69   16.20
   6 -13   1   74.09   13.40
   6 -13   1  100.59   20.60
   6 -13   1   60.49   19.00
  -7  13  -1   67.29   12.70
  -7  13  -1   17.10   13.40
  -7  13  -1   58.59    9.80
  -7  13  -1   43.80    8.90
   7 -13   1   69.59   17.70
   7 -13   1   35.20    9.80
   7 -13   1   55.39   18.00
  -8  13  -1   25.00    8.20
  -8  13  -1   37.40   10.80
  -8  13  -1   15.70   14.60
  -8  13  -1   36.40    8.80
   8 -13   1    9.00   14.80
   8 -13   1   26.30   14.60
   8 -13   1   35.60    9.70
   8 -13   1   18.20    9.80
  -9  13  -1   -1.50    5.70
  -9  13  -1   -2.70    7.20
  -9  13  -1   -4.60    4.90
  -9  13  -1    6.40   14.50
   9 -13   1    1.50    7.00
   9 -13   1   -4.80   11.40
   7  12  -1   90.49   13.90
   7  12  -1   70.99   13.00
   7  12  -1   65.39    9.60
   7  12  -1   65.39   12.10
   7  12  -1   69.29   19.30
   7  12  -1   65.99    9.70
  -7 -12   1   79.49   15.90
  -7 -12   1   32.70   15.50
  -7 -12   1   77.99   10.90
  -7 -12   1   70.99   20.70
   6  12  -1    1.90    6.20
   6  12  -1    2.30    7.90
   6  12  -1    3.30    4.50
   6  12  -1    4.40    4.80
   6  12  -1   -1.30    5.70
   6  12  -1   -2.60    4.70
  -6 -12   1   11.50   11.00
  -6 -12   1   -1.20    9.20
  -6 -12   1    6.60    8.30
  -6 -12   1   -1.40    4.20
   5  12  -1    2.20    4.30
   5  12  -1   13.60    7.40
   5  12  -1   -1.90    4.50
   5  12  -1    0.30    4.30
   5  12  -1    0.10    5.40
  -5 -12   1    3.70    8.70
  -5 -12   1   -2.30    4.40
  -5 -12   1    1.40    9.30
  -5 -12   1   -0.40    7.10
   4  12  -1   22.00    7.80
   4  12  -1   24.00    7.20
   4  12  -1   21.00    8.30
   4  12  -1   33.10   11.60
   4  12  -1   28.30    6.70
   4  12  -1   14.90    6.80
  -4 -12   1   31.00    7.70
  -4 -12   1   30.00   12.30
  -4 -12   1   43.40   14.80
  -4 -12   1   13.00    7.40
   3  12  -1   48.00   13.50
   3  12  -1   29.90    8.40
   3  12  -1   28.60    6.60
   3  12  -1   39.10    9.50
   3  12  -1   35.70    9.40
   3  12  -1   32.00    8.10
  -3 -12   1   35.20    8.70
  -3 -12   1   48.90   10.00
  -3 -12   1   32.50   12.70
  -3 -12   1   41.80   10.30
  -3 -12   1   26.50    6.90
  -3 -12   1   19.70   12.10
   2  12  -1    6.90    5.70
   2  12  -1   14.10    5.30
   2  12  -1   10.60    5.30
   2  12  -1    9.80    5.80
   2  12  -1   16.20    8.70
  -2 -12   1    5.50    4.50
  -2 -12   1   14.20    6.60
  -2 -12   1   23.40   11.90
  -2 -12   1   16.40    7.20
  -2 -12   1   11.30    9.00
  -2 -12   1    3.90    4.80
   1  12  -1  192.58   14.30
   1  12  -1  189.78   13.20
   1  12  -1  202.48   26.00
   1  12  -1  197.78   13.50
   1  12  -1  193.48   13.80
   1  12  -1  189.98   24.30
   1  12  -1  189.08   16.70
  -1 -12   1  201.88   24.80
  -1 -12   1  155.68   12.80
  -1 -12   1  179.28   25.10
  -1 -12   1  177.68   18.50
  -1 -12   1  184.98   14.90
  -1 -12   1  190.68   13.90
   0  12  -1  210.88   25.00
   0  12  -1  260.07   15.70
   0  12  -1  254.77   19.30
   0  12  -1  245.58   15.80
   0  12  -1  231.08   24.80
   0 -12   1  235.08    9.10
   0 -12   1  233.18   16.60
   0 -12   1  250.67   18.10
   0 -12   1  222.38   15.30
   0 -12   1  231.88   15.60
   0 -12   1  278.77   28.80
   0 -12   1  298.97   31.70
  -1  12  -1 1352.96   44.80
  -1  12  -1 1390.16   44.80
  -1  12  -1 1350.36   56.19
  -1  12  -1 1453.25   41.70
  -1  12  -1 1370.96   51.49
  -1  12  -1 1297.27   45.20
  -1  12  -1 1435.66   60.59
   1 -12   1 1328.97   42.50
   1 -12   1 1451.35   61.69
   1 -12   1 1401.96   47.90
   1 -12   1 1388.76   58.39
   1 -12   1 1281.07   45.70
   1 -12   1 1397.96   49.20
   1 -12   1 1345.27   46.60
  -2  12  -1   74.59   10.90
  -2  12  -1   56.29   14.80
  -2  12  -1   98.89   12.10
  -2  12  -1   64.59   11.80
  -2  12  -1   87.19    9.00
  -2  12  -1   70.19   14.60
  -2  12  -1   88.19   11.00
   2 -12   1   55.79   14.20
   2 -12   1   73.89   12.00
   2 -12   1   51.39   10.00
   2 -12   1  105.99   14.70
   2 -12   1   87.19    9.70
   2 -12   1   61.29   14.30
   2 -12   1   91.19   13.50
  -3  12  -1   98.89   13.00
  -3  12  -1  129.19    9.70
  -3  12  -1  101.19   16.30
  -3  12  -1  123.79   20.60
  -3  12  -1  118.79   11.10
  -3  12  -1  112.19   11.40
  -3  12  -1  107.29   18.70
   3 -12   1  131.09   16.40
   3 -12   1  122.89   17.20
   3 -12   1  127.79   15.60
   3 -12   1  137.29   34.20
   3 -12   1   80.79   16.90
   3 -12   1  120.99   15.00
  -4  12  -1  745.43   33.20
  -4  12  -1  816.02   28.00
  -4  12  -1  782.42   43.70
  -4  12  -1  799.92   31.10
  -4  12  -1  802.42   29.50
  -4  12  -1  764.32   45.40
   4 -12   1  780.52   40.70
   4 -12   1  783.62   47.20
   4 -12   1  832.42   35.20
   4 -12   1  771.42   44.10
   4 -12   1  801.22   35.90
  -5  12  -1   -1.90    4.60
  -5  12  -1    0.00    8.80
  -5  12  -1   -4.70    8.00
  -5  12  -1   -5.20    5.00
  -5  12  -1    3.70    4.10
  -5  12  -1    6.60    5.10
   5 -12   1    1.50    5.80
   5 -12   1    2.60    8.60
   5 -12   1    5.20    9.00
   5 -12   1   -2.30    4.80
  -6  12  -1  163.08   27.60
  -6  12  -1  172.48   12.90
  -6  12  -1  164.68   17.60
  -6  12  -1  156.68   13.50
   6 -12   1  145.49   18.10
   6 -12   1  175.08   25.90
   6 -12   1  156.08   27.80
   6 -12   1  145.89   15.80
  -7  12  -1   74.09   10.20
  -7  12  -1   90.49   21.50
  -7  12  -1   87.79   13.90
  -7  12  -1   81.39   12.50
   7 -12   1   64.69   13.80
   7 -12   1   68.59   18.00
   7 -12   1   58.39   17.90
   7 -12   1   64.59   11.50
  -8  12  -1   22.40   15.90
  -8  12  -1   19.90    6.80
  -8  12  -1    9.30    6.70
  -8  12  -1   13.30    8.70
   8 -12   1   14.40    7.60
   8 -12   1   -7.40   10.60
   8 -12   1   11.80   14.00
  -9  12  -1  115.49   27.10
  -9  12  -1  125.49   18.90
  -9  12  -1  107.09   16.90
   9 -12   1  106.99   16.00
   9 -12   1  130.59   26.50
   9 -12   1  119.39   19.60
 -10  12  -1    6.30    9.00
 -10  12  -1   -1.60    7.90
 -10  12  -1   -6.40    4.40
 -10  12  -1  -10.30   12.50
  10 -12   1   -4.00    9.60
  10 -12   1   -4.60    5.30
  10 -12   1    2.10    7.90
   8  11  -1   27.00    9.40
   8  11  -1   30.10   13.80
   8  11  -1   27.40    7.20
   8  11  -1   23.80    6.70
   8  11  -1   39.00   10.70
   8  11  -1    7.10    6.00
  -8 -11   1   35.40   17.70
  -8 -11   1   22.80   13.80
  -8 -11   1    4.10   10.50
   7  11  -1  184.88   13.90
   7  11  -1  225.68   18.10
   7  11  -1  208.48   18.90
   7  11  -1  176.98   15.80
   7  11  -1  171.38   13.70
  -7 -11   1  225.78   14.80
  -7 -11   1  213.08   23.50
  -7 -11   1  213.48   31.50
  -7 -11   1  216.38   30.80
   6  11  -1   12.10    5.50
   6  11  -1    7.50    6.10
   6  11  -1    4.10    5.70
   6  11  -1    6.30    6.80
   6  11  -1    4.80    4.80
  -6 -11   1    6.00    7.60
  -6 -11   1   19.50   12.10
  -6 -11   1   10.30   10.90
  -6 -11   1   12.70    5.90
   5  11  -1   49.99   10.50
   5  11  -1   30.00    8.50
   5  11  -1   23.20   10.40
   5  11  -1   26.00    7.00
   5  11  -1   24.60    6.60
  -5 -11   1   20.80    9.40
  -5 -11   1   21.00   12.10
  -5 -11   1   39.80   14.30
  -5 -11   1   39.40    8.10
   4  11  -1   44.90    9.90
   4  11  -1   47.30   10.50
   4  11  -1   18.80    9.70
   4  11  -1   44.90    8.00
   4  11  -1   43.70    8.10
   4  11  -1   48.70    8.90
  -4 -11   1   47.60    8.80
  -4 -11   1   47.90    9.30
  -4 -11   1   49.90   14.90
  -4 -11   1   57.29   11.90
  -4 -11   1   32.00   13.40
  -4 -11   1   45.80    9.50
   3  11  -1   63.39    8.90
   3  11  -1   64.69   13.80
   3  11  -1   85.19   11.60
   3  11  -1  102.79   11.20
   3  11  -1   83.49   12.70
  -3 -11   1   71.79    9.80
  -3 -11   1   75.69   11.10
  -3 -11   1   76.49   16.30
  -3 -11   1   90.59   13.10
  -3 -11   1   96.29   18.60
   2  11  -1  125.39   19.20
   2  11  -1   92.59   15.30
   2  11  -1  122.19   11.90
   2  11  -1  103.09   11.20
   2  11  -1  118.09   11.90
   2  11  -1  101.89   12.80
  -2 -11   1  106.39   11.90
  -2 -11   1  111.59   14.60
  -2 -11   1  115.29   18.90
  -2 -11   1  124.59   14.90
  -2 -11   1  108.79   18.80
  -2 -11   1  108.09   12.20
   1  11  -1   23.20    6.20
   1  11  -1   30.60    6.60
   1  11  -1   35.50    8.30
   1  11  -1   29.40    6.10
   1  11  -1   14.80    7.70
   1  11  -1    4.30    8.50
  -1 -11   1   26.20    6.20
  -1 -11   1   33.40   11.40
  -1 -11   1   18.00    6.70
  -1 -11   1   20.40    9.70
  -1 -11   1   39.00    7.70
  -1 -11   1   35.60    6.90
   0  11  -1  561.54   36.50
   0  11  -1  577.74   27.10
   0  11  -1  565.94   33.90
   0  11  -1  570.14   22.00
   0  11  -1  565.34   24.40
   0  11  -1  506.95   39.30
   0  11  -1  582.84   25.20
   0 -11   1  549.85   24.10
   0 -11   1  632.14   36.50
   0 -11   1  624.74   26.40
   0 -11   1  562.74   26.80
   0 -11   1  565.94   24.20
   0 -11   1  532.05   16.10
   0 -11   1  591.34   34.30
   0 -11   1  530.05   22.50
  -1  11  -1   42.60    8.10
  -1  11  -1   47.80    6.80
  -1  11  -1   33.00   11.10
  -1  11  -1   52.89    8.50
  -1  11  -1   30.30   12.10
  -1  11  -1   37.70    7.50
  -1  11  -1   56.49   11.70
   1 -11   1   42.10    9.10
   1 -11   1   38.90    7.70
   1 -11   1   41.00   11.60
   1 -11   1   42.30    7.80
   1 -11   1   49.10   13.00
   1 -11   1   62.89    8.40
   1 -11   1   46.10    8.40
  -2  11  -1  370.06   20.20
  -2  11  -1  340.67   26.00
  -2  11  -1  383.96   23.30
  -2  11  -1  429.96   20.90
  -2  11  -1  394.86   18.80
  -2  11  -1  360.36   29.10
  -2  11  -1  426.86   17.10
   2 -11   1  427.46   22.00
   2 -11   1  366.06   16.60
   2 -11   1  434.96   30.70
   2 -11   1  385.06   22.10
   2 -11   1  409.96   22.40
   2 -11   1  364.86   21.50
   2 -11   1  410.96   28.30
  -3  11  -1  819.12   30.00
  -3  11  -1  857.01   27.70
  -3  11  -1  807.22   29.00
  -3  11  -1  792.92   36.20
  -3  11  -1  786.32   32.30
  -3  11  -1  829.22   43.80
  -3  11  -1  833.62   42.60
   3 -11   1  845.12   37.40
   3 -11   1  799.22   34.40
   3 -11   1  742.63   40.90
   3 -11   1  810.02   33.60
   3 -11   1  852.31   34.00
   3 -11   1  829.02   45.10
  -4  11  -1   19.90    6.30
  -4  11  -1   40.70    6.70
  -4  11  -1   28.30    7.40
  -4  11  -1   34.80    9.90
  -4  11  -1   26.80    6.20
  -4  11  -1   26.20   12.10
   4 -11   1   39.40    8.90
   4 -11   1   24.30    7.40
   4 -11   1   39.30   12.40
   4 -11   1   40.40    9.70
   4 -11   1   36.30   11.40
   4 -11   1   23.70   11.70
  -5  11  -1 1236.18   49.90
  -5  11  -1 1291.57   39.50
  -5  11  -1 1303.07   41.10
  -5  11  -1 1198.48   59.09
  -5  11  -1 1167.28   44.80
  -5  11  -1 1208.28   56.59
  -5  11  -1 1293.07   44.40
   5 -11   1 1221.08   51.39
   5 -11   1 1208.18   59.79
   5 -11   1 1273.67   48.10
   5 -11   1 1245.08   57.29
   5 -11   1 1217.68   45.20
  -6  11  -1   28.70   10.10
  -6  11  -1   35.40    7.70
  -6  11  -1   41.20    8.60
  -6  11  -1   20.10   11.80
  -6  11  -1   36.80   14.00
  -6  11  -1   24.40    8.20
   6 -11   1   19.40    8.60
   6 -11   1   35.40    9.30
   6 -11   1   38.70   15.00
   6 -11   1   31.50   13.60
  -7  11  -1  177.48   13.10
  -7  11  -1  230.38   32.30
  -7  11  -1  163.98   25.40
  -7  11  -1  187.48   16.80
  -7  11  -1  169.38   18.70
   7 -11   1  144.39   24.70
   7 -11   1  169.48   27.90
   7 -11   1  168.68   15.80
   7 -11   1  190.28   21.40
  -8  11  -1  168.38   21.40
  -8  11  -1  160.28   19.00
  -8  11  -1  158.48   12.90
  -8  11  -1  142.69   26.10
   8 -11   1  201.98   29.90
   8 -11   1  146.59   17.50
   8 -11   1  127.59   26.30
   8 -11   1  165.88   20.40
  -9  11  -1   24.10    5.50
  -9  11  -1   30.20   10.20
  -9  11  -1   54.49   18.90
  -9  11  -1   17.20    9.90
  -9  11  -1   29.80    7.70
   9 -11   1   37.80   16.40
   9 -11   1   39.10   12.40
   9 -11   1   19.60    8.20
 -10  11  -1  288.07   27.70
 -10  11  -1  254.97   39.40
 -10  11  -1  317.87   26.00
  10 -11   1  307.67   26.50
  10 -11   1  253.67   36.20
  10 -11   1  255.77   20.00
   9  10  -1   35.70    8.20
   9  10  -1   31.40    7.70
   9  10  -1   59.49   12.60
   9  10  -1   54.19   18.50
   9  10  -1   43.00    8.50
   9  10  -1   54.69   11.60
  -9 -10   1   33.90   18.10
  -9 -10   1   34.80   16.60
  -9 -10   1   42.90   13.10
   8  10  -1  335.57   19.60
   8  10  -1  374.76   19.70
   8  10  -1  355.66   22.50
   8  10  -1  386.86   24.40
   8  10  -1  346.27   30.90
   8  10  -1  317.77   18.70
  -8 -10   1  363.96   27.30
  -8 -10   1  324.57   38.60
  -8 -10   1  352.76   39.90
   7  10  -1   23.40    7.90
   7  10  -1   19.10    6.60
   7  10  -1   14.70    7.90
   7  10  -1    9.30    5.20
   7  10  -1   14.60   10.60
   7  10  -1   17.10    6.30
  -7 -10   1   12.00   11.70
  -7 -10   1   25.70   10.10
  -7 -10   1   35.80   14.60
   6  10  -1  240.28   27.90
   6  10  -1  277.07   17.10
   6  10  -1  287.27   18.20
   6  10  -1  231.68   16.30
   6  10  -1  254.37   15.80
   6  10  -1  263.57   19.20
  -6 -10   1  275.47   16.20
  -6 -10   1  289.87   33.30
  -6 -10   1  220.08   28.40
  -6 -10   1  283.37   21.80
   5  10  -1  117.19   13.80
   5  10  -1   89.89   10.60
   5  10  -1  113.89   11.80
   5  10  -1   86.49   16.80
   5  10  -1   90.99   11.90
  -5 -10   1  113.79   20.00
  -5 -10   1  105.39   18.60
  -5 -10   1   99.79   14.60
  -5 -10   1  101.79   19.70
  -5 -10   1   86.69   12.00
  -5 -10   1  138.59   13.20
   4  10  -1   14.00    5.80
   4  10  -1   14.00    6.00
   4  10  -1   16.20    5.60
   4  10  -1   12.80    6.40
   4  10  -1   23.80    8.90
   4  10  -1   21.40    5.80
   4  10  -1   18.50    9.40
  -4 -10   1   29.80    7.10
  -4 -10   1   15.90    7.60
  -4 -10   1   24.70   10.90
  -4 -10   1   10.90    4.90
  -4 -10   1   14.20    6.00
  -4 -10   1    2.10    7.70
   3  10  -1   70.69   10.10
   3  10  -1   66.89   12.80
   3  10  -1   55.69   13.40
   3  10  -1   67.09    8.90
   3  10  -1   68.79   10.30
   3  10  -1   83.99    9.90
  -3 -10   1   67.29    9.60
  -3 -10   1   64.59   14.90
  -3 -10   1   79.29   10.50
  -3 -10   1   69.29   11.30
  -3 -10   1  106.49   18.50
  -3 -10   1   71.59    9.90
   2  10  -1  122.19   10.70
   2  10  -1  118.29   11.80
   2  10  -1   85.59   10.80
   2  10  -1  106.89   10.80
   2  10  -1  114.29   17.30
  -2 -10   1  105.49    9.60
  -2 -10   1  117.49   10.70
  -2 -10   1  107.09   17.60
  -2 -10   1  108.09   17.10
  -2 -10   1  119.79   13.00
  -2 -10   1  124.69   14.40
   1  10  -1  298.47   16.20
   1  10  -1  239.78   21.40
   1  10  -1  292.67   18.10
   1  10  -1  313.07   16.10
   1  10  -1  320.07   15.90
   1  10  -1  292.47   21.70
   1  10  -1  331.47   15.80
  -1 -10   1  305.27   17.10
  -1 -10   1  296.47   18.20
  -1 -10   1  289.97   15.50
  -1 -10   1  328.77   16.10
  -1 -10   1  360.36   26.20
  -1 -10   1  281.87   15.70
  -1 -10   1  318.97   24.20
   0  10  -1   10.20    3.80
   0  10  -1   10.30    7.70
   0  10  -1   14.40    4.90
   0  10  -1    4.90    5.90
   0  10  -1    4.90    4.30
   0  10  -1    7.40    4.50
   0  10  -1    7.70    4.50
   0 -10   1    3.40    3.40
   0 -10   1    3.20    6.40
   0 -10   1    8.00    3.80
   0 -10   1    8.20    4.70
   0 -10   1   10.40    5.20
   0 -10   1   13.90    4.80
   0 -10   1   15.00    8.30
  -1  10  -1   92.89   10.50
  -1  10  -1   95.89   10.70
  -1  10  -1  118.59   14.40
  -1  10  -1  110.59    9.70
  -1  10  -1  112.09    8.30
  -1  10  -1  103.59   17.00
  -1  10  -1  102.79   15.70
   1 -10   1  127.69   14.00
   1 -10   1   87.39   15.80
   1 -10   1   88.09   10.20
   1 -10   1   94.09   10.50
   1 -10   1  103.39   11.40
   1 -10   1  105.99   16.10
   1 -10   1  101.39    8.20
  -2  10  -1  182.78   20.70
  -2  10  -1  183.78   15.10
  -2  10  -1  187.78   11.80
  -2  10  -1  174.78   22.10
  -2  10  -1  173.98   13.10
  -2  10  -1  181.28   10.50
   2 -10   1  166.48   20.10
   2 -10   1  189.58   23.70
   2 -10   1  178.18   14.40
   2 -10   1  181.78   10.30
   2 -10   1  187.88   13.40
   2 -10   1  184.08   13.90
   2 -10   1  202.58   14.80
  -3  10  -1    4.90    4.10
  -3  10  -1    4.90    3.40
  -3  10  -1   10.30    8.20
  -3  10  -1    0.50    6.30
  -3  10  -1    4.50    4.60
  -3  10  -1    8.10    4.50
  -3  10  -1    5.10    3.70
   3 -10   1    1.30    6.60
   3 -10   1    8.50    5.80
   3 -10   1   11.70    5.40
   3 -10   1    1.10    6.50
   3 -10   1   -0.60    3.90
   3 -10   1   13.00    5.60
  -4  10  -1  704.63   40.10
  -4  10  -1  671.33   27.70
  -4  10  -1  691.03   32.40
  -4  10  -1  685.23   24.60
  -4  10  -1  678.13   25.40
  -4  10  -1  649.64   36.70
  -4  10  -1  647.64   28.90
   4 -10   1  706.73   38.40
   4 -10   1  620.34   34.90
   4 -10   1  679.33   29.30
   4 -10   1  672.03   39.80
   4 -10   1  695.43   30.90
  -5  10  -1    2.90    8.30
  -5  10  -1   -2.10    6.10
  -5  10  -1    7.70   10.10
  -5  10  -1    4.90    4.10
  -5  10  -1    2.50    3.90
  -5  10  -1   -1.80    4.70
  -5  10  -1   -6.10    3.90
   5 -10   1   -1.20    4.80
   5 -10   1   -8.00    6.20
   5 -10   1    1.70    4.30
   5 -10   1   -4.60    6.90
   5 -10   1    0.20    4.20
  -6  10  -1  455.65   34.10
  -6  10  -1  475.85   28.10
  -6  10  -1  519.05   26.10
  -6  10  -1  484.25   36.70
  -6  10  -1  483.75   25.40
  -6  10  -1  510.05   20.80
  -6  10  -1  492.35   26.00
   6 -10   1  476.15   33.90
   6 -10   1  441.96   35.20
   6 -10   1  510.05   25.30
   6 -10   1  479.85   29.30
   6 -10   1  491.45   27.40
  -7  10  -1   28.10    9.50
  -7  10  -1   42.60    7.80
  -7  10  -1   26.50    8.70
  -7  10  -1   35.70   15.10
  -7  10  -1   19.20    8.00
  -7  10  -1   16.20   10.60
   7 -10   1   17.50   11.20
   7 -10   1   30.10    8.00
   7 -10   1    1.50    9.40
   7 -10   1   26.90    8.70
  -8  10  -1  320.07   38.90
  -8  10  -1  330.87   23.20
  -8  10  -1  300.77   14.50
  -8  10  -1  331.87   37.30
  -8  10  -1  261.97   23.10
  -8  10  -1  326.97   25.90
   8 -10   1  356.36   24.80
   8 -10   1  309.07   34.40
   8 -10   1  274.77   36.50
   8 -10   1  296.47   15.60
   8 -10   1  333.47   20.80
  -9  10  -1  864.71   46.50
  -9  10  -1  891.01   41.00
  -9  10  -1  764.12   27.20
  -9  10  -1  863.71   56.09
   9 -10   1  806.62   40.50
   9 -10   1  783.82   28.30
   9 -10   1  822.32   35.10
   9 -10   1  793.82   50.89
 -10  10  -1   13.30   15.60
 -10  10  -1   16.90    5.00
 -10  10  -1   40.20   15.30
 -10  10  -1    4.40    7.90
  10 -10   1   18.20    5.40
  10 -10   1   20.30    8.20
  10 -10   1   17.10   14.00
  10 -10   1   24.60   10.10
 -11  10  -1   62.39   18.90
 -11  10  -1   93.69   28.50
 -11  10  -1   67.49   15.40
  11 -10   1   63.19   15.70
  11 -10   1   78.69   23.00
  11 -10   1   44.50    9.70
   9   9  -1  205.88   14.30
   9   9  -1  196.18   15.50
   9   9  -1  235.68   19.00
   9   9  -1  232.38   19.30
   9   9  -1  222.68   16.20
   9   9  -1  255.37   11.40
   9   9  -1  232.98   30.20
  -9  -9   1  203.48   33.00
  -9  -9   1  250.77   35.30
   8   9  -1   10.20    5.70
   8   9  -1   15.70    6.10
   8   9  -1   23.80   11.60
   8   9  -1    8.40    4.90
   8   9  -1   13.30    7.90
   8   9  -1    6.10    6.50
   8   9  -1   15.90    3.90
  -8  -9   1   13.40    9.10
  -8  -9   1   -4.80    9.60
   7   9  -1 1566.24   52.69
   7   9  -1 1537.75   48.00
   7   9  -1 1451.55   47.60
   7   9  -1 1574.84   48.60
   7   9  -1 1452.55   63.79
   7   9  -1 1524.65   50.59
  -7  -9   1 1429.06   66.39
  -7  -9   1 1435.96   68.29
  -7  -9   1 1587.64   57.39
   6   9  -1    3.50    6.80
   6   9  -1    9.00    5.60
   6   9  -1    5.20    4.30
   6   9  -1    2.40    4.10
   6   9  -1    5.30    5.70
  -6  -9   1   16.50    7.90
  -6  -9   1    0.00    8.50
  -6  -9   1   -1.30    8.70
  -6  -9   1    9.90    5.00
  -6  -9   1    2.10    4.20
   5   9  -1  420.06   27.90
   5   9  -1  390.26   19.80
   5   9  -1  395.16   19.90
   5   9  -1  416.16   19.70
   5   9  -1  432.66   19.80
   5   9  -1  436.96   22.40
   5   9  -1  383.36   27.50
  -5  -9   1  430.86   24.50
  -5  -9   1  431.46   31.60
  -5  -9   1  389.06   20.90
  -5  -9   1  381.86   20.50
  -5  -9   1  387.86   29.50
  -5  -9   1  436.66   19.90
   4   9  -1  386.86   26.70
   4   9  -1  387.96   19.30
   4   9  -1  375.66   17.70
   4   9  -1  369.16   19.50
   4   9  -1  370.26   24.60
   4   9  -1  349.47   17.60
  -4  -9   1  356.16   21.40
  -4  -9   1  376.16   18.00
  -4  -9   1  385.76   19.10
  -4  -9   1  309.27   18.30
  -4  -9   1  354.26   27.50
  -4  -9   1  402.66   28.60
   3   9  -1  289.57   15.40
   3   9  -1  271.37   22.00
   3   9  -1  312.07   16.80
   3   9  -1  316.57   15.60
   3   9  -1  273.47   20.70
   3   9  -1  294.07   16.70
  -3  -9   1  320.87   18.90
  -3  -9   1  278.47   15.40
  -3  -9   1  282.37   15.40
  -3  -9   1  277.67   23.50
  -3  -9   1  289.77   23.60
  -3  -9   1  277.97   16.10
   2   9  -1 1635.24   46.80
   2   9  -1 1627.84   46.00
   2   9  -1 1499.55   54.69
   2   9  -1 1592.84   46.50
   2   9  -1 1528.75   46.40
   2   9  -1 1548.95   57.49
   2   9  -1 1506.55   48.60
  -2  -9   1 1445.66   47.10
  -2  -9   1 1611.24   46.50
  -2  -9   1 1588.54   58.29
  -2  -9   1 1546.15   49.40
  -2  -9   1 1476.15   57.89
  -2  -9   1 1548.25   47.80
  -2  -9   1 1599.64   47.20
   1   9  -1    4.10    3.70
   1   9  -1    2.50    3.40
   1   9  -1    5.50    3.80
   1   9  -1    6.20    6.80
   1   9  -1    0.60    3.00
   1   9  -1    2.20    2.90
   1   9  -1    4.90    5.00
  -1  -9   1    7.00    3.60
  -1  -9   1    3.80    3.20
  -1  -9   1   -0.10    3.20
  -1  -9   1    2.90    3.80
  -1  -9   1    7.10    6.70
  -1  -9   1    3.30    3.40
  -1  -9   1   -0.40    5.70
   0   9  -1  633.14   32.80
   0   9  -1  599.24   25.80
   0   9  -1  574.94   20.80
   0   9  -1  583.74   23.10
   0   9  -1  596.64   22.80
   0   9  -1  541.55   28.70
   0   9  -1  573.14   23.20
   0  -9   1  566.54   21.70
   0  -9   1  608.04   25.20
   0  -9   1  587.14   26.80
   0  -9   1  562.24   31.50
   0  -9   1  573.74   34.80
   0  -9   1  592.04   22.60
   0  -9   1  588.54   22.60
  -1   9  -1  331.87   19.00
  -1   9  -1  369.86   25.10
  -1   9  -1  312.67   16.50
  -1   9  -1  359.96   16.30
  -1   9  -1  342.67   22.60
  -1   9  -1  362.36   17.70
  -1   9  -1  370.36   14.80
   1  -9   1  350.16   18.50
   1  -9   1  348.77   17.10
   1  -9   1  334.67   23.10
   1  -9   1  407.96   24.20
   1  -9   1  344.47   14.90
   1  -9   1  359.26   25.00
  -2   9  -1    0.30    2.50
  -2   9  -1   10.80    3.50
  -2   9  -1   -1.30    3.40
  -2   9  -1    6.10    3.60
  -2   9  -1    9.00    6.20
  -2   9  -1    0.90    5.60
  -2   9  -1    4.50    3.70
   2  -9   1    9.90    7.10
   2  -9   1    5.60    6.00
   2  -9   1    1.40    3.80
   2  -9   1    3.20    2.50
   2  -9   1   10.40    4.20
   2  -9   1   -1.40    2.80
   2  -9   1    6.80    4.40
  -3   9  -1  141.19   17.50
  -3   9  -1  104.99   17.00
  -3   9  -1  159.38   13.60
  -3   9  -1  139.89    9.40
  -3   9  -1  124.39    9.40
  -3   9  -1  141.59   11.80
   3  -9   1  164.38   19.60
   3  -9   1  119.99   17.90
   3  -9   1  140.99   19.40
   3  -9   1  135.59   12.00
   3  -9   1  117.89   12.80
   3  -9   1  146.29   12.20
  -4   9  -1  377.36   20.10
  -4   9  -1  364.76   17.90
  -4   9  -1  410.76   22.50
  -4   9  -1  319.07   24.70
  -4   9  -1  368.36   15.90
  -4   9  -1  372.26   28.00
  -4   9  -1  353.56   18.70
   4  -9   1  346.97   19.00
   4  -9   1  306.37   23.70
   4  -9   1  365.16   27.80
   4  -9   1  382.26   26.60
   4  -9   1  376.96   21.00
   4  -9   1  381.36   20.50
  -5   9  -1   49.20    9.30
  -5   9  -1   50.69    9.40
  -5   9  -1   60.29   10.20
  -5   9  -1   58.39    7.80
  -5   9  -1   34.40    8.50
  -5   9  -1   28.50   10.60
  -5   9  -1   60.09   14.50
   5  -9   1   53.09    9.50
   5  -9   1   42.20   13.20
   5  -9   1   64.39   16.20
   5  -9   1   49.30    9.80
  -6   9  -1    1.30    8.90
  -6   9  -1    7.60    5.70
  -6   9  -1   15.40    6.60
  -6   9  -1   16.60    5.20
  -6   9  -1   15.50    7.10
  -6   9  -1   18.60   10.50
  -6   9  -1   10.40    5.70
   6  -9   1    9.10    9.10
   6  -9   1   12.60    6.10
   6  -9   1   20.30    7.10
   6  -9   1   -2.80    7.30
   6  -9   1    8.10    6.60
  -7   9  -1  447.06   29.10
  -7   9  -1  416.26   33.20
  -7   9  -1  472.95   28.40
  -7   9  -1  429.46   35.30
   7  -9   1  480.15   36.70
   7  -9   1  457.55   34.00
   7  -9   1  484.25   23.90
   7  -9   1  423.66   26.40
  -8   9  -1  104.19   22.50
  -8   9  -1  100.79   14.90
  -8   9  -1  123.69   20.10
  -8   9  -1  104.19   16.10
   8  -9   1  117.69   23.00
   8  -9   1   95.99   20.20
   8  -9   1  124.59   17.20
   8  -9   1  127.99   15.10
   8  -9   1   97.39    8.60
  -9   9  -1    1.30    3.20
  -9   9  -1    6.20    8.60
  -9   9  -1   -5.70    6.40
  -9   9  -1   -0.70   10.80
   9  -9   1    3.40    6.90
   9  -9   1   -1.60    3.00
   9  -9   1   -2.00    8.70
   9  -9   1    4.10    4.80
 -10   9  -1  589.84   34.50
 -10   9  -1  628.44   49.60
 -10   9  -1  503.85   55.99
 -10   9  -1  550.94   42.60
 -10   9  -1  472.25   20.20
  10  -9   1  557.64   37.40
  10  -9   1  585.54   44.20
  10  -9   1  526.25   19.80
  10  -9   1  556.44   26.80
 -11   9  -1  -17.20   11.10
 -11   9  -1    8.10    9.40
 -11   9  -1    2.40    3.60
 -11   9  -1  -10.80    9.70
  11  -9   1   17.80   15.00
  11  -9   1   -7.10    4.20
  11  -9   1    2.20    8.60
  10   8  -1  136.29   17.20
  10   8  -1  131.19    9.60
  10   8  -1  161.08   27.30
  10   8  -1  101.99   12.90
 -10  -8   1   94.99   10.50
 -10  -8   1   76.29   23.20
 -10  -8   1  143.09   29.40
 -10  -8   1   96.39   17.50
   9   8  -1   25.20    8.10
   9   8  -1   20.90    4.80
   9   8  -1    2.50    8.10
   9   8  -1   21.30    9.00
   9   8  -1   10.00    5.80
   9   8  -1    8.30    4.40
   9   8  -1   15.70    6.00
  -9  -8   1    9.20   13.50
  -9  -8   1   11.00    8.70
  -9  -8   1   11.00    4.60
  -9  -8   1   50.29   18.80
   8   8  -1  722.03   30.50
   8   8  -1  675.03   28.40
   8   8  -1  719.73   21.80
   8   8  -1  656.63   28.30
   8   8  -1  617.94   39.40
   8   8  -1  708.13   31.60
   8   8  -1  644.84   25.30
  -8  -8   1  728.73   47.90
  -8  -8   1  601.34   24.20
  -8  -8   1  570.04   41.40
  -8  -8   1  699.43   35.90
   7   8  -1   -0.80    4.30
   7   8  -1    8.50    8.70
   7   8  -1    3.70    3.40
   7   8  -1    1.90    4.10
   7   8  -1    1.50    5.00
   7   8  -1   -6.30    5.00
   7   8  -1    0.10    2.50
  -7  -8   1    9.00   10.20
  -7  -8   1   -2.00    5.90
  -7  -8   1    3.40    9.80
   6   8  -1  897.21   44.80
   6   8  -1  948.91   32.60
   6   8  -1  891.91   33.30
   6   8  -1  981.10   36.70
   6   8  -1  963.20   34.50
   6   8  -1  986.90   35.20
   6   8  -1  970.80   25.80
  -6  -8   1  947.91   39.40
  -6  -8   1  979.50   49.90
  -6  -8   1  959.20   36.30
  -6  -8   1  933.31   47.80
  -6  -8   1  933.71   36.00
  -6  -8   1  975.40   31.70
   5   8  -1   25.90    6.10
   5   8  -1   41.80   11.40
   5   8  -1   39.10    7.30
   5   8  -1   22.40    6.90
   5   8  -1   45.10    9.30
   5   8  -1   36.40    6.80
   5   8  -1   36.70   11.00
  -5  -8   1   49.50   10.10
  -5  -8   1   50.29    8.70
  -5  -8   1   46.00    8.20
  -5  -8   1   43.60    6.80
  -5  -8   1   24.70   10.70
  -5  -8   1   46.40   12.90
   4   8  -1  484.05   27.40
   4   8  -1  515.15   22.50
   4   8  -1  466.45   20.00
   4   8  -1  475.45   20.20
   4   8  -1  452.15   20.40
   4   8  -1  524.05   21.10
   4   8  -1  486.15   28.80
  -4  -8   1  498.15   25.40
  -4  -8   1  484.05   21.40
  -4  -8   1  461.95   19.70
  -4  -8   1  529.15   31.10
  -4  -8   1  483.45   21.50
  -4  -8   1  482.95   30.20
   3   8  -1 2250.77   72.89
   3   8  -1 2187.38   60.29
   3   8  -1 2231.38   70.39
   3   8  -1 2113.79   61.49
   3   8  -1 2196.78   60.89
   3   8  -1 2315.07   62.09
  -3  -8   1 2266.57   64.59
  -3  -8   1 2271.87   74.59
  -3  -8   1 2225.88   73.39
  -3  -8   1 2183.38   61.09
  -3  -8   1 2196.58   61.99
  -3  -8   1 2220.18   60.49
  -3  -8   1 2107.89   63.19
   2   8  -1  135.39   10.70
   2   8  -1  141.29   10.10
   2   8  -1  143.09   10.20
   2   8  -1  169.08   19.30
   2   8  -1  153.78   10.70
   2   8  -1  157.58   16.60
   2   8  -1  141.79   10.10
  -2  -8   1  166.58   11.00
  -2  -8   1  155.48   12.40
  -2  -8   1  146.99   10.00
  -2  -8   1  159.78   22.00
  -2  -8   1  195.58   21.60
  -2  -8   1  151.58   11.00
  -2  -8   1  140.39   11.80
   1   8  -1  905.91   30.10
   1   8  -1  940.71   37.50
   1   8  -1  910.01   29.40
   1   8  -1  910.51   38.60
   1   8  -1  893.31   28.70
   1   8  -1  886.51   31.60
   1   8  -1  930.61   28.90
  -1  -8   1  932.21   38.80
  -1  -8   1  871.11   30.20
  -1  -8   1  847.82   29.30
  -1  -8   1  902.81   29.10
  -1  -8   1  902.81   31.70
  -1  -8   1  904.01   39.10
   0   8  -1  469.65   18.50
   0   8  -1  419.96   20.10
   0   8  -1  442.36   18.80
   0   8  -1  450.55   18.40
   0   8  -1  463.95   24.50
   0   8  -1  418.56   25.50
   0   8  -1  427.06   16.50
   0  -8   1  429.16   17.80
   0  -8   1  452.35   20.00
   0  -8   1  455.05   26.60
   0  -8   1  444.06   17.30
   0  -8   1  435.96   19.10
   0  -8   1  385.76   19.70
   0  -8   1  393.46   23.80
  -1   8  -1  735.43   26.30
  -1   8  -1  701.13   22.80
  -1   8  -1  696.63   25.40
  -1   8  -1  750.12   28.40
  -1   8  -1  684.53   31.70
  -1   8  -1  682.33   33.60
  -1   8  -1  726.33   24.20
   1  -8   1  703.83   25.50
   1  -8   1  740.43   27.40
   1  -8   1  685.23   32.30
   1  -8   1  712.83   23.00
   1  -8   1  695.63   26.30
   1  -8   1  698.03   25.60
   1  -8   1  709.43   34.60
  -2   8  -1 1271.47   36.70
  -2   8  -1 1284.97   38.40
  -2   8  -1 1344.27   41.20
  -2   8  -1 1317.07   43.20
  -2   8  -1 1298.47   48.20
  -2   8  -1 1321.67   37.10
   2  -8   1 1249.77   40.20
   2  -8   1 1281.57   41.10
   2  -8   1 1296.87   48.80
   2  -8   1 1280.97   35.70
   2  -8   1 1283.17   41.80
   2  -8   1 1217.58   49.70
   2  -8   1 1327.77   42.90
  -3   8  -1   39.00    7.10
  -3   8  -1   32.40    6.50
  -3   8  -1   46.60   11.90
  -3   8  -1   44.50    7.60
  -3   8  -1   42.30    6.50
  -3   8  -1   35.80   10.10
  -3   8  -1   40.70    5.60
   3  -8   1   29.40    9.10
   3  -8   1   38.40    7.50
   3  -8   1   36.10    9.00
   3  -8   1   41.00    7.90
   3  -8   1   39.40   11.40
   3  -8   1   41.80    7.50
  -4   8  -1   13.30    5.00
  -4   8  -1   12.10    4.00
  -4   8  -1   14.30    5.10
  -4   8  -1    5.70    4.30
  -4   8  -1   -0.10    4.90
  -4   8  -1   20.00    6.60
  -4   8  -1    8.10    8.40
   4  -8   1   17.00    6.10
   4  -8   1   23.90    9.70
   4  -8   1    7.50    4.50
   4  -8   1   16.90    5.60
  -5   8  -1  371.46   20.10
  -5   8  -1  348.27   19.60
  -5   8  -1  382.66   22.00
  -5   8  -1  361.46   27.60
  -5   8  -1  365.36   21.30
  -5   8  -1  396.76   27.40
  -5   8  -1  369.76   15.50
   5  -8   1  359.66   20.90
   5  -8   1  388.46   28.90
   5  -8   1  371.66   20.60
   5  -8   1  422.26   23.60
   5  -8   1  379.16   27.40
  -6   8  -1   94.49   13.60
  -6   8  -1   78.99   15.20
  -6   8  -1   84.09   17.70
  -6   8  -1   74.79   13.40
  -6   8  -1   87.39   12.00
   6  -8   1   82.09   17.60
   6  -8   1   83.79   12.60
   6  -8   1   86.19   16.20
   6  -8   1   89.29   14.60
   6  -8   1   87.29   10.30
  -7   8  -1   13.40    8.40
  -7   8  -1    7.50    5.20
  -7   8  -1    2.70    2.60
  -7   8  -1   10.20    6.20
  -7   8  -1   -9.10    6.20
  -7   8  -1    7.40    9.00
  -7   8  -1   -5.20    4.70
   7  -8   1   -2.30    2.20
   7  -8   1   -6.60    6.70
   7  -8   1   -2.00    5.10
   7  -8   1    3.60   10.00
   7  -8   1    0.80    4.00
   7  -8   1   -6.60    3.80
  -8   8  -1   82.19   13.50
  -8   8  -1  111.09   22.70
  -8   8  -1   84.09   19.00
  -8   8  -1   57.09   16.50
  -8   8  -1   89.89    7.70
  -8   8  -1  123.79   16.00
   8  -8   1   85.59   19.00
   8  -8   1  102.49    7.90
   8  -8   1  102.29   15.40
   8  -8   1  127.79   14.60
   8  -8   1   87.29   21.40
  -9   8  -1   83.79   15.00
  -9   8  -1   80.79   10.20
  -9   8  -1   68.89   19.30
  -9   8  -1  116.89   25.30
  -9   8  -1   65.79   18.20
   9  -8   1   80.19    7.10
   9  -8   1  120.29   22.90
   9  -8   1   98.09   12.00
   9  -8   1   79.69   14.10
   9  -8   1  115.49   35.90
 -10   8  -1   93.59   23.60
 -10   8  -1   77.59   21.10
 -10   8  -1   65.49    7.70
 -10   8  -1   70.89   22.40
 -10   8  -1  101.69   28.60
  10  -8   1   81.89   11.10
  10  -8   1   79.99   20.60
  10  -8   1   55.99   13.00
 -11   8  -1  129.49   19.80
 -11   8  -1   97.69    9.10
 -11   8  -1  106.29   26.90
 -11   8  -1  111.69   27.50
  11  -8   1  119.39   24.20
  11  -8   1  123.79   18.70
  11  -8   1  110.19   13.00
  10   7  -1   33.50   13.90
  10   7  -1   37.30    8.90
  10   7  -1   40.00    9.20
  10   7  -1   49.60    7.30
  10   7  -1   52.49   11.20
 -10  -7   1   41.00   13.50
 -10  -7   1   36.00   16.90
 -10  -7   1   19.60   15.30
   9   7  -1   64.69   11.30
   9   7  -1   47.90    9.60
   9   7  -1   42.50   14.30
   9   7  -1   54.99    7.20
   9   7  -1   23.20    7.20
   9   7  -1   41.20    7.70
   9   7  -1   49.70   10.10
  -9  -7   1   32.10   15.00
  -9  -7   1   51.09   18.80
  -9  -7   1   47.80   12.90
  -9  -7   1   39.00    6.60
   8   7  -1  102.49    8.90
   8   7  -1   81.99   17.60
   8   7  -1  116.59    8.10
   8   7  -1   98.59   12.00
   8   7  -1  113.29   13.30
   8   7  -1  133.79   14.50
  -8  -7   1  113.29   17.00
  -8  -7   1   91.49   21.00
  -8  -7   1  108.89   20.80
   7   7  -1  179.88   14.00
   7   7  -1  159.58   14.20
   7   7  -1  135.59   20.20
   7   7  -1  161.18   12.90
   7   7  -1  163.98    8.70
   7   7  -1  174.98   13.50
   7   7  -1  157.38   10.70
  -7  -7   1  135.59   22.90
  -7  -7   1  172.98   24.90
  -7  -7   1  142.49   15.40
  -7  -7   1  166.28   19.00
   6   7  -1  177.38   12.80
   6   7  -1  175.08   13.70
   6   7  -1  182.98   12.90
   6   7  -1  168.38   13.60
   6   7  -1  160.38   10.80
   6   7  -1  162.38   20.90
   6   7  -1  199.58   22.90
   6   7  -1  173.98    8.10
  -6  -7   1  181.78   14.60
  -6  -7   1  178.48   13.70
  -6  -7   1  176.08   23.30
  -6  -7   1  149.29   16.70
  -6  -7   1  190.28   24.30
   5   7  -1  373.06   11.60
   5   7  -1  382.76   17.60
   5   7  -1  351.36   18.50
   5   7  -1  359.06   16.30
   5   7  -1  342.87   17.20
   5   7  -1  366.06   17.60
   5   7  -1  368.26   25.30
   5   7  -1  327.17   23.60
  -5  -7   1  340.97   18.10
  -5  -7   1  349.96   26.10
  -5  -7   1  354.36   15.90
  -5  -7   1  341.67   18.10
  -5  -7   1  360.66   15.90
  -5  -7   1  337.57   25.90
  -5  -7   1  364.26   20.70
   4   7  -1  788.52   26.80
   4   7  -1  799.42   26.80
   4   7  -1  788.02   35.00
   4   7  -1  715.73   35.20
   4   7  -1  783.02   27.20
   4   7  -1  769.92   27.40
   4   7  -1  747.73   27.90
  -4  -7   1  773.72   30.50
  -4  -7   1  798.02   38.10
  -4  -7   1  726.83   27.50
  -4  -7   1  751.22   37.00
  -4  -7   1  790.92   26.10
  -4  -7   1  750.32   27.90
  -4  -7   1  732.73   30.40
   3   7  -1 1003.40   31.60
   3   7  -1 1000.60   35.40
   3   7  -1  984.10   32.30
   3   7  -1  992.30   39.20
   3   7  -1  994.30   41.00
   3   7  -1 1002.30   32.20
  -3  -7   1  987.80   32.80
  -3  -7   1  977.90   32.00
  -3  -7   1  963.70   33.90
  -3  -7   1 1043.30   31.50
  -3  -7   1 1008.60   34.70
  -3  -7   1  999.80   41.70
  -3  -7   1  980.20   41.20
   2   7  -1 2797.52   71.59
   2   7  -1 2828.02   70.89
   2   7  -1 2811.92   70.79
   2   7  -1 2789.62   71.39
   2   7  -1 2660.73   78.79
   2   7  -1 2715.83   72.29
   2   7  -1 2684.43   80.99
  -2  -7   1 2634.74   80.69
  -2  -7   1 2709.33   82.69
  -2  -7   1 2697.23   71.79
  -2  -7   1 2714.33   70.79
  -2  -7   1 2747.23   72.69
  -2  -7   1 2708.03   70.99
  -2  -7   1 2697.23   73.39
   1   7  -1   16.40    7.40
   1   7  -1    9.30    3.80
   1   7  -1   17.10    4.30
   1   7  -1   12.50    6.20
   1   7  -1   14.10    4.10
   1   7  -1    9.90    3.50
   1   7  -1   18.60    4.60
  -1  -7   1   12.60    7.10
  -1  -7   1   16.60    5.00
  -1  -7   1   14.40    4.50
  -1  -7   1   13.50    3.90
  -1  -7   1    1.90    6.30
  -1  -7   1   12.90    4.40
   0   7  -1  626.54   27.90
   0   7  -1  638.84   24.20
   0   7  -1  611.64   29.90
   0   7  -1  627.14   22.80
   0   7  -1  644.44   22.40
   0   7  -1  619.34   20.50
   0   7  -1  630.64   22.10
   0  -7   1  642.64   30.30
   0  -7   1  619.74   21.50
   0  -7   1  617.64   23.00
   0  -7   1  612.14   28.70
   0  -7   1  653.13   22.00
   0  -7   1  651.33   24.10
   0  -7   1  617.24   21.00
  -1   7  -1 1302.07   35.60
  -1   7  -1 1218.18   45.90
  -1   7  -1 1227.28   34.50
  -1   7  -1 1200.28   43.80
  -1   7  -1 1202.28   39.10
  -1   7  -1 1232.78   35.00
   1  -7   1 1249.97   38.30
   1  -7   1 1232.98   34.30
   1  -7   1 1312.27   45.50
   1  -7   1 1289.37   39.00
   1  -7   1 1276.37   37.70
   1  -7   1 1220.68   37.10
   1  -7   1 1216.28   46.50
  -2   7  -1  242.68   14.70
  -2   7  -1  263.47   20.10
  -2   7  -1  252.07   18.10
  -2   7  -1  266.17   14.10
  -2   7  -1  247.08   13.00
  -2   7  -1  258.07   12.00
  -2   7  -1  248.18   11.20
   2  -7   1  249.08   15.10
   2  -7   1  238.08   14.30
   2  -7   1  235.88   19.30
   2  -7   1  245.28   13.80
   2  -7   1  249.28   13.60
  -3   7  -1  327.57   15.90
  -3   7  -1  352.76   22.30
  -3   7  -1  319.37   13.00
  -3   7  -1  304.97   17.10
  -3   7  -1  327.17   16.60
  -3   7  -1  338.17   16.20
   3  -7   1  332.57   20.90
   3  -7   1  314.57   21.20
   3  -7   1  320.87   22.80
   3  -7   1  331.27   16.40
   3  -7   1  304.67   16.80
  -4   7  -1   15.80    7.40
  -4   7  -1   13.00    5.00
  -4   7  -1   14.00    3.70
  -4   7  -1    6.50    7.50
  -4   7  -1   11.90    4.90
  -4   7  -1   13.20    5.10
  -4   7  -1    9.40    4.40
   4  -7   1   15.10    5.10
   4  -7   1   10.90    4.10
   4  -7   1   15.00    7.50
   4  -7   1    7.50    6.70
   4  -7   1   16.20    5.50
  -5   7  -1  446.96   28.40
  -5   7  -1  385.06   20.50
  -5   7  -1  445.76   21.70
  -5   7  -1  427.76   22.00
  -5   7  -1  412.36   24.60
  -5   7  -1  456.15   30.60
   5  -7   1  462.25   28.70
   5  -7   1  434.76   29.50
   5  -7   1  413.66   21.30
   5  -7   1  427.06   21.90
   5  -7   1  442.96   20.20
  -6   7  -1    4.40    7.00
  -6   7  -1   -5.70    5.80
  -6   7  -1   12.30    5.10
  -6   7  -1   10.70    5.40
  -6   7  -1    9.70    7.60
  -6   7  -1    8.70    5.60
   6  -7   1   12.20    8.80
   6  -7   1    5.50    5.20
   6  -7   1    8.10    4.70
   6  -7   1    5.70    7.40
   6  -7   1   13.50    5.60
  -7   7  -1    6.90    5.30
  -7   7  -1    5.40    5.40
  -7   7  -1   14.00    8.90
  -7   7  -1   11.90   10.00
  -7   7  -1    9.80    3.40
  -7   7  -1    6.10    6.00
  -7   7  -1   19.70   10.00
   7  -7   1    6.60    4.90
   7  -7   1    5.00    5.60
   7  -7   1    7.20    3.30
   7  -7   1   -1.60    4.30
   7  -7   1    8.10    8.60
   7  -7   1    6.90    8.60
  -8   7  -1   66.79    7.10
  -8   7  -1   51.69   17.00
  -8   7  -1   58.29   11.70
  -8   7  -1   80.79   19.20
   8  -7   1   44.40    8.60
   8  -7   1   57.29   11.40
   8  -7   1   41.80   10.20
   8  -7   1   65.39    6.80
   8  -7   1   40.30   13.50
  -9   7  -1   33.40   14.00
  -9   7  -1   27.50    9.80
  -9   7  -1   28.50   14.90
  -9   7  -1   17.00   12.90
   9  -7   1   31.60   15.10
   9  -7   1   34.20   10.40
   9  -7   1   32.10    7.50
   9  -7   1    8.70   10.70
 -10   7  -1   19.50   15.50
 -10   7  -1   10.70    4.00
 -10   7  -1   21.20    9.20
 -10   7  -1   24.80   14.00
 -10   7  -1    4.80   11.30
  10  -7   1   24.30    9.50
  10  -7   1   15.20    6.20
  10  -7   1    0.00   10.40
 -11   7  -1   -9.10   13.00
 -11   7  -1   11.50    9.70
 -11   7  -1   -6.20   11.40
 -11   7  -1   -2.70   12.80
 -11   7  -1    6.40    3.80
  11  -7   1   41.00   12.30
  11  -7   1    6.30    5.00
  11  -7   1   25.80   13.80
  10   6  -1   13.00    6.80
  10   6  -1   11.50   10.10
  10   6  -1    8.40    5.70
  10   6  -1    3.60    5.80
  10   6  -1   16.00    5.20
 -10  -6   1   11.90    9.10
 -10  -6   1   -3.20    9.70
 -10  -6   1   -0.90   10.00
   9   6  -1  131.49   15.00
   9   6  -1  140.79    9.10
   9   6  -1  142.99   13.90
   9   6  -1  162.28   25.10
   9   6  -1  138.89   15.00
   9   6  -1  157.68   10.30
  -9  -6   1  153.38   20.30
  -9  -6   1  137.59   24.40
  -9  -6   1  163.68   27.90
  -9  -6   1  136.29    8.70
   8   6  -1  136.79   14.30
   8   6  -1  156.58    9.50
   8   6  -1  157.58   13.70
   8   6  -1  149.69   14.90
   8   6  -1  156.58   15.40
   8   6  -1  164.28   23.40
   8   6  -1  145.39   10.60
  -8  -6   1  144.39    9.10
  -8  -6   1  109.79   23.00
  -8  -6   1  171.58   25.30
  -8  -6   1  135.09   17.70
   7   6  -1   88.59    6.80
   7   6  -1   89.29   11.30
   7   6  -1  101.69   14.00
   7   6  -1   70.29   15.20
   7   6  -1  107.29   12.20
   7   6  -1   85.99   16.60
   7   6  -1   81.99   11.00
  -7  -6   1  106.59   14.60
  -7  -6   1  102.69   18.90
  -7  -6   1   73.09   17.10
  -7  -6   1   92.89   12.60
  -7  -6   1   88.29   13.50
   6   6  -1   53.39   12.50
   6   6  -1   68.29    9.60
   6   6  -1   69.09    5.40
   6   6  -1   77.29    9.70
   6   6  -1   49.70   12.20
   6   6  -1   76.39   10.00
   6   6  -1   70.89    9.50
  -6  -6   1   74.79    8.20
  -6  -6   1   70.19   14.40
  -6  -6   1   81.09   16.40
  -6  -6   1   66.99   11.20
  -6  -6   1   99.89   12.20
  -6  -6   1   57.89    9.10
   5   6  -1   17.70    5.10
   5   6  -1   12.40    4.50
   5   6  -1   12.10    4.80
   5   6  -1    4.80    3.40
   5   6  -1    4.00    5.70
   5   6  -1   14.50    3.40
   5   6  -1    8.70    7.00
   5   6  -1    7.40    3.80
  -5  -6   1    5.20    3.10
  -5  -6   1    3.50    3.50
  -5  -6   1    7.60    3.10
  -5  -6   1    9.30    7.10
  -5  -6   1   13.00    4.80
  -5  -6   1   10.90    5.70
  -5  -6   1   16.70    8.50
   4   6  -1  152.58   10.80
   4   6  -1  157.58   16.80
   4   6  -1  156.18    9.50
   4   6  -1  135.99    9.90
   4   6  -1  169.08   10.80
   4   6  -1  144.39    5.90
   4   6  -1  148.79    9.70
   4   6  -1  137.69   16.50
  -4  -6   1  127.59   10.00
  -4  -6   1  153.78   17.90
  -4  -6   1  146.09   10.50
  -4  -6   1  131.19    9.00
  -4  -6   1  124.19    8.40
  -4  -6   1  154.18   12.50
  -4  -6   1  130.59   17.20
   3   6  -1  934.51   29.00
   3   6  -1  919.81   37.70
   3   6  -1  858.41   35.30
   3   6  -1  919.31   29.10
   3   6  -1  904.51   29.40
   3   6  -1  908.71   29.60
  -3  -6   1  909.91   31.60
  -3  -6   1  914.71   29.60
  -3  -6   1  906.61   28.20
  -3  -6   1  950.30   38.60
  -3  -6   1  907.21   38.10
  -3  -6   1  923.81   31.60
  -3  -6   1  927.61   30.00
   2   6  -1 2308.67   69.19
   2   6  -1 2420.76   62.69
   2   6  -1 2396.16   62.49
   2   6  -1 2401.16   71.59
   2   6  -1 2421.36   61.59
   2   6  -1 2445.16   61.99
   2   6  -1 2305.97   62.09
  -2  -6   1 2430.46   61.99
  -2  -6   1 2370.36   64.09
  -2  -6   1 2404.06   63.39
  -2  -6   1 2422.26   72.79
  -2  -6   1 2330.77   70.99
  -2  -6   1 2344.97   61.79
  -2  -6   1 2376.96   63.79
   1   6  -1 1649.13   53.39
   1   6  -1 1608.34   51.79
   1   6  -1 1727.23   44.60
   1   6  -1 1691.23   46.60
   1   6  -1 1658.13   45.00
   1   6  -1 1662.23   45.80
  -1  -6   1 1691.13   45.70
  -1  -6   1 1638.74   45.40
  -1  -6   1 1686.93   54.59
  -1  -6   1 1624.04   45.80
  -1  -6   1 1653.53   46.90
  -1  -6   1 1692.13   44.80
  -1  -6   1 1625.34   52.59
   0   6  -1   34.90    5.30
   0   6  -1   23.30    7.30
   0   6  -1   33.90    7.30
   0   6  -1   28.20    4.10
   0   6  -1   22.60    4.70
   0   6  -1   32.70    5.10
   0   6  -1   22.10    4.60
   0  -6   1   19.90    4.10
   0  -6   1   30.70    4.60
   0  -6   1   25.90    7.20
   0  -6   1   31.20    5.40
   0  -6   1   28.30    4.40
   0  -6   1   33.80    8.40
   0  -6   1   26.90    4.40
  -1   6  -1 2461.05   61.29
  -1   6  -1 2498.05   70.79
  -1   6  -1 2364.66   71.99
  -1   6  -1 2459.35   61.19
  -1   6  -1 2412.26   62.09
  -1   6  -1 2210.88   69.09
  -1   6  -1 2511.15   64.39
   1  -6   1 2475.95   63.59
   1  -6   1 2514.45   71.49
   1  -6   1 2486.55   64.59
   1  -6   1 2452.55   60.49
   1  -6   1 2483.65   73.29
   1  -6   1 2468.35   64.99
   1  -6   1 2526.15   64.29
  -2   6  -1 1009.30   36.80
  -2   6  -1  933.31   29.20
  -2   6  -1  932.21   28.80
  -2   6  -1  911.71   33.20
  -2   6  -1  944.11   26.50
  -2   6  -1  897.41   37.40
  -2   6  -1  949.90   31.70
   2  -6   1  924.61   32.90
   2  -6   1  950.70   31.00
   2  -6   1 1009.10   39.00
   2  -6   1  908.51   35.90
   2  -6   1  902.21   29.90
  -3   6  -1  520.05   28.50
  -3   6  -1  513.75   20.70
  -3   6  -1  535.25   21.50
  -3   6  -1  530.35   22.00
  -3   6  -1  547.85   22.50
  -3   6  -1  587.24   18.90
  -3   6  -1  556.74   27.50
   3  -6   1  525.25   21.60
   3  -6   1  515.05   26.80
   3  -6   1  503.95   21.70
   3  -6   1  463.15   27.10
   3  -6   1  524.05   20.80
   3  -6   1  526.25   27.00
  -4   6  -1  586.14   23.80
  -4   6  -1  559.34   27.00
  -4   6  -1  563.64   23.80
  -4   6  -1  585.64   32.10
   4  -6   1  596.24   22.60
   4  -6   1  550.74   31.10
   4  -6   1  570.64   29.70
   4  -6   1  580.04   24.10
   4  -6   1  558.44   23.60
  -5   6  -1    6.20    6.50
  -5   6  -1   -0.50    6.40
  -5   6  -1    1.30    3.60
  -5   6  -1    3.80    3.90
  -5   6  -1   -0.80    3.90
  -5   6  -1   12.80    7.40
   5  -6   1    6.60    6.90
   5  -6   1    6.80    6.60
   5  -6   1    3.20    3.30
   5  -6   1    3.60    3.60
   5  -6   1    4.00    4.30
  -6   6  -1  238.58   16.00
  -6   6  -1  224.48   26.40
  -6   6  -1  222.78   25.20
  -6   6  -1  213.98   23.50
  -6   6  -1  232.48   15.90
  -6   6  -1  227.58   10.50
   6  -6   1  243.18   16.70
   6  -6   1  288.77   24.50
   6  -6   1  250.07   14.10
   6  -6   1  231.58   16.10
   6  -6   1  201.08   22.60
  -7   6  -1   31.70    8.40
  -7   6  -1   24.70   12.90
  -7   6  -1   21.40    7.40
  -7   6  -1   27.70    4.70
  -7   6  -1   53.39   15.30
  -7   6  -1   34.40   11.60
  -7   6  -1   21.70    6.30
   7  -6   1   27.10    7.70
   7  -6   1   32.40    6.30
   7  -6   1   36.60    8.80
   7  -6   1   25.10    4.10
   7  -6   1   23.70   10.80
   7  -6   1   19.90   10.10
  -8   6  -1   85.29   21.00
  -8   6  -1   67.89   15.90
  -8   6  -1   76.79   13.50
  -8   6  -1   85.09   19.80
  -8   6  -1   76.99    8.00
  -8   6  -1   78.29   13.10
   8  -6   1   83.99    5.80
   8  -6   1   83.59   10.10
   8  -6   1   58.29   10.90
   8  -6   1  106.09   19.10
   8  -6   1  111.29   15.10
  -9   6  -1   68.39   18.40
  -9   6  -1   35.30   17.00
  -9   6  -1   36.10    7.00
  -9   6  -1   15.50   13.60
  -9   6  -1   37.30   10.40
   9  -6   1   42.60   10.50
   9  -6   1   50.09    8.30
   9  -6   1   34.70   14.60
   9  -6   1   18.80   12.20
 -10   6  -1  250.27   33.30
 -10   6  -1  210.88   12.20
 -10   6  -1  284.97   23.30
 -10   6  -1  200.08   32.10
 -10   6  -1  229.78   37.00
  10  -6   1  249.48   21.20
 -11   6  -1    2.70    7.60
 -11   6  -1  -10.80    9.80
 -11   6  -1   11.70   14.40
  11  -6   1   -3.40    6.80
  11  -6   1    1.00    4.60
  11  -6   1   -3.40    9.90
 -12   6  -1   20.20   17.50
  12  -6   1    6.10   13.10
  11   5  -1   17.00    7.70
  11   5  -1    5.30   10.80
  11   5  -1   25.20    7.90
 -11  -5   1    8.60   13.50
 -11  -5   1   14.40   13.00
 -11  -5   1    8.00    8.30
  10   5  -1  189.88   15.50
  10   5  -1  154.18   17.10
  10   5  -1  189.88   16.10
 -10  -5   1  179.28   22.40
   9   5  -1  385.86   30.70
   9   5  -1  395.86   20.70
   9   5  -1  387.06   22.20
   9   5  -1  378.66   21.80
  -9  -5   1  401.36   27.00
  -9  -5   1  420.56   34.80
  -9  -5   1  440.06   37.70
   8   5  -1    8.00    3.50
   8   5  -1   11.50    5.70
   8   5  -1   17.60    8.80
   8   5  -1   10.90    7.60
   8   5  -1    9.40    5.80
  -8  -5   1    7.50    2.70
  -8  -5   1   13.80    6.50
  -8  -5   1   -0.40    7.70
  -8  -5   1    1.40    6.00
  -8  -5   1    3.90    8.40
   7   5  -1  361.86   19.30
   7   5  -1  342.47   26.30
   7   5  -1  403.76   28.30
   7   5  -1  361.96   18.90
   7   5  -1  360.06   18.00
   7   5  -1  364.36   14.60
   7   5  -1  393.56   20.00
  -7  -5   1  345.77   19.60
  -7  -5   1  347.97   22.30
  -7  -5   1  348.17   22.50
  -7  -5   1  379.76   30.00
  -7  -5   1  345.87   27.60
   6   5  -1   24.20    6.00
   6   5  -1   22.50    9.30
   6   5  -1   22.10    4.30
   6   5  -1   24.60    6.30
   6   5  -1   26.70    6.40
   6   5  -1   26.80    9.60
   6   5  -1   21.10    6.20
  -6  -5   1   26.30    5.80
  -6  -5   1   30.70    6.30
  -6  -5   1   17.80    9.30
  -6  -5   1   27.60    6.40
  -6  -5   1   24.90    7.50
  -6  -5   1   33.70   10.50
   5   5  -1   13.20    3.40
   5   5  -1   13.70    4.80
   5   5  -1   20.20    4.90
   5   5  -1   13.70    7.70
   5   5  -1   23.10    6.10
   5   5  -1    8.00    4.20
   5   5  -1    9.70    6.30
  -5  -5   1    8.90    3.30
  -5  -5   1   16.70    8.20
  -5  -5   1    6.10    4.90
  -5  -5   1   17.00    7.90
  -5  -5   1   20.70    5.10
  -5  -5   1   15.20    4.70
   4   5  -1  128.49   15.50
   4   5  -1  144.39    9.10
   4   5  -1  139.49   15.80
   4   5  -1  129.79    9.90
   4   5  -1  143.99    9.90
   4   5  -1  148.59    8.60
   4   5  -1  179.58   18.40
  -4  -5   1  152.18    8.80
  -4  -5   1  161.88   17.70
  -4  -5   1  133.79   16.60
  -4  -5   1  147.59   10.20
  -4  -5   1  141.29   11.60
  -4  -5   1  157.18    8.80
  -4  -5   1  147.19   10.20
   3   5  -1   34.40    5.80
   3   5  -1   23.70    4.70
   3   5  -1   10.80    6.20
   3   5  -1   28.40    4.60
   3   5  -1   22.40    5.00
   3   5  -1   28.80    8.50
  -3  -5   1   35.50    5.80
  -3  -5   1   23.70    8.00
  -3  -5   1   23.00    4.50
  -3  -5   1   22.40    7.40
  -3  -5   1   25.20    6.10
  -3  -5   1   31.70    5.50
  -3  -5   1   24.50    4.10
   2   5  -1   72.39    7.00
   2   5  -1   83.49    7.00
   2   5  -1   76.39    6.30
   2   5  -1   85.79   11.60
   2   5  -1   79.99    6.80
   2   5  -1   71.99   10.30
   2   5  -1   70.09    6.00
  -2  -5   1   92.69    9.10
  -2  -5   1   80.49   11.80
  -2  -5   1   60.29    9.60
  -2  -5   1   91.09    7.10
  -2  -5   1   71.79    6.30
  -2  -5   1   67.59    6.70
  -2  -5   1   71.49    6.10
   1   5  -1  317.27   16.70
   1   5  -1  309.07   12.90
   1   5  -1  297.17   12.70
   1   5  -1  308.77   12.10
   1   5  -1  294.67   17.20
   1   5  -1  282.97   12.20
  -1  -5   1  303.17   17.10
  -1  -5   1  338.67   14.00
  -1  -5   1  312.87   12.20
  -1  -5   1  323.87   12.80
  -1  -5   1  287.07   17.60
  -1  -5   1  286.67   12.60
  -1  -5   1  313.37   12.70
   0   5  -1 1786.72   45.60
   0   5  -1 1851.61   54.29
   0   5  -1 1726.43   44.90
   0   5  -1 1716.23   47.30
   0   5  -1 1745.43   46.40
   0   5  -1 1816.62   52.29
   0   5  -1 1777.42   47.10
   0  -5   1 1765.52   45.80
   0  -5   1 1797.62   52.39
   0  -5   1 1728.43   44.90
   0  -5   1 1717.03   46.80
   0  -5   1 1810.92   47.60
   0  -5   1 1736.93   53.59
   0  -5   1 1812.72   45.70
  -1   5  -1  230.78    9.10
  -1   5  -1  236.08    9.90
  -1   5  -1  229.68   15.60
  -1   5  -1  239.58   14.60
  -1   5  -1  232.48   11.20
  -1   5  -1  219.18   10.00
  -1   5  -1  228.78   11.40
   1  -5   1  243.78   11.60
   1  -5   1  217.88   15.30
   1  -5   1  210.18   11.20
   1  -5   1  238.58   10.90
   1  -5   1  223.98    8.60
   1  -5   1  223.78   11.00
  -2   5  -1  988.90   26.40
  -2   5  -1 1017.70   37.70
  -2   5  -1 1004.80   35.90
  -2   5  -1  981.20   31.00
  -2   5  -1 1010.90   30.70
  -2   5  -1  964.70   29.60
  -2   5  -1 1014.90   30.70
   2  -5   1  982.60   30.00
   2  -5   1  960.10   37.10
   2  -5   1  983.50   34.20
   2  -5   1 1027.80   36.30
   2  -5   1  976.90   30.30
   2  -5   1  956.90   30.60
  -3   5  -1  244.88   13.20
  -3   5  -1  248.68   15.50
  -3   5  -1  273.77   14.10
  -3   5  -1  225.48   16.90
  -3   5  -1  242.78   18.60
  -3   5  -1  263.57   13.60
   3  -5   1  274.27   12.90
   3  -5   1  260.57   19.10
   3  -5   1  262.17   13.60
   3  -5   1  262.57   13.80
   3  -5   1  254.37   17.70
  -4   5  -1   26.70    8.20
  -4   5  -1   32.90    6.50
  -4   5  -1   26.50    5.40
  -4   5  -1   28.60    9.30
  -4   5  -1   16.50    8.70
  -4   5  -1   31.20    6.50
   4  -5   1   22.20    5.70
   4  -5   1   14.90    7.70
   4  -5   1   19.60    5.40
   4  -5   1   27.10    9.20
   4  -5   1   25.70    5.40
  -5   5  -1 1975.20   58.69
  -5   5  -1 1992.50   71.09
  -5   5  -1 2000.20   59.69
  -5   5  -1 2007.70   71.99
  -5   5  -1 2043.10   69.09
   5  -5   1 2099.99   60.19
   5  -5   1 2111.59   59.99
   5  -5   1 2050.69   56.09
   5  -5   1 1997.10   70.49
   5  -5   1 2051.39   68.39
  -6   5  -1    5.00    4.80
  -6   5  -1   13.30    7.90
  -6   5  -1    3.80    4.00
  -6   5  -1    4.10    7.30
  -6   5  -1   -8.00    5.70
  -6   5  -1    7.70    2.90
  -6   5  -1    3.30    3.60
   6  -5   1   27.50   11.20
   6  -5   1   -1.20    3.40
   6  -5   1    2.70    3.90
   6  -5   1    4.00    3.40
   6  -5   1    4.60    6.40
  -7   5  -1  229.78   27.30
  -7   5  -1  249.28   18.00
  -7   5  -1  241.48   17.90
  -7   5  -1  208.38   10.90
   7  -5   1  213.38   16.10
   7  -5   1  254.47   13.80
   7  -5   1  235.28    9.10
   7  -5   1  257.67   17.50
   7  -5   1  263.97   23.30
   7  -5   1  246.68   27.20
  -8   5  -1  180.28   23.90
  -8   5  -1  168.28   26.20
  -8   5  -1  177.08   10.20
  -8   5  -1  180.58   15.40
  -8   5  -1  178.28   19.40
   8  -5   1  199.38   16.70
   8  -5   1  187.88   15.90
   8  -5   1  178.28   23.90
   8  -5   1  181.98   12.00
  -9   5  -1   11.10   11.20
  -9   5  -1    6.10   11.00
  -9   5  -1   22.80    9.30
   9  -5   1   16.30    7.90
   9  -5   1   16.10    8.20
   9  -5   1   -1.10    9.10
   9  -5   1   31.40   13.00
   9  -5   1   13.50    4.70
 -10   5  -1   75.79   21.50
 -10   5  -1   81.99    8.70
 -10   5  -1   92.19   20.80
 -10   5  -1  102.99   16.70
  10  -5   1   84.99   14.70
  10  -5   1   87.89    9.80
  10  -5   1  100.69   21.50
 -11   5  -1   71.79   21.50
 -11   5  -1   72.99   14.90
 -11   5  -1   97.19   25.70
  11  -5   1   85.19    9.40
  11  -5   1   72.69   22.90
  11  -5   1   96.49   15.60
 -12   5  -1    3.20    8.20
 -12   5  -1    4.70   15.20
 -12   5  -1    6.80   14.80
 -12   5  -1    0.60   12.50
  12  -5   1   11.60   12.40
  12  -5   1   12.20    8.60
  11   4  -1  292.17   21.40
  11   4  -1  247.88   33.90
  11   4  -1  294.57   19.00
 -11  -4   1  293.47   39.80
 -11  -4   1  171.88   30.80
 -11  -4   1  307.27   31.50
  10   4  -1  167.88   14.30
  10   4  -1  125.39   15.60
  10   4  -1  114.69   22.20
  10   4  -1  136.09   16.10
 -10  -4   1  178.88   30.20
 -10  -4   1  128.49   24.80
 -10  -4   1  165.28   22.00
   9   4  -1  410.86   31.60
   9   4  -1  394.46   20.20
   9   4  -1  384.66   22.20
   9   4  -1  366.46   22.10
  -9  -4   1  401.46   36.20
  -9  -4   1  344.97   31.00
  -9  -4   1  414.56   26.90
   8   4  -1   13.70    8.30
   8   4  -1   26.70    7.60
   8   4  -1   14.60    3.50
   8   4  -1    7.50    5.90
   8   4  -1   22.90    6.20
   8   4  -1   25.20   12.40
  -8  -4   1   15.00   10.00
  -8  -4   1    8.00    5.80
  -8  -4   1    8.10    6.70
  -8  -4   1    9.40   10.20
   7   4  -1  144.79   19.80
   7   4  -1  152.58    8.40
   7   4  -1  150.28   12.90
   7   4  -1  129.99   18.80
   7   4  -1  158.58   16.50
   7   4  -1  169.48   11.80
  -7  -4   1  150.98   12.60
  -7  -4   1  195.18   24.30
  -7  -4   1  146.39   21.30
  -7  -4   1  150.48    7.50
  -7  -4   1  147.99   10.80
  -7  -4   1  153.28   16.60
  -7  -4   1  156.18   13.00
   6   4  -1  261.27   21.10
   6   4  -1  311.87   16.40
   6   4  -1  296.37   11.80
   6   4  -1  268.57   21.10
   6   4  -1  277.27   14.90
   6   4  -1  293.57   16.20
   6   4  -1  276.97   14.10
  -6  -4   1  275.67   22.30
  -6  -4   1  265.97   15.60
  -6  -4   1  266.17   15.60
  -6  -4   1  263.47   23.60
   5   4  -1   38.10    9.50
   5   4  -1   79.19   13.00
   5   4  -1   56.09    7.70
   5   4  -1   61.49    7.30
   5   4  -1   56.99    8.20
   5   4  -1   59.39    5.20
   5   4  -1   67.69    8.50
  -5  -4   1   49.00    6.90
  -5  -4   1   67.79   12.10
  -5  -4   1   51.89   11.60
  -5  -4   1   74.19    9.90
  -5  -4   1   59.59    8.10
  -5  -4   1   55.79    6.50
   4   4  -1  176.08   10.70
   4   4  -1  188.98   11.20
   4   4  -1  195.38   16.10
   4   4  -1  199.08   11.80
   4   4  -1  188.98   10.00
   4   4  -1  200.18   16.20
   4   4  -1  193.68    9.10
  -4  -4   1  202.98   10.10
  -4  -4   1  184.08   12.80
  -4  -4   1  224.78   17.00
  -4  -4   1  203.18   17.30
  -4  -4   1  211.58   11.60
  -4  -4   1  197.58   11.60
  -4  -4   1  192.38    9.30
   3   4  -1   22.30    4.60
   3   4  -1   11.50    5.70
   3   4  -1   12.00    4.20
   3   4  -1   18.80    3.70
   3   4  -1   19.10    3.70
   3   4  -1   22.30    4.60
  -3  -4   1   22.20    4.60
  -3  -4   1   19.80    3.40
  -3  -4   1   24.40    4.00
  -3  -4   1   30.90    5.80
  -3  -4   1   13.50    6.40
  -3  -4   1   20.20    7.00
   2   4  -1    3.10    4.00
   2   4  -1    2.30    2.50
   2   4  -1    1.90    2.20
   2   4  -1    5.00    4.50
   2   4  -1   -1.40    2.00
   2   4  -1    5.30    2.40
   2   4  -1    1.40    1.90
  -2  -4   1    4.10    2.40
  -2  -4   1    4.60    3.30
  -2  -4   1    4.40    4.60
  -2  -4   1    2.80    2.10
  -2  -4   1    1.50    4.50
  -2  -4   1    3.20    2.50
   1   4  -1    5.50    3.80
   1   4  -1    5.90    2.30
   1   4  -1    7.40    2.70
   1   4  -1    1.50    1.80
   1   4  -1   10.10    4.50
   1   4  -1    2.00    2.00
  -1  -4   1    5.90    4.70
  -1  -4   1    6.20    4.50
  -1  -4   1    7.40    3.10
  -1  -4   1    7.10    2.40
  -1  -4   1    1.80    1.60
  -1  -4   1    3.30    2.20
   0   4  -1  702.83   21.60
   0   4  -1  725.83   21.80
   0   4  -1  723.03   26.60
   0   4  -1  715.83   20.30
   0   4  -1  746.13   21.60
   0   4  -1  691.53   20.10
   0   4  -1  697.03   25.20
   0  -4   1  744.53   25.70
   0  -4   1  725.13   20.10
   0  -4   1  709.33   20.70
   0  -4   1  716.53   26.50
   0  -4   1  696.43   20.50
   0  -4   1  700.63   21.30
   0  -4   1  700.03   21.80
  -1   4  -1 1043.00   33.70
  -1   4  -1 1030.20   28.70
  -1   4  -1 1009.00   29.50
  -1   4  -1 1071.79   26.70
  -1   4  -1 1011.60   29.60
   1  -4   1 1040.70   30.50
   1  -4   1 1047.00   35.10
   1  -4   1 1011.80   29.00
   1  -4   1 1017.90   29.20
   1  -4   1 1062.59   26.30
   1  -4   1 1054.69   33.70
  -2   4  -1   12.40    3.60
  -2   4  -1    6.40    3.70
  -2   4  -1    8.00    3.10
  -2   4  -1    5.00    4.40
  -2   4  -1    6.50    4.70
  -2   4  -1   11.50    3.30
   2  -4   1   10.50    5.30
   2  -4   1   11.20    2.70
   2  -4   1    8.00    4.90
   2  -4   1    8.10    3.30
   2  -4   1    7.90    3.10
   2  -4   1   10.40    5.10
  -3   4  -1  472.45   22.90
  -3   4  -1  439.66   17.80
  -3   4  -1  442.26   22.80
  -3   4  -1  459.35   17.70
  -3   4  -1  465.85   24.10
   3  -4   1  443.16   22.40
   3  -4   1  454.15   16.70
   3  -4   1  464.65   18.20
   3  -4   1  477.95   24.30
   3  -4   1  458.95   18.20
  -4   4  -1    4.10    5.90
  -4   4  -1   10.70    4.00
  -4   4  -1    2.50    5.10
  -4   4  -1   10.90    3.80
  -4   4  -1    3.00    6.20
  -4   4  -1   -2.00    3.20
   4  -4   1    8.30    6.30
   4  -4   1    7.30    4.10
   4  -4   1    3.70    5.70
   4  -4   1    5.20    3.60
   4  -4   1   10.10    3.60
  -5   4  -1  660.03   27.00
  -5   4  -1  676.83   25.50
  -5   4  -1  694.23   21.10
  -5   4  -1  690.83   26.60
  -5   4  -1  710.13   33.80
  -5   4  -1  689.53   36.10
   5  -4   1  727.53   24.00
   5  -4   1  702.13   27.10
   5  -4   1  723.53   27.40
   5  -4   1  707.33   33.70
   5  -4   1  732.43   35.50
  -6   4  -1  710.33   22.90
  -6   4  -1  741.23   29.10
  -6   4  -1  710.43   39.10
  -6   4  -1  776.92   31.50
   6  -4   1  767.92   30.10
   6  -4   1  738.23   29.70
   6  -4   1  748.33   25.20
   6  -4   1  753.32   38.50
   6  -4   1  748.53   37.00
  -7   4  -1   14.20    5.80
  -7   4  -1   18.90    4.20
  -7   4  -1   13.60    6.50
  -7   4  -1    8.60    9.60
   7  -4   1   15.20    4.40
   7  -4   1    8.50    7.90
   7  -4   1    4.10    4.90
   7  -4   1   19.60    6.50
   7  -4   1   -3.70    5.10
  -8   4  -1  299.97   20.00
  -8   4  -1  359.06   28.50
  -8   4  -1  327.37   14.30
  -8   4  -1  355.06   31.70
  -8   4  -1  346.77   22.30
   8  -4   1  333.17   15.50
   8  -4   1  301.37   20.60
   8  -4   1  343.17   28.10
   8  -4   1  347.57   21.30
  -9   4  -1   33.10   14.30
  -9   4  -1   29.80   13.00
  -9   4  -1   28.00    5.40
  -9   4  -1   48.80   11.50
   9  -4   1   40.40   14.40
   9  -4   1   25.80    8.60
   9  -4   1   25.10    8.60
   9  -4   1   29.90    5.80
   9  -4   1    7.50    9.60
 -10   4  -1  217.28   22.90
 -10   4  -1  152.98   10.70
 -10   4  -1  203.38   31.20
 -10   4  -1  158.48   26.40
  10  -4   1  175.98   10.70
  10  -4   1  193.28   28.80
  10  -4   1  186.38   19.80
 -11   4  -1   12.30   15.00
 -11   4  -1   22.80   10.40
 -11   4  -1   12.50   14.00
  11  -4   1    9.10    3.90
  11  -4   1   23.50    9.80
  11  -4   1   13.40   12.30
 -12   4  -1    3.00    8.30
 -12   4  -1   -7.80   13.00
 -12   4  -1   37.60   18.90
  12  -4   1   13.30   16.70
  12  -4   1    8.40    9.90
  11   3  -1    8.40    9.80
  11   3  -1   10.00    7.00
  11   3  -1   -4.70    4.40
 -11  -3   1   10.20   12.40
 -11  -3   1    5.50   12.00
 -11  -3   1    6.50    8.80
  10   3  -1  413.46   24.30
  10   3  -1  388.36   20.30
  10   3  -1  384.76   23.70
  10   3  -1  382.56   32.90
 -10  -3   1  341.67   42.30
 -10  -3   1  326.67   25.60
 -10  -3   1  396.06   41.60
   9   3  -1   15.10    6.90
   9   3  -1   13.30    5.60
   9   3  -1    0.90    6.50
  -9  -3   1   13.80    7.90
  -9  -3   1    8.40    9.70
  -9  -3   1   19.30   12.10
   8   3  -1   12.60    9.10
   8   3  -1   38.80   12.00
   8   3  -1   26.90    7.90
   8   3  -1   29.70    4.30
   8   3  -1   26.20    6.20
   8   3  -1   31.60    8.10
  -8  -3   1   32.30   11.30
  -8  -3   1   31.80    7.90
  -8  -3   1   24.00    7.00
  -8  -3   1   38.40   13.90
  -8  -3   1   36.90    9.60
   7   3  -1  825.82   28.10
   7   3  -1  767.92   39.80
   7   3  -1  822.42   31.80
   7   3  -1  869.11   36.40
   7   3  -1  770.32   39.70
   7   3  -1  847.92   24.30
  -7  -3   1  849.12   44.10
  -7  -3   1  940.61   44.00
  -7  -3   1  871.41   35.20
  -7  -3   1  781.72   28.60
  -7  -3   1  837.42   36.20
  -7  -3   1  779.72   31.60
   6   3  -1   80.89    5.70
   6   3  -1   84.19   10.10
   6   3  -1   69.69   13.30
   6   3  -1   77.79    7.60
   6   3  -1   94.79   10.70
   6   3  -1   62.29   12.50
  -6  -3   1   65.09   12.90
  -6  -3   1   69.79   15.10
  -6  -3   1   85.29    7.70
  -6  -3   1   80.69    9.70
  -6  -3   1   70.49   10.30
   5   3  -1 2071.09   66.39
   5   3  -1 1998.40   57.19
   5   3  -1 2019.90   55.09
   5   3  -1 2156.28   51.59
   5   3  -1 2119.69   53.99
   5   3  -1 2028.90   65.89
   5   3  -1 2104.59   57.39
  -5  -3   1 1996.60   54.59
  -5  -3   1 2050.09   69.29
  -5  -3   1 2029.00   59.49
  -5  -3   1 2022.30   57.09
  -5  -3   1 2055.59   67.19
  -5  -3   1 1977.90   56.99
   4   3  -1   11.60    6.50
   4   3  -1   12.70    4.80
   4   3  -1   17.10    4.70
   4   3  -1   15.50    3.70
   4   3  -1   20.00    3.40
   4   3  -1   24.30    7.60
   4   3  -1   16.10    4.10
  -4  -3   1   15.20    4.40
  -4  -3   1   15.60    3.50
  -4  -3   1   17.10    4.50
  -4  -3   1   14.50    5.10
  -4  -3   1   20.30    7.50
  -4  -3   1   11.50    6.20
   3   3  -1  511.65   18.70
   3   3  -1  518.45   16.60
   3   3  -1  528.55   23.50
   3   3  -1  512.85   23.20
   3   3  -1  525.25   16.10
   3   3  -1  526.65   18.50
  -3  -3   1  551.54   24.70
  -3  -3   1  507.35   16.70
  -3  -3   1  533.05   18.50
  -3  -3   1  537.15   24.00
  -3  -3   1  560.44   19.90
  -3  -3   1  536.85   18.50
  -3  -3   1  560.54   16.40
   2   3  -1  273.97   14.80
   2   3  -1  266.47   10.00
   2   3  -1  275.47   14.50
   2   3  -1  266.37   10.80
   2   3  -1  259.57    9.70
   2   3  -1  266.47   11.20
  -2  -3   1  247.38   14.70
  -2  -3   1  260.67   11.70
  -2  -3   1  281.47   11.00
  -2  -3   1  258.07   10.60
  -2  -3   1  249.68   14.50
  -2  -3   1  271.07    9.50
  -2  -3   1  278.57    9.90
   1   3  -1   26.20    3.60
   1   3  -1   23.90    3.00
   1   3  -1   26.30    5.40
   1   3  -1   18.80    2.90
   1   3  -1   20.90    3.20
   1   3  -1   22.10    5.40
   1   3  -1   15.90    3.30
  -1  -3   1   22.00    3.30
  -1  -3   1   18.00    3.50
  -1  -3   1   28.80    3.60
  -1  -3   1   29.90    6.10
  -1  -3   1   18.90    2.80
  -1  -3   1   21.90    5.50
   0   3  -1  118.09    8.40
   0   3  -1  120.59    5.30
   0   3  -1  115.39    6.20
   0   3  -1  121.59    6.20
   0   3  -1  116.39    5.60
   0   3  -1  116.89    9.30
   0   3  -1  123.09    6.50
   0  -3   1  106.39    5.70
   0  -3   1  120.19    5.80
   0  -3   1  112.29    9.00
   0  -3   1  122.59    6.50
   0  -3   1  111.29    5.00
   0  -3   1  117.59    8.50
   0  -3   1  114.69    5.70
  -1   3  -1  544.95   16.50
  -1   3  -1  534.95   17.30
  -1   3  -1  516.45   20.60
  -1   3  -1  504.95   16.50
  -1   3  -1  528.15   13.80
  -1   3  -1  501.95   19.50
   1  -3   1  516.85   18.30
   1  -3   1  540.25   19.70
   1  -3   1  505.95   16.00
   1  -3   1  519.85   20.50
  -2   3  -1  375.16   13.60
  -2   3  -1  351.86   13.90
  -2   3  -1  376.16   18.00
  -2   3  -1  399.76   18.00
  -2   3  -1  360.76   14.00
  -2   3  -1  389.76   18.90
   2  -3   1  410.06   18.00
   2  -3   1  368.96   14.20
   2  -3   1  371.56   13.00
   2  -3   1  388.16   18.90
   2  -3   1  356.86   14.00
  -3   3  -1  242.78   16.60
  -3   3  -1  228.68   15.30
  -3   3  -1  262.67   11.40
  -3   3  -1  202.38   16.60
  -3   3  -1  258.27   12.20
   3  -3   1  251.97   12.10
   3  -3   1  260.77   12.40
   3  -3   1  248.08   16.40
   3  -3   1  256.47   15.70
   3  -3   1  257.27   10.60
  -4   3  -1 1538.65   45.30
  -4   3  -1 1600.84   52.79
  -4   3  -1 1550.74   40.30
  -4   3  -1 1584.04   54.89
  -4   3  -1 1610.84   44.10
  -4   3  -1 1613.84   46.50
   4  -3   1 1588.44   45.80
   4  -3   1 1618.74   46.60
   4  -3   1 1539.15   53.69
   4  -3   1 1599.74   42.30
   4  -3   1 1592.94   52.69
  -5   3  -1  631.04   31.80
  -5   3  -1  683.93   23.70
  -5   3  -1  690.33   26.70
  -5   3  -1  676.53   34.50
  -5   3  -1  637.74   25.10
  -5   3  -1  629.94   20.20
   5  -3   1  663.83   31.90
   5  -3   1  602.74   31.80
   5  -3   1  658.33   25.60
   5  -3   1  651.33   21.40
   5  -3   1  729.63   26.30
  -6   3  -1  136.99    8.10
  -6   3  -1  133.49   11.50
  -6   3  -1  162.08   13.20
  -6   3  -1  152.38   20.40
  -6   3  -1  167.98   20.60
   6  -3   1  142.19    8.70
   6  -3   1  177.18   21.70
   6  -3   1  146.99   18.10
   6  -3   1  158.98   12.20
   6  -3   1  113.19   12.00
  -7   3  -1 1482.35   56.99
  -7   3  -1 1424.36   60.29
  -7   3  -1 1378.26   47.80
  -7   3  -1 1315.57   45.40
  -7   3  -1 1301.17   37.70
   7  -3   1 1265.17   44.70
   7  -3   1 1453.15   46.50
   7  -3   1 1340.57   38.30
   7  -3   1 1299.67   56.19
   7  -3   1 1314.27   54.99
  -8   3  -1  289.67   33.70
  -8   3  -1  230.08   11.90
  -8   3  -1  252.97   17.50
  -8   3  -1  275.47   19.90
  -8   3  -1  293.27   35.70
   8  -3   1  241.48   17.30
   8  -3   1  236.18   27.20
   8  -3   1  199.28   26.80
   8  -3   1  246.28   17.90
   8  -3   1  242.68   12.00
  -9   3  -1  336.67   30.70
  -9   3  -1  356.96   24.30
  -9   3  -1  324.97   15.30
  -9   3  -1  314.37   36.20
   9  -3   1  339.07   29.60
   9  -3   1  304.97   20.90
   9  -3   1  364.56   14.70
   9  -3   1  386.36   23.10
 -10   3  -1  158.18   25.50
 -10   3  -1  144.59   27.00
 -10   3  -1  143.79   19.00
  10  -3   1  167.08    9.30
  10  -3   1  184.98   27.10
  10  -3   1  161.78   18.30
 -11   3  -1  133.29   25.70
 -11   3  -1   59.39   19.60
 -11   3  -1  134.09   28.50
  11  -3   1  101.99   22.10
  11  -3   1  144.09   18.00
 -12   3  -1  240.98   27.50
 -12   3  -1  265.77   41.50
 -12   3  -1  192.58   32.70
  12  -3   1  162.88   27.50
  12  -3   1  227.28   23.60
  12   2  -1    5.50    6.90
  12   2  -1   -7.80    4.10
  12   2  -1   12.20   11.90
 -12  -2   1   -1.30    7.90
 -12  -2   1  -14.40   10.40
 -12  -2   1   -1.90   11.90
  11   2  -1   90.59   21.30
  11   2  -1  109.39   12.30
  11   2  -1   85.39   14.40
 -11  -2   1   87.39   21.90
 -11  -2   1   66.09   20.10
  10   2  -1  132.49   24.50
  10   2  -1  100.59   14.70
  10   2  -1  114.49   15.30
  10   2  -1  126.69   11.90
 -10  -2   1  114.09   17.50
 -10  -2   1  128.49   26.30
 -10  -2   1   96.39   21.60
   9   2  -1  933.81   32.30
   9   2  -1  908.91   30.00
   9   2  -1  926.31   49.30
   9   2  -1  953.50   37.90
  -9  -2   1  939.51   41.50
  -9  -2   1  971.90   54.29
   8   2  -1    2.60    2.40
   8   2  -1    3.50    7.50
   8   2  -1   -0.30    3.40
   8   2  -1    5.00    4.90
   8   2  -1    3.70    4.70
  -8  -2   1    5.20    3.80
  -8  -2   1   -1.90    4.70
  -8  -2   1    6.60    9.30
  -8  -2   1   -2.40    6.40
  -8  -2   1   -1.70    3.70
   7   2  -1  166.18   17.30
   7   2  -1  164.98    8.30
   7   2  -1  171.78   21.60
   7   2  -1  153.38   12.90
   7   2  -1  154.58   19.60
   7   2  -1  170.18   10.70
  -7  -2   1  155.78   10.90
  -7  -2   1  173.28   15.10
  -7  -2   1  168.88   22.50
  -7  -2   1  170.98   21.60
  -7  -2   1  137.99   12.20
   6   2  -1 1117.69   37.20
   6   2  -1 1122.39   46.00
   6   2  -1 1101.39   30.20
   6   2  -1 1149.58   33.10
   6   2  -1 1069.89   44.90
   6   2  -1 1088.19   37.10
  -6  -2   1 1067.59   47.70
  -6  -2   1 1084.69   37.10
  -6  -2   1 1186.38   40.00
  -6  -2   1 1081.49   34.10
  -6  -2   1 1188.78   46.90
   5   2  -1  364.16   22.30
   5   2  -1  321.87   16.40
   5   2  -1  382.26   22.80
   5   2  -1  356.46   16.70
   5   2  -1  330.07   12.00
   5   2  -1  341.57   13.60
  -5  -2   1  328.87   14.20
  -5  -2   1  315.57   17.20
  -5  -2   1  337.97   16.30
  -5  -2   1  357.76   22.10
  -5  -2   1  321.67   22.70
   4   2  -1 2548.34   61.29
   4   2  -1 2411.86   64.79
   4   2  -1 2475.15   59.79
   4   2  -1 2467.75   73.19
   4   2  -1 2492.15   62.19
   4   2  -1 2458.55   64.49
   4   2  -1 2386.46   71.69
  -4  -2   1 2428.56   66.09
  -4  -2   1 2445.36   62.09
  -4  -2   1 2449.85   72.59
  -4  -2   1 2593.04   75.39
  -4  -2   1 2439.16   64.99
   3   2  -1  769.12   29.20
   3   2  -1  782.62   21.30
   3   2  -1  787.72   29.30
   3   2  -1  767.82   24.50
   3   2  -1  755.22   21.60
   3   2  -1  777.62   24.10
   3   2  -1  800.52   22.70
  -3  -2   1  766.82   24.00
  -3  -2   1  849.61   30.90
  -3  -2   1  760.02   22.20
  -3  -2   1  798.22   25.30
  -3  -2   1  786.92   29.60
   2   2  -1   51.29    5.10
   2   2  -1   45.90    4.70
   2   2  -1   55.19    3.80
   2   2  -1   56.99    7.70
   2   2  -1   49.80    4.00
   2   2  -1   63.99    8.00
  -2  -2   1   37.10    3.40
  -2  -2   1   54.29    5.60
  -2  -2   1   45.10    3.70
  -2  -2   1   44.50    6.90
  -2  -2   1   46.60    4.30
  -2  -2   1   52.99    5.10
  -2  -2   1   54.29    7.30
   1   2  -1   88.09    4.60
   1   2  -1   83.29    4.20
   1   2  -1   91.89    7.30
   1   2  -1   85.49    3.80
   1   2  -1   82.69    5.20
   1   2  -1   89.79    4.80
   1   2  -1   89.49    7.30
  -1  -2   1   86.09    4.40
  -1  -2   1   85.59    5.30
  -1  -2   1   83.19    4.40
  -1  -2   1   71.19    7.30
  -1  -2   1   88.89    7.40
  -1  -2   1   86.79    4.80
   0   2  -1  727.33   19.10
   0   2  -1  732.23   19.10
   0   2  -1  713.63   22.20
   0   2  -1  709.33   18.70
   0   2  -1  749.42   21.50
   0  -2   1  715.33   19.00
   0  -2   1  750.02   21.70
   0  -2   1  729.83   19.60
   0  -2   1  773.42   22.50
   0  -2   1  737.53   18.00
   0  -2   1  721.43   18.80
   0  -2   1  709.73   19.30
  -1   2  -1  268.57    9.60
  -1   2  -1  278.67   12.10
  -1   2  -1  285.47    9.10
   1  -2   1  262.97    8.80
   1  -2   1  276.47    9.70
   1  -2   1  267.97   12.50
   1  -2   1  257.37   12.30
  -2   2  -1 1085.79   35.80
  -2   2  -1 1156.48   34.80
  -2   2  -1 1120.69   29.30
  -2   2  -1 1108.59   30.70
  -2   2  -1 1095.69   30.80
   2  -2   1 1100.09   30.70
   2  -2   1 1144.19   30.80
   2  -2   1 1141.49   28.90
   2  -2   1 1141.99   34.50
  -3   2  -1 5504.65  141.79
  -3   2  -1 5828.92  140.49
  -3   2  -1 5540.85  133.69
  -3   2  -1 5568.44  134.29
  -3   2  -1 5703.53  131.69
   3  -2   1 5392.26  140.89
   3  -2   1 5517.75  133.79
   3  -2   1 5750.12  140.29
   3  -2   1 5655.33  133.89
  -4   2  -1  992.70   29.30
  -4   2  -1 1008.40   31.80
  -4   2  -1 1027.10   27.80
  -4   2  -1 1091.79   40.70
  -4   2  -1 1036.90   38.60
  -4   2  -1 1007.10   32.60
   4  -2   1 1019.80   27.90
   4  -2   1  975.80   38.50
   4  -2   1 1017.00   32.00
   4  -2   1 1043.20   32.00
   4  -2   1  976.30   37.40
  -5   2  -1 1229.98   45.00
  -5   2  -1 1142.09   32.50
  -5   2  -1 1227.68   39.40
  -5   2  -1 1214.58   38.00
  -5   2  -1 1195.08   47.90
   5  -2   1 1124.49   37.40
   5  -2   1 1208.98   45.50
   5  -2   1 1127.89   45.70
   5  -2   1 1196.58   32.60
   5  -2   1 1205.68   37.60
   5  -2   1 1222.08   32.70
  -6   2  -1 1475.65   57.59
  -6   2  -1 1361.66   38.30
  -6   2  -1 1351.36   52.59
  -6   2  -1 1424.76   44.90
  -6   2  -1 1426.26   46.70
   6  -2   1 1424.66   44.80
   6  -2   1 1407.86   37.90
   6  -2   1 1455.25   54.69
   6  -2   1 1428.16   38.90
   6  -2   1 1427.06   53.89
   6  -2   1 1378.46   44.30
  -7   2  -1   60.59    9.40
  -7   2  -1   50.79    6.30
  -7   2  -1   42.00   12.60
  -7   2  -1   47.00   11.70
  -7   2  -1   57.59   10.20
  -7   2  -1   56.19    8.10
   7  -2   1   34.40    7.80
   7  -2   1   51.29    5.70
   7  -2   1   63.69   13.80
   7  -2   1   59.59   14.10
   7  -2   1   59.59    9.20
  -8   2  -1  369.46   31.90
  -8   2  -1  350.96   20.70
  -8   2  -1  341.47   17.10
  -8   2  -1  323.67   22.20
  -8   2  -1  343.37   27.70
   8  -2   1  352.96   20.50
   8  -2   1  338.17   20.70
   8  -2   1  351.46   13.50
   8  -2   1  341.57   28.20
   8  -2   1  410.66   29.40
  -9   2  -1    0.50    9.60
  -9   2  -1   22.30   11.90
  -9   2  -1   27.20    5.20
  -9   2  -1   16.80    8.30
   9  -2   1   15.80    7.10
   9  -2   1   14.70    6.80
   9  -2   1   15.80   10.50
 -10   2  -1  385.26   34.40
 -10   2  -1  479.35   40.50
 -10   2  -1  374.76   26.60
  10  -2   1  382.36   24.20
  10  -2   1  426.96   25.20
  10  -2   1  455.55   35.50
 -11   2  -1  310.67   39.10
 -11   2  -1  191.78   33.20
  11  -2   1  219.58   32.70
  11  -2   1  213.68   21.80
 -12   2  -1   72.79   25.30
 -12   2  -1   62.69   20.90
 -12   2  -1   65.79   16.00
  12  -2   1   65.09   13.40
  12  -2   1   37.10   16.60
  12   1  -1   46.70   11.80
  12   1  -1   63.59   19.40
  12   1  -1   58.49    9.40
 -12  -1   1   56.99   14.70
 -12  -1   1   41.40   18.50
 -12  -1   1   17.40   16.10
  11   1  -1    1.90    8.40
  11   1  -1    9.50    5.30
  11   1  -1    3.40    6.30
 -11  -1   1    1.70   11.80
 -11  -1   1    3.60   11.90
  10   1  -1    1.70    6.10
  10   1  -1    8.60    9.70
  10   1  -1   20.90    8.40
  10   1  -1   28.10    6.70
 -10  -1   1    4.00    9.00
 -10  -1   1   13.60    8.60
 -10  -1   1   12.90   11.80
   9   1  -1    3.40    5.60
   9   1  -1   -0.10    4.30
   9   1  -1    3.60    2.90
   9   1  -1    1.10    5.00
   9   1  -1   -6.00    6.70
   9   1  -1   -1.10    3.20
  -9  -1   1   -3.50    7.90
  -9  -1   1   -0.40    6.00
  -9  -1   1    5.30   10.40
   8   1  -1   19.50    3.90
   8   1  -1   13.00    8.50
   8   1  -1   14.10    4.80
   8   1  -1   37.00    8.60
   8   1  -1   20.80    5.50
   8   1  -1   13.10    6.60
   8   1  -1   13.60    9.80
  -8  -1   1   16.40    7.90
  -8  -1   1   -1.60    8.50
  -8  -1   1   17.30   10.70
  -8  -1   1   16.60    5.00
  -8  -1   1   26.20    7.50
   7   1  -1    0.30    4.10
   7   1  -1    7.10    3.40
   7   1  -1   12.60    7.30
   7   1  -1    9.40    5.10
  -7  -1   1   13.80    8.80
  -7  -1   1    5.20    4.40
  -7  -1   1    2.40    4.80
  -7  -1   1    7.90    8.00
   6   1  -1  299.37   12.80
   6   1  -1  282.27   16.30
   6   1  -1  280.57   21.60
   6   1  -1  287.17   16.00
   6   1  -1  287.27   21.10
  -6  -1   1  286.07   11.80
  -6  -1   1  327.77   23.10
  -6  -1   1  289.37   13.90
  -6  -1   1  284.17   16.00
  -6  -1   1  265.07   22.70
  -6  -1   1  315.57   18.00
   5   1  -1  485.65   20.10
   5   1  -1  442.06   24.90
   5   1  -1  439.56   25.30
   5   1  -1  474.15   20.30
   5   1  -1  482.25   16.00
  -5  -1   1  408.56   18.80
  -5  -1   1  470.85   21.00
  -5  -1   1  457.05   25.60
  -5  -1   1  497.85   28.00
  -5  -1   1  471.75   17.40
  -5  -1   1  458.85   15.20
   4   1  -1 1100.19   33.90
   4   1  -1 1047.70   38.90
   4   1  -1 1152.18   40.80
   4   1  -1 1094.99   33.60
   4   1  -1 1113.29   29.60
  -4  -1   1 1105.09   30.90
  -4  -1   1 1161.18   40.70
  -4  -1   1 1108.59   33.60
  -4  -1   1 1123.49   41.60
  -4  -1   1 1079.09   29.00
  -4  -1   1 1153.98   35.10
   3   1  -1    5.00    4.20
   3   1  -1    9.60    2.10
   3   1  -1    9.30    4.80
   3   1  -1    6.90    3.00
   3   1  -1   12.70    3.50
  -3  -1   1    9.50    3.50
  -3  -1   1   15.90    3.00
  -3  -1   1    6.10    2.80
  -3  -1   1    9.10    4.60
  -3  -1   1    7.90    4.80
   2   1  -1 2047.10   50.69
   2   1  -1 2085.29   55.49
   2   1  -1 2060.49   55.09
   2   1  -1 2038.00   48.70
   2   1  -1 2026.20   51.19
  -2  -1   1 2007.50   55.49
  -2  -1   1 2024.90   51.39
  -2  -1   1 2042.00   48.70
  -2  -1   1 2067.59   50.69
  -2  -1   1 2010.40   54.79
   1   1  -1 1921.01   48.50
   1   1  -1 1979.70   48.80
   1   1  -1 1898.61   45.80
  -1  -1   1 1918.41   46.30
  -1  -1   1 1931.61   48.60
  -1  -1   1 1841.62   48.40
  -1   1  -1 2285.47   57.19
  -1   1  -1 2300.67   54.09
  -1   1  -1 2264.27   56.19
  -1   1  -1 2266.97   52.79
   1  -1   1 2319.47   57.09
   1  -1   1 2277.77   54.09
  -2   1  -1 2611.24   62.29
  -2   1  -1 2613.24   69.09
  -2   1  -1 2653.53   61.79
  -2   1  -1 2632.64   64.49
  -2   1  -1 2519.35   67.69
  -2   1  -1 2694.33   64.19
   2  -1   1 2683.93   61.19
   2  -1   1 2643.64   68.99
   2  -1   1 2671.43   64.29
   2  -1   1 2638.34   63.99
  -3   1  -1   44.50    4.80
  -3   1  -1   35.10    5.00
  -3   1  -1   36.90    5.00
  -3   1  -1   29.90    6.90
   3  -1   1   31.40    4.40
   3  -1   1   44.40    5.60
   3  -1   1   37.50    6.80
   3  -1   1   42.40    7.60
   3  -1   1   44.10    3.20
  -4   1  -1    7.90    6.00
  -4   1  -1    4.50    5.20
  -4   1  -1    5.70    3.30
  -4   1  -1    6.30    2.50
  -4   1  -1   17.00    4.80
   4  -1   1    9.30    3.10
   4  -1   1    9.70    5.90
   4  -1   1   10.40    2.40
   4  -1   1    2.40    4.50
   4  -1   1   12.90    4.20
   4  -1   1   11.50    3.90
  -5   1  -1  579.54   28.30
  -5   1  -1  560.64   20.80
  -5   1  -1  597.04   23.80
  -5   1  -1  543.65   22.00
  -5   1  -1  550.94   18.30
  -5   1  -1  557.34   30.10
   5  -1   1  554.74   28.60
   5  -1   1  531.55   22.90
   5  -1   1  562.24   22.10
   5  -1   1  580.84   17.00
   5  -1   1  573.54   18.90
   5  -1   1  557.74   27.90
  -6   1  -1   70.69   14.20
  -6   1  -1   63.19    8.80
  -6   1  -1   65.89   12.30
  -6   1  -1   67.49    9.80
  -6   1  -1   67.29    6.00
   6  -1   1   72.19    9.30
   6  -1   1   58.09   11.80
   6  -1   1   60.29    8.40
   6  -1   1   56.09    4.70
   6  -1   1   57.69   12.40
   6  -1   1   61.59    6.70
  -7   1  -1    2.10    4.80
  -7   1  -1   14.60    5.30
  -7   1  -1    3.50    3.40
  -7   1  -1   15.30    8.20
  -7   1  -1    3.60    2.70
  -7   1  -1   15.60    8.90
   7  -1   1   14.40    5.70
   7  -1   1    7.60    6.70
   7  -1   1    1.60    4.10
   7  -1   1    6.30    6.80
   7  -1   1    5.00    3.70
  -8   1  -1    5.20    2.90
  -8   1  -1    4.60    5.00
  -8   1  -1   13.20    7.10
  -8   1  -1    7.30    8.80
  -8   1  -1   12.90   10.30
   8  -1   1   -3.10    5.40
   8  -1   1   -1.50    4.70
   8  -1   1   11.60    5.00
   8  -1   1    0.20    4.60
   8  -1   1    5.60    7.40
  -9   1  -1  340.17   30.00
  -9   1  -1  350.06   24.10
  -9   1  -1  360.76   39.20
  -9   1  -1  320.37   15.50
   9  -1   1  342.27   16.80
   9  -1   1  313.37   20.60
   9  -1   1  295.67   20.10
   9  -1   1  381.96   30.60
 -10   1  -1  192.48   29.60
 -10   1  -1  154.48   25.40
 -10   1  -1  191.28   22.40
  10  -1   1  195.78   13.40
  10  -1   1  173.28   25.40
  10  -1   1  179.08   19.10
  10  -1   1  151.48   17.30
 -11   1  -1  139.79   26.10
  11  -1   1  196.68   20.40
  11  -1   1  199.28   29.50
 -12   1  -1   46.10   14.50
 -12   1  -1   42.60   18.90
 -12   1  -1   50.99   19.60
  12  -1   1   58.59   19.40
  12  -1   1   31.10   10.20
  12   0  -1  122.89   26.30
  12   0  -1  139.99   19.40
 -12   0   1  107.29   19.30
 -12   0   1  150.18   32.50
  11   0  -1   80.99   20.40
  11   0  -1  102.99   15.50
  11   0  -1  124.59   11.20
 -11   0   1  146.49   23.00
 -11   0   1  117.49   24.90
 -11   0   1   87.79   24.00
  10   0  -1    8.30    4.60
  10   0  -1    1.90    3.40
  10   0  -1    6.80    3.20
  10   0  -1    6.80    6.50
  10   0  -1   -2.30    7.90
  10   0  -1    0.00    6.70
 -10   0   1    4.00   10.10
 -10   0   1   15.90    9.30
 -10   0   1    4.20    9.20
   9   0  -1  164.88   11.20
   9   0  -1  193.88   11.70
   9   0  -1  183.68   25.50
   9   0  -1  175.18   24.70
   9   0  -1  189.98   18.80
   9   0  -1  172.58   18.10
  -9   0   1  188.08   29.10
  -9   0   1  170.38   19.50
  -9   0   1  124.09   21.60
   8   0  -1   43.80    9.10
   8   0  -1   61.19   14.60
   8   0  -1   49.30    7.20
   8   0  -1   49.90    9.60
   8   0  -1   59.29    7.30
   8   0  -1   45.90   13.20
  -8   0   1   42.00    5.70
  -8   0   1   35.10    8.10
  -8   0   1   53.69   15.50
  -8   0   1   42.00    7.60
  -8   0   1   37.20    9.50
   7   0  -1  314.77   18.30
   7   0  -1  327.07   13.80
   7   0  -1  336.47   18.80
   7   0  -1  369.46   26.30
   7   0  -1  331.67   25.10
   7   0  -1  320.77   15.40
  -7   0   1  324.37   18.20
  -7   0   1  326.37   25.20
  -7   0   1  331.67   27.80
  -7   0   1  305.17   15.30
  -7   0   1  284.37   18.80
  -7   0   1  295.37   12.40
   6   0  -1  134.69   17.60
   6   0  -1  138.09    8.20
   6   0  -1  151.18   19.20
   6   0  -1  144.39   11.60
   6   0  -1  137.59   11.30
   6   0  -1  135.59    9.50
  -6   0   1  190.08   21.80
  -6   0   1  130.99    9.10
  -6   0   1  143.89   14.50
  -6   0   1  138.99   19.20
  -6   0   1  140.49   11.10
  -6   0   1  129.39    7.20
   5   0  -1  492.75   15.70
   5   0  -1  460.95   26.30
   5   0  -1  480.25   20.50
   5   0  -1  443.16   19.70
  -5   0   1  490.65   17.40
  -5   0   1  457.95   14.90
  -5   0   1  464.75   27.30
  -5   0   1  473.35   19.90
  -5   0   1  483.35   26.10
  -5   0   1  464.35   21.00
   4   0  -1  515.95   20.30
   4   0  -1  542.65   24.90
   4   0  -1  573.24   26.50
   4   0  -1  533.75   20.10
   4   0  -1  542.65   16.00
  -4   0   1  522.35   19.80
  -4   0   1  572.64   21.40
  -4   0   1  539.35   25.30
  -4   0   1  540.35   15.70
   3   0  -1    5.50    3.10
   3   0  -1   -0.50    3.40
   3   0  -1    4.90    2.80
   3   0  -1    1.60    1.40
   3   0  -1    6.40    4.70
  -3   0   1    1.90    2.60
  -3   0   1   -0.20    2.30
  -3   0   1    2.10    4.20
  -3   0   1    2.70    1.30
  -3   0   1   -0.10    3.50
   2   0  -1 5787.72  141.69
  -2   0   1 5985.90  141.19
  -2   0   1 5852.61  142.19
   1   0  -1 1747.63   43.50
   1   0  -1 1585.04   43.50
  -1   0   1 1799.72   43.80
  -1   0   1 1772.92   41.30
  -1   0   1 1714.13   44.50
  -1   0  -1  342.87   11.70
  -1   0  -1  365.26    9.70
  -1   0  -1  360.66   10.70
  -1   0  -1  341.27   11.10
  -1   0  -1  348.57    9.40
  -1   0  -1  345.37    9.90
   1   0   1  352.46    9.50
   1   0   1  339.67   10.50
   1   0   1  334.27    9.30
   1   0   1  345.47   10.00
   1   0   1  347.57   11.60
  -2   0  -1   67.89    5.00
  -2   0  -1   68.09    5.10
  -2   0  -1   73.39    3.30
  -2   0  -1   75.69    4.40
  -2   0  -1   63.99    7.40
  -2   0  -1   80.19    7.20
  -2   0  -1   75.49    5.00
   2   0   1   73.39    4.50
   2   0   1   73.99    4.80
   2   0   1   73.09    3.10
   2   0   1   79.89    8.10
   2   0   1   72.09    5.00
  -3   0  -1 1058.59   36.10
  -3   0  -1 1060.49   31.00
  -3   0  -1 1100.39   35.40
  -3   0  -1 1077.89   30.30
  -3   0  -1 1039.60   28.30
  -3   0  -1 1059.09   30.10
   3   0   1 1049.20   28.60
   3   0   1 1069.39   35.20
   3   0   1 1066.89   30.20
   3   0   1 1091.29   30.00
   3   0   1 1056.19   35.40
  -4   0  -1  112.39    9.20
  -4   0  -1  134.69   15.40
  -4   0  -1  131.29    8.60
  -4   0  -1  119.59    7.00
  -4   0  -1  135.69    9.10
  -4   0  -1  114.59   13.20
   4   0   1  120.39    8.70
   4   0   1  121.79    7.40
   4   0   1  118.29   15.90
   4   0   1  121.09    8.60
   4   0   1  134.79   13.80
  -5   0  -1  815.62   35.40
  -5   0  -1  833.52   27.90
  -5   0  -1  853.21   30.30
  -5   0  -1  858.01   29.10
  -5   0  -1  858.41   38.10
  -5   0  -1  798.12   25.30
   5   0   1  864.21   36.50
   5   0   1  856.31   28.80
   5   0   1  846.22   26.20
   5   0   1  876.31   36.10
   5   0   1  911.51   29.10
  -6   0  -1  344.87   19.10
  -6   0  -1  333.67   23.20
  -6   0  -1  346.77   29.30
  -6   0  -1  358.76   17.70
  -6   0  -1  344.07   19.00
  -6   0  -1  313.87   13.70
   6   0   1  323.57   14.60
   6   0   1  335.07   17.20
   6   0   1  392.46   24.40
   6   0   1  353.76   23.50
   6   0   1  358.96   17.50
  -7   0  -1  114.59   10.20
  -7   0  -1  131.19   13.60
  -7   0  -1  106.59    8.00
  -7   0  -1  120.59   14.70
  -7   0  -1  115.29   17.80
  -7   0  -1   87.69   16.50
   7   0   1  101.49   11.90
   7   0   1  103.49   16.00
   7   0   1  110.29    9.30
   7   0   1  118.89   12.60
   7   0   1  104.09   16.60
  -8   0  -1   12.30    9.90
  -8   0  -1   14.40    6.30
  -8   0  -1   28.70   12.60
  -8   0  -1   12.20    4.10
  -8   0  -1   13.10    6.70
   8   0   1   17.30   10.60
   8   0   1   15.40    6.30
   8   0   1   11.30    8.20
   8   0   1   18.70    6.40
   8   0   1   16.20    5.30
  -9   0  -1   61.89   16.00
  -9   0  -1   51.29   16.50
  -9   0  -1   49.30   11.20
   9   0   1   53.29    8.10
   9   0   1   36.60    9.00
   9   0   1   45.90    9.80
   9   0   1   60.49   15.20
 -10   0  -1   40.60   11.90
 -10   0  -1   28.70   14.90
  10   0   1   37.70    7.90
  10   0   1   38.60   10.00
  10   0   1   16.20    7.50
  10   0   1   14.90   10.50
 -11   0  -1   40.60   17.70
 -11   0  -1   62.29   21.20
  11   0   1   29.70   13.50
  11   0   1   56.39    9.20
  11   0   1   54.59   11.30
  12  -1  -1   42.40   12.30
  12  -1  -1   43.10   18.10
 -12   1   1   23.30   15.70
 -12   1   1   73.69   16.40
 -12   1   1   46.00   20.30
  11  -1  -1  109.49   16.30
  11  -1  -1  101.59   22.30
  11  -1  -1   96.29    8.60
 -11   1   1  115.59   24.60
 -11   1   1  104.39   19.90
 -11   1   1   92.19   24.20
  10  -1  -1  192.88   27.20
  10  -1  -1  152.08   17.70
  10  -1  -1  168.38   11.50
 -10   1   1  133.19   19.20
 -10   1   1  159.68   26.40
 -10   1   1  188.98   29.70
   9  -1  -1   75.09   12.20
   9  -1  -1  156.78   23.90
   9  -1  -1  130.89    9.40
   9  -1  -1  135.49   16.60
   9  -1  -1  120.29   20.40
   9  -1  -1  136.09   10.60
  -9   1   1  127.99   23.50
  -9   1   1   85.19   14.30
  -9   1   1  112.39    7.90
  -9   1   1  136.29   23.70
   8  -1  -1    4.70    7.30
   8  -1  -1   10.50    6.30
   8  -1  -1   23.50    4.80
   8  -1  -1   17.90    6.90
   8  -1  -1   -3.00    6.60
   8  -1  -1    7.80    4.00
  -8   1   1   22.40   11.40
  -8   1   1   12.80    3.50
  -8   1   1   16.40   11.20
  -8   1   1   12.40    6.80
  -8   1   1   16.00    6.30
  -8   1   1   16.60    5.30
   7  -1  -1   26.10    7.40
   7  -1  -1   21.70    9.00
   7  -1  -1   32.90    7.30
   7  -1  -1   13.50    8.20
   7  -1  -1   31.50    4.80
   7  -1  -1   19.20    4.90
  -7   1   1   16.30    9.00
  -7   1   1   22.40    6.50
  -7   1   1   27.10    4.20
  -7   1   1   28.60    7.80
  -7   1   1   37.70   11.20
  -7   1   1   28.40    6.00
   6  -1  -1   80.59    6.00
   6  -1  -1   76.89   10.60
   6  -1  -1   61.19   12.50
   6  -1  -1   78.89    8.80
   6  -1  -1  102.99   16.30
   6  -1  -1   72.99    9.70
  -6   1   1   86.49   10.40
  -6   1   1   74.49    5.40
  -6   1   1   77.59   10.80
  -6   1   1   93.19   15.90
  -6   1   1   73.29   13.10
   5  -1  -1  189.08   11.40
   5  -1  -1  196.98   16.80
   5  -1  -1  218.48   13.20
   5  -1  -1  191.68   12.70
   5  -1  -1  200.08    8.40
  -5   1   1  207.28   17.20
  -5   1   1  190.18   21.10
  -5   1   1  208.08    8.20
  -5   1   1  186.58   12.20
   4  -1  -1   23.10    4.90
   4  -1  -1   22.60    4.70
   4  -1  -1   25.50    5.20
   4  -1  -1   25.80    3.00
   4  -1  -1   13.70    5.80
   4  -1  -1   15.80    6.40
  -4   1   1   25.80    5.70
  -4   1   1   30.90    5.50
  -4   1   1   27.20    7.20
  -4   1   1   27.80    3.00
  -4   1   1   18.80    7.10
   3  -1  -1   73.39    6.30
   3  -1  -1   79.59   10.60
   3  -1  -1   65.29    9.20
   3  -1  -1   72.79    6.30
   3  -1  -1   66.79    3.50
   3  -1  -1   71.79    3.40
  -3   1   1   74.39    6.10
  -3   1   1   98.39   10.80
  -3   1   1   59.09    6.30
  -3   1   1   55.79    9.00
  -3   1   1   68.29    3.40
   2  -1  -1  151.58    8.10
   2  -1  -1  150.18    7.50
   2  -1  -1  158.48    7.90
   2  -1  -1  148.59    5.60
   2  -1  -1  160.58   10.40
   2  -1  -1  145.49   10.50
  -2   1   1  158.78    7.70
  -2   1   1  156.98    7.90
  -2   1   1  149.09    5.40
  -2   1   1  148.09   10.80
  -2   1   1  155.08    9.80
   1  -1  -1  148.99    7.10
   1  -1  -1  159.08    6.00
   1  -1  -1  154.38    6.00
   1  -1  -1  156.28    8.10
   1  -1  -1  148.49    7.60
   1  -1  -1  152.28    5.50
  -1   1   1  150.38    7.60
  -1   1   1  144.79    7.00
  -1   1   1  153.98    5.90
  -1   1   1  149.39    5.90
  -1   1   1  134.59    7.40
  -1   1   1  150.58    5.40
   0  -1  -1 1122.49   27.50
   0  -1  -1 1115.59   27.70
   0  -1  -1 1138.19   26.50
   0  -1  -1 1165.48   27.90
   0  -1  -1 1137.69   27.30
   0  -1  -1 1111.29   28.50
   0  -1  -1 1071.29   26.80
   0  -1  -1 1139.39   27.60
   0   1   1 1103.39   26.90
   0   1   1 1117.29   27.80
   0   1   1 1105.69   26.50
   0   1   1 1110.09   27.50
   0   1   1 1129.79   27.30
   0   1   1 1097.59   27.40
   0   1   1 1132.99   28.70
   0   1   1 1149.89   27.80
  -1  -1  -1 1275.17   33.60
  -1  -1  -1 1294.87   31.20
  -1  -1  -1 1345.17   33.50
  -1  -1  -1 1275.87   33.70
  -1  -1  -1 1274.87   32.80
  -1  -1  -1 1309.37   31.80
  -1  -1  -1 1279.57   32.00
  -1  -1  -1 1340.97   32.90
  -1  -1  -1 1288.87   31.00
  -1  -1  -1 1295.47   31.30
   1   1   1 1301.77   31.60
   1   1   1 1313.17   30.60
   1   1   1 1311.47   33.40
   1   1   1 1308.57   33.10
   1   1   1 1302.87   31.10
   1   1   1 1328.37   30.60
   1   1   1 1298.27   33.40
  -2  -1  -1 1968.20   49.40
  -2  -1  -1 1946.71   52.89
  -2  -1  -1 1918.81   49.00
  -2  -1  -1 2022.70   47.00
  -2  -1  -1 1977.20   48.40
  -2  -1  -1 1952.30   52.29
  -2  -1  -1 1931.31   48.70
   2   1   1 1904.81   51.99
   2   1   1 2065.89   50.39
   2   1   1 1946.01   49.50
   2   1   1 1974.60   45.80
   2   1   1 1945.21   47.80
   2   1   1 1986.60   47.80
  -3  -1  -1   27.30    2.80
  -3  -1  -1   25.40    4.50
  -3  -1  -1   28.70    4.70
  -3  -1  -1   23.50    3.50
  -3  -1  -1   25.70    4.20
  -3  -1  -1   18.90    5.40
  -3  -1  -1   16.00    5.70
   3   1   1   29.30    4.20
   3   1   1   21.10    5.60
   3   1   1   27.90    3.90
   3   1   1   20.50    4.10
   3   1   1   22.10    3.80
  -4  -1  -1 2639.24   68.79
  -4  -1  -1 2858.31   71.89
  -4  -1  -1 2832.82   72.89
  -4  -1  -1 2931.81   79.69
  -4  -1  -1 2839.62   65.79
  -4  -1  -1 2779.62   71.49
  -4  -1  -1 2712.43   80.49
   4   1   1 2845.82   70.89
   4   1   1 2847.02   69.69
   4   1   1 2772.52   78.69
   4   1   1 2713.23   82.39
   4   1   1 2770.92   70.89
   4   1   1 2804.52   71.29
  -5  -1  -1    6.80    3.60
  -5  -1  -1   10.80    3.20
  -5  -1  -1   10.90    6.90
  -5  -1  -1    4.70    5.50
  -5  -1  -1    5.50    3.60
  -5  -1  -1    1.30    3.60
   5   1   1   -0.40    3.00
   5   1   1    7.70    3.90
   5   1   1    0.30    4.50
   5   1   1    5.40    3.40
  -6  -1  -1  446.36   21.70
  -6  -1  -1  411.16   18.80
  -6  -1  -1  423.46   16.50
  -6  -1  -1  429.06   19.90
  -6  -1  -1  467.15   28.80
  -6  -1  -1  415.86   25.90
   6   1   1  417.16   25.50
   6   1   1  382.16   24.70
   6   1   1  411.56   18.90
   6   1   1  464.25   18.10
   6   1   1  457.45   19.70
  -7  -1  -1  445.36   22.00
  -7  -1  -1  498.85   33.00
  -7  -1  -1  509.55   24.10
  -7  -1  -1  443.76   17.90
  -7  -1  -1  456.05   29.30
  -7  -1  -1  440.26   23.60
   7   1   1  460.45   19.50
   7   1   1  458.95   21.40
   7   1   1  481.15   21.70
   7   1   1  410.36   27.90
   7   1   1  464.05   29.10
  -8  -1  -1    8.50    5.40
  -8  -1  -1    4.70    6.10
  -8  -1  -1    6.70    3.70
  -8  -1  -1   19.30    9.60
  -8  -1  -1    6.50    9.60
   8   1   1   14.60    6.30
   8   1   1   15.90    5.80
   8   1   1    4.80    4.90
   8   1   1    8.60    8.80
   8   1   1   13.30    8.90
  -9  -1  -1  326.67   34.00
  -9  -1  -1  324.97   23.70
  -9  -1  -1  389.26   34.00
   9   1   1  338.57   20.50
   9   1   1  354.16   20.60
   9   1   1  351.26   29.50
   9   1   1  348.97   18.40
 -10  -1  -1    3.00    7.30
 -10  -1  -1   -0.80   10.80
 -10  -1  -1   -4.30    8.00
  10   1   1    7.20    8.50
  10   1   1    4.40    5.40
  10   1   1   15.70   10.40
  10   1   1    8.30    6.50
 -11  -1  -1    7.80   14.70
 -11  -1  -1   10.30   13.00
 -11  -1  -1   18.90   15.70
  11   1   1   -1.30    7.40
  11   1   1    2.40    6.40
  11   1   1    7.60    5.70
  11   1   1    7.20   10.90
  12  -2  -1  313.17   39.70
  12  -2  -1  326.07   15.50
  12  -2  -1  362.76   37.50
 -12   2   1  329.17   46.70
 -12   2   1  370.46   29.60
  11  -2  -1  203.08   30.40
  11  -2  -1  174.28   20.40
  11  -2  -1  191.38   12.40
 -11   2   1  172.98   29.50
 -11   2   1  135.39   25.10
 -11   2   1  208.18   34.40
  10  -2  -1    4.90    4.10
  10  -2  -1   11.70    6.90
  10  -2  -1   -7.10    8.30
 -10   2   1    0.70   10.30
 -10   2   1   10.60   10.90
 -10   2   1    2.20    7.50
   9  -2  -1  744.53   44.00
   9  -2  -1  647.04   42.30
   9  -2  -1  680.83   32.40
   9  -2  -1  726.53   27.00
   9  -2  -1  709.33   33.20
  -9   2   1  686.63   46.00
  -9   2   1  718.33   43.40
  -9   2   1  681.03   22.70
  -9   2   1  736.53   35.20
   8  -2  -1  124.89   20.60
   8  -2  -1  147.59   16.60
   8  -2  -1  141.59   11.20
   8  -2  -1  130.29   15.50
   8  -2  -1  178.28   24.00
  -8   2   1  145.69   22.80
  -8   2   1  140.09   20.00
  -8   2   1  174.98   17.30
  -8   2   1  158.98   18.40
  -8   2   1  147.09    8.30
   7  -2  -1 1932.91   71.69
   7  -2  -1 1947.91   59.99
   7  -2  -1 1886.41   59.59
   7  -2  -1 1985.10   55.99
   7  -2  -1 1799.92   69.19
  -7   2   1 2058.29   62.29
  -7   2   1 2069.89   75.89
  -7   2   1 1859.61   58.89
  -7   2   1 1943.01   49.70
  -7   2   1 2010.50   71.09
   6  -2  -1    7.60    4.60
   6  -2  -1   18.70    7.70
   6  -2  -1    6.80    7.00
   6  -2  -1   12.30    5.40
   6  -2  -1   10.70    4.20
  -6   2   1   -0.30    5.00
  -6   2   1   10.80    5.20
  -6   2   1   14.20    2.90
  -6   2   1   11.20    8.10
  -6   2   1   16.70    5.50
   5  -2  -1  122.29    5.40
   5  -2  -1  115.99    9.40
   5  -2  -1   89.49   10.00
   5  -2  -1  120.09   15.50
   5  -2  -1   94.49   14.10
   5  -2  -1  132.29   12.60
  -5   2   1  109.19   11.00
  -5   2   1  118.49   15.50
  -5   2   1  113.49    5.90
  -5   2   1  123.19   17.10
  -5   2   1  116.69   12.00
   4  -2  -1   16.60    6.10
   4  -2  -1   17.20    6.70
   4  -2  -1   11.90    4.10
   4  -2  -1   15.90    2.50
   4  -2  -1   14.80    4.10
   4  -2  -1   10.10    4.10
  -4   2   1   15.70    2.30
  -4   2   1   19.60    6.50
  -4   2   1   13.70    4.70
  -4   2   1   13.60    4.30
  -4   2   1   10.50    6.90
   3  -2  -1  992.00   26.00
   3  -2  -1 1032.90   35.80
   3  -2  -1  983.50   30.10
   3  -2  -1 1015.80   30.80
   3  -2  -1 1025.60   30.70
  -3   2   1  973.00   30.90
  -3   2   1 1082.99   30.50
  -3   2   1 1036.60   36.80
  -3   2   1  983.10   35.20
   2  -2  -1   53.29    3.70
   2  -2  -1   45.40    5.00
   2  -2  -1   71.29    7.40
   2  -2  -1   58.39    8.20
   2  -2  -1   44.70    7.00
   2  -2  -1   50.49    5.50
  -2   2   1   60.59    5.40
  -2   2   1   61.79    5.10
  -2   2   1   51.49    5.80
  -2   2   1   58.19    8.40
  -2   2   1   57.59    7.80
   1  -2  -1  680.63   17.20
   1  -2  -1  655.33   18.30
   1  -2  -1  662.83   18.00
   1  -2  -1  679.43   22.10
   1  -2  -1  649.93   20.30
   1  -2  -1  634.24   18.00
   1  -2  -1  665.73   18.70
   1  -2  -1  670.63   21.30
  -1   2   1  666.73   21.20
  -1   2   1  662.43   20.70
  -1   2   1  650.73   18.30
  -1   2   1  662.13   16.10
  -1   2   1  661.23   18.00
  -1   2   1  643.24   18.00
   0  -2  -1  507.15   15.80
   0  -2  -1  520.15   15.10
   0  -2  -1  495.95   16.00
   0  -2  -1  502.95   13.70
   0  -2  -1  522.85   13.10
   0  -2  -1  496.55   13.40
   0  -2  -1  507.85   13.90
   0  -2  -1  491.05   16.50
   0   2   1  501.05   14.40
   0   2   1  504.15   16.00
   0   2   1  516.35   15.30
   0   2   1  500.05   13.20
   0   2   1  514.75   13.50
   0   2   1  509.25   15.90
  -1  -2  -1  342.27   12.40
  -1  -2  -1  336.27   10.60
  -1  -2  -1  344.87   11.00
  -1  -2  -1  326.37   11.30
  -1  -2  -1  351.66    9.60
  -1  -2  -1  352.46   13.60
  -1  -2  -1  363.66   13.30
  -1  -2  -1  326.67   10.20
   1   2   1  348.57    9.60
   1   2   1  339.87    9.80
   1   2   1  343.77   13.00
   1   2   1  347.97   11.50
   1   2   1  341.47   13.10
   1   2   1  337.67    9.70
   1   2   1  337.07   11.80
  -2  -2  -1   16.70    2.90
  -2  -2  -1   11.80    2.70
  -2  -2  -1    9.30    2.40
  -2  -2  -1   12.10    2.90
  -2  -2  -1   13.40    4.50
  -2  -2  -1    6.90    2.50
  -2  -2  -1   13.60    4.30
  -2  -2  -1   10.00    2.60
  -2  -2  -1   16.60    2.20
   2   2   1   12.40    2.50
   2   2   1   12.10    2.30
   2   2   1   18.30    4.50
   2   2   1   11.60    2.40
   2   2   1   11.50    2.50
   2   2   1   14.40    2.20
  -3  -2  -1 2775.82   74.49
  -3  -2  -1 2702.33   67.79
  -3  -2  -1 2672.63   66.69
  -3  -2  -1 2814.32   65.39
  -3  -2  -1 2821.72   63.99
  -3  -2  -1 2678.43   74.79
  -3  -2  -1 2674.33   68.49
  -3  -2  -1 2742.83   68.79
   3   2   1 2584.04   72.69
   3   2   1 2748.02   66.89
   3   2   1 2690.13   67.39
   3   2   1 2695.53   68.99
   3   2   1 2749.62   66.99
   3   2   1 2733.73   64.29
  -4  -2  -1   64.59    5.70
  -4  -2  -1   64.49   10.40
  -4  -2  -1   47.80    6.20
  -4  -2  -1   72.79    8.60
  -4  -2  -1   75.39    7.70
  -4  -2  -1   54.59   10.00
  -4  -2  -1   60.49    4.60
   4   2   1   85.79    9.70
   4   2   1   67.69    6.90
   4   2   1   72.09    7.40
   4   2   1   68.29   10.40
   4   2   1   63.39    6.90
   4   2   1   80.29   11.00
  -5  -2  -1  557.24   16.50
  -5  -2  -1  549.65   22.90
  -5  -2  -1  536.55   29.20
  -5  -2  -1  587.04   28.00
  -5  -2  -1  557.64   21.40
  -5  -2  -1  525.75   21.20
  -5  -2  -1  495.65   18.50
   5   2   1  540.65   19.90
   5   2   1  557.64   20.80
   5   2   1  547.85   27.00
   5   2   1  546.45   20.40
   5   2   1  526.85   21.20
  -6  -2  -1  209.88   14.80
  -6  -2  -1  216.48   18.30
  -6  -2  -1  169.08   20.40
  -6  -2  -1  180.78   12.70
  -6  -2  -1  172.28   11.80
   6   2   1  185.08   11.60
   6   2   1  194.78   17.00
   6   2   1  193.28   17.10
   6   2   1  195.58   12.20
   6   2   1  192.68   12.40
  -7  -2  -1  345.07   16.10
  -7  -2  -1  379.96   20.20
  -7  -2  -1  388.56   22.30
  -7  -2  -1  396.16   29.30
  -7  -2  -1  429.96   28.30
   7   2   1  452.95   28.50
   7   2   1  406.06   27.40
   7   2   1  426.06   19.90
   7   2   1  390.66   18.30
   7   2   1  421.36   19.60
  -8  -2  -1   31.90   11.60
  -8  -2  -1   19.80   11.60
  -8  -2  -1   29.80    7.70
  -8  -2  -1   33.70    9.20
   8   2   1   31.50    7.50
   8   2   1   23.80    9.80
   8   2   1   24.70    7.50
   8   2   1   33.50    7.50
   8   2   1   25.80   17.10
  -9  -2  -1   97.79   15.10
  -9  -2  -1  137.89   25.10
  -9  -2  -1  116.99   21.00
   9   2   1  112.59   13.70
   9   2   1   95.79   12.10
   9   2   1  128.59   13.40
   9   2   1   95.29   18.50
 -10  -2  -1  236.08   31.90
 -10  -2  -1  168.58   28.50
 -10  -2  -1  219.38   24.70
  10   2   1  253.77   18.10
  10   2   1  259.27   31.30
  10   2   1  212.38   15.90
  10   2   1  195.58   16.50
 -11  -2  -1   -0.80    7.60
 -11  -2  -1   38.20   18.20
  11   2   1   31.30    8.10
  11   2   1   21.20   12.50
  11   2   1   30.10    9.10
  11   2   1    7.00    6.80
  12  -3  -1   91.29   16.60
  12  -3  -1   80.39    9.60
  12  -3  -1   74.29   22.50
 -12   3   1   44.70   13.30
 -12   3   1   57.59   22.70
  11  -3  -1  158.48   27.90
  11  -3  -1  118.99   10.70
  11  -3  -1  137.59   19.20
 -11   3   1  102.69   23.80
 -11   3   1  117.29   26.30
  10  -3  -1  298.57   16.80
  10  -3  -1  286.87   22.10
  10  -3  -1  268.17   33.00
 -10   3   1  346.67   41.50
 -10   3   1  269.27   12.70
 -10   3   1  345.87   38.20
 -10   3   1  333.67   24.90
   9  -3  -1   19.20   11.60
   9  -3  -1    3.10    4.20
   9  -3  -1    5.10    9.20
   9  -3  -1   16.10    7.70
   9  -3  -1    3.50    5.60
  -9   3   1   11.80   11.60
  -9   3   1    8.30    7.40
  -9   3   1    2.80    2.60
  -9   3   1    2.20    8.30
   8  -3  -1 1670.93   69.79
   8  -3  -1 1774.22   57.89
   8  -3  -1 1737.53   51.89
   8  -3  -1 1773.92   69.49
   8  -3  -1 1688.43   67.19
  -8   3   1 1617.94   55.69
  -8   3   1 1758.72   68.99
  -8   3   1 1673.83   45.10
  -8   3   1 1833.62   59.69
  -8   3   1 1769.92   73.09
   7  -3  -1  451.95   30.40
   7  -3  -1  503.45   21.40
   7  -3  -1  492.75   32.10
   7  -3  -1  465.75   23.60
   7  -3  -1  467.75   23.50
  -7   3   1  433.16   28.80
  -7   3   1  457.45   15.40
  -7   3   1  443.46   32.00
  -7   3   1  418.06   22.00
  -7   3   1  464.35   24.40
   6  -3  -1  590.14   23.60
   6  -3  -1  586.04   17.20
   6  -3  -1  570.94   31.90
   6  -3  -1  610.44   26.00
   6  -3  -1  608.74   33.80
   6  -3  -1  504.55   24.20
  -6   3   1  586.34   26.60
  -6   3   1  571.04   17.30
  -6   3   1  573.54   24.50
  -6   3   1  577.64   34.10
  -6   3   1  571.24   31.70
   5  -3  -1  609.24   31.50
   5  -3  -1  624.14   30.80
   5  -3  -1  544.85   16.80
   5  -3  -1  571.74   23.70
   5  -3  -1  551.34   23.50
   5  -3  -1  569.04   22.60
  -5   3   1  589.14   31.60
  -5   3   1  539.95   23.50
  -5   3   1  553.74   28.50
  -5   3   1  569.54   23.10
  -5   3   1  562.04   16.40
   4  -3  -1   15.50    7.00
   4  -3  -1   18.70    5.10
   4  -3  -1   21.80    7.00
   4  -3  -1   17.00    3.00
   4  -3  -1   13.40    4.50
   4  -3  -1   14.00    4.40
  -4   3   1   18.70    4.70
  -4   3   1   19.50    2.60
  -4   3   1   18.30    6.90
  -4   3   1    6.10    6.00
  -4   3   1   24.80    5.90
  -4   3   1   11.20    4.60
   3  -3  -1  925.51   34.20
   3  -3  -1  976.50   30.20
   3  -3  -1  943.81   35.70
   3  -3  -1  923.91   29.20
   3  -3  -1  929.41   29.10
   3  -3  -1  909.51   25.10
  -3   3   1  975.20   36.20
  -3   3   1  898.11   28.40
  -3   3   1  920.41   30.50
  -3   3   1  916.01   34.10
  -3   3   1  950.10   29.10
   2  -3  -1  211.98   10.10
   2  -3  -1  225.08   11.30
   2  -3  -1  210.58   13.20
   2  -3  -1  224.78   10.40
   2  -3  -1  213.38   13.90
  -2   3   1  204.88   12.80
  -2   3   1  214.48    9.50
  -2   3   1  221.38   14.00
  -2   3   1  230.58   11.70
  -2   3   1  225.08   10.10
  -2   3   1  199.58    9.60
   1  -3  -1  112.59    6.60
   1  -3  -1  118.09    8.70
   1  -3  -1  115.99    9.50
   1  -3  -1  117.79    5.00
   1  -3  -1  114.49    6.20
   1  -3  -1  107.99    7.40
   1  -3  -1  104.69    5.70
  -1   3   1  104.69    7.50
  -1   3   1  114.59    8.70
  -1   3   1  123.89    5.90
  -1   3   1  121.09    6.50
  -1   3   1  114.79    4.30
  -1   3   1  117.69    8.50
  -1   3   1  108.19    6.20
   0  -3  -1  144.29    8.80
   0  -3  -1  145.59    9.50
   0  -3  -1  130.29    6.80
   0  -3  -1  131.99    5.50
   0  -3  -1  132.19    6.10
   0  -3  -1  136.49    4.90
   0  -3  -1  139.49    6.50
   0  -3  -1  121.19    7.30
   0   3   1  123.89    5.60
   0   3   1  139.89    7.90
   0   3   1  129.79    6.40
   0   3   1  130.99    5.60
   0   3   1  133.29    7.20
   0   3   1  130.69    5.90
   0   3   1  143.09    8.50
  -1  -3  -1 3218.88   78.39
  -1  -3  -1 3237.38   77.59
  -1  -3  -1 3276.27   82.19
  -1  -3  -1 3299.97   77.99
  -1  -3  -1 3279.07   79.99
  -1  -3  -1 3242.98   81.39
  -1  -3  -1 3206.38   77.99
  -1  -3  -1 3280.47   77.09
   1   3   1 3308.37   80.79
   1   3   1 3335.87   82.29
   1   3   1 3283.67   76.49
   1   3   1 3308.77   79.29
   1   3   1 3182.78   77.69
   1   3   1 3169.98   82.59
   1   3   1 3172.48   81.09
   1   3   1 3211.68   76.09
   1   3   1 3352.46   75.29
  -2  -3  -1  694.63   25.20
  -2  -3  -1  698.03   19.80
  -2  -3  -1  678.93   20.40
  -2  -3  -1  712.53   25.60
  -2  -3  -1  684.03   21.10
  -2  -3  -1  686.93   21.20
  -2  -3  -1  710.53   23.10
   2   3   1  704.73   18.40
   2   3   1  689.93   19.60
   2   3   1  676.53   22.10
   2   3   1  705.23   24.30
   2   3   1  712.03   20.60
   2   3   1  692.13   19.50
   2   3   1  674.53   20.90
   2   3   1  659.83   27.10
  -3  -3  -1    5.20    4.70
  -3  -3  -1    5.10    4.50
  -3  -3  -1    2.70    2.50
  -3  -3  -1    4.50    2.90
  -3  -3  -1    2.80    2.00
  -3  -3  -1    5.60    2.10
  -3  -3  -1    4.30    3.70
   3   3   1    1.50    2.30
   3   3   1    2.00    1.90
   3   3   1    2.50    2.10
   3   3   1    4.70    2.70
   3   3   1    4.70    3.40
   3   3   1    0.80    2.70
   3   3   1    4.00    4.80
  -4  -3  -1 1629.64   47.90
  -4  -3  -1 1557.14   51.59
  -4  -3  -1 1633.04   55.09
  -4  -3  -1 1717.73   54.49
  -4  -3  -1 1725.83   41.70
  -4  -3  -1 1685.53   43.20
  -4  -3  -1 1655.53   46.60
   4   3   1 1662.23   42.20
   4   3   1 1708.23   47.90
   4   3   1 1659.93   45.90
   4   3   1 1730.93   45.20
   4   3   1 1671.83   45.10
   4   3   1 1709.33   42.60
   4   3   1 1656.63   52.59
  -5  -3  -1   24.30    7.90
  -5  -3  -1   28.50    5.90
  -5  -3  -1   19.10    5.40
  -5  -3  -1   28.40    6.20
  -5  -3  -1   30.60    4.20
   5   3   1   20.40    7.50
   5   3   1   30.50    7.90
   5   3   1   26.70    5.30
   5   3   1   29.80    3.60
   5   3   1   21.40    5.00
   5   3   1   24.90    5.10
   5   3   1   27.90    6.40
  -6  -3  -1   77.79   11.20
  -6  -3  -1   67.89   13.10
  -6  -3  -1   89.09   10.70
  -6  -3  -1   53.39   12.30
  -6  -3  -1   72.19    8.70
  -6  -3  -1   86.19    5.90
   6   3   1   82.79    9.40
   6   3   1   73.79   13.00
   6   3   1   69.69    8.80
   6   3   1   84.19    9.70
   6   3   1  104.19   12.10
  -7  -3  -1 1305.77   46.20
  -7  -3  -1 1148.09   54.69
  -7  -3  -1 1298.37   54.09
  -7  -3  -1 1299.67   43.60
   7   3   1 1302.97   51.59
   7   3   1 1265.97   40.80
   7   3   1 1325.07   41.00
   7   3   1 1272.47   40.80
   7   3   1 1274.57   51.69
  -8  -3  -1   24.60   11.10
  -8  -3  -1   26.40   12.70
  -8  -3  -1   48.20    9.80
  -8  -3  -1   40.10   10.10
   8   3   1   41.60    8.10
   8   3   1   46.20   12.20
  -9  -3  -1  542.75   40.80
  -9  -3  -1  566.84   31.40
  -9  -3  -1  568.04   38.90
   9   3   1  551.74   25.30
   9   3   1  541.05   35.90
   9   3   1  557.54   25.30
   9   3   1  519.35   24.80
 -10  -3  -1   71.79   19.60
 -10  -3  -1   69.69   14.90
  10   3   1   60.79   10.50
  10   3   1   76.49   11.50
  10   3   1   44.80   15.00
  10   3   1   98.49   12.30
 -11  -3  -1  146.99   21.90
 -11  -3  -1  115.79   25.60
 -11  -3  -1   80.39   21.80
  11   3   1  104.79   21.30
  11   3   1  118.09   18.70
  11   3   1  106.99   13.70
  11   3   1  119.49   14.20
  12  -4  -1   60.69   19.70
  12  -4  -1   61.79   14.30
  12  -4  -1   53.89    9.10
 -12   4   1   34.40   12.20
 -12   4   1   68.19   23.60
 -12   4   1   23.00   16.40
  11  -4  -1    6.30   11.50
  11  -4  -1   14.00    6.50
  11  -4  -1    5.60    7.60
 -11   4   1    7.00    4.30
 -11   4   1   -7.20   11.00
 -11   4   1   -0.30    7.50
  10  -4  -1   18.50   13.30
  10  -4  -1    2.20    4.40
  10  -4  -1    9.90    7.60
 -10   4   1   17.10    4.10
 -10   4   1   11.00    7.60
 -10   4   1   11.90   13.00
 -10   4   1   17.20   13.10
   9  -4  -1 1379.06   45.10
   9  -4  -1 1444.96   64.89
   9  -4  -1 1453.65   52.19
   9  -4  -1 1363.66   64.89
  -9   4   1 1437.96   68.79
  -9   4   1 1320.57   62.09
  -9   4   1 1351.66   52.29
  -9   4   1 1303.97   37.50
   8  -4  -1  184.18   13.50
   8  -4  -1  191.78   26.10
   8  -4  -1  168.88   15.10
   8  -4  -1  182.68   19.00
   8  -4  -1  219.08   27.30
  -8   4   1  172.98   18.50
  -8   4   1  200.38   25.40
  -8   4   1  155.18   16.10
  -8   4   1  161.78    8.60
  -8   4   1  171.18   25.60
   7  -4  -1 1491.85   63.09
   7  -4  -1 1503.95   61.79
   7  -4  -1 1572.54   48.70
   7  -4  -1 1597.74   52.39
   7  -4  -1 1559.44   52.09
   7  -4  -1 1600.34   40.20
  -7   4   1 1643.34   53.09
  -7   4   1 1529.15   50.59
  -7   4   1 1520.95   40.40
  -7   4   1 1574.94   66.19
  -7   4   1 1539.15   61.29
   6  -4  -1  306.07   11.70
   6  -4  -1  278.57   17.10
   6  -4  -1  268.67   22.50
   6  -4  -1  309.77   24.10
   6  -4  -1  338.77   17.20
   6  -4  -1  328.27   19.00
  -6   4   1  298.77   25.20
  -6   4   1  301.87   17.30
  -6   4   1  318.07   18.50
  -6   4   1  328.67   23.50
  -6   4   1  304.17   11.10
   5  -4  -1  153.38   12.20
   5  -4  -1  171.18   12.40
   5  -4  -1  175.68   21.20
   5  -4  -1  177.78   19.30
   5  -4  -1  164.48    8.10
   5  -4  -1  178.48   12.20
  -5   4   1  177.68   12.90
  -5   4   1  145.99   17.60
  -5   4   1  124.29   17.30
  -5   4   1  173.28   12.00
  -5   4   1  146.89   12.30
   4  -4  -1 1980.20   65.79
   4  -4  -1 2011.60   56.59
   4  -4  -1 2035.40   50.59
   4  -4  -1 2009.50   56.49
   4  -4  -1 2046.20   64.29
   4  -4  -1 2030.20   56.59
  -4   4   1 2058.69   59.09
  -4   4   1 1878.91   61.59
  -4   4   1 2045.50   56.29
  -4   4   1 1916.81   63.19
  -4   4   1 1956.70   55.39
   3  -4  -1  253.07   16.70
   3  -4  -1  219.78   12.20
   3  -4  -1  239.88   12.30
   3  -4  -1  231.88    9.70
   3  -4  -1  226.98   16.90
   3  -4  -1  219.88   12.70
  -3   4   1  213.98   12.60
  -3   4   1  229.28   17.00
  -3   4   1  215.58   13.20
  -3   4   1  238.38   12.20
  -3   4   1  229.48   11.90
  -3   4   1  252.07   16.60
   2  -4  -1 1829.62   48.00
   2  -4  -1 1748.03   47.90
   2  -4  -1 1795.72   52.89
   2  -4  -1 1743.73   54.29
   2  -4  -1 1760.82   47.20
   2  -4  -1 1760.32   49.30
  -2   4   1 1728.43   49.99
  -2   4   1 1832.42   46.40
  -2   4   1 1783.42   44.00
  -2   4   1 1777.12   47.00
  -2   4   1 1668.73   51.89
  -2   4   1 1756.62   53.99
  -2   4   1 1812.02   47.40
   1  -4  -1 2163.78   61.39
   1  -4  -1 2212.88   54.59
   1  -4  -1 2157.68   52.69
   1  -4  -1 2170.28   57.49
   1  -4  -1 2178.38   55.59
   1  -4  -1 2225.98   60.19
   1  -4  -1 2214.58   54.69
  -1   4   1 2187.28   54.89
  -1   4   1 2202.38   58.59
  -1   4   1 2150.78   53.49
  -1   4   1 2195.28   59.89
  -1   4   1 2147.29   51.69
  -1   4   1 2179.08   60.89
   0  -4  -1  962.60   27.50
   0  -4  -1  984.00   31.90
   0  -4  -1  937.71   26.90
   0  -4  -1  944.91   25.10
   0  -4  -1  965.80   30.60
   0  -4  -1  972.20   23.90
   0  -4  -1  921.21   28.30
   0   4   1  949.31   25.90
   0   4   1  950.00   25.50
   0   4   1  927.81   25.10
   0   4   1  964.90   30.20
   0   4   1  947.61   29.30
   0   4   1  933.21   27.80
  -1  -4  -1  176.28   11.70
  -1  -4  -1  169.98    6.20
  -1  -4  -1  189.48    9.80
  -1  -4  -1  183.78    9.10
  -1  -4  -1  170.78    8.10
  -1  -4  -1  176.78    8.20
  -1  -4  -1  192.48    8.90
  -1  -4  -1  180.58   12.30
   1   4   1  171.98    9.90
   1   4   1  172.98    6.10
   1   4   1  181.58   10.80
   1   4   1  179.78    8.40
   1   4   1  178.28    9.10
   1   4   1  187.88    9.80
   1   4   1  184.68    7.50
   1   4   1  163.88    7.50
  -2  -4  -1    0.30    2.60
  -2  -4  -1    8.90    4.90
  -2  -4  -1    4.90    2.60
  -2  -4  -1    1.80    2.20
  -2  -4  -1    2.00    2.30
  -2  -4  -1    7.10    4.90
  -2  -4  -1    3.70    2.20
  -2  -4  -1    3.20    2.50
   2   4   1    4.70    2.60
   2   4   1    4.70    4.30
   2   4   1    1.60    1.60
   2   4   1    5.30    2.30
   2   4   1    2.50    2.10
   2   4   1    4.10    2.60
   2   4   1    2.40    3.10
  -3  -4  -1   97.59    9.20
  -3  -4  -1   77.19   10.70
  -3  -4  -1   79.19    5.80
  -3  -4  -1   85.99    7.10
  -3  -4  -1   85.79    8.20
  -3  -4  -1  105.59   12.70
  -3  -4  -1   85.39    6.90
   3   4   1   90.49    9.30
   3   4   1   78.49   10.70
   3   4   1   82.59    6.20
   3   4   1   93.49    6.50
   3   4   1   84.29    5.10
   3   4   1   93.09    7.50
   3   4   1   83.19    6.50
  -4  -4  -1  140.39    7.30
  -4  -4  -1  142.99    7.90
  -4  -4  -1  147.49   10.90
  -4  -4  -1  133.39    9.20
  -4  -4  -1  140.19    9.30
  -4  -4  -1  133.99   15.30
  -4  -4  -1  130.59   15.10
   4   4   1  124.49   10.30
   4   4   1  134.69    8.50
   4   4   1  148.29   14.90
   4   4   1  122.29    9.10
   4   4   1  133.29    6.90
   4   4   1  134.29    7.70
   4   4   1  130.89    8.40
  -5  -4  -1  351.56   16.90
  -5  -4  -1  338.77   16.40
  -5  -4  -1  369.26   23.40
  -5  -4  -1  345.87   18.30
  -5  -4  -1  391.46   25.10
  -5  -4  -1  363.96   14.10
   5   4   1  379.46   18.50
   5   4   1  340.17   15.20
   5   4   1  370.06   15.60
   5   4   1  366.76   16.70
   5   4   1  362.66   13.40
   5   4   1  365.66   13.30
   5   4   1  336.77   21.20
  -6  -4  -1   54.29   13.10
  -6  -4  -1   52.19   12.50
  -6  -4  -1   55.29    6.40
  -6  -4  -1   49.99    8.10
  -6  -4  -1   34.50    8.30
   6   4   1   48.50    7.60
   6   4   1   36.40    6.50
   6   4   1   50.59    8.20
   6   4   1   44.30   10.00
   6   4   1   43.20    4.90
   6   4   1   45.40    5.60
   6   4   1   38.50   10.40
  -7  -4  -1  258.67   11.80
  -7  -4  -1  268.27   29.30
  -7  -4  -1  272.17   19.10
  -7  -4  -1  257.27   27.20
  -7  -4  -1  250.27   16.50
   7   4   1  262.87   12.80
   7   4   1  291.67   15.60
   7   4   1  253.67   36.30
   7   4   1  294.07   17.70
   7   4   1  274.77   16.20
   7   4   1  274.87   15.20
   7   4   1  268.47   22.30
  -8  -4  -1   31.90    8.50
  -8  -4  -1   39.10   10.00
  -8  -4  -1   41.40   13.10
  -8  -4  -1   20.10   11.60
   8   4   1   30.70    6.60
   8   4   1   35.10    7.90
   8   4   1   28.80    6.00
   8   4   1   35.60    7.60
  -9  -4  -1   13.50   11.40
  -9  -4  -1   19.50   11.60
  -9  -4  -1   37.70   11.10
   9   4   1   29.70    7.60
   9   4   1   40.00    7.30
   9   4   1   46.70   14.20
   9   4   1   24.30    6.70
   9   4   1   36.50    7.70
 -10  -4  -1  114.59   18.20
 -10  -4  -1  103.79   24.40
 -10  -4  -1   78.59   20.50
  10   4   1   69.79   17.10
  10   4   1  118.39   10.90
  10   4   1   98.19   12.20
  10   4   1  107.99   13.00
  10   4   1  138.49   15.70
 -11  -4  -1   28.20   12.10
 -11  -4  -1    9.70   15.20
 -11  -4  -1    0.40   12.60
  11   4   1   14.70    6.70
  11   4   1   23.80    6.80
  11   4   1   13.60    5.90
  11   4   1   14.10    7.60
  11   4   1    9.20   10.50
  12  -5  -1   24.40   15.70
  12  -5  -1   25.70   10.50
  12  -5  -1   16.80    6.30
 -12   5   1   24.20   17.80
 -12   5   1   29.60   12.30
 -12   5   1   17.50    4.90
  11  -5  -1   64.49   13.50
  11  -5  -1   49.50   18.10
  11  -5  -1   58.59   10.10
 -11   5   1  120.29   27.40
 -11   5   1   91.79   16.90
 -11   5   1   75.49   21.20
 -11   5   1   57.39    6.50
  10  -5  -1   11.10    8.10
  10  -5  -1   17.40    6.30
  10  -5  -1   11.40   11.90
 -10   5   1   20.90   15.00
 -10   5   1    5.50   11.20
 -10   5   1   16.50    3.90
 -10   5   1    0.10    7.00
   9  -5  -1   25.20    6.90
   9  -5  -1   20.60   12.90
   9  -5  -1   29.50    9.70
   9  -5  -1   29.30   13.10
  -9   5   1   22.60    4.30
  -9   5   1   48.60   16.70
  -9   5   1   14.00   10.60
  -9   5   1   14.20    7.80
   8  -5  -1   59.59   11.40
   8  -5  -1   59.09   16.00
   8  -5  -1   75.69   17.20
   8  -5  -1   72.09   10.40
   8  -5  -1   71.69    5.60
   8  -5  -1   45.00    9.70
  -8   5   1   60.19   16.90
  -8   5   1   42.50    9.40
  -8   5   1   55.79    5.30
  -8   5   1   58.99   15.80
  -8   5   1   68.69   11.70
   7  -5  -1   18.50    7.00
   7  -5  -1    6.90    5.10
   7  -5  -1   22.30    4.20
   7  -5  -1   27.20    6.60
   7  -5  -1   16.60    9.50
   7  -5  -1   27.20   11.50
  -7   5   1   16.80    6.10
  -7   5   1    2.50    7.30
  -7   5   1   23.30    7.70
  -7   5   1   18.30    3.40
  -7   5   1   19.90    9.40
   6  -5  -1  197.28   14.00
   6  -5  -1  224.08   15.70
   6  -5  -1  150.28   20.60
   6  -5  -1  182.98   14.40
   6  -5  -1  222.98   23.90
   6  -5  -1  211.48   10.10
  -6   5   1  200.98    8.60
  -6   5   1  236.38   26.70
  -6   5   1  226.08   24.30
  -6   5   1  224.08   15.60
  -6   5   1  211.08   15.60
  -6   5   1  202.78   14.50
  -6   5   1  233.88   26.40
   5  -5  -1  345.07   18.10
   5  -5  -1  346.37   18.60
   5  -5  -1  365.76   25.60
   5  -5  -1  320.07   17.30
   5  -5  -1  330.27   13.20
   5  -5  -1  386.86   24.80
  -5   5   1  298.07   21.30
  -5   5   1  305.47   17.30
  -5   5   1  323.57   24.50
  -5   5   1  299.77   22.10
  -5   5   1  312.47   16.90
  -5   5   1  327.17   18.90
   4  -5  -1  910.11   32.30
   4  -5  -1  932.41   27.80
   4  -5  -1 1028.50   40.50
   4  -5  -1  974.60   41.20
   4  -5  -1  926.11   32.80
   4  -5  -1  972.70   33.30
  -4   5   1  946.31   34.70
  -4   5   1  921.61   31.70
  -4   5   1  933.21   31.80
  -4   5   1  952.10   39.10
  -4   5   1 1005.10   41.80
  -4   5   1  987.90   34.80
   3  -5  -1 1995.50   60.89
   3  -5  -1 1906.01   53.99
   3  -5  -1 1985.50   63.39
   3  -5  -1 1900.11   53.39
   3  -5  -1 1919.31   55.19
  -3   5   1 2041.00   66.99
  -3   5   1 1858.51   56.29
  -3   5   1 1884.01   50.89
  -3   5   1 1928.61   53.49
  -3   5   1 1921.61   50.09
  -3   5   1 1936.11   52.49
  -3   5   1 1851.81   61.89
   2  -5  -1 1057.79   37.80
   2  -5  -1 1056.89   33.90
   2  -5  -1 1084.29   32.80
   2  -5  -1 1026.70   39.00
   2  -5  -1 1057.29   31.90
   2  -5  -1 1022.60   31.40
  -2   5   1 1059.99   27.70
  -2   5   1 1091.79   30.80
  -2   5   1 1066.79   31.80
  -2   5   1 1026.20   38.50
  -2   5   1 1031.90   37.00
  -2   5   1 1111.79   30.80
   1  -5  -1 1316.47   35.90
   1  -5  -1 1283.57   38.70
   1  -5  -1 1328.67   41.80
   1  -5  -1 1289.17   35.60
   1  -5  -1 1318.67   37.10
   1  -5  -1 1280.77   43.10
   1  -5  -1 1297.77   33.90
  -1   5   1 1288.57   36.30
  -1   5   1 1347.87   43.50
  -1   5   1 1318.77   35.90
  -1   5   1 1251.47   40.90
  -1   5   1 1275.47   39.60
  -1   5   1 1290.57   32.70
   0  -5  -1  126.59    8.10
   0  -5  -1  128.19    8.80
   0  -5  -1  149.69   11.50
   0  -5  -1  125.69    8.00
   0  -5  -1  128.39    5.40
   0  -5  -1  141.79   11.90
   0  -5  -1  128.99    6.60
   0  -5  -1  122.29    6.80
   0   5   1  126.39    8.60
   0   5   1  129.49    7.10
   0   5   1  135.59    7.50
   0   5   1  129.89   10.20
   0   5   1  122.89    6.70
   0   5   1  113.79    9.10
  -1  -5  -1   29.70    7.40
  -1  -5  -1   27.30    4.50
  -1  -5  -1   35.10    6.10
  -1  -5  -1   45.10    8.50
  -1  -5  -1   30.80    4.40
  -1  -5  -1   25.10    4.50
  -1  -5  -1   33.90    5.40
   1   5   1   25.40    4.80
   1   5   1   48.00    7.70
   1   5   1   27.30    5.20
   1   5   1   31.90    4.00
   1   5   1   34.10    5.20
   1   5   1   27.50    3.90
  -2  -5  -1  165.68   10.80
  -2  -5  -1  172.98   14.20
  -2  -5  -1  170.18    9.40
  -2  -5  -1  176.88   14.50
  -2  -5  -1  167.68    9.30
  -2  -5  -1  172.28   10.30
  -2  -5  -1  156.38   10.10
  -2  -5  -1  169.98    9.30
  -2  -5  -1  171.68    6.70
   2   5   1  163.88    9.40
   2   5   1  164.68   10.10
   2   5   1  178.08   12.80
   2   5   1  182.78   10.90
   2   5   1  167.98    8.40
   2   5   1  171.88    8.30
   2   5   1  170.58   17.80
   2   5   1  178.98    6.70
  -3  -5  -1  621.14   21.90
  -3  -5  -1  684.53   23.90
  -3  -5  -1  630.54   20.70
  -3  -5  -1  646.44   29.10
  -3  -5  -1  642.64   28.90
  -3  -5  -1  659.63   23.20
  -3  -5  -1  607.74   23.10
   3   5   1  642.84   17.80
   3   5   1  619.24   22.30
   3   5   1  673.03   24.40
   3   5   1  666.03   20.50
   3   5   1  596.04   20.00
   3   5   1  644.44   22.00
   3   5   1  629.34   31.20
   3   5   1  618.84   26.60
  -4  -5  -1  162.48    9.10
  -4  -5  -1  190.78   23.00
  -4  -5  -1  144.39   16.70
  -4  -5  -1  144.29   11.50
  -4  -5  -1  154.58   10.20
  -4  -5  -1  162.48   11.10
  -4  -5  -1  163.78    8.70
  -4  -5  -1  161.98   12.10
  -4  -5  -1  157.98   10.10
   4   5   1  162.88   11.90
   4   5   1  160.78    9.40
   4   5   1  154.78   10.80
   4   5   1  165.68    9.30
   4   5   1  165.78    9.30
   4   5   1  168.78    7.60
   4   5   1  157.38   14.10
  -5  -5  -1   17.10    8.20
  -5  -5  -1   12.80    4.60
  -5  -5  -1   21.00    6.40
  -5  -5  -1   23.90    4.20
  -5  -5  -1   11.20    4.00
  -5  -5  -1   13.70    5.00
  -5  -5  -1   21.40    4.40
  -5  -5  -1   32.90    9.80
   5   5   1   21.20    5.70
   5   5   1   10.30    7.20
   5   5   1   21.90    4.80
   5   5   1   25.10    6.40
   5   5   1   18.20    3.70
   5   5   1   14.80    3.80
   5   5   1   15.00    4.10
  -6  -5  -1    6.50    6.90
  -6  -5  -1   18.20    6.60
  -6  -5  -1   -0.30    7.40
  -6  -5  -1   10.40    4.80
  -6  -5  -1    6.30    3.20
  -6  -5  -1   18.20    5.80
   6   5   1    9.70    4.30
   6   5   1    7.00    4.80
   6   5   1   15.00    3.90
   6   5   1   21.70    6.30
   6   5   1    7.40    7.20
   6   5   1   10.70    3.40
  -7  -5  -1  117.49   16.00
  -7  -5  -1  117.89   15.60
  -7  -5  -1  125.49    8.80
  -7  -5  -1  114.09   19.50
  -7  -5  -1  128.09   20.30
   7   5   1  125.29   14.30
   7   5   1  115.19    8.50
   7   5   1  116.39   12.20
   7   5   1  125.69   10.50
   7   5   1   99.79   17.50
   7   5   1  107.79    9.70
  -8  -5  -1  238.78   12.20
  -8  -5  -1  271.67   21.10
  -8  -5  -1  231.78   30.40
  -8  -5  -1  327.37   34.20
  -8  -5  -1  294.77   31.60
   8   5   1  261.27   23.30
   8   5   1  270.57   18.70
   8   5   1  249.88   17.10
   8   5   1  255.37   13.30
   8   5   1  278.97   16.00
   8   5   1  245.08   14.90
  -9  -5  -1  111.69   22.80
  -9  -5  -1  132.89   18.90
  -9  -5  -1   97.09   20.60
   9   5   1  115.09    9.80
   9   5   1  124.89   13.50
   9   5   1  102.29   12.70
   9   5   1  109.89   12.10
 -10  -5  -1   66.89   15.10
 -10  -5  -1   66.99   20.20
 -10  -5  -1   98.89   23.40
  10   5   1   58.99    9.60
  10   5   1   61.19    8.90
  10   5   1   69.19   12.40
  10   5   1   49.10    8.50
  12  -6  -1    7.50   12.40
  12  -6  -1    8.80    6.00
  12  -6  -1    0.50    7.30
 -12   6   1   20.40   17.60
 -12   6   1    3.70    3.30
 -12   6   1   18.90   16.60
 -12   6   1   -9.30    6.00
  11  -6  -1   10.60    5.80
  11  -6  -1    6.00    7.50
  11  -6  -1   23.50   14.70
 -11   6   1   17.70   15.60
 -11   6   1   13.20    3.80
 -11   6   1    1.70   13.10
 -11   6   1   12.40    9.10
 -11   6   1   17.90   16.40
  10  -6  -1   27.80    8.30
  10  -6  -1   26.10   12.80
  10  -6  -1   22.00    8.90
 -10   6   1   22.40    4.30
 -10   6   1   14.90   13.40
 -10   6   1    0.50    6.40
 -10   6   1   18.90   14.10
 -10   6   1   23.80   13.00
   9  -6  -1   73.59   19.10
   9  -6  -1   73.79   11.00
   9  -6  -1   83.99   14.00
   9  -6  -1   67.19   17.90
   9  -6  -1   73.89    6.10
  -9   6   1   51.99   17.20
  -9   6   1   50.69   17.90
  -9   6   1   68.39   12.80
  -9   6   1   62.69    5.90
  -9   6   1   58.99   17.20
   8  -6  -1   10.10    6.50
   8  -6  -1    1.10    4.50
   8  -6  -1   -7.30    6.50
   8  -6  -1    3.50    4.30
   8  -6  -1   -0.50    2.50
   8  -6  -1    4.00    6.80
  -8   6   1    3.50    5.90
  -8   6   1   -5.30    7.40
  -8   6   1   -0.20    4.40
  -8   6   1    8.80    8.80
  -8   6   1    1.70    2.50
  -8   6   1    4.70    9.00
   7  -6  -1  167.78   17.30
   7  -6  -1  136.29   14.90
   7  -6  -1  128.19   21.60
   7  -6  -1  126.79    8.40
   7  -6  -1  130.39   20.90
   7  -6  -1  133.69   14.70
  -7   6   1  118.59   20.60
  -7   6   1  163.38   22.30
  -7   6   1  148.99   16.00
  -7   6   1  127.09    7.20
  -7   6   1  113.49   16.20
   6  -6  -1   96.29   18.00
   6  -6  -1  114.89   17.80
   6  -6  -1   84.69   10.60
   6  -6  -1  108.79   13.50
   6  -6  -1  107.29   13.30
   6  -6  -1  103.69    7.50
  -6   6   1  138.09   16.00
  -6   6   1   98.79   12.30
  -6   6   1   84.69   14.80
  -6   6   1   98.19   16.70
  -6   6   1  124.49   13.20
  -6   6   1  107.39   18.80
   5  -6  -1  378.16   15.20
   5  -6  -1  404.26   27.60
   5  -6  -1  401.66   26.20
   5  -6  -1  371.66   19.60
   5  -6  -1  343.57   19.10
  -5   6   1  433.26   20.60
  -5   6   1  410.36   26.30
  -5   6   1  417.66   22.50
  -5   6   1  372.56   19.00
  -5   6   1  373.46   21.30
  -5   6   1  363.96   26.70
   4  -6  -1  842.62   38.00
   4  -6  -1  905.41   32.20
   4  -6  -1  920.81   32.90
   4  -6  -1  895.71   27.60
   4  -6  -1  926.21   32.70
   4  -6  -1  903.61   41.10
  -4   6   1  890.31   40.60
  -4   6   1  904.51   31.30
  -4   6   1  886.71   34.50
  -4   6   1  874.41   30.70
  -4   6   1  875.11   38.50
  -4   6   1  889.11   28.00
  -4   6   1  921.51   30.80
   3  -6  -1  443.66   21.80
   3  -6  -1  515.95   28.10
   3  -6  -1  495.25   20.80
   3  -6  -1  534.85   26.90
   3  -6  -1  504.85   22.10
   3  -6  -1  507.45   21.50
  -3   6   1  472.85   25.50
  -3   6   1  512.15   19.80
  -3   6   1  543.95   20.90
  -3   6   1  505.45   17.20
  -3   6   1  510.55   18.50
  -3   6   1  513.15   27.70
  -3   6   1  544.55   24.10
   2  -6  -1 2041.60   53.19
   2  -6  -1 1975.90   56.49
   2  -6  -1 1926.31   53.39
   2  -6  -1 2032.90   54.99
   2  -6  -1 1956.00   61.09
   2  -6  -1 1994.70   51.49
   2  -6  -1 1913.01   62.89
  -2   6   1 1966.00   48.40
  -2   6   1 2019.20   62.99
  -2   6   1 1926.11   51.59
  -2   6   1 1945.21   52.29
  -2   6   1 1960.20   53.39
  -2   6   1 1958.10   60.79
  -2   6   1 1899.51   57.49
   1  -6  -1    2.60    3.30
   1  -6  -1   -1.30    4.20
   1  -6  -1    3.20    2.30
   1  -6  -1    0.80    2.50
   1  -6  -1    5.40    3.20
   1  -6  -1   -0.90    4.80
   1  -6  -1    4.10    3.20
  -1   6   1    0.90    2.90
  -1   6   1    0.70    3.30
  -1   6   1    4.00    4.50
  -1   6   1    5.10    2.20
  -1   6   1    3.50    3.20
  -1   6   1    1.30    2.80
   0  -6  -1  401.76   12.30
   0  -6  -1  429.56   17.00
   0  -6  -1  411.26   17.70
   0  -6  -1  401.16   16.50
   0  -6  -1  392.86   21.50
   0  -6  -1  398.16   14.90
   0  -6  -1  400.56   20.80
   0  -6  -1  404.56   14.30
   0   6   1  426.06   19.00
   0   6   1  403.96   19.90
   0   6   1  400.86   17.20
   0   6   1  402.96   14.40
   0   6   1  396.36   15.20
   0   6   1  392.26   15.70
   0   6   1  406.36   14.70
  -1  -6  -1  108.39    8.70
  -1  -6  -1  103.69    5.00
  -1  -6  -1  105.99   13.20
  -1  -6  -1  113.09    8.10
  -1  -6  -1  100.39    7.10
  -1  -6  -1   91.39    9.00
  -1  -6  -1   98.59   12.10
  -1  -6  -1  116.59    8.80
   1   6   1  112.79    9.40
   1   6   1   93.09    9.00
   1   6   1  109.39    6.80
   1   6   1   98.59    8.10
   1   6   1  109.39    7.10
   1   6   1  122.59   12.70
  -2  -6  -1   90.19   12.10
  -2  -6  -1   69.49    4.10
  -2  -6  -1   63.49    7.90
  -2  -6  -1   77.69   12.00
  -2  -6  -1   66.69    7.20
  -2  -6  -1   72.09    8.20
  -2  -6  -1   79.59   12.30
  -2  -6  -1   79.19    9.30
   2   6   1   57.49    6.60
   2   6   1   74.49    5.90
   2   6   1   94.09   10.40
   2   6   1   65.89    5.80
   2   6   1   81.89   10.70
   2   6   1   73.79    4.30
   2   6   1   68.59   13.60
  -3  -6  -1  922.91   30.00
  -3  -6  -1  908.21   37.70
  -3  -6  -1  916.71   30.90
  -3  -6  -1  906.01   41.90
  -3  -6  -1  906.01   29.30
  -3  -6  -1  840.62   31.70
  -3  -6  -1  910.41   28.20
   3   6   1  901.61   26.80
   3   6   1  923.11   30.40
   3   6   1  926.11   27.20
   3   6   1  884.21   31.30
   3   6   1  884.01   35.80
   3   6   1  923.21   34.90
   3   6   1  920.91   29.50
   3   6   1  924.01   23.90
  -4  -6  -1   42.50    6.60
  -4  -6  -1   37.00    5.40
  -4  -6  -1   29.40    5.90
  -4  -6  -1   39.90   10.10
  -4  -6  -1   31.10    5.00
  -4  -6  -1   35.60    6.60
  -4  -6  -1   37.20    7.50
  -4  -6  -1   31.10    9.20
   4   6   1   30.00    5.50
   4   6   1   35.20    9.00
   4   6   1   32.60    5.00
   4   6   1   32.30   10.00
   4   6   1   33.40    5.20
   4   6   1   42.00    8.50
   4   6   1   38.00    4.10
   4   6   1   29.10    5.90
  -5  -6  -1  348.57   18.70
  -5  -6  -1  383.56   26.50
  -5  -6  -1  391.96   18.70
  -5  -6  -1  423.76   21.30
  -5  -6  -1  402.96   15.70
  -5  -6  -1  411.86   26.50
  -5  -6  -1  380.06   16.20
   5   6   1  376.76   16.00
   5   6   1  404.86   16.30
   5   6   1  359.66   19.90
   5   6   1  374.56   16.50
   5   6   1  386.46   13.60
   5   6   1  374.06   18.50
  -6  -6  -1    3.60    7.90
  -6  -6  -1    7.40    4.80
  -6  -6  -1   14.40    4.20
  -6  -6  -1   18.30    5.70
  -6  -6  -1   22.90    7.50
  -6  -6  -1    7.40    7.70
   6   6   1   15.30    4.60
   6   6   1   11.20    4.30
   6   6   1   16.70    7.00
   6   6   1   14.60    8.80
   6   6   1   16.80    6.30
   6   6   1   17.00    4.10
   6   6   1   14.20    4.50
  -7  -6  -1  392.26   31.10
  -7  -6  -1  351.66   16.20
  -7  -6  -1  359.26   22.90
  -7  -6  -1  329.47   27.70
  -7  -6  -1  361.96   20.30
   7   6   1  338.07   15.00
   7   6   1  352.16   16.80
   7   6   1  369.56   14.80
   7   6   1  325.77   16.40
   7   6   1  343.87   19.30
  -8  -6  -1   17.80   11.10
  -8  -6  -1    6.70    9.40
  -8  -6  -1    8.00    7.40
  -8  -6  -1   12.20    4.40
   8   6   1   18.30    5.60
   8   6   1    3.70    6.10
   8   6   1    2.70    4.30
   8   6   1   14.40    5.00
   8   6   1    7.10    6.10
  -9  -6  -1   35.00   10.80
  -9  -6  -1   18.50   12.30
  -9  -6  -1   23.60    5.30
  -9  -6  -1   35.60   15.90
   9   6   1   35.80    6.60
   9   6   1   44.20    9.60
   9   6   1   21.30    6.00
   9   6   1   39.40    9.00
 -10  -6  -1    9.60   12.50
 -10  -6  -1   10.30   12.70
  10   6   1   43.10   10.30
  10   6   1   48.30   10.90
  10   6   1   35.30    7.40
  11  -7  -1   62.19   20.00
  11  -7  -1   46.90    9.80
  11  -7  -1   52.89   13.70
 -11   7   1   45.40    5.70
 -11   7   1   47.00   19.80
 -11   7   1   37.10   18.90
 -11   7   1   60.99   14.40
  10  -7  -1   14.40    8.50
  10  -7  -1   27.80    7.70
  10  -7  -1   12.20   12.80
 -10   7   1   14.50    9.30
 -10   7   1   25.90   15.30
 -10   7   1   20.20    3.90
 -10   7   1   -2.00   10.70
 -10   7   1   27.50   16.00
   9  -7  -1   12.40    3.80
   9  -7  -1   13.70    7.80
   9  -7  -1    2.50    8.50
   9  -7  -1   10.50    6.30
   9  -7  -1   20.00   11.70
  -9   7   1   11.80   10.90
  -9   7   1    1.80    9.30
  -9   7   1   17.50    8.40
  -9   7   1   17.40    3.80
  -9   7   1    9.20   12.10
   8  -7  -1    6.20    3.60
   8  -7  -1    6.20    9.20
   8  -7  -1   -5.90    7.20
   8  -7  -1    6.40    5.20
   8  -7  -1   10.00    7.00
  -8   7   1    5.60   10.10
  -8   7   1   -1.40    5.90
  -8   7   1    1.20    9.30
  -8   7   1    3.20    2.70
  -8   7   1    4.90    8.90
   7  -7  -1   11.00    6.00
   7  -7  -1    6.20    8.30
   7  -7  -1    0.10    7.00
   7  -7  -1   11.60    6.70
   7  -7  -1    9.70    3.80
   7  -7  -1    9.50    5.40
  -7   7   1   16.40    8.10
  -7   7   1    6.50    6.20
  -7   7   1    0.90    8.10
  -7   7   1   17.40    7.30
  -7   7   1    1.40    8.10
  -7   7   1    4.20    2.20
  -7   7   1    6.40    5.10
   6  -7  -1   88.59   12.30
   6  -7  -1  117.29   14.30
   6  -7  -1   80.99    7.40
   6  -7  -1   75.69   11.30
   6  -7  -1   79.09   16.80
  -6   7   1   69.99   15.80
  -6   7   1   98.69   16.40
  -6   7   1  107.49   13.40
  -6   7   1   95.19   13.90
  -6   7   1   94.49   12.20
  -6   7   1   96.59   13.50
   5  -7  -1    4.30    5.00
   5  -7  -1    2.60    4.20
   5  -7  -1   -0.80    5.40
   5  -7  -1    0.30    5.80
   5  -7  -1   -0.90    3.70
   5  -7  -1    1.10    2.30
  -5   7   1    1.60    4.10
  -5   7   1    4.50    7.00
  -5   7   1    1.30    2.90
  -5   7   1    7.90    5.00
  -5   7   1    0.20    5.90
  -5   7   1    1.40    3.60
  -5   7   1    1.80    3.30
   4  -7  -1   93.49   10.80
   4  -7  -1  122.49   13.00
   4  -7  -1  117.99   17.10
   4  -7  -1  109.29   11.60
   4  -7  -1  118.79   16.40
  -4   7   1  133.59   10.80
  -4   7   1  122.69    8.80
  -4   7   1   94.49   11.40
  -4   7   1  117.99   11.60
  -4   7   1  121.49   16.80
  -4   7   1  108.39    8.50
  -4   7   1   83.39   14.40
   3  -7  -1  535.85   24.10
   3  -7  -1  562.44   24.70
   3  -7  -1  570.14   23.90
   3  -7  -1  557.44   30.70
   3  -7  -1  567.14   29.10
   3  -7  -1  578.64   23.40
  -3   7   1  612.04   22.00
  -3   7   1  555.34   21.00
  -3   7   1  533.45   29.90
  -3   7   1  574.74   26.40
  -3   7   1  544.75   28.70
  -3   7   1  597.54   23.00
  -3   7   1  570.34   18.20
   2  -7  -1  437.56   26.10
   2  -7  -1  485.25   19.70
   2  -7  -1  448.96   24.80
   2  -7  -1  482.35   21.60
   2  -7  -1  483.75   18.90
   2  -7  -1  481.45   20.50
   2  -7  -1  453.35   17.40
  -2   7   1  487.35   25.20
  -2   7   1  477.95   22.90
  -2   7   1  468.75   18.70
  -2   7   1  479.15   17.80
  -2   7   1  471.75   15.10
  -2   7   1  498.75   26.90
   1  -7  -1  142.79    8.20
   1  -7  -1  134.79   10.30
   1  -7  -1  133.59   10.80
   1  -7  -1  154.48   17.20
   1  -7  -1  123.59    8.70
   1  -7  -1  152.48   15.80
   1  -7  -1  140.89    9.40
  -1   7   1  127.09    9.70
  -1   7   1  133.79   11.60
  -1   7   1  138.49    7.30
  -1   7   1  133.29    9.20
  -1   7   1  141.89    9.30
  -1   7   1  124.09   13.80
  -1   7   1  145.49   17.90
   0  -7  -1  796.82   27.90
   0  -7  -1  809.92   27.60
   0  -7  -1  848.12   33.80
   0  -7  -1  833.12   35.00
   0  -7  -1  829.62   25.90
   0  -7  -1  821.02   22.20
   0  -7  -1  790.62   28.70
   0  -7  -1  842.02   25.30
   0   7   1  838.12   30.90
   0   7   1  834.72   26.10
   0   7   1  814.62   25.30
   0   7   1  842.12   29.00
   0   7   1  793.72   32.00
   0   7   1  837.32   27.00
   0   7   1  844.42   25.10
  -1  -7  -1  384.76   11.60
  -1  -7  -1  365.56   16.80
  -1  -7  -1  373.06   19.30
  -1  -7  -1  362.66   16.10
  -1  -7  -1  354.26   21.90
  -1  -7  -1  399.76   22.40
  -1  -7  -1  392.16   17.50
   1   7   1  338.57   16.10
   1   7   1  370.96   14.70
   1   7   1  363.06   18.10
   1   7   1  398.66   20.60
   1   7   1  374.46   14.20
   1   7   1  387.16   18.80
  -2  -7  -1  457.55   20.10
  -2  -7  -1  500.95   19.10
  -2  -7  -1  509.15   19.60
  -2  -7  -1  461.55   20.90
  -2  -7  -1  548.05   27.70
  -2  -7  -1  477.25   13.90
  -2  -7  -1  493.25   19.60
   2   7   1  438.86   35.30
   2   7   1  472.55   23.40
   2   7   1  501.75   21.50
   2   7   1  514.95   17.30
   2   7   1  498.75   20.70
   2   7   1  459.75   17.20
   2   7   1  483.15   19.00
  -3  -7  -1  484.55   27.60
  -3  -7  -1  504.35   20.60
  -3  -7  -1  528.55   19.90
  -3  -7  -1  494.55   21.80
  -3  -7  -1  491.65   27.40
  -3  -7  -1  490.25   20.20
   3   7   1  495.25   22.00
   3   7   1  501.35   14.50
   3   7   1  508.45   18.00
   3   7   1  548.05   27.10
   3   7   1  464.25   24.10
   3   7   1  510.45   21.60
   3   7   1  523.55   20.70
   3   7   1  514.95   17.80
  -4  -7  -1  158.58   10.10
  -4  -7  -1  150.98   10.20
  -4  -7  -1  140.99   11.30
  -4  -7  -1  182.88   12.00
  -4  -7  -1  168.08   19.70
  -4  -7  -1  162.68   19.60
  -4  -7  -1  178.38   13.90
   4   7   1  152.78   11.30
   4   7   1  189.58   15.90
   4   7   1  175.98   13.60
   4   7   1  144.19   17.10
   4   7   1  174.78    9.70
   4   7   1  163.78    7.50
   4   7   1  160.98    9.50
   4   7   1  171.88   12.10
  -5  -7  -1   32.50    7.00
  -5  -7  -1   30.60    8.00
  -5  -7  -1   35.40    8.50
  -5  -7  -1   24.60    5.40
  -5  -7  -1   35.70    6.00
  -5  -7  -1   48.30   12.70
  -5  -7  -1   29.20   10.40
   5   7   1   23.30    8.50
   5   7   1   23.90    8.50
   5   7   1   31.80    7.20
   5   7   1   31.10    5.30
   5   7   1   50.59   10.60
   5   7   1   28.20    6.20
   5   7   1   30.00    4.30
   5   7   1   34.00    5.60
  -6  -7  -1    2.30    8.70
  -6  -7  -1   13.20    4.90
  -6  -7  -1    7.30    3.90
  -6  -7  -1   11.30    5.50
  -6  -7  -1   12.70    9.20
  -6  -7  -1    5.50    5.00
  -6  -7  -1   10.00    6.50
   6   7   1   14.20    4.10
   6   7   1   15.20    6.90
   6   7   1    5.80    4.00
   6   7   1    9.70    4.20
   6   7   1   15.90    8.80
   6   7   1    9.00    5.90
   6   7   1   11.50    4.20
  -7  -7  -1   -1.80    8.90
  -7  -7  -1    9.40    4.30
  -7  -7  -1    9.00    9.10
  -7  -7  -1   11.40    5.90
  -7  -7  -1   14.40    8.40
   7   7   1   14.90    7.20
   7   7   1   11.40    4.80
   7   7   1   20.70    7.40
   7   7   1   12.50    3.90
   7   7   1    2.10    8.30
  -8  -7  -1   24.70    5.80
  -8  -7  -1   21.10   11.80
  -8  -7  -1   18.50   11.80
  -8  -7  -1   30.70   10.10
   8   7   1   25.80    8.50
   8   7   1   23.10    5.60
   8   7   1   25.60    8.80
   8   7   1   41.20    6.60
   8   7   1   32.40    6.40
  -9  -7  -1    8.00    4.40
  -9  -7  -1   23.20   13.70
  -9  -7  -1   23.20   10.50
  -9  -7  -1    2.80   11.00
   9   7   1    4.00    4.20
   9   7   1    8.40    4.50
   9   7   1    8.80    6.40
   9   7   1    5.50    4.30
   9   7   1   -1.30    6.30
  11  -8  -1   86.19   22.30
  11  -8  -1   45.00   10.00
  11  -8  -1   63.59   14.50
 -11   8   1   25.30   14.50
 -11   8   1  117.09   28.00
 -11   8   1  113.89   18.80
 -11   8   1   67.09    6.50
  10  -8  -1  473.25   51.69
  10  -8  -1  361.96   40.20
  10  -8  -1  386.06   22.90
  10  -8  -1  335.77   15.30
 -10   8   1  367.86   43.10
 -10   8   1  321.97   36.30
 -10   8   1  406.56   35.40
 -10   8   1  323.17   13.70
   9  -8  -1   -1.00   11.10
   9  -8  -1   35.80   11.20
   9  -8  -1   34.10   15.30
   9  -8  -1   39.40    6.80
   9  -8  -1   20.00    7.50
  -9   8   1   47.00   17.50
  -9   8   1   20.70    9.60
  -9   8   1   51.89   15.70
  -9   8   1   21.20    4.20
  -9   8   1   21.40   12.70
   8  -8  -1   65.89   11.10
   8  -8  -1   68.39    8.50
   8  -8  -1   50.19   14.80
   8  -8  -1   58.09   11.80
   8  -8  -1   55.09   17.40
  -8   8   1   59.79   18.50
  -8   8   1   78.69   13.60
  -8   8   1   49.80    5.70
   7  -8  -1  115.39   14.80
   7  -8  -1   95.69   21.00
   7  -8  -1   98.39   18.70
   7  -8  -1  111.69    9.10
   7  -8  -1  111.29   15.30
   7  -8  -1  111.09   14.60
  -7   8   1   73.29   16.90
  -7   8   1  105.59   15.50
  -7   8   1  124.19   22.40
  -7   8   1  119.99   15.00
  -7   8   1  100.59   13.80
  -7   8   1  127.99   21.90
   6  -8  -1   29.00    7.80
   6  -8  -1   26.30    5.50
   6  -8  -1   27.30    7.50
   6  -8  -1   22.80   10.90
   6  -8  -1   15.90    6.90
   6  -8  -1   37.70   12.80
  -6   8   1   28.80   11.90
  -6   8   1   21.40    7.00
  -6   8   1   29.90    8.20
  -6   8   1   30.90    6.40
  -6   8   1   22.30   10.30
  -6   8   1   15.10    6.50
  -6   8   1   11.70    6.60
   5  -8  -1   12.10    5.30
   5  -8  -1    0.90    6.90
   5  -8  -1    6.10    3.00
   5  -8  -1   12.10    8.10
   5  -8  -1    8.70    5.20
   5  -8  -1    3.90    4.80
  -5   8   1    5.60    8.30
  -5   8   1    2.30    6.50
  -5   8   1    6.10    4.50
  -5   8   1   10.40    4.30
  -5   8   1    6.00    3.90
  -5   8   1    7.20    5.60
  -5   8   1    8.80    5.10
   4  -8  -1    4.30    3.80
   4  -8  -1   10.40    7.50
   4  -8  -1    2.00    4.10
   4  -8  -1    0.30    5.70
   4  -8  -1    2.10    3.80
  -4   8   1    2.90    7.10
  -4   8   1   12.60    4.60
  -4   8   1    3.70    5.60
  -4   8   1    6.70    3.10
  -4   8   1   12.60    5.60
  -4   8   1    4.30    3.90
  -4   8   1   10.40    4.90
   3  -8  -1   52.59    9.20
   3  -8  -1   74.29   14.90
   3  -8  -1   42.00   12.20
   3  -8  -1   43.20    7.60
   3  -8  -1   72.19   10.90
   3  -8  -1   57.69    9.30
  -3   8   1   59.09    8.30
  -3   8   1   51.09    9.50
  -3   8   1   22.20    8.40
  -3   8   1   52.79    5.40
  -3   8   1   48.20    7.00
  -3   8   1   59.49   12.90
  -3   8   1   48.40    7.50
   2  -8  -1   27.60    5.70
   2  -8  -1   29.10    9.30
   2  -8  -1   37.80    6.40
   2  -8  -1   29.10    5.20
   2  -8  -1   36.80    7.10
   2  -8  -1   39.70   10.00
  -2   8   1   40.70    4.60
  -2   8   1   39.90   10.10
  -2   8   1   22.50    8.00
  -2   8   1   42.50    7.00
  -2   8   1   37.10    8.30
  -2   8   1   33.40    6.10
  -2   8   1   30.60    5.00
   1  -8  -1   42.60    6.60
   1  -8  -1   57.79    6.80
   1  -8  -1   46.70    7.50
   1  -8  -1   41.50    9.90
   1  -8  -1   64.49    8.00
   1  -8  -1   56.89   11.40
   1  -8  -1   56.89    8.60
  -1   8   1   42.70    6.50
  -1   8   1   38.90    7.70
  -1   8   1   60.79    7.40
  -1   8   1   46.20    9.80
  -1   8   1   61.59   11.70
  -1   8   1   50.49    5.40
  -1   8   1   46.00    7.50
   0  -8  -1  529.65   18.80
   0  -8  -1  540.05   22.70
   0  -8  -1  513.85   15.50
   0  -8  -1  509.95   21.50
   0  -8  -1  510.85   19.60
   0  -8  -1  501.95   27.90
   0  -8  -1  502.85   20.90
   0   8   1  506.55   19.30
   0   8   1  481.55   24.90
   0   8   1  524.65   18.50
   0   8   1  541.75   22.50
   0   8   1  482.15   23.40
   0   8   1  504.65   20.20
   0   8   1  493.25   27.00
   0   8   1  525.55   18.90
  -1  -8  -1   32.00    9.70
  -1  -8  -1   34.20    6.10
  -1  -8  -1   42.20   10.30
  -1  -8  -1   48.40    6.20
  -1  -8  -1   39.10    7.00
  -1  -8  -1   41.00    3.60
  -1  -8  -1   41.60    7.20
   1   8   1   29.40    6.60
   1   8   1   40.70    5.60
   1   8   1   44.30    6.80
   1   8   1   50.09    9.10
   1   8   1   44.30    5.70
   1   8   1   39.10    8.60
  -2  -8  -1 1255.27   53.19
  -2  -8  -1 1138.39   37.30
  -2  -8  -1 1046.70   44.00
  -2  -8  -1 1063.29   34.20
  -2  -8  -1 1133.89   44.40
  -2  -8  -1 1104.79   35.40
  -2  -8  -1 1071.19   35.50
  -2  -8  -1 1073.39   28.00
   2   8   1 1067.09   36.60
   2   8   1 1106.09   32.40
   2   8   1 1133.09   35.00
   2   8   1 1111.49   41.60
   2   8   1 1085.89   38.10
   2   8   1 1113.89   31.90
  -3  -8  -1  280.27   16.80
  -3  -8  -1  292.37   14.90
  -3  -8  -1  261.77   21.30
  -3  -8  -1  291.67   15.20
  -3  -8  -1  274.67   15.10
  -3  -8  -1  275.17   21.60
   3   8   1  298.07   16.80
   3   8   1  275.37   12.70
   3   8   1  273.57   12.40
   3   8   1  275.57   15.20
   3   8   1  273.77   16.70
   3   8   1  317.87   21.20
   3   8   1  290.17   19.20
  -4  -8  -1    8.90    4.70
  -4  -8  -1   17.20    8.90
  -4  -8  -1   10.20    7.90
  -4  -8  -1   18.40    5.00
  -4  -8  -1   19.20    5.50
   4   8   1   12.00    6.90
   4   8   1   17.20    5.70
   4   8   1   23.00    7.00
   4   8   1   10.80    3.60
   4   8   1   15.00    6.70
   4   8   1   13.80    4.00
   4   8   1   10.20    5.00
  -5  -8  -1   31.40    7.20
  -5  -8  -1   52.79   13.30
  -5  -8  -1   39.50    7.60
  -5  -8  -1   31.00    8.50
  -5  -8  -1   39.90    6.70
  -5  -8  -1   52.29   13.00
   5   8   1   33.70   10.10
   5   8   1   41.50    4.60
   5   8   1   37.80    8.00
   5   8   1   39.10    9.60
   5   8   1   39.30    6.00
   5   8   1   36.30    7.30
   5   8   1   34.30    5.50
  -6  -8  -1   -2.60    7.50
  -6  -8  -1   -5.60    6.80
  -6  -8  -1   -1.70    3.80
  -6  -8  -1    7.00    6.80
  -6  -8  -1    3.10    3.80
   6   8   1    2.20    2.70
   6   8   1   -4.10    3.20
   6   8   1    4.30    3.50
   6   8   1   -3.80    4.50
   6   8   1    1.50    5.70
   6   8   1    1.20    6.30
   6   8   1    2.00    3.20
  -7  -8  -1  234.98   20.20
  -7  -8  -1  261.27   31.80
  -7  -8  -1  217.78   28.30
   7   8   1  253.87   18.40
   7   8   1  269.47   20.10
   7   8   1  245.48   14.90
   7   8   1  252.37   13.10
   7   8   1  224.98   25.50
   7   8   1  244.88   12.90
   7   8   1  256.47   11.40
  -8  -8  -1  165.18   26.30
  -8  -8  -1   99.39   21.60
  -8  -8  -1  139.59   19.20
   8   8   1  135.59   16.40
   8   8   1   96.29   18.00
   8   8   1  133.19   17.10
   8   8   1  131.19   13.90
   8   8   1  131.49    9.10
   8   8   1  126.39    9.80
   8   8   1  124.59   10.60
  -9  -8  -1   28.70   15.70
  -9  -8  -1   -7.20    9.10
  -9  -8  -1   27.80   10.40
   9   8   1   38.00    6.50
   9   8   1   33.20    9.80
   9   8   1   22.70    5.50
   9   8   1   24.10    6.10
   9   8   1   28.80    9.70
   9   8   1   30.10   13.30
  11  -9  -1  115.99   25.60
  11  -9  -1  135.49   16.60
  11  -9  -1  129.49    9.90
  11  -9  -1  119.69   18.90
 -11   9   1  160.08   21.70
 -11   9   1  108.79   26.20
 -11   9   1  153.18   26.60
  10  -9  -1  123.29   19.30
  10  -9  -1   88.59   10.00
  10  -9  -1  103.09   15.70
  10  -9  -1  145.99   27.20
 -10   9   1  131.39   23.30
 -10   9   1   89.39   15.80
 -10   9   1  153.58   29.70
 -10   9   1   90.79    7.40
   9  -9  -1  343.77   25.70
   9  -9  -1  333.47   37.50
   9  -9  -1  327.47   16.80
   9  -9  -1  328.17   22.00
   9  -9  -1  282.97   38.20
  -9   9   1  402.96   45.20
  -9   9   1  404.46   26.50
  -9   9   1  316.87   13.80
  -9   9   1  334.77   27.40
   8  -9  -1  356.36   17.50
   8  -9  -1  340.97   24.20
   8  -9  -1  357.96   32.60
   8  -9  -1  314.37   37.00
   8  -9  -1  357.66   22.60
  -8   9   1  352.36   14.20
  -8   9   1  354.96   39.00
  -8   9   1  356.06   38.90
  -8   9   1  387.16   29.90
  -8   9   1  320.87   25.40
  -8   9   1  388.36   24.70
   7  -9  -1    1.80    3.60
   7  -9  -1    2.00    7.80
   7  -9  -1    3.80    5.10
   7  -9  -1    0.30    5.30
   7  -9  -1    4.60    9.20
  -7   9   1   -2.20    7.80
  -7   9   1   13.40   11.50
  -7   9   1    1.10    4.90
  -7   9   1    6.20    5.70
  -7   9   1    7.00    5.40
  -7   9   1    2.40    6.40
  -7   9   1   -2.60    4.70
   6  -9  -1  517.75   27.20
   6  -9  -1  545.85   28.30
   6  -9  -1  511.95   35.10
   6  -9  -1  536.65   27.00
   6  -9  -1  467.05   35.70
  -6   9   1  500.15   25.40
  -6   9   1  528.75   23.50
  -6   9   1  502.25   44.80
  -6   9   1  501.05   35.90
  -6   9   1  522.45   25.90
  -6   9   1  549.74   22.70
  -6   9   1  524.05   30.10
   5  -9  -1    8.80    8.30
   5  -9  -1    0.90    4.50
   5  -9  -1    2.00    4.60
   5  -9  -1    1.10    5.10
  -5   9   1    4.70    4.40
  -5   9   1    0.50    2.90
  -5   9   1   -1.10    4.80
  -5   9   1    2.90    7.60
  -5   9   1   -2.60    5.70
  -5   9   1    3.60    4.60
   4  -9  -1   30.50    8.10
   4  -9  -1   19.80    6.50
   4  -9  -1   17.00    9.00
   4  -9  -1   24.30    9.60
   4  -9  -1   19.20    7.10
  -4   9   1   18.40    5.70
  -4   9   1   27.30    7.90
  -4   9   1   19.10    5.80
  -4   9   1   16.80    5.80
  -4   9   1   42.50   12.10
  -4   9   1   22.60    4.20
  -4   9   1   23.60   10.30
   3  -9  -1   16.10    6.20
   3  -9  -1   28.90   10.00
   3  -9  -1   24.70    6.00
   3  -9  -1   13.60    4.50
   3  -9  -1   27.90    9.40
   3  -9  -1   30.10    7.70
  -3   9   1   23.20    5.50
  -3   9   1   37.80    7.30
  -3   9   1   30.20    4.30
  -3   9   1   11.40    5.00
  -3   9   1   17.90    8.00
  -3   9   1   26.80    9.80
  -3   9   1   23.20    5.90
   2  -9  -1   47.40    8.60
   2  -9  -1   44.30    8.00
   2  -9  -1   55.29    8.70
   2  -9  -1   66.39    8.80
   2  -9  -1   69.89    8.50
   2  -9  -1   60.09   12.90
   2  -9  -1   64.79   12.40
  -2   9   1   58.29    8.20
  -2   9   1   46.00    7.50
  -2   9   1   53.59    9.80
  -2   9   1   34.40    9.40
  -2   9   1   47.80    5.30
  -2   9   1   63.89    8.50
  -2   9   1   52.79   12.20
   1  -9  -1  168.48   13.00
   1  -9  -1  184.28   12.00
   1  -9  -1  173.98   13.40
   1  -9  -1  177.88   11.40
   1  -9  -1  168.68   10.50
   1  -9  -1  203.18   21.10
   1  -9  -1  181.58   20.70
  -1   9   1  169.98   11.00
  -1   9   1  175.78   19.90
  -1   9   1  163.78   12.30
  -1   9   1  173.58   11.40
  -1   9   1  186.48   15.10
  -1   9   1  182.18    9.50
  -1   9   1  175.88   16.10
   0  -9  -1    4.90    3.60
   0  -9  -1    9.10    4.70
   0  -9  -1   18.10    7.80
   0  -9  -1   10.00    2.60
   0  -9  -1    7.50    3.70
   0  -9  -1   -1.60    4.90
   0  -9  -1    4.20    3.10
   0  -9  -1    9.50    4.60
   0   9   1    5.60    6.20
   0   9   1    7.60    3.70
   0   9   1    2.30    3.90
   0   9   1    8.80    4.00
   0   9   1    5.60    4.10
   0   9   1    2.40    4.40
   0   9   1   11.60    6.10
  -1  -9  -1 1184.08   38.90
  -1  -9  -1 1102.79   34.80
  -1  -9  -1 1167.18   38.50
  -1  -9  -1 1107.99   46.70
  -1  -9  -1 1085.59   34.40
  -1  -9  -1 1147.39   29.40
  -1  -9  -1 1116.29   45.40
   1   9   1 1116.09   43.10
   1   9   1 1120.69   34.10
   1   9   1 1118.39   33.30
   1   9   1 1132.99   41.10
   1   9   1 1139.49   40.10
   1   9   1 1136.89   37.40
  -2  -9  -1   23.50    6.10
  -2  -9  -1   28.60   10.30
  -2  -9  -1   35.60    7.50
  -2  -9  -1   29.60    6.10
  -2  -9  -1   41.40    3.80
  -2  -9  -1   41.10   11.80
  -2  -9  -1   38.20    7.80
   2   9   1   32.10    7.30
   2   9   1   19.60    5.30
   2   9   1   37.50    5.80
   2   9   1   31.10    5.00
   2   9   1   36.50    8.10
  -3  -9  -1  891.11   31.40
  -3  -9  -1  904.51   42.70
  -3  -9  -1  961.30   47.00
  -3  -9  -1  883.11   41.70
  -3  -9  -1  835.12   31.50
  -3  -9  -1  920.61   36.40
   3   9   1  922.91   34.40
   3   9   1  886.81   31.70
   3   9   1  846.62   33.90
   3   9   1  873.31   39.60
   3   9   1  824.72   37.00
   3   9   1  881.91   27.40
   3   9   1  920.61   28.00
  -4  -9  -1  384.26   21.80
  -4  -9  -1  368.16   27.80
  -4  -9  -1  359.56   27.30
  -4  -9  -1  345.67   20.30
  -4  -9  -1  348.47   18.90
   4   9   1  370.26   19.30
   4   9   1  342.37   24.40
   4   9   1  344.97   14.80
   4   9   1  334.47   19.30
   4   9   1  352.06   14.70
   4   9   1  371.16   23.60
   4   9   1  296.27   22.90
  -5  -9  -1  314.87   18.70
  -5  -9  -1  322.07   21.50
  -5  -9  -1  265.87   28.80
  -5  -9  -1  346.97   27.90
  -5  -9  -1  313.37   18.60
  -5  -9  -1  310.77   17.40
   5   9   1  326.57   10.90
   5   9   1  314.87   13.90
   5   9   1  304.67   20.70
   5   9   1  300.07   18.10
   5   9   1  318.87   24.30
   5   9   1  300.77   18.80
   5   9   1  311.27   13.90
  -6  -9  -1  541.45   22.30
  -6  -9  -1  559.74   29.80
  -6  -9  -1  546.25   36.50
  -6  -9  -1  545.65   37.20
  -6  -9  -1  525.35   26.30
   6   9   1  527.35   24.70
   6   9   1  529.15   19.50
   6   9   1  532.45   33.20
   6   9   1  571.44   17.20
   6   9   1  524.15   19.20
   6   9   1  564.04   29.00
   6   9   1  550.94   26.50
  -7  -9  -1   36.50   14.10
  -7  -9  -1   52.79   12.70
  -7  -9  -1   48.10   23.50
   7   9   1   45.80    6.20
   7   9   1   45.40    8.40
   7   9   1   63.79    6.90
   7   9   1   43.70   12.80
   7   9   1   57.19   11.30
   7   9   1   52.99   11.10
   7   9   1   66.79    6.30
  -8  -9  -1  278.87   34.90
  -8  -9  -1  240.98   32.40
  -8  -9  -1  325.57   25.10
   8   9   1  218.48   15.20
   8   9   1  278.97   20.20
   8   9   1  276.67   21.60
   8   9   1  233.78   11.50
   8   9   1  224.18   27.10
   8   9   1  280.07   11.90
   8   9   1  255.97   11.80
  10 -10  -1  249.88   20.10
  10 -10  -1  244.08   37.00
  10 -10  -1  202.88   24.70
 -10  10   1  255.27   38.60
 -10  10   1  209.08   23.40
 -10  10   1  189.58   24.80
 -10  10   1  190.48   10.70
   9 -10  -1   15.10   13.30
   9 -10  -1   27.90   10.10
   9 -10  -1   18.90   13.80
  -9  10   1   26.80    7.60
  -9  10   1   20.40    9.80
  -9  10   1   40.80   17.70
  -9  10   1   21.10    4.50
  -9  10   1   18.70    9.20
   8 -10  -1   88.09   22.00
   8 -10  -1  177.98   27.80
   8 -10  -1  157.98   19.50
   8 -10  -1  121.19   17.90
  -8  10   1  112.49   15.60
  -8  10   1  115.29   15.90
  -8  10   1  131.29   12.90
  -8  10   1  127.19   25.00
   7 -10  -1   57.39   16.80
   7 -10  -1   59.39   17.90
   7 -10  -1   49.70   11.50
   7 -10  -1   48.90   11.20
  -7  10   1   47.70   16.00
  -7  10   1   67.29   10.60
  -7  10   1   56.29    9.70
  -7  10   1   53.39   10.70
  -7  10   1   42.00   15.40
   6 -10  -1  134.19   22.70
   6 -10  -1  108.09   15.80
   6 -10  -1  105.89   15.70
   6 -10  -1   87.49   20.00
  -6  10   1   98.79   13.40
  -6  10   1   90.99   10.30
  -6  10   1   97.79   13.30
  -6  10   1  104.09   20.00
  -6  10   1  107.89   12.00
  -6  10   1   82.39   14.80
  -6  10   1  103.69   19.80
   5 -10  -1  533.55   27.50
   5 -10  -1  537.35   38.00
   5 -10  -1  598.44   29.20
   5 -10  -1  530.95   27.40
   5 -10  -1  497.65   34.60
  -5  10   1  540.95   36.60
  -5  10   1  549.15   20.20
  -5  10   1  564.24   35.60
  -5  10   1  529.85   30.80
  -5  10   1  566.04   23.90
  -5  10   1  524.05   25.80
  -5  10   1  568.34   25.40
   4 -10  -1  105.09   13.90
   4 -10  -1   92.99   18.90
   4 -10  -1   70.69   11.10
   4 -10  -1  132.19   19.40
   4 -10  -1   88.99   11.80
  -4  10   1   93.99   15.00
  -4  10   1  107.29   19.40
  -4  10   1  100.69   11.50
  -4  10   1   98.19   12.00
  -4  10   1  100.09    7.30
  -4  10   1   75.99   15.50
  -4  10   1   84.59   10.30
   3 -10  -1  514.25   33.50
   3 -10  -1  553.74   26.10
   3 -10  -1  552.54   25.20
   3 -10  -1  504.05   24.80
   3 -10  -1  536.55   32.00
   3 -10  -1  487.75   25.30
  -3  10   1  559.04   23.70
  -3  10   1  492.35   22.80
  -3  10   1  449.56   31.00
  -3  10   1  485.35   27.90
  -3  10   1  512.25   17.60
  -3  10   1  536.05   22.90
   2 -10  -1  126.19   19.70
   2 -10  -1  109.19   13.00
   2 -10  -1  108.79   16.60
   2 -10  -1  103.99    8.90
   2 -10  -1  108.19   11.80
   2 -10  -1  123.99   14.40
   2 -10  -1  114.49   12.20
  -2  10   1  110.39   11.10
  -2  10   1   99.89   16.80
  -2  10   1  102.89    7.30
  -2  10   1  132.89   14.10
  -2  10   1   82.29   18.30
  -2  10   1  106.59   11.10
   1 -10  -1   88.29   11.40
   1 -10  -1   99.79   16.60
   1 -10  -1   85.39    9.80
   1 -10  -1   83.29   14.80
   1 -10  -1  101.59   13.40
   1 -10  -1   88.49    6.00
   1 -10  -1  100.89    9.70
   1 -10  -1   81.19    9.90
  -1  10   1   84.19   12.00
  -1  10   1   94.49   11.40
  -1  10   1   68.69   14.20
  -1  10   1   79.89    9.10
  -1  10   1   94.99   10.10
  -1  10   1   80.89    7.30
   0 -10  -1   38.90    4.50
   0 -10  -1   28.30    7.20
   0 -10  -1   44.80   12.10
   0 -10  -1   40.50    7.30
   0 -10  -1   28.90    5.90
   0 -10  -1   27.40   10.10
   0 -10  -1   29.00    6.50
   0  10   1   37.90    6.30
   0  10   1   47.70    8.40
   0  10   1   42.80    6.60
   0  10   1   33.60    8.70
   0  10   1   43.60    9.00
   0  10   1   29.40    8.90
   0  10   1   21.20    9.60
  -1 -10  -1   23.10    3.40
  -1 -10  -1   14.10    5.70
  -1 -10  -1   19.30    9.10
  -1 -10  -1   13.10    8.30
  -1 -10  -1   17.70    6.40
  -1 -10  -1   24.10    5.40
  -1 -10  -1   11.00    4.20
   1  10   1   22.40    4.80
   1  10   1   20.50    6.90
   1  10   1   19.50    7.90
   1  10   1   22.80    7.30
   1  10   1   11.80    4.30
   1  10   1   16.60    6.90
  -2 -10  -1   27.50    6.10
  -2 -10  -1   37.60    7.30
  -2 -10  -1   51.19    3.70
  -2 -10  -1   47.90   12.60
  -2 -10  -1   45.10   12.60
  -2 -10  -1   60.79   10.20
  -2 -10  -1   49.20    8.60
   2  10   1   43.30    9.40
   2  10   1   56.99   16.00
   2  10   1   44.30    7.70
   2  10   1   54.49    6.90
   2  10   1   45.10   10.20
   2  10   1   43.60    6.00
   2  10   1   54.99    9.70
  -3 -10  -1  161.28   12.60
  -3 -10  -1  139.89   15.70
  -3 -10  -1  149.79   12.80
  -3 -10  -1  160.98   21.60
  -3 -10  -1  127.89   19.30
  -3 -10  -1  150.08   11.80
   3  10   1  171.28   20.60
   3  10   1  169.38   14.80
   3  10   1  137.39   12.30
   3  10   1  137.39    9.40
   3  10   1  157.58    9.60
   3  10   1  134.49   14.60
  -4 -10  -1  104.09   11.80
  -4 -10  -1   91.29   12.20
  -4 -10  -1   96.69   13.60
  -4 -10  -1  116.99   19.60
  -4 -10  -1  103.79   17.80
  -4 -10  -1  111.89   12.50
   4  10   1   94.39   15.70
   4  10   1   95.89   13.80
   4  10   1   81.49   12.20
   4  10   1   84.49   10.80
   4  10   1   93.79    7.70
   4  10   1   94.19    7.60
  -5 -10  -1  757.72   43.00
  -5 -10  -1  726.83   34.20
  -5 -10  -1  738.83   28.30
  -5 -10  -1  830.42   44.80
  -5 -10  -1  702.33   30.90
   5  10   1  714.23   23.30
   5  10   1  705.93   37.80
   5  10   1  747.93   23.50
   5  10   1  719.83   33.80
   5  10   1  672.63   30.70
   5  10   1  742.63   31.40
  -6 -10  -1   47.80    8.50
  -6 -10  -1   70.89   17.60
  -6 -10  -1   31.00   14.20
  -6 -10  -1   56.69   12.90
   6  10   1   35.10    9.20
   6  10   1   47.60   12.90
   6  10   1   33.80    8.40
   6  10   1   50.19    5.80
   6  10   1   35.30    8.70
   6  10   1   41.50    5.40
  -7 -10  -1  372.66   18.10
  -7 -10  -1  360.56   33.00
  -7 -10  -1  329.47   25.20
  -7 -10  -1  341.57   38.50
   7  10   1  379.76   12.70
   7  10   1  368.26   23.20
   7  10   1  354.26   24.60
   7  10   1  325.27   20.20
   7  10   1  335.87   27.90
  -8 -10  -1   -0.20   10.80
  -8 -10  -1   -5.90    5.90
  -8 -10  -1    7.50   12.90
   8  10   1    9.80    9.30
   8  10   1    0.00    6.50
   8  10   1    1.90    5.00
   8  10   1    8.50    6.50
   8  10   1   14.30    3.50
  10 -11  -1   33.00   16.80
  10 -11  -1   26.20   10.70
  10 -11  -1   37.20   10.30
 -10  11   1   42.60   12.70
 -10  11   1   32.70    9.30
 -10  11   1   49.50   20.40
 -10  11   1   28.90    5.20
 -10  11   1   19.80    9.10
   9 -11  -1   92.09   16.90
   9 -11  -1   65.29   20.60
   9 -11  -1  140.59   19.20
   9 -11  -1   72.19   22.60
  -9  11   1   89.39   23.10
  -9  11   1  120.99   16.60
  -9  11   1   92.79   13.00
  -9  11   1   93.89   24.70
  -9  11   1   83.09    7.90
   8 -11  -1   74.89   12.60
   8 -11  -1   53.49   18.30
   8 -11  -1   51.99   17.30
   8 -11  -1   55.09   13.00
  -8  11   1   48.30   17.50
  -8  11   1   60.09   10.80
  -8  11   1   71.39   13.60
  -8  11   1   90.49   16.20
   7 -11  -1  394.96   25.10
   7 -11  -1  410.46   27.50
   7 -11  -1  384.16   43.60
   7 -11  -1  375.66   33.50
  -7  11   1  455.75   22.30
  -7  11   1  378.16   23.80
  -7  11   1  418.76   37.10
  -7  11   1  401.16   20.00
   6 -11  -1  230.78   30.90
   6 -11  -1  306.37   22.50
   6 -11  -1  239.48   28.70
   6 -11  -1  293.27   21.20
  -6  11   1  317.97   20.00
  -6  11   1  278.17   34.10
  -6  11   1  298.57   15.00
  -6  11   1  318.37   18.60
  -6  11   1  295.27   20.10
   5 -11  -1   -2.00    7.70
   5 -11  -1   19.50   10.60
   5 -11  -1    5.90    6.30
   5 -11  -1    1.70    5.90
  -5  11   1   11.10    6.00
  -5  11   1    9.50    3.70
  -5  11   1   10.30    9.80
  -5  11   1    7.00    5.80
  -5  11   1   11.90   11.40
  -5  11   1   17.40    6.40
   4 -11  -1  330.17   23.00
   4 -11  -1  365.76   22.30
   4 -11  -1  377.86   31.10
   4 -11  -1  390.86   29.60
   4 -11  -1  403.16   23.50
   4 -11  -1  385.26   23.30
  -4  11   1  355.66   20.40
  -4  11   1  452.85   33.00
  -4  11   1  377.36   30.40
  -4  11   1  421.36   30.50
  -4  11   1  395.96   15.20
  -4  11   1  404.16   19.70
  -4  11   1  379.06   19.80
   3 -11  -1  144.79   16.40
   3 -11  -1  128.29   15.80
   3 -11  -1  116.39   14.10
   3 -11  -1  108.89   19.50
   3 -11  -1  108.69   18.50
  -3  11   1   94.49   16.60
  -3  11   1  132.59   13.70
  -3  11   1  120.39    8.00
  -3  11   1  124.59   16.80
  -3  11   1  111.29   12.70
  -3  11   1   72.29   15.80
   2 -11  -1  795.52   42.80
   2 -11  -1  867.41   43.30
   2 -11  -1  744.93   39.50
   2 -11  -1  760.92   33.00
   2 -11  -1  748.83   32.40
  -2  11   1  753.42   30.30
  -2  11   1  760.72   24.50
  -2  11   1  774.62   41.10
  -2  11   1  749.92   29.30
  -2  11   1  752.82   36.30
  -2  11   1  741.03   38.40
  -2  11   1  743.73   37.70
   1 -11  -1  137.39   18.80
   1 -11  -1  188.38   23.50
   1 -11  -1  172.08   14.80
   1 -11  -1  182.98   13.50
   1 -11  -1  181.58   12.50
   1 -11  -1  151.08   15.80
   1 -11  -1  157.48    8.30
  -1  11   1  163.48   10.30
  -1  11   1  159.58   21.70
  -1  11   1  152.18   16.50
  -1  11   1  175.78   12.10
  -1  11   1  163.68   19.90
  -1  11   1  171.18   12.40
  -1  11   1  178.18   14.40
   0 -11  -1   37.10    4.60
   0 -11  -1   34.90    7.20
   0 -11  -1   43.60    7.10
   0 -11  -1   46.30    9.20
   0 -11  -1   29.00    7.40
   0 -11  -1   39.70   12.30
   0 -11  -1   39.80   11.40
   0  11   1   42.10    6.80
   0  11   1   43.10    8.30
   0  11   1   37.60   11.60
   0  11   1   30.70    8.10
   0  11   1   45.20    9.70
   0  11   1   52.79    7.80
   0  11   1   42.90   10.60
  -1 -11  -1  278.57   10.10
  -1 -11  -1  254.37   14.80
  -1 -11  -1  281.47   17.70
  -1 -11  -1  277.87   24.30
  -1 -11  -1  290.37   18.60
  -1 -11  -1  263.87   24.00
  -1 -11  -1  284.07   15.70
   1  11   1  249.88   19.40
   1  11   1  288.47   13.70
   1  11   1  245.98   16.70
   1  11   1  270.47   28.20
   1  11   1  272.87   16.10
   1  11   1  286.77   21.10
  -2 -11  -1    3.00    4.80
  -2 -11  -1    5.10    7.80
  -2 -11  -1    6.20    8.30
  -2 -11  -1    6.40    5.70
  -2 -11  -1    2.90    3.50
   2  11   1   -0.60    3.10
   2  11   1   11.50    6.50
   2  11   1   -3.50    4.00
   2  11   1    1.10    6.50
   2  11   1    3.40    3.30
   2  11   1    0.10    4.30
  -3 -11  -1   11.00    8.80
  -3 -11  -1    0.40    7.90
  -3 -11  -1   11.60    5.70
  -3 -11  -1   15.60    6.40
  -3 -11  -1    9.50    5.20
  -3 -11  -1   19.60    7.60
   3  11   1   13.30    8.40
   3  11   1   11.30    4.00
   3  11   1   14.60    6.00
   3  11   1   21.00    8.50
   3  11   1    4.00    5.20
   3  11   1   11.20    4.00
  -4 -11  -1  150.78   23.00
  -4 -11  -1  201.88   14.60
  -4 -11  -1  243.98   19.10
  -4 -11  -1  178.58   24.50
  -4 -11  -1  165.08   16.80
  -4 -11  -1  189.58   21.30
   4  11   1  192.18   22.70
   4  11   1  194.78   16.90
   4  11   1  199.48   10.40
   4  11   1  196.18   10.30
   4  11   1  214.28   16.30
   4  11   1  187.88   17.30
  -5 -11  -1   10.40   10.10
  -5 -11  -1    5.20    6.80
  -5 -11  -1    0.00    4.00
  -5 -11  -1   -8.60    7.10
   5  11   1   -2.60    5.90
   5  11   1    3.00    5.70
   5  11   1    3.00    6.40
   5  11   1    0.90    2.60
   5  11   1    0.40    2.50
  -6 -11  -1  111.39   17.60
  -6 -11  -1  113.09   21.40
  -6 -11  -1   91.19   19.50
  -6 -11  -1  130.79   12.10
   6  11   1   99.69   14.20
   6  11   1  101.69   16.30
   6  11   1   96.09   18.30
   6  11   1   99.19   16.70
  -7 -11  -1   37.60    7.60
  -7 -11  -1   44.30   12.50
  -7 -11  -1   13.20   12.50
  -7 -11  -1   27.10   13.50
   7  11   1   21.60    8.20
   7  11   1   15.10   10.60
   7  11   1   30.50    9.10
   7  11   1   59.89   13.20
   9 -12  -1    9.00   11.70
   9 -12  -1   -0.10    8.20
   9 -12  -1   -1.30   12.00
  -9  12   1    2.50    7.60
  -9  12   1   13.60   14.20
  -9  12   1   -7.20    4.90
  -9  12   1    2.40    5.80
   8 -12  -1  101.79   22.10
   8 -12  -1   76.99   22.50
   8 -12  -1   68.79   14.20
   8 -12  -1  106.99   14.70
  -8  12   1   87.49   23.80
  -8  12   1   94.69   13.30
  -8  12   1   82.79   11.30
  -8  12   1   67.69   13.30
   7 -12  -1  181.78   21.10
   7 -12  -1  211.08   30.70
   7 -12  -1  232.48   20.10
   7 -12  -1  186.68   29.70
  -7  12   1  222.08   31.70
  -7  12   1  218.48   13.60
  -7  12   1  204.28   19.40
  -7  12   1  238.48   18.70
   6 -12  -1  101.19   14.20
   6 -12  -1  148.19   23.80
   6 -12  -1  134.29   18.20
   6 -12  -1  116.89   22.90
  -6  12   1  111.59   23.00
  -6  12   1  138.19   13.30
  -6  12   1  132.09    9.60
  -6  12   1  126.29   14.60
   5 -12  -1  547.75   29.80
   5 -12  -1  603.84   31.50
   5 -12  -1  558.04   38.00
   5 -12  -1  530.75   40.10
  -5  12   1  588.24   26.10
  -5  12   1  568.94   25.70
  -5  12   1  553.94   39.50
  -5  12   1  580.34   28.20
  -5  12   1  545.95   19.90
   4 -12  -1   -4.70    4.30
   4 -12  -1   -2.30    8.10
   4 -12  -1   -1.90    4.80
   4 -12  -1   -0.80    8.60
  -4  12   1    2.20    3.00
  -4  12   1   -1.40    7.10
  -4  12   1   -2.00    4.10
  -4  12   1   -2.90    4.20
  -4  12   1   -4.80    3.70
   3 -12  -1  706.63   33.00
   3 -12  -1  666.93   39.90
   3 -12  -1  673.33   34.40
   3 -12  -1  700.13   43.20
   3 -12  -1  703.83   33.00
   3 -12  -1  625.14   32.30
  -3  12   1  677.83   41.10
  -3  12   1  694.73   29.60
  -3  12   1  739.83   29.30
  -3  12   1  720.53   23.20
  -3  12   1  708.23   29.40
   2 -12  -1   44.40    9.10
   2 -12  -1   48.80    9.60
   2 -12  -1   52.59   10.60
   2 -12  -1   35.50   12.50
   2 -12  -1   44.40    9.60
   2 -12  -1   26.40   11.20
  -2  12   1   56.59    7.00
  -2  12   1   61.19    9.40
  -2  12   1   29.70   12.80
  -2  12   1   49.90    8.40
  -2  12   1   54.89   10.10
   1 -12  -1   37.50    7.60
   1 -12  -1   44.30    9.30
   1 -12  -1   46.40   12.80
   1 -12  -1   24.80    8.30
   1 -12  -1   38.10    8.20
   1 -12  -1   26.30   11.10
   1 -12  -1   27.50    4.50
  -1  12   1   42.70    7.60
  -1  12   1   21.00    6.00
  -1  12   1   33.10    7.90
  -1  12   1   32.30    8.80
  -1  12   1    3.40    8.30
   0 -12  -1  758.02   33.00
   0 -12  -1  718.83   41.80
   0 -12  -1  744.03   40.60
   0 -12  -1  745.83   32.40
   0 -12  -1  692.93   21.50
   0 -12  -1  713.83   28.40
   0 -12  -1  688.53   29.50
   0  12   1  693.83   38.80
   0  12   1  756.52   32.80
   0  12   1  740.53   27.50
   0  12   1  768.32   30.80
   0  12   1  729.83   26.20
  -1 -12  -1  154.08    7.20
  -1 -12  -1  168.48   17.70
  -1 -12  -1  167.38   17.60
  -1 -12  -1  156.28   22.30
  -1 -12  -1  136.99   12.20
  -1 -12  -1  127.69   11.30
  -1 -12  -1  144.59   22.30
   1  12   1  178.48   13.70
   1  12   1  150.88   10.90
   1  12   1  103.09   12.90
   1  12   1  147.29   10.30
   1  12   1  132.59   18.80
  -2 -12  -1  138.19   16.40
  -2 -12  -1  148.69   16.70
  -2 -12  -1  121.89   21.00
  -2 -12  -1  178.98   24.40
  -2 -12  -1  135.99   11.90
  -2 -12  -1  119.49   12.90
   2  12   1  133.39   17.30
   2  12   1  146.59   20.80
   2  12   1  128.89   10.40
   2  12   1  141.19   13.20
   2  12   1  140.29   15.90
   2  12   1  152.68    9.90
  -3 -12  -1   40.70    9.00
  -3 -12  -1   17.00    9.70
  -3 -12  -1   38.80    9.90
  -3 -12  -1   25.10    6.80
  -3 -12  -1   37.10   13.50
   3  12   1   19.60    4.60
   3  12   1   26.10    4.90
   3  12   1   19.80    8.70
   3  12   1   19.40    9.20
   3  12   1   24.60    7.80
   3  12   1    5.10    5.80
  -4 -12  -1   32.20   10.20
  -4 -12  -1   16.70    6.40
  -4 -12  -1   15.40   10.70
  -4 -12  -1   12.70   10.70
   4  12   1   22.50   10.20
   4  12   1   14.80    7.50
   4  12   1    9.70    6.20
   4  12   1   21.20    4.10
   4  12   1   16.20    8.00
   4  12   1   18.50    4.10
  -5 -12  -1   30.40    8.00
  -5 -12  -1   16.30   11.90
  -5 -12  -1   54.79   15.90
  -5 -12  -1   35.00   10.90
   5  12   1   38.70    9.10
   5  12   1   27.50    9.40
   5  12   1   19.40   10.00
   5  12   1   27.30    9.40
  -6 -12  -1   23.90    8.10
  -6 -12  -1   16.30   10.10
  -6 -12  -1   29.10   14.20
  -6 -12  -1   31.30   14.70
   6  12   1   34.30    9.10
   6  12   1   24.70    9.40
   6  12   1   32.40   12.90
   6  12   1   16.40    8.10
   9 -13  -1   63.89   21.70
   9 -13  -1   63.69   15.20
   9 -13  -1   86.59   16.60
  -9  13   1   35.30   17.20
  -9  13   1   58.09    9.90
  -9  13   1   43.70   10.20
  -9  13   1   89.29   15.70
   8 -13  -1    9.40    8.40
   8 -13  -1   19.20    8.70
   8 -13  -1   12.90   17.20
   8 -13  -1   25.90   15.40
  -8  13   1   20.00    6.10
  -8  13   1   10.60   14.10
  -8  13   1   -1.10   11.30
  -8  13   1    8.80    6.50
   7 -13  -1   -2.30    8.60
   7 -13  -1    4.90    7.90
   7 -13  -1    7.40    9.00
   7 -13  -1   -2.20   11.10
  -7  13   1    8.90    6.90
  -7  13   1    3.50   11.00
  -7  13   1   -2.30    6.10
  -7  13   1   -0.40    3.60
   6 -13  -1  122.19   17.30
   6 -13  -1  135.19   19.20
   6 -13  -1   62.39   16.30
   6 -13  -1   82.59   21.20
  -6  13   1  125.09   14.40
  -6  13   1  126.09    9.00
  -6  13   1  129.09   25.40
   5 -13  -1   18.40    8.40
   5 -13  -1   -7.40    8.10
   5 -13  -1    4.50    9.80
   5 -13  -1    6.50    6.70
  -5  13   1   21.10   12.50
  -5  13   1    8.10    6.30
  -5  13   1    8.60    6.60
  -5  13   1    6.30    3.60
  -5  13   1    1.10    5.40
   4 -13  -1  146.99   23.60
   4 -13  -1  162.38   20.40
   4 -13  -1  123.39   16.90
   4 -13  -1  139.89   16.30
   4 -13  -1  166.28   30.60
  -4  13   1  140.69   16.00
  -4  13   1  155.28    9.50
  -4  13   1  131.99   15.20
  -4  13   1  132.29   22.90
  -4  13   1  151.68   16.10
   3 -13  -1   85.99   18.00
   3 -13  -1   80.49   19.10
   3 -13  -1  101.39   15.00
   3 -13  -1   61.89   10.80
   3 -13  -1   84.79   13.80
  -3  13   1   84.89   11.20
  -3  13   1   94.19   12.90
  -3  13   1   83.39    7.70
  -3  13   1   40.10   14.00
  -3  13   1   82.89   11.50
   2 -13  -1  686.13   22.80
   2 -13  -1  669.13   43.00
   2 -13  -1  750.92   34.40
   2 -13  -1  665.53   40.60
   2 -13  -1  716.93   31.50
   2 -13  -1  754.22   34.50
  -2  13   1  746.23   25.30
  -2  13   1  705.03   32.20
  -2  13   1  747.33   29.80
  -2  13   1  685.13   42.00
  -2  13   1  752.32   29.00
   1 -13  -1  223.98   10.50
   1 -13  -1  277.77   32.10
   1 -13  -1  209.28   15.60
   1 -13  -1  236.18   18.50
   1 -13  -1  224.58   26.90
   1 -13  -1  206.38   17.70
  -1  13   1  227.98   15.00
  -1  13   1  234.68   19.20
  -1  13   1  241.28   14.70
  -1  13   1  241.38   28.20
   0 -13  -1   70.09   12.90
   0 -13  -1   73.99   17.00
   0 -13  -1   39.30    9.50
   0 -13  -1   49.00    8.80
   0 -13  -1   30.10   12.40
   0 -13  -1   60.79    5.90
   0  13   1   42.90   13.30
   0  13   1   55.49   12.00
   0  13   1   62.89   10.60
   0  13   1   74.29    9.00
   0  13   1   51.69    8.30
  -1 -13  -1  533.65   24.90
  -1 -13  -1  581.34   29.70
  -1 -13  -1  547.75   16.70
  -1 -13  -1  534.55   37.50
  -1 -13  -1  576.84   28.40
  -1 -13  -1  604.54   38.00
   1  13   1  533.65   27.60
   1  13   1  520.55   21.80
   1  13   1  564.04   25.50
   1  13   1  562.84   21.40
  -2 -13  -1   12.10   11.10
  -2 -13  -1    0.80    4.90
  -2 -13  -1    5.50    8.90
  -2 -13  -1    2.10    5.60
  -2 -13  -1   -2.70    3.60
   2  13   1    3.90    6.20
   2  13   1   -0.50    7.00
   2  13   1    2.80    3.20
   2  13   1    5.20    5.60
   2  13   1    2.60    3.90
  -3 -13  -1  259.47   20.70
  -3 -13  -1  205.58   28.00
  -3 -13  -1  244.38   17.80
   3  13   1  183.08   23.70
   3  13   1  241.78   11.70
   3  13   1  254.47   18.40
   3  13   1  257.17   11.60
   3  13   1  274.37   21.10
  -4 -13  -1   -1.20    7.90
  -4 -13  -1    2.50    6.60
  -4 -13  -1   -1.30    9.20
  -4 -13  -1    2.80    5.20
   4  13   1    1.20    7.20
   4  13   1   -1.60    5.60
   4  13   1   -2.70    7.20
  -5 -13  -1   -6.10    8.40
  -5 -13  -1   -2.80    6.80
  -5 -13  -1    0.10    4.80
  -5 -13  -1    6.10    9.70
   5  13   1   -3.20    5.40
   5  13   1   -1.10    7.50
   5  13   1    7.70    7.50
   8 -14  -1    1.20    7.30
   8 -14  -1   11.80    8.50
   8 -14  -1   -3.70    9.60
   8 -14  -1   -1.10   13.80
  -8  14   1   29.70   15.90
  -8  14   1   11.00    7.40
  -8  14   1   12.30    8.00
  -8  14   1   11.00    4.80
   7 -14  -1   17.50   13.10
   7 -14  -1   12.40   14.40
   7 -14  -1    8.20    8.20
   7 -14  -1   14.10    8.30
  -7  14   1   19.90    7.80
  -7  14   1   19.50   14.20
  -7  14   1   15.30    7.20
  -7  14   1   16.80    4.90
   6 -14  -1   21.80    9.50
   6 -14  -1    8.70   11.90
   6 -14  -1   25.40   13.90
   6 -14  -1   36.30   10.60
  -6  14   1   26.00    8.00
  -6  14   1   38.80   15.40
  -6  14   1   29.10    5.30
  -6  14   1   36.00    9.10
   5 -14  -1    0.10   10.50
   5 -14  -1    6.60   11.10
   5 -14  -1    8.70    7.60
   5 -14  -1   -4.70    5.00
  -5  14   1    4.80    3.50
  -5  14   1    9.70    6.40
  -5  14   1    1.90   10.60
   4 -14  -1   30.20    9.50
   4 -14  -1   12.10   11.90
   4 -14  -1   23.90   12.70
   4 -14  -1   46.80   10.70
   4 -14  -1   20.50    9.20
  -4  14   1   28.20    8.50
  -4  14   1   23.70    7.70
  -4  14   1   26.90    8.50
  -4  14   1   35.50    5.60
  -4  14   1    6.80   10.80
   3 -14  -1   77.09   14.00
   3 -14  -1  102.89   15.50
   3 -14  -1   78.49   13.90
   3 -14  -1  118.69   21.00
   3 -14  -1  107.29   22.40
  -3  14   1  118.29   15.40
  -3  14   1   91.39   14.00
  -3  14   1  105.19    8.70
  -3  14   1  123.09   13.40
  -3  14   1   58.49   17.20
   2 -14  -1   10.20    7.50
   2 -14  -1    8.30    9.20
   2 -14  -1    1.60    5.50
   2 -14  -1    2.10    5.20
   2 -14  -1    1.40    3.10
   2 -14  -1   -1.30    7.60
  -2  14   1    7.00    5.90
  -2  14   1   11.70   11.30
  -2  14   1    5.10    6.70
  -2  14   1    4.80    5.50
  -2  14   1    6.70    6.30
   1 -14  -1  196.88   21.40
   1 -14  -1  163.98   25.30
   1 -14  -1  199.68   26.60
   1 -14  -1  224.78   23.00
   1 -14  -1  163.38   14.90
   1 -14  -1  152.08   11.60
  -1  14   1  197.38   13.60
  -1  14   1  203.48   16.70
  -1  14   1  210.78   18.10
  -1  14   1  156.28   13.30
  -1  14   1  171.08   25.00
   0 -14  -1   37.60   14.00
   0 -14  -1   51.79    5.40
   0 -14  -1   68.29   13.20
   0 -14  -1   45.90   10.70
   0 -14  -1   30.60   13.20
   0 -14  -1   45.60    9.60
   0  14   1   34.00    8.40
   0  14   1   31.20    7.30
   0  14   1   38.10   13.60
   0  14   1   54.19   10.20
   0  14   1   73.99   11.00
  -1 -14  -1   11.30    7.00
  -1 -14  -1   13.90    7.90
  -1 -14  -1   17.70    7.10
  -1 -14  -1   25.00   12.50
   1  14   1   15.10    4.90
   1  14   1   23.50    7.60
   1  14   1    6.80    4.40
   1  14   1   12.90    7.20
  -2 -14  -1  130.89   23.80
  -2 -14  -1  137.09   23.30
  -2 -14  -1  119.09   16.70
  -2 -14  -1  120.59   14.40
  -2 -14  -1  146.99   18.00
   2  14   1  116.49    8.80
   2  14   1  132.49   15.70
   2  14   1  107.19    8.80
   2  14   1  102.29   18.60
   2  14   1  111.79   13.90
  -3 -14  -1   14.00   10.80
  -3 -14  -1   -3.50    4.00
  -3 -14  -1    7.90   10.90
  -3 -14  -1    2.10    6.20
   3  14   1   -3.40    6.20
   3  14   1    1.50    7.80
   3  14   1   -6.90    5.00
  -4 -14  -1  271.07   33.70
  -4 -14  -1  196.78   28.60
  -4 -14  -1  277.47   23.50
  -4 -14  -1  252.87   18.90
   4  14   1  266.47   20.50
   4  14   1  300.57   23.90
   4  14   1  225.98   28.00
   7 -15  -1   51.49   13.30
   7 -15  -1   44.10   16.60
   7 -15  -1   57.69   15.00
   7 -15  -1   25.00   18.10
  -7  15   1   72.19    7.70
  -7  15   1   68.29   20.80
  -7  15   1   57.69   14.40
  -7  15   1   80.99   13.30
   6 -15  -1  252.97   33.90
   6 -15  -1  256.17   22.90
   6 -15  -1  210.08   24.00
   6 -15  -1  287.87   41.30
  -6  15   1  225.28   33.00
  -6  15   1  251.37   12.40
  -6  15   1  265.17   18.30
  -6  15   1  279.67   19.90
   5 -15  -1    4.00    7.20
   5 -15  -1   -3.90    6.20
   5 -15  -1   -4.90    8.30
   5 -15  -1    0.70   11.50
  -5  15   1   -3.20    9.90
  -5  15   1    0.10    5.70
  -5  15   1   -1.90    6.00
  -5  15   1    2.90    3.50
   4 -15  -1   91.69   16.30
   4 -15  -1   90.29   20.10
   4 -15  -1   77.09   15.50
   4 -15  -1   93.49   23.10
  -4  15   1   83.39    8.00
  -4  15   1   89.79   12.30
  -4  15   1  102.79   21.80
  -4  15   1  112.19   15.40
  -4  15   1   68.09   12.00
   3 -15  -1    4.10    9.60
   3 -15  -1   11.00    8.40
   3 -15  -1    7.60   11.10
   3 -15  -1    7.90    7.30
   3 -15  -1    9.40    7.50
  -3  15   1    8.00    7.20
  -3  15   1   10.90    6.40
  -3  15   1   13.40   11.70
  -3  15   1    7.50    6.30
   2 -15  -1   32.60   14.40
   2 -15  -1   58.69   12.90
   2 -15  -1   29.90   14.70
   2 -15  -1   58.99   12.60
   2 -15  -1   71.29   13.90
  -2  15   1   33.50   15.30
  -2  15   1   55.09   10.10
  -2  15   1   67.09    9.90
  -2  15   1   47.50   11.40
  -2  15   1   41.60    8.80
   1 -15  -1   13.10   11.90
   1 -15  -1    1.60    6.00
   1 -15  -1    3.30   10.40
   1 -15  -1    9.10    6.80
   1 -15  -1    2.50    3.10
   1 -15  -1   11.20    7.70
  -1  15   1   15.30    7.80
  -1  15   1    4.50    5.60
  -1  15   1    1.30    4.60
  -1  15   1   14.10    6.00
  -1  15   1   -2.60   10.00
   0 -15  -1  137.39    7.50
   0 -15  -1  122.69   16.80
   0 -15  -1   99.59   20.40
   0 -15  -1  136.29   18.10
   0 -15  -1  144.09   25.70
   0  15   1  122.69   15.70
   0  15   1  135.59   14.60
   0  15   1  132.49   12.60
  -1 -15  -1   28.40    8.50
  -1 -15  -1   38.70   11.10
  -1 -15  -1   31.40   15.20
  -1 -15  -1   34.80   14.90
   1  15   1   38.00    9.40
   1  15   1   43.50   10.50
   1  15   1   15.90   11.20
   1  15   1   30.90    5.90
   1  15   1   43.40    8.70
  -2 -15  -1   65.59   17.80
  -2 -15  -1   72.49   14.80
  -2 -15  -1   61.19   16.80
   2  15   1   16.50   11.30
   2  15   1   57.39    6.50
   2  15   1   72.99   12.60
   2  15   1   59.59   12.40
   2  15   1   67.79    6.70
  -3 -15  -1  335.87   38.30
  -3 -15  -1  316.37   25.40
  -3 -15  -1  266.47   33.90
  -3 -15  -1  355.86   32.30
   3  15   1  368.16   26.10
   3  15   1  280.97   32.20
   3  15   1  362.56   23.70
   5 -16  -1   84.99   25.00
   5 -16  -1  128.09   26.10
   5 -16  -1  142.99   20.20
   5 -16  -1  105.29   18.20
  -5  16   1  107.19   15.10
  -5  16   1   89.79   22.20
  -5  16   1  125.09    9.00
  -5  16   1  137.49   18.60
   4 -16  -1   19.00   14.60
   4 -16  -1   18.40    9.10
   4 -16  -1   11.40    9.30
   4 -16  -1   13.30    7.40
   4 -16  -1    8.50   11.40
  -4  16   1   10.80    6.80
  -4  16   1   20.70   15.10
  -4  16   1   14.30    8.10
   3 -16  -1   26.60   17.30
   3 -16  -1    6.10    8.60
   3 -16  -1   25.40    9.90
   3 -16  -1   23.00    9.60
   3 -16  -1   23.00   13.70
  -3  16   1   35.60   10.40
  -3  16   1   21.00    7.90
  -3  16   1    0.00   12.00
  -3  16   1   19.30    8.10
  -3  16   1   27.60    9.40
   2 -16  -1   25.50   13.40
   2 -16  -1   23.00    9.20
   2 -16  -1   17.70    9.30
   2 -16  -1    8.30   12.10
   2 -16  -1    9.30    8.10
  -2  16   1   21.80    6.80
  -2  16   1   11.30    6.60
  -2  16   1    9.80    6.40
  -2  16   1    6.90   13.20
  -2  16   1   23.10    9.50
   1 -16  -1   -4.70    5.20
   1 -16  -1    1.20   10.10
   1 -16  -1    0.80    9.20
   1 -16  -1    1.30    2.80
   1 -16  -1   10.40   11.40
   1 -16  -1   -5.80    5.20
  -1  16   1    1.70    5.50
  -1  16   1   -2.10    3.90
  -1  16   1  -13.90   15.00
  -1  16   1    3.80    6.50
  -1  16   1   -0.50    4.80
   0 -16  -1    7.00   11.00
   0 -16  -1    4.10   11.60
   0 -16  -1   -1.20    5.70
   0 -16  -1    5.20    2.50
   0 -16  -1   -2.10    6.00
   0  16   1    1.20    4.50
   0  16   1   -1.70    6.30
   0  16   1    7.00    6.70
  -1 -16  -1   13.80   12.10
  -1 -16  -1  -10.30    9.00
  -1 -16  -1   19.20    8.90
  -1 -16  -1    8.70    6.70
   1  16   1    1.80    9.50
   1  16   1    8.80    4.20
   1  16   1    8.70    7.80
   1  16   1   22.40   10.40
   2  17  -2  -11.70    7.40
   1  17  -2  -10.90    8.50
   1  17  -2    9.80    7.10
   1  17  -2   -1.00    6.40
   1  17  -2    2.20    5.50
  -1 -17   2   -2.80    4.90
  -1 -17   2   -4.60    5.90
  -1 -17   2    4.70   11.40
  -1 -17   2   -5.60   12.10
   0  17  -2    0.40    5.30
   0  17  -2  -14.20    8.60
   0  17  -2   -2.70    5.80
   0 -17   2   -4.10    4.30
   0 -17   2    8.20   12.40
   0 -17   2    5.10    7.10
   0 -17   2   13.30   12.30
  -1  17  -2   75.49   10.80
  -1  17  -2   66.49   21.10
  -1  17  -2   69.89   12.00
  -1  17  -2   69.19   11.80
   1 -17   2  110.19   25.30
   1 -17   2   63.79   12.40
   1 -17   2   56.09   13.90
   1 -17   2   72.39   19.80
   1 -17   2   38.50   12.60
   1 -17   2   66.19    5.50
  -2  17  -2  204.88   14.50
  -2  17  -2  120.09   24.70
  -2  17  -2  150.78   16.50
   2 -17   2  193.18   23.40
   2 -17   2  165.78   19.60
   2 -17   2  137.99   23.00
   2 -17   2  159.48   28.60
   2 -17   2  195.88   29.60
  -3  17  -2    9.60    5.40
  -3  17  -2   19.80    8.30
  -3  17  -2    8.60   13.30
  -3  17  -2   12.40    7.20
   3 -17   2    8.80   10.80
   3 -17   2   16.50   13.70
   3 -17   2    1.20    7.80
   3 -17   2   10.50   13.70
   3 -17   2   13.80    8.60
  -4  17  -2  155.88   29.60
  -4  17  -2  199.48   22.60
  -4  17  -2  182.38   13.70
  -4  17  -2  172.68   19.00
   4 -17   2  177.88   21.10
   4 -17   2  146.09   21.40
   4 -17   2   91.69   24.70
   4 -17   2  195.48   30.30
   4 -17   2  154.38   27.00
  -5  17  -2   22.50    9.80
  -5  17  -2   10.20   14.30
  -5  17  -2   20.60    6.40
   5 -17   2   14.00   12.70
   5 -17   2   13.00   10.20
   5 -17   2   14.10   17.50
   5 -17   2   23.20   10.20
   3  16  -2   15.50    6.30
   3  16  -2    0.60    8.10
   3  16  -2   26.50   10.10
   3  16  -2    0.30    6.00
  -3 -16   2   12.60    8.70
  -3 -16   2    1.90    6.20
  -3 -16   2   13.60   14.40
  -3 -16   2   16.00   12.50
   2  16  -2   66.49   12.70
   2  16  -2   67.29   10.40
   2  16  -2   49.10   10.40
   2  16  -2   37.00   15.60
  -2 -16   2   85.39   21.50
  -2 -16   2   89.89   17.30
  -2 -16   2   53.59   17.80
   1  16  -2    5.50   10.90
   1  16  -2   12.80    7.80
   1  16  -2    2.00    5.90
   1  16  -2    7.90    5.90
  -1 -16   2    5.00   12.20
  -1 -16   2   15.30    9.70
  -1 -16   2    5.90    7.40
   0  16  -2   10.20    7.30
   0  16  -2   16.60    7.00
   0  16  -2   12.80   12.50
   0  16  -2    8.90    5.30
   0  16  -2    9.30    6.40
   0 -16   2   15.70    8.70
   0 -16   2    7.10   11.10
   0 -16   2   18.30   11.00
   0 -16   2    5.40    6.90
  -1  16  -2   11.80    7.00
  -1  16  -2   25.30    7.20
  -1  16  -2   17.80   13.50
   1 -16   2   44.70   16.50
   1 -16   2    5.40    6.90
   1 -16   2   19.00    8.70
   1 -16   2   21.50    8.60
   1 -16   2   27.70   15.10
   1 -16   2   18.30    3.70
  -2  16  -2   -1.70   10.50
  -2  16  -2    1.30    6.00
  -2  16  -2    2.80    4.40
   2 -16   2   13.20   12.40
   2 -16   2   -2.70    7.80
   2 -16   2  -10.90    9.00
   2 -16   2   -1.30    5.90
   2 -16   2    4.50    5.80
  -3  16  -2   26.30   13.50
  -3  16  -2   -2.80    5.90
  -3  16  -2    8.90    4.60
  -3  16  -2    3.30    5.10
   3 -16   2   -2.40    7.20
   3 -16   2    8.90   11.30
   3 -16   2    1.50   11.20
   3 -16   2    7.00   10.00
   3 -16   2    8.80    7.40
  -4  16  -2    6.20    4.60
  -4  16  -2    4.60    6.30
  -4  16  -2    9.60   12.10
  -4  16  -2    1.70    4.90
   4 -16   2   15.00    8.80
   4 -16   2    3.10   10.00
   4 -16   2   -2.10   10.60
   4 -16   2    1.50    6.20
   4 -16   2    1.00   10.70
  -5  16  -2   50.59   22.80
  -5  16  -2   72.29    9.90
  -5  16  -2   51.69   10.20
   5 -16   2   67.09   13.90
   5 -16   2   41.60   12.10
   5 -16   2   65.09   21.70
   5 -16   2   45.90   17.50
  -6  16  -2    9.80   13.00
  -6  16  -2   -3.70    4.00
  -6  16  -2   -6.50    5.80
  -6  16  -2   -0.20    5.10
   6 -16   2    3.30   14.20
   6 -16   2   -7.10    5.50
   6 -16   2    0.70    7.40
   5  15  -2   39.40    8.50
   5  15  -2   61.59   13.30
   5  15  -2   53.89   16.60
   5  15  -2   62.39   12.00
   5  15  -2   41.30    9.10
  -5 -15   2   37.90   12.40
  -5 -15   2   69.39   20.00
  -5 -15   2   47.90   11.40
  -5 -15   2   41.20   16.90
   4  15  -2  158.08   17.10
   4  15  -2  154.38   17.50
   4  15  -2  144.99   14.30
   4  15  -2  116.59   22.30
   4  15  -2  121.19   14.10
  -4 -15   2  135.49   26.70
  -4 -15   2  123.79   14.90
  -4 -15   2  118.19   23.40
   3  15  -2  289.07   21.10
   3  15  -2  227.78   16.40
   3  15  -2  247.98   31.70
   3  15  -2  251.87   18.00
   3  15  -2  284.47   19.40
  -3 -15   2  242.58   32.90
  -3 -15   2  292.77   36.60
  -3 -15   2  274.57   20.20
  -3 -15   2  258.87   22.50
   2  15  -2   15.60   10.80
   2  15  -2    1.90    4.70
   2  15  -2   22.00    8.00
  -2 -15   2   10.80    6.70
  -2 -15   2   -0.80    8.60
  -2 -15   2    2.20    7.20
  -2 -15   2   16.50   13.60
   1  15  -2  248.68   17.10
   1  15  -2  264.67   18.30
   1  15  -2  225.48   29.70
   1  15  -2  217.58   18.20
   1  15  -2  271.07   17.50
  -1 -15   2  237.48   18.90
  -1 -15   2  270.47   32.30
  -1 -15   2  248.98   21.40
  -1 -15   2  220.78   18.50
  -1 -15   2  241.38   32.80
   0  15  -2   88.99   12.00
   0  15  -2  121.89   15.00
   0  15  -2   80.49   10.60
   0  15  -2   57.29   16.70
   0  15  -2   80.49   12.30
   0 -15   2   81.09   13.80
   0 -15   2   61.89   10.20
   0 -15   2   85.69   19.60
   0 -15   2   91.09   14.70
  -1  15  -2   91.49   10.70
  -1  15  -2   64.09   11.30
  -1  15  -2   88.89   12.40
  -1  15  -2   68.29   18.10
   1 -15   2   47.10   15.80
   1 -15   2   76.39    5.60
   1 -15   2   78.69   16.80
   1 -15   2   44.50   15.10
   1 -15   2   92.59   14.80
   1 -15   2   72.79   14.40
  -2  15  -2  210.68   18.40
  -2  15  -2  273.67   15.80
  -2  15  -2  263.37   18.10
  -2  15  -2  280.97   19.30
  -2  15  -2  210.58   30.10
   2 -15   2  274.37   34.60
   2 -15   2  298.27   21.30
   2 -15   2  251.37   22.30
   2 -15   2  255.77   21.40
   2 -15   2  267.57   31.90
  -3  15  -2   -0.10    4.60
  -3  15  -2   -9.50    9.40
  -3  15  -2   -4.50    2.90
  -3  15  -2    0.70    6.00
   3 -15   2    1.30    5.60
   3 -15   2    0.30    8.90
   3 -15   2    2.10   10.50
   3 -15   2   -3.40    7.00
   3 -15   2    1.20    5.80
  -4  15  -2   80.49   11.90
  -4  15  -2   59.79    9.00
  -4  15  -2   65.99   19.00
   4 -15   2   81.29   21.80
   4 -15   2   44.60   14.40
   4 -15   2   66.49   14.20
   4 -15   2   90.29   15.10
   4 -15   2  107.19   22.00
  -5  15  -2   22.70   16.90
  -5  15  -2   20.50    6.70
  -5  15  -2   21.90    6.40
  -5  15  -2   36.10    9.80
   5 -15   2   13.10   11.90
   5 -15   2   32.60   14.50
   5 -15   2   32.90   16.30
  -6  15  -2    0.40    5.00
  -6  15  -2   19.80   13.50
  -6  15  -2   -5.70    5.30
  -6  15  -2    2.30    4.70
   6 -15   2   -6.20    4.50
   6 -15   2   -0.50   12.80
   6 -15   2   -2.60   10.10
   6 -15   2    0.40    7.00
  -7  15  -2    4.80    7.10
  -7  15  -2    4.10    5.30
  -7  15  -2    1.20    4.90
  -7  15  -2    5.60   14.10
   7 -15   2   -0.10    5.50
   7 -15   2   -0.60    6.70
   7 -15   2   -5.60   12.10
   7 -15   2   -3.60   10.20
  -8  15  -2  106.79   13.30
  -8  15  -2   86.49   15.50
   8 -15   2   78.29   14.20
   6  14  -2    5.30    7.10
   6  14  -2    5.10    5.60
   6  14  -2    0.30    6.20
   6  14  -2    7.00    9.30
   6  14  -2    2.00    5.20
  -6 -14   2    3.20   10.80
  -6 -14   2   -4.50    7.90
  -6 -14   2   -5.60    4.40
  -6 -14   2    9.90   13.00
   5  14  -2  305.07   18.30
   5  14  -2  325.17   21.20
   5  14  -2  305.97   19.00
   5  14  -2  270.07   32.40
   5  14  -2  340.37   23.50
  -5 -14   2  356.96   40.50
  -5 -14   2  312.77   25.90
  -5 -14   2  326.07   21.30
  -5 -14   2  308.77   37.80
   4  14  -2   94.89   14.40
   4  14  -2   57.39   10.10
   4  14  -2   71.39   18.10
   4  14  -2   83.59   11.80
   4  14  -2   92.89   11.90
  -4 -14   2   53.39   16.70
  -4 -14   2   89.89   16.10
  -4 -14   2   66.79   11.40
   3  14  -2   -5.30    6.10
   3  14  -2    4.70    4.80
   3  14  -2   -6.00    5.10
   3  14  -2   -2.40    4.40
  -3 -14   2    3.50    6.70
  -3 -14   2    7.70   11.50
  -3 -14   2    8.50    6.80
  -3 -14   2   15.10   10.80
   2  14  -2  483.85   25.20
   2  14  -2  553.94   27.00
   2  14  -2  586.04   25.70
   2  14  -2  529.55   36.80
  -2 -14   2  581.04   39.90
  -2 -14   2  627.44   42.10
  -2 -14   2  557.74   30.90
  -2 -14   2  525.45   27.10
  -2 -14   2  585.84   28.40
   1  14  -2    6.90    9.90
   1  14  -2    9.90    5.30
   1  14  -2   12.50    5.80
   1  14  -2    5.60    5.20
   1  14  -2    4.10    4.90
  -1 -14   2   16.70    8.10
  -1 -14   2   -5.70    7.00
  -1 -14   2    5.90    5.40
  -1 -14   2    8.60    6.00
  -1 -14   2    1.70   10.40
   0  14  -2  312.07   19.40
   0  14  -2  365.66   18.70
   0  14  -2  318.17   33.50
   0 -14   2  314.67   34.90
   0 -14   2  336.27   23.60
   0 -14   2  307.67   33.20
   0 -14   2  318.07   21.10
   0 -14   2  341.27   21.60
  -1  14  -2    2.80   10.10
  -1  14  -2    1.60    4.30
  -1  14  -2   16.70    6.90
  -1  14  -2   10.00    6.20
   1 -14   2   17.20   11.10
   1 -14   2   12.60    7.50
   1 -14   2    3.50   10.30
   1 -14   2    1.60    5.20
   1 -14   2    2.80    6.50
  -2  14  -2    2.00   10.50
  -2  14  -2    8.50    6.10
  -2  14  -2    3.60    4.00
  -2  14  -2    8.10    6.10
  -2  14  -2   -0.70    4.30
   2 -14   2    1.50    8.40
   2 -14   2   -1.50    4.70
   2 -14   2    1.30    6.00
   2 -14   2    0.50    8.90
   2 -14   2    2.00    5.70
  -3  14  -2  443.96   19.90
  -3  14  -2  447.76   21.70
  -3  14  -2  414.66   24.10
  -3  14  -2  427.06   35.60
  -3  14  -2  407.86   24.40
   3 -14   2  390.56   35.10
   3 -14   2  479.45   28.10
   3 -14   2  405.56   28.90
   3 -14   2  439.36   34.40
   3 -14   2  433.06   25.30
  -4  14  -2   95.79   12.10
  -4  14  -2  109.09   10.30
  -4  14  -2   82.19   20.50
  -4  14  -2  110.29   12.60
   4 -14   2  104.09   20.10
   4 -14   2  107.09   16.10
   4 -14   2  105.29   21.10
   4 -14   2   70.79   19.90
   4 -14   2  109.99   15.80
  -5  14  -2   67.99   10.10
  -5  14  -2   61.19    9.50
  -5  14  -2   51.49   10.30
  -5  14  -2   50.89   17.60
   5 -14   2   58.39   19.30
   5 -14   2   70.09   13.30
   5 -14   2   67.19   18.90
   5 -14   2   53.39   12.20
  -6  14  -2   77.59   20.50
  -6  14  -2  149.59   12.40
  -6  14  -2  150.78   13.30
  -6  14  -2  125.79   15.80
   6 -14   2  147.69   18.50
   6 -14   2  125.29   23.00
   6 -14   2  105.09   23.60
   6 -14   2   98.49   16.20
  -7  14  -2    5.60    5.80
  -7  14  -2   17.20    6.40
  -7  14  -2   12.80   13.80
   7 -14   2    6.80    8.20
   7 -14   2    4.10   12.40
   7 -14   2    6.90    7.30
   7 -14   2    6.70   10.50
  -8  14  -2    2.30    5.40
  -8  14  -2    0.50    4.70
  -8  14  -2    6.40    7.80
  -8  14  -2    1.10   13.20
   8 -14   2   -4.50    5.90
   8 -14   2   -2.20    6.80
   8 -14   2    5.50   11.30
   7  13  -2   14.60    8.10
   7  13  -2   12.80   11.30
   7  13  -2   10.40    6.30
   7  13  -2   29.30    7.40
   7  13  -2   14.00    8.80
  -7 -13   2   -0.80   11.50
  -7 -13   2    6.30    8.40
  -7 -13   2   15.30    6.20
  -7 -13   2   14.40   13.30
   6  13  -2   19.90    6.80
   6  13  -2   20.70    6.70
   6  13  -2   35.30    9.60
   6  13  -2   22.80    8.70
   6  13  -2   17.30   11.10
  -6 -13   2   12.50    9.60
  -6 -13   2   26.10   14.00
  -6 -13   2   33.70   15.60
  -6 -13   2   17.30    7.10
   5  13  -2   19.20    6.60
   5  13  -2   16.20    6.80
   5  13  -2   41.00   10.20
   5  13  -2   22.00   11.60
   5  13  -2   32.60    7.70
  -5 -13   2   17.30   12.50
  -5 -13   2   22.20    7.50
  -5 -13   2   19.20    9.50
  -5 -13   2   26.60   15.20
   4  13  -2   17.80    6.30
   4  13  -2   30.60    8.30
   4  13  -2   41.60    8.40
   4  13  -2   34.60   12.50
   4  13  -2   32.00    7.40
  -4 -13   2   21.90   13.00
  -4 -13   2   28.30   13.20
  -4 -13   2   47.30    9.20
  -4 -13   2   39.50   10.90
   3  13  -2    6.10    4.70
   3  13  -2    0.90    4.20
   3  13  -2   11.00    6.50
   3  13  -2    8.00    8.80
  -3 -13   2   -9.10    8.00
  -3 -13   2    3.90    8.90
  -3 -13   2    6.30    7.20
  -3 -13   2    3.10    4.50
  -3 -13   2    1.60    5.40
   2  13  -2   95.09   18.40
   2  13  -2  145.19   12.60
   2  13  -2  128.39   14.70
   2  13  -2   93.59   12.00
  -2 -13   2  127.29   21.30
  -2 -13   2  100.39   21.10
  -2 -13   2  110.19   12.80
  -2 -13   2  123.89   16.20
  -2 -13   2  130.39   15.70
   1  13  -2  551.34   23.90
   1  13  -2  497.45   24.50
   1  13  -2  483.25   34.70
   1  13  -2  543.55   24.50
   1  13  -2  513.65   23.90
  -1 -13   2  448.66   34.60
  -1 -13   2  514.05   25.40
  -1 -13   2  543.05   37.60
  -1 -13   2  529.65   26.10
  -1 -13   2  503.35   27.80
   0  13  -2   -1.10    4.80
   0  13  -2    6.60    9.90
   0  13  -2   -1.30    3.80
   0  13  -2   -2.10    3.60
   0 -13   2   -3.50    4.00
   0 -13   2   -4.70    5.00
   0 -13   2    4.60    5.40
   0 -13   2    8.90    5.50
   0 -13   2    8.50   10.40
   0 -13   2   -6.30    6.70
  -1  13  -2  403.06   33.10
  -1  13  -2  470.75   23.30
  -1  13  -2  456.85   20.00
  -1  13  -2  490.75   36.20
  -1  13  -2  440.06   22.00
  -1  13  -2  425.16   22.90
   1 -13   2  406.26   24.00
   1 -13   2  435.16   33.80
   1 -13   2  469.95   25.90
   1 -13   2  443.56   24.00
   1 -13   2  424.96   19.60
   1 -13   2  436.76   32.00
   1 -13   2  425.06   25.70
  -2  13  -2  176.58   13.20
  -2  13  -2  187.38   26.00
  -2  13  -2  169.48   15.20
  -2  13  -2  177.48   15.10
  -2  13  -2  149.29   22.30
   2 -13   2  162.88   11.10
   2 -13   2  195.38   25.40
   2 -13   2  183.88   21.00
   2 -13   2  181.68   26.90
   2 -13   2  165.98   14.90
   2 -13   2  151.38   17.80
  -3  13  -2  107.09   12.80
  -3  13  -2  116.49   21.40
  -3  13  -2  114.49   10.90
  -3  13  -2  105.99   13.70
  -3  13  -2  149.59   22.50
   3 -13   2   91.59   16.30
   3 -13   2  125.09   16.50
   3 -13   2  122.79   21.30
   3 -13   2  102.59   20.60
   3 -13   2  101.29   15.10
  -4  13  -2  114.29   25.20
  -4  13  -2  111.99   14.90
  -4  13  -2   98.09   20.10
  -4  13  -2  131.49   14.30
  -4  13  -2  144.99   11.60
   4 -13   2  132.59   21.90
   4 -13   2  122.89   20.80
   4 -13   2  115.69   15.80
   4 -13   2  133.59   16.80
   4 -13   2   98.29   21.00
  -5  13  -2   20.80    6.20
  -5  13  -2   18.50   12.10
  -5  13  -2   30.40    7.00
  -5  13  -2   18.70    7.80
   5 -13   2   14.20    8.40
   5 -13   2   22.70    8.60
   5 -13   2   -1.60    9.40
   5 -13   2    4.60   10.00
  -6  13  -2   46.00   16.50
  -6  13  -2   83.89   11.40
  -6  13  -2  115.79   12.90
  -6  13  -2   87.39   13.70
   6 -13   2   69.49   13.40
   6 -13   2   89.89   19.70
   6 -13   2   85.29   14.00
   6 -13   2   90.69   22.60
  -7  13  -2   94.09   23.60
  -7  13  -2   73.79   13.50
  -7  13  -2   81.89   10.80
  -7  13  -2   78.79   13.20
   7 -13   2   71.69   13.70
   7 -13   2   71.99   14.50
   7 -13   2   99.19   22.50
   7 -13   2   46.50   17.80
  -8  13  -2    8.00    6.20
  -8  13  -2   17.10   15.70
  -8  13  -2    3.70    6.20
  -8  13  -2   13.00    8.30
   8 -13   2   -2.50    6.60
   8 -13   2    9.40    6.90
   8 -13   2    4.70   11.30
  -9  13  -2    1.40    6.60
  -9  13  -2   -8.70   10.40
  -9  13  -2   -1.10    8.10
  -9  13  -2    1.40    5.20
   9 -13   2   -0.70   11.40
   9 -13   2   -9.40    5.70
   9 -13   2    0.50    5.10
   8  12  -2   -1.00    5.20
   8  12  -2    3.20    6.70
   8  12  -2    2.60    9.10
   8  12  -2   -6.50    4.60
   8  12  -2    5.80    5.60
   8  12  -2   -1.40    5.70
  -8 -12   2   -4.30    9.80
  -8 -12   2   15.50   15.10
  -8 -12   2   -7.70    6.80
   7  12  -2   49.70    9.40
   7  12  -2   37.20   10.00
   7  12  -2   49.10   10.50
   7  12  -2   66.19   11.80
   7  12  -2   50.49   16.20
   7  12  -2   50.19    9.30
  -7 -12   2   67.69   19.60
  -7 -12   2   70.89   15.70
  -7 -12   2   61.49   10.30
  -7 -12   2   31.60   16.80
   6  12  -2    4.30    5.30
   6  12  -2   -2.00    4.70
   6  12  -2   15.90    7.50
   6  12  -2    5.70    5.20
   6  12  -2   -2.90    7.10
   6  12  -2    9.90    5.50
  -6 -12   2    9.70   12.00
  -6 -12   2    8.30    8.10
  -6 -12   2    2.80    4.70
  -6 -12   2   10.20   12.30
   5  12  -2   17.20    6.20
   5  12  -2   -0.30    6.80
   5  12  -2   27.20    7.20
   5  12  -2   10.20    6.10
   5  12  -2   39.30    9.40
   5  12  -2   13.30    7.10
  -5 -12   2   11.10    6.20
  -5 -12   2   12.10    8.40
  -5 -12   2   26.70   13.40
  -5 -12   2    2.20   10.30
   4  12  -2   82.59   11.20
   4  12  -2   90.49   13.10
   4  12  -2   77.89   16.90
   4  12  -2   72.79   11.60
   4  12  -2   88.89   11.80
   4  12  -2  116.39   12.50
  -4 -12   2  101.29   20.80
  -4 -12   2  137.39   17.70
  -4 -12   2   87.59   18.70
  -4 -12   2   89.89   11.30
   3  12  -2  394.76   20.60
   3  12  -2  400.86   23.40
   3  12  -2  437.56   22.30
   3  12  -2  383.96   20.00
   3  12  -2  352.66   28.70
  -3 -12   2  437.96   33.40
  -3 -12   2  412.56   21.50
  -3 -12   2  390.16   31.60
  -3 -12   2  359.26   20.70
  -3 -12   2  432.46   25.20
   2  12  -2  103.79   13.80
   2  12  -2   75.19   11.40
   2  12  -2  106.29   12.10
   2  12  -2   91.49   17.20
   2  12  -2   93.49   11.10
   2  12  -2   75.69   17.10
   2  12  -2   67.59   10.00
  -2 -12   2   95.29   11.60
  -2 -12   2  101.99   11.60
  -2 -12   2   82.19   17.60
  -2 -12   2   73.69   15.80
  -2 -12   2  102.29   13.30
  -2 -12   2   89.89   13.50
   1  12  -2  229.38   25.90
   1  12  -2  200.88   13.70
   1  12  -2  208.78   16.70
   1  12  -2  234.98   15.10
   1  12  -2  227.78   15.60
   1  12  -2  206.48   14.30
   1  12  -2  195.08   23.70
  -1 -12   2  226.88   26.30
  -1 -12   2  201.38   14.40
  -1 -12   2  198.28   16.60
  -1 -12   2  198.88   14.60
  -1 -12   2  213.18   15.60
  -1 -12   2  217.18   26.60
   0  12  -2  598.84   23.90
   0  12  -2  594.04   25.60
   0  12  -2  558.84   28.50
   0  12  -2  515.15   32.30
   0  12  -2  544.75   35.30
   0  12  -2  558.04   25.70
   0 -12   2  612.84   37.80
   0 -12   2  563.54   23.20
   0 -12   2  556.74   28.10
   0 -12   2  571.64   26.60
   0 -12   2  633.44   36.80
   0 -12   2  597.04   26.70
   0 -12   2  562.54   25.70
  -1  12  -2  114.59   13.20
  -1  12  -2  115.09    9.70
  -1  12  -2  103.49   17.70
  -1  12  -2   67.79   16.50
  -1  12  -2  114.99   13.00
  -1  12  -2  121.49   13.30
  -1  12  -2  122.99   16.00
   1 -12   2  111.09    9.10
   1 -12   2   87.29   10.90
   1 -12   2  112.99   19.90
   1 -12   2  106.19   13.60
   1 -12   2  122.79   13.30
   1 -12   2  100.49   13.80
   1 -12   2  118.49   19.10
  -2  12  -2  199.08   15.00
  -2  12  -2  202.68   26.50
  -2  12  -2  176.78   12.60
  -2  12  -2  153.48   17.90
  -2  12  -2  163.78   14.20
  -2  12  -2  169.68   11.60
  -2  12  -2  233.58   26.60
   2 -12   2  165.88   12.00
   2 -12   2  176.98   14.70
   2 -12   2  155.58   21.40
   2 -12   2  171.98   14.20
   2 -12   2  200.68   16.70
   2 -12   2  179.68   16.30
  -3  12  -2  144.69   11.00
  -3  12  -2  147.19   12.80
  -3  12  -2  167.48   22.80
  -3  12  -2  142.69   17.00
  -3  12  -2  171.88   11.80
  -3  12  -2  136.19   21.50
   3 -12   2  166.98   17.20
   3 -12   2  165.08   17.40
   3 -12   2  118.69   19.40
   3 -12   2  158.68   20.90
   3 -12   2  167.88   14.60
   3 -12   2  166.28   25.40
  -4  12  -2  493.05   36.00
  -4  12  -2  419.36   24.10
  -4  12  -2  460.05   20.80
  -4  12  -2  490.85   23.70
  -4  12  -2  484.05   33.70
  -4  12  -2  443.66   27.20
  -4  12  -2  462.65   19.70
   4 -12   2  449.16   32.90
   4 -12   2  421.66   25.30
   4 -12   2  432.86   34.50
   4 -12   2  440.76   24.10
   4 -12   2  410.86   30.30
  -5  12  -2  499.25   20.90
  -5  12  -2  471.55   35.10
  -5  12  -2  563.04   26.80
  -5  12  -2  507.35   31.10
  -5  12  -2  524.55   38.70
   5 -12   2  435.36   36.60
   5 -12   2  492.05   28.20
   5 -12   2  440.86   34.00
   5 -12   2  511.35   26.40
  -6  12  -2   -8.80    9.50
  -6  12  -2    6.20   10.10
  -6  12  -2    0.10    4.20
  -6  12  -2   -1.50    5.80
  -6  12  -2   -3.10    4.10
   6 -12   2    1.40    4.90
   6 -12   2    1.50    5.70
   6 -12   2   -5.80    7.40
   6 -12   2    0.70    9.70
  -7  12  -2   67.29   20.00
  -7  12  -2   70.79   13.00
  -7  12  -2   70.49    9.60
  -7  12  -2   76.19   13.60
   7 -12   2   72.89   13.70
   7 -12   2   42.70   17.00
   7 -12   2   42.70    9.80
   7 -12   2  119.49   22.70
  -8  12  -2   10.70    8.40
  -8  12  -2   11.70   12.70
  -8  12  -2    5.30    5.10
  -8  12  -2   -1.10    6.70
   8 -12   2   18.50   10.20
   8 -12   2   24.00   19.50
   8 -12   2   -0.10    5.10
   8 -12   2   10.30   12.10
  -9  12  -2   -1.40   11.90
  -9  12  -2   -2.40    7.00
  -9  12  -2   -3.20    6.60
  -9  12  -2    1.50    5.30
   9 -12   2    4.90    7.70
   9 -12   2   -0.30   11.30
   9 -12   2    2.40    5.60
 -10  12  -2   16.70   10.10
 -10  12  -2   13.70   15.90
 -10  12  -2   23.60    7.50
 -10  12  -2   27.40   13.10
  10 -12   2   26.90   15.60
  10 -12   2   27.00    8.80
  10 -12   2   13.00    9.30
   8  11  -2   66.99   19.10
   8  11  -2   89.19   12.60
   8  11  -2   80.19   11.90
   8  11  -2   61.09   12.90
   8  11  -2   59.49   10.70
  -8 -11   2   53.09   19.90
  -8 -11   2   41.00   16.40
   7  11  -2   85.09   11.60
   7  11  -2   41.40   14.80
   7  11  -2   76.29   12.90
   7  11  -2   74.39   11.20
   7  11  -2   88.89   13.20
  -7 -11   2   82.09   20.50
  -7 -11   2   62.99   14.40
   6  11  -2   81.79   11.60
   6  11  -2   80.79   12.40
   6  11  -2   95.29   11.80
   6  11  -2   72.99   10.60
   6  11  -2   66.09   16.20
  -6 -11   2   97.39   20.70
  -6 -11   2   43.50   12.00
  -6 -11   2   60.89   18.70
  -6 -11   2   97.79   12.30
   5  11  -2  155.38   13.10
   5  11  -2  167.08   15.30
   5  11  -2  153.28   23.00
   5  11  -2  148.39   12.90
   5  11  -2  182.68   14.20
   5  11  -2  138.89   14.80
  -5 -11   2  154.58   23.70
  -5 -11   2  169.88   25.50
  -5 -11   2  147.99   13.10
  -5 -11   2  122.29   16.90
   4  11  -2   43.30    9.50
   4  11  -2   47.60    8.80
   4  11  -2   42.10    8.10
   4  11  -2   47.40    8.40
   4  11  -2   38.30   12.00
  -4 -11   2   43.40    8.80
  -4 -11   2   52.09   14.60
  -4 -11   2   33.50    7.20
  -4 -11   2   44.80   10.60
  -4 -11   2   31.30   11.90
  -4 -11   2   48.70    9.80
   3  11  -2   66.49   10.60
   3  11  -2   63.99    9.60
   3  11  -2   56.89    9.30
   3  11  -2   63.49    9.20
   3  11  -2   50.39   12.30
   3  11  -2   81.49   16.30
  -3 -11   2   59.59   10.40
  -3 -11   2   63.89   15.50
  -3 -11   2   54.99   14.50
  -3 -11   2   60.69   13.00
  -3 -11   2   51.89   10.80
  -3 -11   2   61.79    9.00
   2  11  -2   13.20    5.70
   2  11  -2   11.00    5.10
   2  11  -2    4.00    6.80
   2  11  -2    6.90    5.00
   2  11  -2   14.20    5.70
   2  11  -2   10.40    5.10
   2  11  -2   10.30    7.40
  -2 -11   2   -4.00    7.20
  -2 -11   2   21.90    7.40
  -2 -11   2    3.50    3.90
  -2 -11   2    5.60    4.10
  -2 -11   2   22.10   10.30
  -2 -11   2    9.60    4.40
   1  11  -2    4.90    7.80
   1  11  -2   -3.50    3.10
   1  11  -2    6.70    4.90
   1  11  -2   -1.50    8.70
   1  11  -2    5.80    4.60
   1  11  -2   -2.30    3.10
   1  11  -2    4.90    4.30
  -1 -11   2    4.70    8.20
  -1 -11   2    0.40    4.00
  -1 -11   2    5.70    4.10
  -1 -11   2   -0.50    6.40
  -1 -11   2   -2.10    4.10
  -1 -11   2    7.70    4.20
  -1 -11   2    5.80    4.00
   0  11  -2   26.10    7.80
   0  11  -2   27.20    6.60
   0  11  -2   18.50    5.80
   0  11  -2   21.10    8.20
   0  11  -2   22.50    5.30
   0  11  -2   15.10   10.00
   0 -11   2   27.80    6.10
   0 -11   2   13.70    8.90
   0 -11   2   25.80    6.20
   0 -11   2   28.30    7.70
   0 -11   2   21.20   10.40
   0 -11   2   27.90    6.70
   0 -11   2   25.60    6.60
  -1  11  -2  476.45   19.50
  -1  11  -2  525.95   33.20
  -1  11  -2  433.46   28.60
  -1  11  -2  495.05   23.00
  -1  11  -2  482.05   24.90
  -1  11  -2  461.55   22.20
  -1  11  -2  482.65   20.60
   1 -11   2  458.75   18.80
   1 -11   2  449.46   29.60
   1 -11   2  485.55   23.80
   1 -11   2  505.75   33.10
   1 -11   2  462.35   23.90
   1 -11   2  493.35   22.70
  -2  11  -2    1.50    7.60
  -2  11  -2    3.50    3.90
  -2  11  -2   -4.10    5.40
  -2  11  -2    3.50    3.10
  -2  11  -2   -0.30    3.70
   2 -11   2   -3.70    3.40
   2 -11   2    1.40    2.60
   2 -11   2   -1.80    4.30
   2 -11   2    1.40    3.70
   2 -11   2   -5.70    5.50
   2 -11   2  -12.30    4.90
   2 -11   2   -0.70    4.30
  -3  11  -2 1091.39   34.40
  -3  11  -2 1107.29   40.50
  -3  11  -2 1048.70   42.60
  -3  11  -2 1132.49   35.60
  -3  11  -2 1171.28   53.29
  -3  11  -2 1121.59   37.40
  -3  11  -2 1094.39   49.50
   3 -11   2 1102.49   41.60
   3 -11   2 1035.70   45.20
   3 -11   2 1028.90   39.80
   3 -11   2 1081.99   39.80
   3 -11   2 1118.09   52.99
   3 -11   2 1103.49   50.59
  -4  11  -2  607.54   22.30
  -4  11  -2  605.44   38.90
  -4  11  -2  574.14   32.10
  -4  11  -2  646.84   25.40
  -4  11  -2  568.64   29.80
  -4  11  -2  568.84   26.00
  -4  11  -2  532.35   34.70
   4 -11   2  612.74   29.50
   4 -11   2  582.74   35.30
   4 -11   2  592.84   28.40
   4 -11   2  640.34   28.10
   4 -11   2  576.14   36.00
   4 -11   2  584.44   38.60
  -5  11  -2  171.78   18.20
  -5  11  -2  195.08   12.00
  -5  11  -2  191.88   16.10
  -5  11  -2  183.18   25.30
  -5  11  -2  183.38   14.60
  -5  11  -2  198.78   25.50
  -5  11  -2  194.58   17.60
   5 -11   2  190.38   16.30
   5 -11   2  187.18   26.30
   5 -11   2  192.18   15.50
   5 -11   2  223.38   18.40
   5 -11   2  181.58   25.10
  -6  11  -2  345.87   42.50
  -6  11  -2  460.25   19.60
  -6  11  -2  417.36   26.90
  -6  11  -2  498.75   25.90
  -6  11  -2  482.25   56.69
  -6  11  -2  474.85   25.80
   6 -11   2  453.85   34.30
   6 -11   2  420.26   36.00
   6 -11   2  478.65   24.60
   6 -11   2  430.16   26.40
  -7  11  -2    4.10    4.40
  -7  11  -2   14.50   11.40
  -7  11  -2    9.50    7.90
  -7  11  -2   11.10    7.60
  -7  11  -2   12.70   13.30
  -7  11  -2   17.10    8.50
   7 -11   2   18.90    7.00
   7 -11   2   -3.40    9.00
   7 -11   2   14.00    8.50
  -8  11  -2  273.57   24.00
  -8  11  -2  248.78   21.10
  -8  11  -2  288.57   15.80
  -8  11  -2  267.57   36.50
  -8  11  -2  294.77   36.00
   8 -11   2  254.07   36.70
   8 -11   2  274.57   34.10
   8 -11   2  253.27   22.00
   8 -11   2  269.07   18.80
  -9  11  -2  356.16   42.50
  -9  11  -2  445.56   28.60
  -9  11  -2  361.06   30.10
   9 -11   2  402.76   23.30
   9 -11   2  337.27   38.80
   9 -11   2  401.86   30.30
 -10  11  -2  220.68   24.40
 -10  11  -2  205.78   30.10
 -10  11  -2  228.28   37.30
  10 -11   2  196.18   24.00
  10 -11   2  189.18   12.80
  10 -11   2  211.08   17.30
  10 -11   2  162.28   29.10
   9  10  -2   75.79   12.80
   9  10  -2   43.40    9.50
   9  10  -2   73.89   12.60
   9  10  -2   59.09   10.70
   9  10  -2   38.70   15.40
   9  10  -2   57.39    9.80
  -9 -10   2  100.59   25.30
  -9 -10   2   57.69   20.70
  -9 -10   2   97.69   18.50
   8  10  -2  556.64   27.30
   8  10  -2  555.04   26.50
   8  10  -2  504.95   24.40
   8  10  -2  492.15   37.30
   8  10  -2  515.55   25.90
   8  10  -2  573.94   29.00
  -8 -10   2  505.75   41.40
  -8 -10   2  579.64   33.80
  -8 -10   2  575.64   44.00
   7  10  -2   44.20   10.10
   7  10  -2   70.79   17.40
   7  10  -2   50.09    9.20
   7  10  -2   49.70    9.90
   7  10  -2   53.79    9.40
   7  10  -2   46.90    9.00
  -7 -10   2   25.70   13.60
  -7 -10   2   55.09   12.70
  -7 -10   2   23.40   13.50
   6  10  -2  230.58   16.00
   6  10  -2  260.87   16.70
   6  10  -2  222.98   27.50
   6  10  -2  326.47   37.90
   6  10  -2  226.88   15.80
   6  10  -2  244.28   16.40
  -6 -10   2  238.18   29.90
  -6 -10   2  265.77   21.40
  -6 -10   2  271.67   32.80
  -6 -10   2  268.77   15.90
   5  10  -2    2.40    5.30
   5  10  -2   11.50    8.30
   5  10  -2    4.20    4.60
   5  10  -2   -3.50    4.30
   5  10  -2    7.60    4.80
   5  10  -2    4.20    4.20
  -5 -10   2    0.50    4.20
  -5 -10   2    7.70    9.10
  -5 -10   2    3.10    4.10
  -5 -10   2   10.80   10.00
  -5 -10   2    1.90    4.70
  -5 -10   2    6.40    6.50
   4  10  -2   37.70   11.80
   4  10  -2   21.80    6.00
   4  10  -2   34.10    7.40
   4  10  -2   22.80    6.80
   4  10  -2   41.00    8.50
   4  10  -2   33.10   10.50
  -4 -10   2   21.00   11.60
  -4 -10   2    8.40    9.70
  -4 -10   2   19.10    7.60
  -4 -10   2   25.60    7.40
  -4 -10   2   20.00    6.00
  -4 -10   2   34.70    7.60
   3  10  -2  167.18   13.00
   3  10  -2  148.69   20.40
   3  10  -2  160.78   12.50
   3  10  -2  138.99   11.50
   3  10  -2  171.48   22.80
   3  10  -2  181.78   12.90
  -3 -10   2  175.08   12.70
  -3 -10   2  173.88   22.70
  -3 -10   2  149.99   12.50
  -3 -10   2  158.98   22.40
  -3 -10   2  171.38   17.00
  -3 -10   2  159.08   12.10
   2  10  -2    6.90    4.40
   2  10  -2    9.40    4.60
   2  10  -2    5.00    4.00
   2  10  -2    5.20    4.00
   2  10  -2   16.40    9.00
   2  10  -2   11.80    4.90
   2  10  -2    7.70    6.70
  -2 -10   2   12.90    8.80
  -2 -10   2   14.60    8.70
  -2 -10   2    7.30    4.20
  -2 -10   2    8.50    4.50
  -2 -10   2    2.50    4.70
  -2 -10   2   12.60    4.50
   1  10  -2   -2.70    4.60
   1  10  -2   -0.50    2.80
   1  10  -2   -1.10    3.00
   1  10  -2    1.90    3.70
   1  10  -2    5.50    4.10
   1  10  -2   -3.20    6.40
  -1 -10   2    1.50    2.80
  -1 -10   2    6.30    3.60
  -1 -10   2    0.60    6.10
  -1 -10   2    1.70    2.80
  -1 -10   2    8.30    7.60
  -1 -10   2    4.70    3.50
  -1 -10   2    3.10    4.50
   0  10  -2    9.60    7.20
   0  10  -2   -2.20    2.40
   0  10  -2    8.40    4.90
   0  10  -2    7.70    4.80
   0  10  -2    6.00    3.90
   0  10  -2    3.10    5.40
   0 -10   2    1.90    5.40
   0 -10   2    1.10    3.20
   0 -10   2    1.90    3.60
   0 -10   2    2.50    2.60
   0 -10   2   -1.20    6.40
   0 -10   2    6.30    3.70
   0 -10   2    6.30    5.10
  -1  10  -2   45.00    7.20
  -1  10  -2   45.20    8.70
  -1  10  -2   24.00    8.60
  -1  10  -2   40.00    6.30
  -1  10  -2   35.20   11.80
  -1  10  -2   43.40    7.80
  -1  10  -2   27.10    6.50
   1 -10   2   28.80    5.90
   1 -10   2   42.70    5.90
   1 -10   2   40.70   12.40
   1 -10   2   53.69    8.30
   1 -10   2   37.70    7.80
   1 -10   2   46.60   11.90
   1 -10   2   49.80    9.00
  -2  10  -2  214.58   22.70
  -2  10  -2  187.18   13.80
  -2  10  -2  207.58   11.40
  -2  10  -2  191.98   12.50
  -2  10  -2  183.78   11.30
  -2  10  -2  151.08   20.90
  -2  10  -2  167.48   14.10
   2 -10   2  178.08   22.50
   2 -10   2  177.78   13.30
   2 -10   2  181.78   15.00
   2 -10   2  174.88    9.60
   2 -10   2  211.88   15.20
   2 -10   2  197.48   13.80
  -3  10  -2  381.36   20.60
  -3  10  -2  424.86   27.80
  -3  10  -2  371.46   17.60
  -3  10  -2  387.16   21.90
  -3  10  -2  400.56   19.30
  -3  10  -2  390.96   16.30
  -3  10  -2  400.66   29.10
   3 -10   2  403.06   21.80
   3 -10   2  426.66   30.20
   3 -10   2  377.76   20.40
   3 -10   2  368.26   24.30
   3 -10   2  369.26   19.80
  -4  10  -2  365.66   15.70
  -4  10  -2  385.26   22.30
  -4  10  -2  354.96   19.30
  -4  10  -2  324.57   26.00
  -4  10  -2  353.96   18.60
  -4  10  -2  350.06   20.20
  -4  10  -2  315.77   27.50
   4 -10   2  385.96   32.00
   4 -10   2  353.46   19.50
   4 -10   2  339.97   21.00
   4 -10   2  383.46   29.70
   4 -10   2  365.16   24.00
   4 -10   2  360.56   27.00
  -5  10  -2  548.75   20.30
  -5  10  -2  520.15   34.30
  -5  10  -2  564.24   26.40
  -5  10  -2  554.44   26.10
  -5  10  -2  489.45   25.90
  -5  10  -2  519.65   36.30
  -5  10  -2  500.75   27.30
   5 -10   2  540.75   34.20
   5 -10   2  604.34   38.60
   5 -10   2  503.05   24.60
   5 -10   2  492.45   26.20
   5 -10   2  557.54   28.10
  -6  10  -2   18.90    9.00
  -6  10  -2    8.00    5.80
  -6  10  -2    6.10    4.10
  -6  10  -2   -7.20    7.60
  -6  10  -2    1.00    5.60
   6 -10   2   14.30   10.90
   6 -10   2   -2.30    7.80
   6 -10   2    4.70    5.20
   6 -10   2   11.20    5.90
   6 -10   2    5.00    5.80
  -7  10  -2  619.14   41.00
  -7  10  -2  607.74   32.30
  -7  10  -2  563.34   41.90
  -7  10  -2  653.73   24.00
  -7  10  -2  623.14   31.00
  -7  10  -2  609.74   34.40
   7 -10   2  582.44   42.20
   7 -10   2  632.14   32.10
   7 -10   2  591.34   27.70
   7 -10   2  656.43   41.40
  -8  10  -2    1.00    6.40
  -8  10  -2    0.90    9.60
  -8  10  -2    2.60    7.80
  -8  10  -2    7.40   10.20
  -8  10  -2   -2.70    6.40
  -8  10  -2    1.70    3.20
   8 -10   2   -3.80    5.50
   8 -10   2    7.40    5.60
   8 -10   2   -4.50    8.80
   8 -10   2   -0.20    3.20
   8 -10   2  -19.30    7.10
  -9  10  -2  114.89   21.70
  -9  10  -2   92.69   16.80
  -9  10  -2  138.79   19.20
  -9  10  -2   70.29   18.80
  -9  10  -2  119.09   25.10
   9 -10   2  133.69   19.10
   9 -10   2  103.49   12.80
   9 -10   2   95.79   20.70
   9 -10   2   96.29    8.80
 -10  10  -2  104.09   22.60
 -10  10  -2  121.29   27.30
 -10  10  -2  112.49   19.60
  10 -10   2  105.49   25.60
  10 -10   2   79.59   15.50
  10 -10   2  121.89   14.70
  10 -10   2   97.49    8.70
   9   9  -2  394.76   23.50
   9   9  -2  359.16   22.40
   9   9  -2  341.47   18.40
   9   9  -2  312.47   20.80
   9   9  -2  391.96   22.60
   9   9  -2  418.36   14.90
   9   9  -2  396.06   33.90
  -9  -9   2  348.37   42.20
  -9  -9   2  403.96   46.90
  -9  -9   2  470.15   54.79
   8   9  -2   17.60   10.10
   8   9  -2   19.40    3.80
   8   9  -2   15.50    7.00
   8   9  -2   20.90    6.70
   8   9  -2   31.90    8.50
   8   9  -2   23.60    7.60
   8   9  -2   12.30    5.30
  -8  -9   2   18.10    9.70
  -8  -9   2   23.40   13.50
  -8  -9   2    8.50   11.60
   7   9  -2  808.02   45.40
   7   9  -2  808.82   31.00
   7   9  -2  849.72   33.20
   7   9  -2  899.51   34.00
   7   9  -2  933.21   35.90
   7   9  -2  779.62   32.60
  -7  -9   2  853.31   39.50
  -7  -9   2  840.52   48.60
  -7  -9   2  839.02   49.99
   6   9  -2  147.99   11.70
   6   9  -2  140.79   12.50
   6   9  -2  147.19   12.70
   6   9  -2  159.08   14.00
   6   9  -2  146.99   22.30
   6   9  -2  148.59   12.50
  -6  -9   2  151.68   23.60
  -6  -9   2  127.49   14.50
  -6  -9   2  146.99   17.20
  -6  -9   2  147.59   23.10
   5   9  -2   11.00    5.70
   5   9  -2    7.30    4.70
   5   9  -2   10.10    5.50
   5   9  -2    9.60    7.60
   5   9  -2    8.40    7.80
   5   9  -2    9.70    4.70
   5   9  -2    3.90    4.00
  -5  -9   2   15.30    7.40
  -5  -9   2   14.50   10.20
  -5  -9   2   12.90    6.00
  -5  -9   2    5.90    4.70
  -5  -9   2    8.50    4.40
  -5  -9   2   21.70   10.70
   4   9  -2  806.22   30.00
   4   9  -2  804.42   29.60
   4   9  -2  857.01   41.20
   4   9  -2  783.52   29.80
   4   9  -2  797.82   30.10
  -4  -9   2  796.12   33.50
  -4  -9   2  836.42   29.40
  -4  -9   2  812.02   41.80
  -4  -9   2  791.32   30.10
  -4  -9   2  806.42   41.60
  -4  -9   2  809.42   31.30
   3   9  -2    4.40    5.20
   3   9  -2    3.50    3.90
   3   9  -2    2.10    5.70
   3   9  -2    1.50    3.40
   3   9  -2    0.70    3.20
   3   9  -2    0.80    3.60
  -3  -9   2   -1.50    2.30
  -3  -9   2    7.00    4.00
  -3  -9   2    3.90    3.70
  -3  -9   2    5.70    4.20
  -3  -9   2   -0.50    6.50
  -3  -9   2   24.90   10.00
  -3  -9   2    4.40    4.90
   2   9  -2  855.61   37.90
   2   9  -2  785.92   39.00
   2   9  -2  884.11   30.20
   2   9  -2  890.21   30.10
   2   9  -2  933.11   29.60
   2   9  -2  873.21   31.70
   2   9  -2  844.92   30.60
  -2  -9   2  884.31   30.60
  -2  -9   2  881.31   31.70
  -2  -9   2  838.62   30.30
  -2  -9   2  853.31   30.00
  -2  -9   2  818.22   39.60
  -2  -9   2  831.12   40.60
  -2  -9   2  916.41   33.40
   1   9  -2  148.59   10.10
   1   9  -2  120.59   16.80
   1   9  -2  137.09   10.80
   1   9  -2  148.99   10.80
   1   9  -2  141.29   11.40
   1   9  -2  143.49   16.70
  -1  -9   2  134.79   11.90
  -1  -9   2  153.38   11.10
  -1  -9   2  183.58   20.00
  -1  -9   2  129.59    9.50
  -1  -9   2  124.79    9.50
  -1  -9   2  140.99   10.20
  -1  -9   2  157.28   20.30
   0   9  -2   16.70    5.00
   0   9  -2   14.50    4.70
   0   9  -2   13.00    4.40
   0   9  -2   12.70    4.10
   0   9  -2   10.70    4.70
   0   9  -2   18.60    8.90
   0   9  -2   11.80    6.40
   0  -9   2    5.90    6.40
   0  -9   2   12.40    3.70
   0  -9   2   10.70    4.10
   0  -9   2   13.40    7.40
   0  -9   2   27.10    6.70
   0  -9   2   14.70    4.70
   0  -9   2   21.40    5.70
  -1   9  -2    4.40    4.00
  -1   9  -2   10.30    3.70
  -1   9  -2   18.60    5.60
  -1   9  -2    8.50    5.80
  -1   9  -2    3.70    3.70
  -1   9  -2   10.40    3.80
  -1   9  -2    5.30    6.90
   1  -9   2   19.00    4.10
   1  -9   2   15.30    5.20
   1  -9   2   16.00    5.30
   1  -9   2   11.40    4.20
   1  -9   2    5.80    4.10
   1  -9   2    4.00    6.80
   1  -9   2   18.90    8.30
  -2   9  -2    3.60    3.00
  -2   9  -2   16.50    8.20
  -2   9  -2    0.20    2.60
  -2   9  -2   -1.10    3.20
  -2   9  -2   -0.10    3.30
  -2   9  -2    2.50    5.30
  -2   9  -2    0.10    3.10
   2  -9   2    1.20    3.40
   2  -9   2   -2.10    5.30
   2  -9   2   -2.50    3.50
   2  -9   2    7.20    6.10
   2  -9   2    2.40    3.50
  -3   9  -2   17.10    8.00
  -3   9  -2   28.10    6.30
  -3   9  -2   31.90    7.10
  -3   9  -2   27.30    4.90
  -3   9  -2   29.50    6.20
  -3   9  -2   29.10    7.00
  -3   9  -2   36.20   11.10
   3  -9   2   24.70    7.70
   3  -9   2   29.90    6.30
   3  -9   2   28.90   12.10
   3  -9   2   16.90    5.50
   3  -9   2   29.10    7.30
   3  -9   2   28.20    9.60
  -4   9  -2   95.09   12.50
  -4   9  -2   87.09   16.60
  -4   9  -2  120.89    8.10
  -4   9  -2   94.39   11.30
  -4   9  -2  118.99   11.40
  -4   9  -2  124.29   13.10
  -4   9  -2  129.09   18.90
   4  -9   2   98.09   15.80
   4  -9   2  114.19   13.50
   4  -9   2   77.59   15.70
   4  -9   2  110.29   12.20
   4  -9   2  109.89   12.30
   4  -9   2  118.29   19.00
  -5   9  -2   40.10    8.50
  -5   9  -2   51.79    6.80
  -5   9  -2   48.50   10.00
  -5   9  -2   47.90    9.50
  -5   9  -2   48.50    9.40
  -5   9  -2   45.90   13.70
  -5   9  -2   52.39   14.40
   5  -9   2   45.20   12.80
   5  -9   2   45.60    9.30
   5  -9   2   42.80    8.60
   5  -9   2   57.69    9.50
   5  -9   2   43.90   14.10
  -6   9  -2   38.70   12.60
  -6   9  -2   32.90    8.00
  -6   9  -2   23.60    7.80
  -6   9  -2   19.80   11.20
  -6   9  -2   23.80   10.80
  -6   9  -2   21.00    6.70
   6  -9   2   28.90    8.00
   6  -9   2   18.90    7.70
   6  -9   2   29.50   10.90
   6  -9   2   33.30    7.20
   6  -9   2   37.00   13.80
  -7   9  -2   61.79   17.40
  -7   9  -2   38.10   13.50
  -7   9  -2   53.59   11.10
  -7   9  -2   52.09   10.70
  -7   9  -2   43.80   12.40
   7  -9   2   33.90   15.20
   7  -9   2   62.89   11.60
   7  -9   2   70.89   19.10
   7  -9   2   39.90   10.00
   7  -9   2   56.89   10.00
  -8   9  -2  312.87   37.00
  -8   9  -2  420.86   25.90
  -8   9  -2  329.67   23.20
  -8   9  -2  361.96   30.50
  -8   9  -2  290.17   33.50
  -8   9  -2  311.27   15.30
   8  -9   2  379.96   20.40
   8  -9   2  347.27   24.00
   8  -9   2  344.47   15.10
   8  -9   2  332.57   38.60
   8  -9   2  339.47   31.00
  -9   9  -2   32.30    6.20
  -9   9  -2   47.20   17.80
  -9   9  -2   35.80   14.30
  -9   9  -2   58.59   13.50
  -9   9  -2   39.00   10.60
   9  -9   2   59.19   12.90
   9  -9   2   48.50    6.60
   9  -9   2   53.99    9.40
   9  -9   2   50.19   16.60
 -10   9  -2  373.66   41.30
 -10   9  -2  470.45   31.30
 -10   9  -2  500.85   41.90
 -10   9  -2  444.96   48.30
  10  -9   2  460.85   39.60
  10  -9   2  436.96   22.60
  10  -9   2  478.05   42.50
 -11   9  -2  357.96   28.70
 -11   9  -2  286.07   42.60
 -11   9  -2  390.46   47.60
  11  -9   2  355.66   40.30
  11  -9   2  359.66   20.10
  11  -9   2  362.36   27.60
  10   8  -2    1.70    3.70
  10   8  -2   -4.80    8.90
  10   8  -2   -1.30    5.80
  10   8  -2    8.60    6.80
  10   8  -2    5.90    3.80
  10   8  -2   11.00    6.80
 -10  -8   2   -5.60   10.70
 -10  -8   2    1.10    7.20
 -10  -8   2    4.00   12.10
   9   8  -2   13.80    7.00
   9   8  -2   10.10    7.10
   9   8  -2    7.50    9.90
   9   8  -2    8.40    5.80
   9   8  -2   10.70    6.40
   9   8  -2   10.20    4.90
   9   8  -2   10.30    4.00
  -9  -8   2    7.40   12.00
  -9  -8   2   10.30    4.30
  -9  -8   2   18.60    9.60
   8   8  -2  189.88   15.50
   8   8  -2  208.78   16.00
   8   8  -2  220.28   27.00
   8   8  -2  214.08   16.40
   8   8  -2  208.88   10.10
   8   8  -2  208.68   28.10
   8   8  -2  196.18   12.80
  -8  -8   2  229.98   31.10
  -8  -8   2  207.28   22.20
  -8  -8   2  206.08   30.90
   7   8  -2    0.40    4.90
   7   8  -2    7.10    7.70
   7   8  -2    2.60    2.60
   7   8  -2    2.50    3.30
   7   8  -2   -7.50    3.70
   7   8  -2    0.50    3.70
   7   8  -2    1.20    4.50
  -7  -8   2    0.10    8.40
  -7  -8   2   10.10    7.40
  -7  -8   2   -4.00    8.10
   6   8  -2  794.82   21.80
   6   8  -2  777.02   30.80
   6   8  -2  816.82   29.00
   6   8  -2  772.92   30.90
   6   8  -2  825.82   31.20
   6   8  -2  794.52   42.00
   6   8  -2  810.02   30.00
   6   8  -2  752.42   39.90
  -6  -8   2  819.82   32.60
  -6  -8   2  770.22   43.30
  -6  -8   2  767.82   31.50
  -6  -8   2  808.62   35.60
  -6  -8   2  852.11   46.00
   5   8  -2 1731.63   52.49
   5   8  -2 1726.63   52.49
   5   8  -2 1774.22   51.19
   5   8  -2 1651.73   52.49
   5   8  -2 1750.32   70.69
   5   8  -2 1812.02   51.19
   5   8  -2 1765.12   65.79
  -5  -8   2 1745.13   57.19
  -5  -8   2 1806.02   50.49
  -5  -8   2 1669.43   66.99
  -5  -8   2 1714.63   66.59
  -5  -8   2 1762.22   54.09
   4   8  -2  113.79   11.70
   4   8  -2   87.99   14.20
   4   8  -2   91.89   10.10
   4   8  -2  110.59    9.90
   4   8  -2   77.09   14.10
   4   8  -2   98.99    9.00
  -4  -8   2  105.89    9.40
  -4  -8   2   75.19   14.50
  -4  -8   2   95.09   12.40
  -4  -8   2   96.59   10.80
  -4  -8   2   77.79   15.10
  -4  -8   2  117.99   12.30
   3   8  -2 1948.80   55.79
   3   8  -2 1975.50   56.09
   3   8  -2 1919.61   66.89
   3   8  -2 1943.91   64.69
   3   8  -2 1981.80   55.29
   3   8  -2 1931.31   55.49
   3   8  -2 1929.91   54.19
  -3  -8   2 1886.71   56.59
  -3  -8   2 2027.30   58.99
  -3  -8   2 1944.51   56.29
  -3  -8   2 1993.10   74.79
  -3  -8   2 1850.21   67.29
  -3  -8   2 1942.01   54.39
  -3  -8   2 1990.40   55.39
   2   8  -2    3.80    5.80
   2   8  -2    5.40    3.60
   2   8  -2    0.70    2.70
   2   8  -2    1.20    3.20
   2   8  -2    7.60    3.80
   2   8  -2    1.90    3.10
   2   8  -2    7.40    5.80
  -2  -8   2    3.70    7.00
  -2  -8   2    8.80    4.60
  -2  -8   2   -0.70    3.10
  -2  -8   2    4.30    3.20
  -2  -8   2    1.60    2.70
  -2  -8   2    2.80    3.00
  -2  -8   2    9.40    7.30
   1   8  -2  115.19   15.70
   1   8  -2  137.89    9.30
   1   8  -2  134.99   10.30
   1   8  -2  114.19    9.30
   1   8  -2  144.79   16.50
   1   8  -2  143.89   10.70
  -1  -8   2  140.09   10.00
  -1  -8   2  117.09   12.10
  -1  -8   2  117.79    8.50
  -1  -8   2  112.69   14.90
  -1  -8   2  125.89    8.90
  -1  -8   2  157.88   18.70
  -1  -8   2  126.39    9.20
   0   8  -2  300.07   15.40
   0   8  -2  288.17   19.80
   0   8  -2  306.07   15.90
   0   8  -2  313.87   13.60
   0   8  -2  290.47   21.80
   0   8  -2  315.37   14.20
   0   8  -2  277.47   14.50
   0  -8   2  297.27   16.20
   0  -8   2  303.87   13.00
   0  -8   2  284.97   14.10
   0  -8   2  267.57   20.90
   0  -8   2  273.67   20.00
   0  -8   2  305.57   15.00
  -1   8  -2   13.50    5.00
  -1   8  -2   22.30    4.60
  -1   8  -2   19.70    8.90
  -1   8  -2   27.20    5.20
  -1   8  -2   19.40    4.40
  -1   8  -2   13.90    6.30
  -1   8  -2   15.30    4.80
   1  -8   2   13.70    5.00
   1  -8   2   17.40    4.80
   1  -8   2   15.90    5.20
   1  -8   2   22.40    8.50
   1  -8   2    8.10    6.10
   1  -8   2   21.00    5.40
   1  -8   2   26.60    4.40
  -2   8  -2  571.14   19.00
  -2   8  -2  578.04   21.50
  -2   8  -2  563.14   24.00
  -2   8  -2  588.84   22.10
  -2   8  -2  565.74   31.20
  -2   8  -2  548.85   29.00
  -2   8  -2  582.64   23.70
   2  -8   2  587.44   23.10
   2  -8   2  579.34   26.40
   2  -8   2  543.35   30.70
   2  -8   2  611.04   30.40
   2  -8   2  562.54   22.90
   2  -8   2  573.34   24.10
  -3   8  -2    9.80    4.60
  -3   8  -2   20.50    9.00
  -3   8  -2   12.70    3.60
  -3   8  -2   10.90    6.90
  -3   8  -2   14.80    4.80
  -3   8  -2   12.00    5.00
  -3   8  -2   12.70    4.90
   3  -8   2   12.80    7.40
   3  -8   2   21.20    8.90
   3  -8   2    9.40    6.70
   3  -8   2   15.80    4.50
   3  -8   2   11.40    5.20
   3  -8   2   22.10    5.80
  -4   8  -2    1.00    3.50
  -4   8  -2   -0.80    3.80
  -4   8  -2    4.60    6.20
  -4   8  -2    1.90    2.40
  -4   8  -2   -8.00    4.70
  -4   8  -2   -0.50    3.10
  -4   8  -2   -2.60    3.40
   4  -8   2   -2.00    3.60
   4  -8   2   -1.70    5.90
   4  -8   2    4.10    4.10
   4  -8   2    3.90    6.60
   4  -8   2   -0.70    3.00
   4  -8   2   -0.70    4.80
  -5   8  -2   -0.80    7.00
  -5   8  -2   -0.30    4.80
  -5   8  -2   -3.70    2.90
  -5   8  -2   -3.30    3.80
  -5   8  -2    5.10    7.20
  -5   8  -2    4.60    4.90
   5  -8   2    0.50    4.20
   5  -8   2   -0.10    6.50
   5  -8   2   -0.80    3.40
   5  -8   2   -0.70    3.60
   5  -8   2    3.30    7.10
  -6   8  -2  107.99   13.20
  -6   8  -2  146.19   15.40
  -6   8  -2  130.59   14.50
  -6   8  -2  129.99   17.70
  -6   8  -2  108.99   17.70
  -6   8  -2  133.69   20.80
   6  -8   2  184.48   23.80
   6  -8   2  121.69   15.00
   6  -8   2  165.48   24.20
   6  -8   2  123.99   16.60
  -7   8  -2  175.68   26.40
  -7   8  -2  130.69   15.90
  -7   8  -2  220.28   27.70
  -7   8  -2  178.38   15.60
  -7   8  -2  150.88   22.30
  -7   8  -2  139.69    9.40
  -7   8  -2  128.59   15.30
   7  -8   2  159.48   17.60
   7  -8   2  131.29   15.80
   7  -8   2  111.89   19.10
   7  -8   2  159.38   24.80
   7  -8   2  148.89   12.10
  -8   8  -2   88.19   13.30
  -8   8  -2   96.99   22.50
  -8   8  -2  103.89   14.90
  -8   8  -2   90.39    7.90
  -8   8  -2  100.99   20.80
  -8   8  -2   87.59   18.30
   8  -8   2   84.19    6.90
   8  -8   2  106.99   12.50
   8  -8   2  105.69   20.50
   8  -8   2   83.69   19.50
   8  -8   2  122.99   16.60
  -9   8  -2   76.79   14.50
  -9   8  -2   85.39   21.80
  -9   8  -2   73.59   19.30
  -9   8  -2   71.89    8.50
   9  -8   2   55.09   17.80
   9  -8   2   68.29    6.30
   9  -8   2   81.39   14.20
   9  -8   2   77.19   10.10
 -10   8  -2    8.30   14.00
 -10   8  -2    6.30   12.50
 -10   8  -2    6.70    9.50
  10  -8   2   10.30    5.40
  10  -8   2   -2.00    9.60
  10  -8   2    3.40    7.40
 -11   8  -2   16.50   16.10
 -11   8  -2   34.40   18.60
 -11   8  -2   40.90   18.70
 -11   8  -2   30.30   12.00
  11  -8   2   23.80    6.50
  11  -8   2   15.10    9.60
  11  -8   2    5.20   11.70
  10   7  -2   51.79   10.10
  10   7  -2   41.60    9.60
  10   7  -2   49.00    7.00
  10   7  -2   57.89   16.80
  10   7  -2   42.70   10.10
  10   7  -2   39.20    6.70
 -10  -7   2   44.00    6.30
 -10  -7   2   61.49   20.40
 -10  -7   2   35.60   12.40
 -10  -7   2   28.50   15.90
   9   7  -2    8.60    4.10
   9   7  -2    7.70    9.10
   9   7  -2   14.30    4.50
   9   7  -2   12.70    6.40
   9   7  -2    4.30    5.80
   9   7  -2    9.30    5.40
  -9  -7   2   16.30   13.10
  -9  -7   2   22.10   13.60
  -9  -7   2   11.80    4.10
  -9  -7   2   13.50    8.90
   8   7  -2   59.09   10.00
   8   7  -2   66.79   16.70
   8   7  -2   70.59    6.40
   8   7  -2   70.39   11.40
   8   7  -2   63.79    8.40
   8   7  -2   62.39    9.60
   8   7  -2   61.49   10.70
  -8  -7   2   72.39   17.80
  -8  -7   2   79.59   15.00
  -8  -7   2   58.29   16.30
   7   7  -2   61.49    5.90
   7   7  -2   41.80   12.90
   7   7  -2   70.09    8.50
   7   7  -2   50.89    9.10
   7   7  -2   58.09    9.80
   7   7  -2   57.09    8.60
   7   7  -2   68.39   10.40
  -7  -7   2   64.39   10.80
  -7  -7   2   51.59   11.30
  -7  -7   2   43.60   13.60
  -7  -7   2   43.30   14.10
   6   7  -2   36.70    8.10
   6   7  -2   19.20    5.80
   6   7  -2   29.30    7.40
   6   7  -2   25.00    5.20
   6   7  -2   29.90   10.90
   6   7  -2   15.00    8.60
   6   7  -2   41.40    4.40
   6   7  -2   28.30    6.90
  -6  -7   2   43.20   12.90
  -6  -7   2   26.00   10.50
  -6  -7   2   38.20    9.30
  -6  -7   2   24.00    7.50
  -6  -7   2   33.90    6.30
  -6  -7   2   27.60    6.50
   5   7  -2   22.50    8.20
   5   7  -2    7.20    3.90
   5   7  -2    8.90    4.70
   5   7  -2    9.60    4.70
   5   7  -2    7.40    3.50
   5   7  -2   14.60    2.50
   5   7  -2    8.70    7.30
   5   7  -2    5.60    4.50
  -5  -7   2   17.70    6.80
  -5  -7   2   16.60    4.20
  -5  -7   2   13.50    5.00
  -5  -7   2    1.00    7.00
  -5  -7   2    5.70    3.50
  -5  -7   2   13.30    4.30
  -5  -7   2   -1.50    6.20
   4   7  -2 1062.29   35.50
   4   7  -2 1116.29   36.40
   4   7  -2 1076.39   45.30
   4   7  -2 1113.79   35.10
   4   7  -2 1048.10   33.80
   4   7  -2 1072.69   43.60
  -4  -7   2 1102.09   52.69
  -4  -7   2 1100.39   34.00
  -4  -7   2 1184.58   39.60
  -4  -7   2 1106.79   36.50
  -4  -7   2 1134.39   47.10
  -4  -7   2 1089.59   35.80
   3   7  -2  170.08   11.40
   3   7  -2  142.49   16.20
   3   7  -2  187.08   10.90
   3   7  -2  178.48   11.20
   3   7  -2  183.48   19.70
   3   7  -2  146.39   10.80
   3   7  -2  165.28   10.40
  -3  -7   2  150.98   11.10
  -3  -7   2  186.18   13.40
  -3  -7   2  142.79   17.10
  -3  -7   2  153.58   10.90
  -3  -7   2  172.28   19.50
  -3  -7   2  160.98   10.60
  -3  -7   2  149.69   10.00
   2   7  -2  680.63   25.00
   2   7  -2  705.93   32.70
   2   7  -2  714.13   24.60
   2   7  -2  702.83   24.70
   2   7  -2  696.93   24.10
   2   7  -2  678.63   30.70
   2   7  -2  664.03   22.70
  -2  -7   2  719.73   25.20
  -2  -7   2  692.03   33.30
  -2  -7   2  719.43   25.00
  -2  -7   2  694.23   24.00
  -2  -7   2  670.23   31.80
  -2  -7   2  666.23   26.10
  -2  -7   2  687.73   24.00
   1   7  -2   65.69   10.50
   1   7  -2   48.60   11.10
   1   7  -2   54.79    7.50
   1   7  -2   45.90    6.10
   1   7  -2   61.49    7.50
  -1  -7   2   45.30    5.70
  -1  -7   2   57.39    6.80
  -1  -7   2   49.40    7.80
  -1  -7   2   54.99   11.20
  -1  -7   2   55.49   11.20
   0   7  -2  308.87   13.10
   0   7  -2  295.37   12.80
   0   7  -2  276.37   21.00
   0   7  -2  289.67   14.40
   0   7  -2  300.97   14.80
   0   7  -2  287.37   18.90
   0   7  -2  274.97   20.20
   0  -7   2  280.57   13.70
   0  -7   2  285.27   13.90
   0  -7   2  309.97   12.30
   0  -7   2  291.37   13.50
   0  -7   2  277.77   15.00
   0  -7   2  314.47   20.90
   0  -7   2  293.77   19.50
  -1   7  -2  651.33   22.00
  -1   7  -2  634.94   20.30
  -1   7  -2  647.64   24.10
  -1   7  -2  673.23   33.90
  -1   7  -2  677.23   31.60
  -1   7  -2  637.04   24.20
  -1   7  -2  647.24   22.20
   1  -7   2  676.53   25.10
   1  -7   2  673.93   23.50
   1  -7   2  663.53   31.50
   1  -7   2  638.24   19.60
   1  -7   2  680.93   30.20
   1  -7   2  670.53   23.70
  -2   7  -2  287.87   15.30
  -2   7  -2  311.97   16.00
  -2   7  -2  344.37   15.60
  -2   7  -2  322.17   22.40
  -2   7  -2  319.47   11.90
  -2   7  -2  322.97   15.10
  -2   7  -2  314.17   20.60
   2  -7   2  309.87   18.20
   2  -7   2  313.47   15.10
   2  -7   2  309.47   15.50
   2  -7   2  315.07   21.80
   2  -7   2  324.27   21.00
  -3   7  -2  967.50   32.80
  -3   7  -2 1026.70   34.30
  -3   7  -2 1010.60   27.90
  -3   7  -2  992.80   34.10
  -3   7  -2 1035.90   35.20
  -3   7  -2  976.70   43.00
   3  -7   2  973.50   32.40
   3  -7   2 1001.10   42.90
   3  -7   2  924.71   39.60
   3  -7   2  993.00   41.60
   3  -7   2 1013.60   34.50
   3  -7   2 1013.60   34.00
  -4   7  -2   38.90   10.60
  -4   7  -2   26.50    6.40
  -4   7  -2   50.09   12.40
  -4   7  -2   41.30    7.10
  -4   7  -2   47.40    7.90
  -4   7  -2   32.40    8.00
   4  -7   2   29.10    8.80
   4  -7   2   42.70   11.20
   4  -7   2   45.50    6.80
   4  -7   2   41.90    7.90
   4  -7   2   51.29    8.40
  -5   7  -2  367.26   19.40
  -5   7  -2  374.16   25.80
  -5   7  -2  397.86   20.50
  -5   7  -2  345.87   19.10
  -5   7  -2  373.36   24.90
  -5   7  -2  406.16   28.80
   5  -7   2  389.36   17.90
   5  -7   2  400.56   26.40
   5  -7   2  382.26   27.60
   5  -7   2  342.57   19.60
   5  -7   2  362.26   19.60
  -6   7  -2   97.79   17.90
  -6   7  -2   55.79   14.10
  -6   7  -2   57.39   10.00
  -6   7  -2   65.89   10.00
  -6   7  -2   77.39   11.80
  -6   7  -2   66.09   14.90
   6  -7   2   79.29   17.10
   6  -7   2   68.99   10.90
   6  -7   2   67.69   14.20
   6  -7   2   87.09   10.20
   6  -7   2   78.49   12.00
  -7   7  -2   15.90    6.30
  -7   7  -2   13.20    8.90
  -7   7  -2    2.30    8.30
  -7   7  -2    8.10    6.50
  -7   7  -2   14.10    4.10
  -7   7  -2   11.80    5.90
  -7   7  -2   32.10   13.50
   7  -7   2   25.20    8.00
   7  -7   2   16.90    5.50
   7  -7   2   19.60    7.40
   7  -7   2    9.50    8.40
   7  -7   2   17.10   10.80
  -8   7  -2   -0.30    6.00
  -8   7  -2   -6.40    8.30
  -8   7  -2    1.30    4.50
  -8   7  -2   -4.30    8.40
  -8   7  -2    4.30    8.90
  -8   7  -2    3.80    3.30
   8  -7   2    0.10    5.00
   8  -7   2   -5.30    7.00
   8  -7   2   -4.20    4.80
   8  -7   2    2.10    8.20
   8  -7   2    0.90    2.40
   8  -7   2    4.90    4.00
  -9   7  -2   70.69   21.80
  -9   7  -2   62.19   13.20
  -9   7  -2   41.70    6.60
  -9   7  -2   30.20   15.80
  -9   7  -2   28.30   12.70
   9  -7   2   43.90   11.10
   9  -7   2   62.29   17.20
 -10   7  -2   -0.70   12.00
 -10   7  -2   12.20   14.00
 -10   7  -2   13.50    8.50
 -10   7  -2   18.80   13.90
  10  -7   2    1.20    5.90
  10  -7   2   13.00    5.30
 -11   7  -2  -10.70   12.20
 -11   7  -2   -5.10   15.90
 -11   7  -2   -2.90   11.90
 -11   7  -2    2.70    8.20
  11  -7   2    7.10   12.60
  11  -7   2   -0.20    3.80
  11   6  -2   -3.20    5.40
  11   6  -2    2.40    6.10
 -11  -6   2    0.20   12.70
 -11  -6   2   10.50   13.40
 -11  -6   2   -8.10    6.70
  10   6  -2  383.26   23.40
  10   6  -2  386.36   21.30
  10   6  -2  351.86   22.20
  10   6  -2  360.06   39.90
  10   6  -2  312.47   17.20
 -10  -6   2  377.36   28.10
 -10  -6   2  380.96   43.10
   9   6  -2   78.99   12.10
   9   6  -2   83.69   19.40
   9   6  -2   84.39    8.70
   9   6  -2   95.89   13.20
   9   6  -2   98.29   12.70
  -9  -6   2   72.29    6.50
  -9  -6   2   69.29   20.40
  -9  -6   2   92.39   15.70
  -9  -6   2   94.09   32.30
   8   6  -2   18.20   10.10
   8   6  -2   25.00    7.50
   8   6  -2   21.40    6.70
   8   6  -2   22.50    5.10
   8   6  -2   27.40    6.90
   8   6  -2   20.40    6.50
  -8  -6   2   30.40   14.00
  -8  -6   2   29.70   13.30
  -8  -6   2   17.80    8.40
   7   6  -2   22.10    6.80
   7   6  -2   30.30    7.40
   7   6  -2   35.50   12.00
   7   6  -2   27.20    6.50
   7   6  -2   27.50    6.80
   7   6  -2   25.30    5.10
   7   6  -2   22.10   10.00
  -7  -6   2   20.80   11.50
  -7  -6   2   13.20    5.80
  -7  -6   2   10.50    8.60
  -7  -6   2   12.00    5.30
  -7  -6   2   23.70    8.50
  -7  -6   2   20.70    6.10
   6   6  -2    4.70    4.10
   6   6  -2    5.00    6.30
   6   6  -2    4.30    3.60
   6   6  -2    3.50    6.80
   6   6  -2    3.00    4.40
   6   6  -2    4.50    3.10
  -6  -6   2    5.30    3.00
  -6  -6   2    1.70    3.60
  -6  -6   2    0.50    5.30
  -6  -6   2    9.30    8.40
  -6  -6   2   13.60    8.60
  -6  -6   2    2.30    7.40
   5   6  -2    3.00    3.10
   5   6  -2    2.00    3.40
   5   6  -2   -4.70    3.00
   5   6  -2    2.30    4.90
   5   6  -2   -6.50    4.70
   5   6  -2    0.50    2.20
   5   6  -2    3.40    3.70
  -5  -6   2   -2.40    1.60
  -5  -6   2    2.10    5.50
  -5  -6   2   -0.10    2.70
  -5  -6   2    7.30    6.90
  -5  -6   2   -0.70    4.00
  -5  -6   2    0.10    2.80
   4   6  -2  119.99    9.90
   4   6  -2  106.99   14.90
   4   6  -2  116.19   15.30
   4   6  -2  113.49    9.10
   4   6  -2  115.69    9.50
  -4  -6   2  132.09   13.20
  -4  -6   2  115.19    9.30
  -4  -6   2  113.69    8.40
  -4  -6   2  134.89   18.00
  -4  -6   2  118.99    7.70
  -4  -6   2  102.09    9.10
  -4  -6   2  124.29   16.30
   3   6  -2  128.29    9.30
   3   6  -2  116.39   15.30
   3   6  -2  130.19   15.50
   3   6  -2  111.19    9.50
   3   6  -2  111.19    8.20
   3   6  -2  122.29    9.50
   3   6  -2  110.89    8.30
  -3  -6   2  111.39    9.00
  -3  -6   2  124.49   11.10
  -3  -6   2  136.09    9.30
  -3  -6   2  127.99    8.80
  -3  -6   2   99.79   13.80
  -3  -6   2  118.29   15.40
   2   6  -2   76.99   11.30
   2   6  -2   62.59    7.10
   2   6  -2   65.79    7.50
   2   6  -2   67.19    8.00
   2   6  -2   84.69    8.50
   2   6  -2   76.89    6.30
   2   6  -2   65.29   11.20
  -2  -6   2   76.09    8.10
  -2  -6   2   76.89    6.90
  -2  -6   2   80.89   13.10
  -2  -6   2   73.49    9.50
  -2  -6   2   70.29    7.40
  -2  -6   2   87.79   12.60
  -2  -6   2   55.29    6.90
   1   6  -2 1073.69   39.90
   1   6  -2 1070.29   32.30
   1   6  -2 1045.10   32.60
   1   6  -2 1082.79   31.10
   1   6  -2 1124.69   38.70
   1   6  -2 1048.60   32.00
  -1  -6   2 1081.69   40.40
  -1  -6   2 1093.79   39.30
  -1  -6   2 1038.50   32.30
  -1  -6   2 1090.29   31.20
  -1  -6   2 1035.00   31.40
  -1  -6   2 1089.19   32.00
  -1  -6   2 1104.19   33.80
   0   6  -2 1253.07   34.60
   0   6  -2 1264.97   36.60
   0   6  -2 1226.88   43.80
   0   6  -2 1238.68   42.00
   0   6  -2 1255.77   36.20
   0   6  -2 1283.57   36.90
   0   6  -2 1271.97   34.10
   0  -6   2 1194.78   34.90
   0  -6   2 1251.57   36.00
   0  -6   2 1224.18   33.30
   0  -6   2 1246.98   37.10
   0  -6   2 1273.77   42.70
   0  -6   2 1245.28   36.00
   0  -6   2 1203.28   43.60
  -1   6  -2  388.96   15.20
  -1   6  -2  380.36   12.90
  -1   6  -2  389.06   16.40
  -1   6  -2  392.26   20.60
  -1   6  -2  393.16   16.40
  -1   6  -2  359.46   14.90
   1  -6   2  399.66   12.90
   1  -6   2  411.76   21.30
   1  -6   2  391.36   16.80
   1  -6   2  371.46   15.50
   1  -6   2  429.86   22.90
   1  -6   2  374.76   15.60
   1  -6   2  372.76   17.10
  -2   6  -2  956.50   31.80
  -2   6  -2  978.10   30.70
  -2   6  -2 1026.70   32.20
  -2   6  -2  984.80   32.20
  -2   6  -2 1033.20   40.10
  -2   6  -2 1019.90   37.70
  -2   6  -2  988.90   26.40
   2  -6   2  956.20   36.00
   2  -6   2  948.71   31.20
   2  -6   2  987.70   30.50
   2  -6   2 1013.80   32.40
   2  -6   2  959.40   39.00
   2  -6   2 1002.10   37.60
  -3   6  -2   94.99   14.30
  -3   6  -2   93.79    9.60
  -3   6  -2  128.79   14.70
  -3   6  -2  115.89   14.30
  -3   6  -2  109.49   10.80
   3  -6   2  128.79   17.80
   3  -6   2  112.99   10.00
   3  -6   2   98.19    9.80
   3  -6   2  136.69   17.20
   3  -6   2  113.29    8.70
   3  -6   2   91.49   12.90
  -4   6  -2 2534.05   81.39
  -4   6  -2 2598.94   71.99
  -4   6  -2 2793.42   82.09
  -4   6  -2 2702.03   85.29
  -4   6  -2 2627.34   72.99
  -4   6  -2 2658.73   73.09
   4  -6   2 2692.03   70.19
   4  -6   2 2622.54   84.49
   4  -6   2 2802.02   82.59
   4  -6   2 2756.22   73.89
   4  -6   2 2652.73   73.19
  -5   6  -2  277.07   21.80
  -5   6  -2  290.47   23.90
  -5   6  -2  262.47   16.00
  -5   6  -2  260.97   19.00
  -5   6  -2  277.67   22.70
  -5   6  -2  275.07   15.60
   5  -6   2  267.17   13.70
   5  -6   2  259.57   16.00
   5  -6   2  268.67   16.50
   5  -6   2  243.18   21.60
   5  -6   2  241.58   20.60
  -6   6  -2  288.07   31.90
  -6   6  -2  269.07   17.70
  -6   6  -2  282.07   17.30
  -6   6  -2  283.67   16.60
  -6   6  -2  254.47   11.90
  -6   6  -2  282.67   29.90
  -6   6  -2  253.07   22.30
   6  -6   2  210.68   24.30
   6  -6   2  263.17   22.60
   6  -6   2  260.67   13.80
   6  -6   2  262.27   16.80
   6  -6   2  277.07   17.40
  -7   6  -2  800.12   43.50
  -7   6  -2  912.81   36.90
  -7   6  -2  838.42   27.60
  -7   6  -2  941.61   49.20
  -7   6  -2  884.21   35.40
  -7   6  -2  876.41   50.59
  -7   6  -2  847.52   33.40
   7  -6   2  864.91   35.30
   7  -6   2  893.01   29.90
   7  -6   2  895.21   44.80
   7  -6   2  891.11   35.70
   7  -6   2  877.91   46.60
  -8   6  -2   89.99   14.20
  -8   6  -2   95.49   22.50
  -8   6  -2  100.09   19.10
  -8   6  -2   78.99   19.40
   8  -6   2   92.69   19.00
   8  -6   2  113.59   14.80
   8  -6   2  115.89    9.60
   8  -6   2   85.59   17.70
   8  -6   2   84.99   13.30
  -9   6  -2   26.90   14.80
  -9   6  -2   41.00    6.40
  -9   6  -2   57.69   20.30
  -9   6  -2    8.60   10.30
  -9   6  -2   39.20   10.90
   9  -6   2   20.90   11.30
   9  -6   2   59.49    8.20
   9  -6   2   48.00   11.10
 -10   6  -2    3.30   11.60
 -10   6  -2    4.10   10.30
 -10   6  -2   -1.90   10.20
 -10   6  -2   -3.90    6.00
  10  -6   2   -1.20    3.20
  10  -6   2   -0.80    9.80
  10  -6   2   -3.40    5.90
 -11   6  -2   91.89   23.90
 -11   6  -2   99.69   28.50
 -11   6  -2   97.49   18.30
 -11   6  -2  102.79   26.10
  11  -6   2   87.59    9.40
  11  -6   2  100.69   16.40
  11  -6   2   95.19   22.90
  11   5  -2  327.87   23.10
  11   5  -2  311.37   38.80
  11   5  -2  344.77   20.30
 -11  -5   2  346.77   28.30
 -11  -5   2  302.57   40.80
 -11  -5   2  262.97   37.80
  10   5  -2   20.30    8.00
  10   5  -2    9.70    6.10
  10   5  -2   25.40   12.70
  10   5  -2   20.90    6.90
  10   5  -2   15.40    4.70
 -10  -5   2   17.00   12.50
 -10  -5   2   -9.20    8.20
 -10  -5   2   15.70    8.90
   9   5  -2  545.25   24.30
   9   5  -2  506.05   26.30
   9   5  -2  581.24   28.10
   9   5  -2  543.65   27.50
   9   5  -2  614.84   39.70
  -9  -5   2  589.24   43.50
  -9  -5   2  600.14   32.80
  -9  -5   2  513.05   44.10
   8   5  -2   94.29   12.90
   8   5  -2   75.89   16.20
   8   5  -2   66.49    9.10
   8   5  -2   87.09   12.00
   8   5  -2   80.29   11.90
  -8  -5   2   75.79   18.80
  -8  -5   2   72.99   11.80
  -8  -5   2   93.79   15.20
  -8  -5   2   54.99   15.30
   7   5  -2   61.19    8.60
   7   5  -2   53.29   13.10
   7   5  -2   75.39   15.20
   7   5  -2   62.99    9.90
   7   5  -2   67.09   10.20
   7   5  -2   92.89   11.20
  -7  -5   2   60.19    8.00
  -7  -5   2   42.60    9.50
  -7  -5   2   78.59   15.80
  -7  -5   2   59.09   11.20
  -7  -5   2   46.70   14.20
  -7  -5   2   69.29   10.60
   6   5  -2  329.17   24.70
   6   5  -2  370.56   14.80
   6   5  -2  378.16   26.30
   6   5  -2  361.96   17.00
   6   5  -2  356.06   18.90
   6   5  -2  382.66   19.20
   6   5  -2  354.96   16.30
  -6  -5   2  361.96   18.40
  -6  -5   2  362.06   18.90
  -6  -5   2  347.57   20.70
  -6  -5   2  366.96   27.50
  -6  -5   2  393.36   27.00
  -6  -5   2  350.76   15.60
   5   5  -2   92.39   10.10
   5   5  -2   99.39   11.10
   5   5  -2   75.19    7.10
   5   5  -2   75.59   13.30
   5   5  -2   89.99   14.00
   5   5  -2   85.49    6.80
   5   5  -2   87.69    8.20
  -5  -5   2   84.19   14.90
  -5  -5   2   80.59   11.40
  -5  -5   2   80.99    6.60
  -5  -5   2   83.39   14.00
  -5  -5   2   89.59   10.20
  -5  -5   2   90.89   10.00
   4   5  -2  113.39   14.70
   4   5  -2  130.69   16.00
   4   5  -2  123.19   10.10
   4   5  -2  121.29    7.80
   4   5  -2  105.99    8.40
   4   5  -2  115.49    9.30
  -4  -5   2  112.59   15.20
  -4  -5   2  109.19    9.10
  -4  -5   2  133.59    7.60
  -4  -5   2   97.59    7.70
  -4  -5   2  139.69    9.70
  -4  -5   2  118.59   12.20
  -4  -5   2  129.09   16.30
   3   5  -2  185.88    9.60
   3   5  -2  181.28   10.80
   3   5  -2  183.58   15.70
   3   5  -2  169.78   11.10
   3   5  -2  189.48    9.70
   3   5  -2  185.38   15.50
   3   5  -2  181.98   10.90
  -3  -5   2  178.28   10.40
  -3  -5   2  186.48   10.00
  -3  -5   2  180.48   12.70
  -3  -5   2  171.88   10.70
  -3  -5   2  176.88   16.10
  -3  -5   2  194.68   16.60
   2   5  -2 1022.70   29.30
   2   5  -2 1009.30   29.70
   2   5  -2  980.00   29.90
   2   5  -2  994.40   30.70
   2   5  -2 1025.30   37.40
   2   5  -2 1034.80   36.20
   2   5  -2  992.50   27.80
  -2  -5   2  988.30   29.50
  -2  -5   2  963.10   37.10
  -2  -5   2  977.10   36.70
  -2  -5   2 1012.70   30.20
  -2  -5   2 1033.80   31.90
  -2  -5   2  987.60   29.00
   1   5  -2   -0.30    1.90
   1   5  -2    0.80    1.90
   1   5  -2    2.90    2.60
   1   5  -2   -1.90    3.60
   1   5  -2    9.50    5.20
   1   5  -2    0.90    2.60
  -1  -5   2    3.50    2.20
  -1  -5   2   -0.10    2.10
  -1  -5   2   -1.50    2.60
  -1  -5   2    0.10    1.60
  -1  -5   2   -1.30    4.20
  -1  -5   2    0.70    4.10
  -1  -5   2   -2.20    1.60
   0   5  -2  957.60   27.80
   0   5  -2 1004.00   29.10
   0   5  -2  979.10   33.90
   0   5  -2  982.60   29.40
   0   5  -2  954.70   35.20
   0   5  -2  991.80   28.90
   0  -5   2 1058.69   35.90
   0  -5   2  967.10   28.50
   0  -5   2  979.30   26.70
   0  -5   2  983.90   29.00
   0  -5   2  954.10   33.80
   0  -5   2  979.60   28.00
  -1   5  -2 1371.66   38.50
  -1   5  -2 1429.46   44.20
  -1   5  -2 1416.76   34.60
  -1   5  -2 1417.06   46.00
  -1   5  -2 1394.96   39.10
  -1   5  -2 1385.86   37.70
  -1   5  -2 1350.96   38.40
   1  -5   2 1351.66   37.90
   1  -5   2 1388.86   34.00
   1  -5   2 1415.26   39.40
   1  -5   2 1385.46   45.90
   1  -5   2 1387.46   41.10
   1  -5   2 1360.56   38.30
  -2   5  -2   49.10    9.30
  -2   5  -2   52.49    3.60
  -2   5  -2   48.30    6.30
  -2   5  -2   49.20    7.30
  -2   5  -2   46.60    6.50
  -2   5  -2   61.39    7.00
  -2   5  -2   53.39    9.40
   2  -5   2   56.59    6.90
   2  -5   2   60.99   10.20
   2  -5   2   52.19    9.70
   2  -5   2   60.99    9.70
   2  -5   2   61.79    6.60
  -3   5  -2 2549.44   68.29
  -3   5  -2 2573.04   77.79
  -3   5  -2 2611.54   67.49
  -3   5  -2 2592.14   68.39
  -3   5  -2 2632.24   75.69
  -3   5  -2 2537.65   75.49
   3  -5   2 2559.34   77.79
   3  -5   2 2593.94   75.69
   3  -5   2 2578.54   72.29
   3  -5   2 2566.04   68.49
   3  -5   2 2579.44   65.99
  -4   5  -2  753.32   26.30
  -4   5  -2  777.82   28.20
  -4   5  -2  731.23   35.60
  -4   5  -2  730.63   33.40
  -4   5  -2  682.53   34.80
  -4   5  -2  793.32   28.00
   4  -5   2  758.72   27.80
   4  -5   2  777.72   34.00
   4  -5   2  798.72   28.20
   4  -5   2  757.12   24.70
   4  -5   2  766.52   35.60
  -5   5  -2  203.58   23.20
  -5   5  -2  219.78   12.80
  -5   5  -2  181.78    9.30
  -5   5  -2  138.29   20.10
  -5   5  -2  169.98   13.10
  -5   5  -2  212.58   18.40
  -5   5  -2  187.98   12.90
   5  -5   2  189.18   10.60
   5  -5   2  194.18   17.80
   5  -5   2  178.38   12.90
   5  -5   2  202.18   13.50
  -6   5  -2  604.44   26.40
  -6   5  -2  513.65   36.50
  -6   5  -2  592.94   35.50
  -6   5  -2  554.64   23.50
  -6   5  -2  528.65   18.90
  -6   5  -2  535.95   24.50
  -6   5  -2  552.94   32.10
   6  -5   2  547.85   24.80
   6  -5   2  564.24   25.80
   6  -5   2  551.44   33.00
   6  -5   2  521.65   31.00
   6  -5   2  529.55   20.00
  -7   5  -2   -1.40    7.60
  -7   5  -2    1.20    2.80
  -7   5  -2    5.40    5.00
  -7   5  -2    0.50    8.30
   7  -5   2   -0.30    4.00
   7  -5   2    2.50    7.40
   7  -5   2    4.70    7.30
   7  -5   2    6.50    4.60
   7  -5   2    0.80    2.70
  -8   5  -2  488.15   37.10
  -8   5  -2  508.85   24.20
  -8   5  -2  427.16   25.80
  -8   5  -2  474.05   32.70
  -8   5  -2  413.06   23.90
   8  -5   2  400.26   32.10
   8  -5   2  434.36   32.10
   8  -5   2  425.46   27.90
   8  -5   2  432.46   17.90
   8  -5   2  411.76   23.60
  -9   5  -2   60.09   17.50
  -9   5  -2   35.00   10.20
  -9   5  -2   23.10    5.20
  -9   5  -2   22.40   13.30
   9  -5   2   34.20    5.80
   9  -5   2   40.70   10.10
   9  -5   2   26.10    8.20
   9  -5   2   23.40   11.80
 -10   5  -2    6.60   11.70
 -10   5  -2   10.00   11.00
 -10   5  -2   12.90    8.90
  10  -5   2   20.90   12.10
  10  -5   2   21.40    8.60
  10  -5   2    6.00    3.60
 -11   5  -2    8.80    7.70
 -11   5  -2    0.20   12.30
 -11   5  -2   -4.80   12.30
 -11   5  -2    6.50   12.30
  11  -5   2    0.20    6.50
  11  -5   2    3.30   10.70
  11   4  -2   89.59   15.00
  11   4  -2   78.09   11.80
  11   4  -2   40.00   15.40
 -11  -4   2   62.39   15.30
 -11  -4   2   45.40   17.30
 -11  -4   2  106.99   26.60
  10   4  -2  390.26   24.40
  10   4  -2  411.36   15.80
  10   4  -2  397.66   25.30
  10   4  -2  417.96   21.00
 -10  -4   2  428.16   39.00
 -10  -4   2  375.56   34.60
 -10  -4   2  425.26   28.90
   9   4  -2  167.08   17.70
   9   4  -2  190.18   25.30
   9   4  -2  151.88    9.30
   9   4  -2  194.88   13.50
   9   4  -2  165.88   17.80
  -9  -4   2  165.78   20.80
  -9  -4   2  142.89   25.00
  -9  -4   2  135.69   23.40
   8   4  -2   96.29    7.40
   8   4  -2   80.39    9.80
   8   4  -2   87.39   16.70
   8   4  -2   89.69   12.70
   8   4  -2   96.89   13.10
   8   4  -2   59.29   15.00
  -8  -4   2  136.79   17.00
  -8  -4   2   79.69   17.20
  -8  -4   2  106.89   12.60
  -8  -4   2   90.29   19.50
  -8  -4   2  105.89   11.30
  -8  -4   2   93.29   12.50
   7   4  -2  288.87   17.60
   7   4  -2  289.47   23.90
   7   4  -2  266.37   23.20
   7   4  -2  280.77   12.20
   7   4  -2  285.97   14.50
   7   4  -2  231.58   16.30
  -7  -4   2  220.08   26.40
  -7  -4   2  293.27   17.50
  -7  -4   2  280.07   24.00
  -7  -4   2  289.87   19.60
  -7  -4   2  270.97   18.90
  -7  -4   2  272.67   14.00
   6   4  -2   38.50   11.30
   6   4  -2   52.79   12.10
   6   4  -2   61.69    7.50
   6   4  -2   53.29    8.40
   6   4  -2   56.39    7.40
   6   4  -2   31.90    7.20
   6   4  -2   51.79    6.10
  -6  -4   2   50.09    8.20
  -6  -4   2   36.70   11.00
  -6  -4   2   48.00    9.70
  -6  -4   2   60.19   14.10
  -6  -4   2   36.30    6.70
  -6  -4   2   69.69    8.10
   5   4  -2   11.00    3.20
   5   4  -2   25.40    8.40
   5   4  -2   18.20    7.80
   5   4  -2   14.30    4.20
   5   4  -2   18.80    5.30
   5   4  -2   14.20    5.10
   5   4  -2    8.10    3.20
  -5  -4   2   16.70    5.00
  -5  -4   2   20.00    4.10
  -5  -4   2    6.70    6.60
  -5  -4   2   10.90    6.70
  -5  -4   2   18.60    4.80
  -5  -4   2   13.30    5.50
   4   4  -2   25.10    8.00
   4   4  -2   34.50    4.70
   4   4  -2   41.30    5.40
   4   4  -2   33.80    9.10
   4   4  -2   48.70    5.90
   4   4  -2   45.50    6.70
   4   4  -2   37.70    6.90
  -4  -4   2   44.30    6.40
  -4  -4   2   43.40    6.40
  -4  -4   2   34.50    9.30
  -4  -4   2   44.00    5.40
  -4  -4   2   43.00    7.40
  -4  -4   2   30.20    9.20
   3   4  -2   63.49    7.30
   3   4  -2   69.19    7.80
   3   4  -2   65.19    5.30
   3   4  -2   57.59    9.70
   3   4  -2   75.59   10.90
  -3  -4   2   56.39    4.50
  -3  -4   2   56.09    9.90
  -3  -4   2   50.69    9.60
  -3  -4   2   62.49    5.50
  -3  -4   2   70.09    7.50
  -3  -4   2   87.09    9.20
  -3  -4   2   43.90    6.10
   2   4  -2    3.00    1.90
   2   4  -2    0.30    2.40
   2   4  -2   -2.60    2.40
   2   4  -2    1.10    1.70
   2   4  -2   -0.60    4.00
   2   4  -2   -6.90    3.10
   2   4  -2    1.60    2.20
  -2  -4   2    5.70    5.40
  -2  -4   2    3.80    2.40
  -2  -4   2    0.90    3.10
[truncated: 1,990,603 more chars]
