# Supplementary material for: Promiscuity in Molecular Mimics of the Cysteine Dioxygenase: Effects of Selenium in the Substrate and Cobalt as the Central Metal Ion
Source: Angew Chem Int Ed Engl. 2025 Aug 19;64(40):e202507578. doi: 10.1002/anie.202507578 (PMC12462750; doi:10.1002/anie.202507578)
Supplement: Supplementary file 2 — Supporting Information [file ANIE-64-e202507578-s001.zip › 5a_kw441.cif]

 
data_5a_kw441
 
_audit_creation_method            'SHELXL-2018/3'
_shelx_SHELXL_version_number      '2018/3'
_chemical_name_systematic         ?
_chemical_name_common             ?
_chemical_melting_point           ?
_chemical_formula_moiety          ?
_chemical_formula_sum
 'C38 H44 B Fe N7 O2 Se' 
_chemical_formula_weight          776.42

loop_
 _atom_type_symbol
 _atom_type_description
 _atom_type_scat_dispersion_real
 _atom_type_scat_dispersion_imag
 _atom_type_scat_source
 'C'  'C'   0.0033   0.0016
 'International Tables Vol C Tables 4.2.6.8 and 6.1.1.4'
 'H'  'H'   0.0000   0.0000
 'International Tables Vol C Tables 4.2.6.8 and 6.1.1.4'
 'B'  'B'   0.0013   0.0007
 'International Tables Vol C Tables 4.2.6.8 and 6.1.1.4'
 'Fe'  'Fe'   0.3463   0.8444
 'International Tables Vol C Tables 4.2.6.8 and 6.1.1.4'
 'N'  'N'   0.0061   0.0033
 'International Tables Vol C Tables 4.2.6.8 and 6.1.1.4'
 'O'  'O'   0.0106   0.0060
 'International Tables Vol C Tables 4.2.6.8 and 6.1.1.4'
 'Se'  'Se'  -0.0929   2.2259
 'International Tables Vol C Tables 4.2.6.8 and 6.1.1.4'
 
_space_group_crystal_system       monoclinic
_space_group_IT_number            9
_space_group_name_H-M_alt         'C c'
_space_group_name_Hall            'C -2yc'
 
_shelx_space_group_comment
;
The symmetry employed for this shelxl refinement is uniquely defined
by the following loop, which should always be used as a source of
symmetry information in preference to the above space-group names.
They are only intended as comments.
;
 
loop_
 _space_group_symop_operation_xyz
 'x, y, z'
 'x, -y, z+1/2'
 'x+1/2, y+1/2, z'
 'x+1/2, -y+1/2, z+1/2'
 
_cell_length_a                    20.065(5)
_cell_length_b                    12.563(3)
_cell_length_c                    15.893(3)
_cell_angle_alpha                 90
_cell_angle_beta                  112.558(8)
_cell_angle_gamma                 90
_cell_volume                      3699.7(15)
_cell_formula_units_Z             4
_cell_measurement_temperature     118(2)
_cell_measurement_reflns_used      9105
_cell_measurement_theta_min        3.02
_cell_measurement_theta_max       28.73
_exptl_crystal_description       'block'
_exptl_crystal_colour            'colourless'
_exptl_crystal_density_meas       ?
_exptl_crystal_density_method     ?
_exptl_crystal_density_diffrn     1.394          
_exptl_crystal_F_000              1608
_exptl_transmission_factor_min    ?
_exptl_transmission_factor_max    ?
_exptl_crystal_size_max           0.340
_exptl_crystal_size_mid           0.250
_exptl_crystal_size_min           0.200
_exptl_absorpt_coefficient_mu     1.435
_shelx_estimated_absorpt_T_min    0.641
_shelx_estimated_absorpt_T_max    0.762
_exptl_absorpt_correction_type    multi-scan
_exptl_absorpt_correction_T_min   0.6469 
_exptl_absorpt_correction_T_max   0.7461
_exptl_absorpt_process_details    SADABS
_exptl_absorpt_special_details    ?
_diffrn_ambient_temperature       118(2)
_diffrn_radiation_wavelength      0.71073
_diffrn_radiation_type            MoK\a
_diffrn_source                    ?
_diffrn_measurement_device_type  'Bruker D8 Venture'
_diffrn_measurement_method       '\f and \w scans'
_diffrn_detector_area_resol_mean  ?
_diffrn_reflns_number             65177
_diffrn_reflns_av_unetI/netI      0.0651
_diffrn_reflns_av_R_equivalents   0.0943
_diffrn_reflns_limit_h_min        -28
_diffrn_reflns_limit_h_max        28
_diffrn_reflns_limit_k_min        -17
_diffrn_reflns_limit_k_max        17
_diffrn_reflns_limit_l_min        -22
_diffrn_reflns_limit_l_max        19
_diffrn_reflns_theta_min          3.033
_diffrn_reflns_theta_max          30.616
_diffrn_reflns_theta_full         25.242
_diffrn_measured_fraction_theta_max   0.985
_diffrn_measured_fraction_theta_full  0.980
_diffrn_reflns_Laue_measured_fraction_max    0.985
_diffrn_reflns_Laue_measured_fraction_full   0.980
_diffrn_reflns_point_group_measured_fraction_max   0.926
_diffrn_reflns_point_group_measured_fraction_full  0.947
_reflns_number_total              10543
_reflns_number_gt                 9172
_reflns_threshold_expression      'I > 2\s(I)'
_reflns_Friedel_coverage          0.878
_reflns_Friedel_fraction_max      0.866
_reflns_Friedel_fraction_full     0.914
 
_reflns_special_details
;
 Reflections were merged by SHELXL according to the crystal
 class for the calculation of statistics and refinement.
 
 _reflns_Friedel_fraction is defined as the number of unique
 Friedel pairs measured divided by the number that would be
 possible theoretically, ignoring centric projections and
 systematic absences.
;
 
_computing_data_collection       'Bruker APEX4'
_computing_cell_refinement       'Bruker SAINT'
_computing_data_reduction        'Bruker SAINT'
_computing_structure_solution     'SHELXT 2018/2 (Sheldrick, 2018)'
_computing_structure_refinement 'SHELXL-2018/3 (Sheldrick, 2018)'
_computing_molecular_graphics     ?
_computing_publication_material   ?
_refine_special_details           ?
_refine_ls_structure_factor_coef  Fsqd
_refine_ls_matrix_type            full
_refine_ls_weighting_scheme       calc
_refine_ls_weighting_details
'w=1/[\s^2^(Fo^2^)+(0.0796P)^2^+1.0675P] where P=(Fo^2^+2Fc^2^)/3'
_atom_sites_solution_primary      ?
_atom_sites_solution_secondary    ?
_atom_sites_solution_hydrogens    geom
_refine_ls_hydrogen_treatment     constr
_refine_ls_extinction_method      none
_refine_ls_extinction_coef        .
_refine_ls_abs_structure_details
;
 Flack x determined using 3439 quotients [(I+)-(I-)]/[(I+)+(I-)]
 (Parsons, Flack and Wagner, Acta Cryst. B69 (2013) 249-259).
;
_refine_ls_abs_structure_Flack    0.052(5)
_chemical_absolute_configuration  ?
_refine_ls_number_reflns          10543
_refine_ls_number_parameters      460
_refine_ls_number_restraints      2
_refine_ls_R_factor_all           0.0644
_refine_ls_R_factor_gt            0.0535
_refine_ls_wR_factor_ref          0.1363
_refine_ls_wR_factor_gt           0.1277
_refine_ls_goodness_of_fit_ref    1.045
_refine_ls_restrained_S_all       1.045
_refine_ls_shift/su_max           0.001
_refine_ls_shift/su_mean          0.000
 
loop_
 _atom_site_label
 _atom_site_type_symbol
 _atom_site_fract_x
 _atom_site_fract_y
 _atom_site_fract_z
 _atom_site_U_iso_or_equiv
 _atom_site_adp_type
 _atom_site_occupancy
 _atom_site_site_symmetry_order  
 _atom_site_calc_flag
 _atom_site_refinement_flags_posn
 _atom_site_refinement_flags_adp
 _atom_site_refinement_flags_occupancy
 _atom_site_disorder_assembly
 _atom_site_disorder_group
Se1 Se 0.55270(3) 0.37700(4) 0.63468(3) 0.03969(14) Uani 1 1 d . . . . .
O1 O 0.5842(2) 0.3250(3) 0.5589(3) 0.0443(8) Uani 1 1 d . . . . .
O2 O 0.4635(2) 0.3731(3) 0.5710(3) 0.0391(8) Uani 1 1 d . . . . .
N6 N 0.4969(3) 0.1400(3) 0.5724(3) 0.0409(9) Uani 1 1 d . . . . .
C35 C 0.5604(4) 0.2490(5) 0.7092(4) 0.0430(12) Uani 1 1 d . . . . .
H35A H 0.606620 0.212342 0.719850 0.052 Uiso 1 1 calc R U . . .
H35B H 0.560000 0.269806 0.769088 0.052 Uiso 1 1 calc R U . . .
C36 C 0.4987(3) 0.1749(4) 0.6619(4) 0.0431(11) Uani 1 1 d . . . . .
H36A H 0.502961 0.111660 0.700858 0.052 Uiso 1 1 calc R U . . .
H36B H 0.452781 0.211176 0.653484 0.052 Uiso 1 1 calc R U . . .
Fe1 Fe 0.47822(3) 0.27110(5) 0.46870(4) 0.02935(14) Uani 1 1 d . . . . .
N1 N 0.4581(2) 0.3996(3) 0.3681(3) 0.0312(8) Uani 1 1 d . . . . .
N2 N 0.3497(2) 0.2144(3) 0.2939(2) 0.0307(7) Uani 1 1 d . . . . .
N3 N 0.3686(2) 0.2147(3) 0.3865(3) 0.0312(7) Uani 1 1 d . . . . .
N4 N 0.4709(2) 0.1830(3) 0.2862(3) 0.0313(7) Uani 1 1 d . . . . .
N5 N 0.5103(2) 0.1705(3) 0.3771(3) 0.0333(8) Uani 1 1 d . . . . .
N7 N 0.4239(2) 0.3706(3) 0.2786(3) 0.0298(7) Uani 1 1 d . . . . .
C1 C 0.4702(2) 0.5049(3) 0.3685(3) 0.0302(8) Uani 1 1 d . . . . .
C2 C 0.4434(3) 0.5437(4) 0.2791(4) 0.0405(11) Uani 1 1 d . . . . .
H2 H 0.444794 0.615081 0.260049 0.049 Uiso 1 1 calc R U . . .
C3 C 0.5887(3) 0.6478(4) 0.6277(4) 0.0457(12) Uani 1 1 d . . . . .
C4 C 0.5856(3) 0.5649(4) 0.4886(4) 0.0397(10) Uani 1 1 d . . . . .
C5 C 0.6238(3) 0.6082(4) 0.5744(5) 0.0463(13) Uani 1 1 d . . . . .
H5 H 0.674998 0.610591 0.596904 0.056 Uiso 1 1 calc R U . . .
C6 C 0.5137(3) 0.6510(4) 0.5906(4) 0.0389(10) Uani 1 1 d . . . . .
H6 H 0.488885 0.682179 0.624746 0.047 Uiso 1 1 calc R U . . .
C7 C 0.4740(3) 0.6096(3) 0.5045(3) 0.0339(9) Uani 1 1 d . . . . .
C8 C 0.4145(3) 0.4570(4) 0.2248(3) 0.0361(9) Uani 1 1 d . . . . .
H8 H 0.391795 0.457698 0.160241 0.043 Uiso 1 1 calc R U . . .
C9 C 0.6263(4) 0.5184(6) 0.4353(5) 0.0581(16) Uani 1 1 d . . . . .
H9A H 0.594116 0.512967 0.371008 0.087 Uiso 1 1 calc R U . . .
H9B H 0.643996 0.447461 0.459009 0.087 Uiso 1 1 calc R U . . .
H9C H 0.667222 0.564535 0.441241 0.087 Uiso 1 1 calc R U . . .
C10 C 0.6308(5) 0.6801(6) 0.7255(5) 0.0669(19) Uani 1 1 d . . . . .
H10A H 0.672049 0.724059 0.728822 0.100 Uiso 1 1 calc R U . . .
H10B H 0.648089 0.616249 0.763004 0.100 Uiso 1 1 calc R U . . .
H10C H 0.599411 0.720906 0.748056 0.100 Uiso 1 1 calc R U . . .
C11 C 0.3928(3) 0.6113(5) 0.4690(4) 0.0463(12) Uani 1 1 d . . . . .
H11A H 0.373526 0.638557 0.406485 0.069 Uiso 1 1 calc R U . . .
H11B H 0.377202 0.657396 0.507758 0.069 Uiso 1 1 calc R U . . .
H11C H 0.374815 0.538880 0.469790 0.069 Uiso 1 1 calc R U . . .
C12 C 0.3120(2) 0.1723(4) 0.4007(3) 0.0317(8) Uani 1 1 d . . . . .
C13 C 0.2574(3) 0.1452(5) 0.3179(4) 0.0399(11) Uani 1 1 d . . . . .
H13 H 0.211901 0.114151 0.308669 0.048 Uiso 1 1 calc R U . . .
C14 C 0.2834(3) 0.1729(4) 0.2524(3) 0.0370(10) Uani 1 1 d . . . . .
H14 H 0.258548 0.164104 0.188568 0.044 Uiso 1 1 calc R U . . .
C15 C 0.4987(3) 0.1223(4) 0.2380(4) 0.0364(10) Uani 1 1 d . . . . .
H15 H 0.480809 0.117087 0.173506 0.044 Uiso 1 1 calc R U . . .
C16 C 0.5576(3) 0.0689(4) 0.2984(4) 0.0400(10) Uani 1 1 d . . . . .
H16 H 0.588317 0.020844 0.284223 0.048 Uiso 1 1 calc R U . . .
C17 C 0.5625(2) 0.1002(4) 0.3842(3) 0.0309(8) Uani 1 1 d . . . . .
C18 C 0.3139(3) 0.1616(4) 0.4947(3) 0.0329(9) Uani 1 1 d . . . . .
C19 C 0.3022(3) 0.2511(4) 0.5397(4) 0.0385(10) Uani 1 1 d . . . . .
C20 C 0.3086(3) 0.2400(5) 0.6301(4) 0.0450(12) Uani 1 1 d . . . . .
H20 H 0.300712 0.300275 0.661182 0.054 Uiso 1 1 calc R U . . .
C21 C 0.3260(3) 0.1444(5) 0.6752(4) 0.0455(12) Uani 1 1 d . . . . .
C22 C 0.3344(3) 0.0559(5) 0.6283(4) 0.0432(11) Uani 1 1 d . . . . .
H22 H 0.344853 -0.010912 0.658464 0.052 Uiso 1 1 calc R U . . .
C23 C 0.3280(3) 0.0623(4) 0.5384(3) 0.0363(9) Uani 1 1 d . . . . .
C24 C 0.6129(3) 0.0628(4) 0.4753(3) 0.0336(9) Uani 1 1 d . . . . .
C25 C 0.5970(3) -0.0303(4) 0.5127(4) 0.0391(10) Uani 1 1 d . . . . .
C26 C 0.6988(3) 0.0039(5) 0.6540(4) 0.0435(11) Uani 1 1 d . . . . .
C27 C 0.7164(3) 0.0908(4) 0.6147(4) 0.0416(11) Uani 1 1 d . . . . .
H27 H 0.757874 0.131281 0.649133 0.050 Uiso 1 1 calc R U . . .
C28 C 0.6749(3) 0.1214(4) 0.5251(4) 0.0361(10) Uani 1 1 d . . . . .
C29 C 0.2834(4) 0.3571(5) 0.4933(5) 0.0555(15) Uani 1 1 d . . . . .
H29A H 0.321146 0.378522 0.471838 0.083 Uiso 1 1 calc R U . . .
H29B H 0.279667 0.410199 0.536445 0.083 Uiso 1 1 calc R U . . .
H29C H 0.237140 0.351878 0.441314 0.083 Uiso 1 1 calc R U . . .
C30 C 0.3372(5) 0.1356(8) 0.7748(5) 0.074(2) Uani 1 1 d . . . . .
H30A H 0.297532 0.171328 0.784946 0.111 Uiso 1 1 calc R U . . .
H30B H 0.383055 0.169301 0.812418 0.111 Uiso 1 1 calc R U . . .
H30C H 0.338356 0.060307 0.791585 0.111 Uiso 1 1 calc R U . . .
C31 C 0.3362(4) -0.0368(5) 0.4896(5) 0.0503(13) Uani 1 1 d . . . . .
H31A H 0.369176 -0.022464 0.458760 0.075 Uiso 1 1 calc R U . . .
H31B H 0.288939 -0.057888 0.444478 0.075 Uiso 1 1 calc R U . . .
H31C H 0.355687 -0.094477 0.533783 0.075 Uiso 1 1 calc R U . . .
C32 C 0.5339(4) -0.0993(5) 0.4582(6) 0.0605(17) Uani 1 1 d . . . . .
H32A H 0.489202 -0.066914 0.457156 0.091 Uiso 1 1 calc R U . . .
H32B H 0.539793 -0.169999 0.486174 0.091 Uiso 1 1 calc R U . . .
H32C H 0.531764 -0.105932 0.395761 0.091 Uiso 1 1 calc R U . . .
C33 C 0.7428(4) -0.0235(7) 0.7524(5) 0.0605(17) Uani 1 1 d . . . . .
H33A H 0.736251 -0.098932 0.762843 0.091 Uiso 1 1 calc R U . . .
H33B H 0.726680 0.020185 0.792107 0.091 Uiso 1 1 calc R U . . .
H33C H 0.793895 -0.009427 0.765922 0.091 Uiso 1 1 calc R U . . .
C34 C 0.6963(4) 0.2185(5) 0.4845(5) 0.0539(15) Uani 1 1 d . . . . .
H34A H 0.701228 0.198660 0.427582 0.081 Uiso 1 1 calc R U . . .
H34B H 0.742348 0.246264 0.527651 0.081 Uiso 1 1 calc R U . . .
H34C H 0.658977 0.273414 0.472089 0.081 Uiso 1 1 calc R U . . .
C38 C 0.6398(3) -0.0583(4) 0.6017(4) 0.0450(12) Uani 1 1 d . . . . .
H38 H 0.628817 -0.120870 0.627366 0.054 Uiso 1 1 calc R U . . .
C39 C 0.5101(3) 0.5622(4) 0.4555(3) 0.0331(9) Uani 1 1 d . . . . .
B1 B 0.4026(3) 0.2537(4) 0.2516(3) 0.0291(9) Uani 1 1 d . . . . .
H1 H 0.379191 0.248247 0.183770 0.035 Uiso 1 1 calc R U . . .
 
loop_
 _atom_site_aniso_label
 _atom_site_aniso_U_11
 _atom_site_aniso_U_22
 _atom_site_aniso_U_33
 _atom_site_aniso_U_23
 _atom_site_aniso_U_13
 _atom_site_aniso_U_12
Se1 0.0467(3) 0.0357(2) 0.0313(2) -0.00252(19) 0.00890(18) -0.0084(2)
O1 0.039(2) 0.051(2) 0.043(2) -0.0014(16) 0.0158(16) -0.0073(16)
O2 0.0378(19) 0.0386(17) 0.0367(18) 0.0016(14) 0.0094(15) 0.0036(14)
N6 0.044(2) 0.0350(19) 0.039(2) 0.0018(16) 0.0110(19) -0.0004(17)
C35 0.054(3) 0.042(2) 0.026(2) 0.0076(19) 0.008(2) -0.004(2)
C36 0.041(3) 0.046(3) 0.040(3) 0.010(2) 0.012(2) -0.002(2)
Fe1 0.0306(3) 0.0319(3) 0.0234(3) 0.0009(2) 0.0079(2) -0.0002(2)
N1 0.036(2) 0.0325(17) 0.0237(17) 0.0028(13) 0.0095(15) -0.0009(15)
N2 0.0287(18) 0.0386(18) 0.0220(16) 0.0018(14) 0.0068(13) -0.0008(14)
N3 0.0305(19) 0.0382(18) 0.0244(16) 0.0023(14) 0.0099(14) -0.0006(15)
N4 0.0320(19) 0.0348(18) 0.0253(17) -0.0023(13) 0.0089(14) 0.0032(14)
N5 0.032(2) 0.0337(18) 0.0295(18) -0.0013(15) 0.0063(15) 0.0037(15)
N7 0.0333(19) 0.0332(17) 0.0228(16) 0.0032(13) 0.0106(14) 0.0013(14)
C1 0.033(2) 0.0310(19) 0.030(2) 0.0036(16) 0.0160(17) 0.0019(16)
C2 0.050(3) 0.034(2) 0.042(3) 0.0082(19) 0.023(2) 0.001(2)
C3 0.049(3) 0.031(2) 0.048(3) -0.001(2) 0.008(2) -0.006(2)
C4 0.036(3) 0.036(2) 0.050(3) 0.003(2) 0.020(2) -0.0045(18)
C5 0.031(2) 0.039(2) 0.062(4) 0.000(2) 0.010(2) -0.0081(19)
C6 0.044(3) 0.033(2) 0.040(3) -0.0049(19) 0.016(2) -0.0026(19)
C7 0.036(2) 0.0284(19) 0.037(2) 0.0022(16) 0.0138(19) -0.0024(16)
C8 0.043(3) 0.038(2) 0.027(2) 0.0076(17) 0.0132(18) 0.0035(19)
C9 0.042(3) 0.071(4) 0.069(4) -0.003(3) 0.030(3) -0.003(3)
C10 0.067(5) 0.059(4) 0.054(4) -0.011(3) 0.001(3) -0.002(3)
C11 0.040(3) 0.054(3) 0.048(3) -0.002(2) 0.020(2) 0.004(2)
C12 0.028(2) 0.036(2) 0.0282(19) 0.0067(16) 0.0080(16) 0.0006(16)
C13 0.029(2) 0.054(3) 0.032(2) 0.005(2) 0.0071(18) -0.008(2)
C14 0.032(2) 0.043(3) 0.030(2) 0.0017(18) 0.0052(17) -0.0020(18)
C15 0.038(3) 0.040(2) 0.033(2) -0.0081(18) 0.017(2) -0.0027(19)
C16 0.036(3) 0.039(2) 0.044(3) -0.008(2) 0.015(2) 0.0037(19)
C17 0.027(2) 0.0290(19) 0.036(2) -0.0017(16) 0.0102(17) -0.0010(15)
C18 0.029(2) 0.040(2) 0.030(2) 0.0021(17) 0.0108(17) -0.0058(17)
C19 0.036(3) 0.043(2) 0.042(3) 0.002(2) 0.020(2) -0.0011(19)
C20 0.043(3) 0.058(3) 0.040(3) -0.011(2) 0.022(2) -0.007(2)
C21 0.035(3) 0.071(4) 0.031(2) 0.006(2) 0.013(2) -0.006(2)
C22 0.037(3) 0.057(3) 0.036(2) 0.014(2) 0.014(2) -0.004(2)
C23 0.031(2) 0.041(2) 0.036(2) 0.0044(18) 0.0123(18) -0.0047(18)
C24 0.026(2) 0.032(2) 0.038(2) -0.0003(17) 0.0073(17) 0.0037(16)
C25 0.029(2) 0.034(2) 0.046(3) 0.0002(19) 0.0057(19) -0.0016(17)
C26 0.035(3) 0.051(3) 0.040(3) 0.002(2) 0.009(2) 0.012(2)
C27 0.030(2) 0.041(2) 0.046(3) -0.006(2) 0.005(2) 0.0002(19)
C28 0.030(2) 0.032(2) 0.044(3) -0.0049(18) 0.0110(19) -0.0001(17)
C29 0.067(4) 0.043(3) 0.064(4) 0.009(3) 0.034(3) 0.011(3)
C30 0.069(5) 0.118(7) 0.036(3) 0.011(4) 0.022(3) 0.005(4)
C31 0.060(4) 0.039(3) 0.051(3) 0.004(2) 0.021(3) 0.001(2)
C32 0.052(4) 0.051(3) 0.065(4) 0.003(3) 0.007(3) -0.021(3)
C33 0.048(4) 0.081(5) 0.041(3) 0.003(3) 0.004(3) 0.009(3)
C34 0.041(3) 0.048(3) 0.066(4) 0.003(3) 0.013(3) -0.013(2)
C38 0.039(3) 0.042(3) 0.049(3) 0.008(2) 0.011(2) 0.001(2)
C39 0.034(2) 0.0290(19) 0.035(2) 0.0008(16) 0.0119(18) -0.0061(16)
B1 0.030(2) 0.034(2) 0.023(2) 0.0004(17) 0.0102(17) 0.0016(18)
 
_geom_special_details
;
 All esds (except the esd in the dihedral angle between two l.s. planes)
 are estimated using the full covariance matrix.  The cell esds are taken
 into account individually in the estimation of esds in distances, angles
 and torsion angles; correlations between esds in cell parameters are only
 used when they are defined by crystal symmetry.  An approximate (isotropic)
 treatment of cell esds is used for estimating esds involving l.s. planes.
;
 
loop_
 _geom_bond_atom_site_label_1
 _geom_bond_atom_site_label_2
 _geom_bond_distance
 _geom_bond_site_symmetry_2
 _geom_bond_publ_flag
Se1 O2 1.686(4) . ?
Se1 O1 1.692(4) . ?
Se1 C35 1.968(5) . ?
Se1 Fe1 2.8174(9) . ?
O1 Fe1 2.168(4) . ?
O2 Fe1 2.177(4) . ?
N6 C36 1.475(8) . ?
N6 Fe1 2.258(5) . ?
C35 C36 1.500(8) . ?
Fe1 N1 2.198(4) . ?
Fe1 N3 2.200(4) . ?
Fe1 N5 2.202(4) . ?
N1 C1 1.345(6) . ?
N1 N7 1.370(5) . ?
N2 C14 1.343(6) . ?
N2 N3 1.371(5) . ?
N2 B1 1.540(6) . ?
N3 C12 1.351(6) . ?
N4 C15 1.345(6) . ?
N4 N5 1.364(5) . ?
N4 B1 1.545(6) . ?
N5 C17 1.342(6) . ?
N7 C8 1.350(6) . ?
N7 B1 1.543(6) . ?
C1 C2 1.399(7) . ?
C1 C39 1.490(6) . ?
C2 C8 1.372(8) . ?
C3 C5 1.384(10) . ?
C3 C6 1.392(8) . ?
C3 C10 1.512(9) . ?
C4 C5 1.393(9) . ?
C4 C39 1.401(7) . ?
C4 C9 1.500(8) . ?
C6 C7 1.393(7) . ?
C7 C39 1.386(7) . ?
C7 C11 1.507(8) . ?
C12 C13 1.394(7) . ?
C12 C18 1.485(6) . ?
C13 C14 1.376(7) . ?
C15 C16 1.377(8) . ?
C16 C17 1.386(7) . ?
C17 C24 1.488(7) . ?
C18 C19 1.400(7) . ?
C18 C23 1.403(7) . ?
C19 C20 1.400(8) . ?
C19 C29 1.499(8) . ?
C20 C21 1.372(9) . ?
C21 C22 1.384(9) . ?
C21 C30 1.516(9) . ?
C22 C23 1.386(7) . ?
C23 C31 1.509(8) . ?
C24 C28 1.401(7) . ?
C24 C25 1.403(7) . ?
C25 C38 1.389(8) . ?
C25 C32 1.503(8) . ?
C26 C27 1.369(9) . ?
C26 C38 1.395(8) . ?
C26 C33 1.511(8) . ?
C27 C28 1.400(8) . ?
C28 C34 1.517(8) . ?
 
loop_
 _geom_angle_atom_site_label_1
 _geom_angle_atom_site_label_2
 _geom_angle_atom_site_label_3
 _geom_angle
 _geom_angle_site_symmetry_1
 _geom_angle_site_symmetry_3
 _geom_angle_publ_flag
O2 Se1 O1 99.33(19) . . ?
O2 Se1 C35 99.1(2) . . ?
O1 Se1 C35 98.6(2) . . ?
O2 Se1 Fe1 50.52(13) . . ?
O1 Se1 Fe1 50.21(13) . . ?
C35 Se1 Fe1 93.94(17) . . ?
Se1 O1 Fe1 92.94(17) . . ?
Se1 O2 Fe1 92.77(17) . . ?
C36 N6 Fe1 115.0(3) . . ?
C36 C35 Se1 110.3(4) . . ?
N6 C36 C35 112.2(5) . . ?
O1 Fe1 O2 72.70(15) . . ?
O1 Fe1 N1 96.40(15) . . ?
O2 Fe1 N1 94.08(15) . . ?
O1 Fe1 N3 175.61(15) . . ?
O2 Fe1 N3 103.99(15) . . ?
N1 Fe1 N3 86.64(15) . . ?
O1 Fe1 N5 98.90(16) . . ?
O2 Fe1 N5 171.55(15) . . ?
N1 Fe1 N5 87.67(15) . . ?
N3 Fe1 N5 84.36(15) . . ?
O1 Fe1 N6 84.24(16) . . ?
O2 Fe1 N6 85.19(16) . . ?
N1 Fe1 N6 178.84(18) . . ?
N3 Fe1 N6 92.67(16) . . ?
N5 Fe1 N6 93.18(16) . . ?
O1 Fe1 Se1 36.85(11) . . ?
O2 Fe1 Se1 36.72(10) . . ?
N1 Fe1 Se1 102.58(11) . . ?
N3 Fe1 Se1 139.34(11) . . ?
N5 Fe1 Se1 134.85(11) . . ?
N6 Fe1 Se1 77.35(12) . . ?
C1 N1 N7 106.5(4) . . ?
C1 N1 Fe1 137.5(3) . . ?
N7 N1 Fe1 116.0(3) . . ?
C14 N2 N3 110.0(4) . . ?
C14 N2 B1 129.1(4) . . ?
N3 N2 B1 120.9(4) . . ?
C12 N3 N2 105.9(4) . . ?
C12 N3 Fe1 137.8(3) . . ?
N2 N3 Fe1 116.2(3) . . ?
C15 N4 N5 109.8(4) . . ?
C15 N4 B1 128.9(4) . . ?
N5 N4 B1 121.2(4) . . ?
C17 N5 N4 106.4(4) . . ?
C17 N5 Fe1 137.7(3) . . ?
N4 N5 Fe1 115.8(3) . . ?
C8 N7 N1 109.6(4) . . ?
C8 N7 B1 129.2(4) . . ?
N1 N7 B1 121.1(3) . . ?
N1 C1 C2 109.9(4) . . ?
N1 C1 C39 120.8(4) . . ?
C2 C1 C39 129.3(4) . . ?
C8 C2 C1 105.5(4) . . ?
C5 C3 C6 118.2(5) . . ?
C5 C3 C10 120.7(6) . . ?
C6 C3 C10 120.9(6) . . ?
C5 C4 C39 119.1(5) . . ?
C5 C4 C9 119.4(5) . . ?
C39 C4 C9 121.5(5) . . ?
C3 C5 C4 121.4(5) . . ?
C3 C6 C7 121.5(5) . . ?
C39 C7 C6 119.2(5) . . ?
C39 C7 C11 121.3(5) . . ?
C6 C7 C11 119.4(5) . . ?
N7 C8 C2 108.5(4) . . ?
N3 C12 C13 110.2(4) . . ?
N3 C12 C18 120.4(4) . . ?
C13 C12 C18 129.4(4) . . ?
C14 C13 C12 105.3(4) . . ?
N2 C14 C13 108.6(4) . . ?
N4 C15 C16 108.2(5) . . ?
C15 C16 C17 105.4(4) . . ?
N5 C17 C16 110.2(4) . . ?
N5 C17 C24 120.4(4) . . ?
C16 C17 C24 129.3(4) . . ?
C19 C18 C23 120.1(5) . . ?
C19 C18 C12 119.8(4) . . ?
C23 C18 C12 120.1(4) . . ?
C18 C19 C20 118.5(5) . . ?
C18 C19 C29 121.5(5) . . ?
C20 C19 C29 120.0(5) . . ?
C21 C20 C19 121.8(5) . . ?
C20 C21 C22 118.7(5) . . ?
C20 C21 C30 121.0(6) . . ?
C22 C21 C30 120.2(6) . . ?
C21 C22 C23 121.8(5) . . ?
C22 C23 C18 118.9(5) . . ?
C22 C23 C31 119.8(5) . . ?
C18 C23 C31 121.3(5) . . ?
C28 C24 C25 119.7(5) . . ?
C28 C24 C17 120.6(4) . . ?
C25 C24 C17 119.7(4) . . ?
C38 C25 C24 119.3(5) . . ?
C38 C25 C32 119.7(5) . . ?
C24 C25 C32 120.9(5) . . ?
C27 C26 C38 118.9(5) . . ?
C27 C26 C33 120.2(6) . . ?
C38 C26 C33 120.9(6) . . ?
C26 C27 C28 121.8(5) . . ?
C27 C28 C24 118.9(5) . . ?
C27 C28 C34 119.9(5) . . ?
C24 C28 C34 121.1(5) . . ?
C25 C38 C26 121.1(5) . . ?
C7 C39 C4 120.1(5) . . ?
C7 C39 C1 121.2(4) . . ?
C4 C39 C1 118.6(4) . . ?
N2 B1 N7 110.3(4) . . ?
N2 B1 N4 109.0(4) . . ?
N7 B1 N4 109.6(4) . . ?
 
_refine_diff_density_max    0.762
_refine_diff_density_min   -0.480
_refine_diff_density_rms    0.078

_shelx_res_file
;
TITL mo_b23_kw441_0m_a.res in Cc
    mo_b23_kw441_0m_a.res
    created by SHELXL-2018/3 at 13:50:49 on 17-May-2023
REM Old TITL mo_b23_kw441_0m in C2/c
REM SHELXT solution in Cc: R1 0.101, Rweak 0.046, Alpha 0.012
REM <I/s>   1.432 for  178 systematic absences,  Orientation as input
REM Flack x =  0.172 ( 0.007 ) from  3104 Parsons' quotients
REM Formula found by SHELXT:  C36 N13 O Se2
CELL  0.71073  20.0647  12.5628  15.8933   90.000  112.558   90.000
ZERR    4.000   0.0049   0.0030   0.0031    0.000    0.008    0.000
LATT -7
SYMM X, -Y, 1/2+Z
SFAC C H B FE N O SE
UNIT 152 176 4 4 28 8 4
ACTA
LIST 4
OMIT 1 1 1
OMIT -5 1 4
OMIT 1 1 -1
OMIT -5 3 5
OMIT -1 1 0
OMIT 5 11 14
OMIT -13 1 -4
OMIT -20 12 11
OMIT 7 7 16
TEMP -155.150
SIZE 0.20 0.25 0.34
L.S. 24
BOND
REM LIST 6
FMAP 2
PLAN 20
WGHT    0.079600    1.067500
FVAR       0.52889
SE1   7    0.552702    0.376999    0.634684    11.00000    0.04666    0.03567 =
         0.03129   -0.00252    0.00890   -0.00842
O1    6    0.584230    0.325033    0.558879    11.00000    0.03865    0.05097 =
         0.04331   -0.00140    0.01580   -0.00733
O2    6    0.463450    0.373078    0.570955    11.00000    0.03779    0.03857 =
         0.03669    0.00159    0.00943    0.00361
N6    5    0.496860    0.139976    0.572441    11.00000    0.04438    0.03504 =
         0.03876    0.00177    0.01099   -0.00035
C35   1    0.560414    0.249020    0.709206    11.00000    0.05408    0.04204 =
         0.02624    0.00758    0.00809   -0.00420
AFIX  23
H35A  2    0.606620    0.212342    0.719850    11.00000   -1.20000
H35B  2    0.560000    0.269806    0.769088    11.00000   -1.20000
AFIX   0
C36   1    0.498704    0.174875    0.661936    11.00000    0.04105    0.04567 =
         0.03970    0.01041    0.01236   -0.00210
AFIX  23
H36A  2    0.502961    0.111660    0.700858    11.00000   -1.20000
H36B  2    0.452781    0.211176    0.653484    11.00000   -1.20000
AFIX   0
FE1   4    0.478219    0.271103    0.468700    11.00000    0.03055    0.03187 =
         0.02344    0.00086    0.00793   -0.00016
N1    5    0.458063    0.399593    0.368097    11.00000    0.03566    0.03246 =
         0.02371    0.00282    0.00953   -0.00093
N2    5    0.349659    0.214370    0.293882    11.00000    0.02868    0.03864 =
         0.02201    0.00178    0.00680   -0.00084
N3    5    0.368620    0.214679    0.386470    11.00000    0.03051    0.03818 =
         0.02435    0.00231    0.00992   -0.00057
N4    5    0.470858    0.183025    0.286232    11.00000    0.03195    0.03479 =
         0.02532   -0.00232    0.00890    0.00320
N5    5    0.510322    0.170536    0.377127    11.00000    0.03184    0.03367 =
         0.02953   -0.00127    0.00633    0.00366
N7    5    0.423923    0.370559    0.278650    11.00000    0.03329    0.03324 =
         0.02284    0.00316    0.01057    0.00127
C1    1    0.470230    0.504927    0.368481    11.00000    0.03253    0.03096 =
         0.03049    0.00362    0.01596    0.00189
C2    1    0.443368    0.543741    0.279113    11.00000    0.05042    0.03374 =
         0.04198    0.00825    0.02294    0.00095
AFIX  43
H2    2    0.444794    0.615081    0.260049    11.00000   -1.20000
AFIX   0
C3    1    0.588727    0.647768    0.627682    11.00000    0.04864    0.03140 =
         0.04772   -0.00137    0.00821   -0.00612
C4    1    0.585639    0.564903    0.488606    11.00000    0.03641    0.03566 =
         0.05016    0.00275    0.01993   -0.00449
C5    1    0.623793    0.608193    0.574442    11.00000    0.03136    0.03914 =
         0.06155   -0.00040    0.01021   -0.00808
AFIX  43
H5    2    0.674998    0.610591    0.596904    11.00000   -1.20000
AFIX   0
C6    1    0.513664    0.651018    0.590577    11.00000    0.04370    0.03252 =
         0.04025   -0.00495    0.01595   -0.00259
AFIX  43
H6    2    0.488885    0.682179    0.624746    11.00000   -1.20000
AFIX   0
C7    1    0.474029    0.609631    0.504488    11.00000    0.03574    0.02837 =
         0.03749    0.00220    0.01379   -0.00236
C8    1    0.414535    0.457021    0.224824    11.00000    0.04310    0.03783 =
         0.02717    0.00756    0.01324    0.00348
AFIX  43
H8    2    0.391795    0.457698    0.160241    11.00000   -1.20000
AFIX   0
C9    1    0.626266    0.518438    0.435348    11.00000    0.04157    0.07113 =
         0.06943   -0.00265    0.02991   -0.00261
AFIX 137
H9A   2    0.594116    0.512967    0.371008    11.00000   -1.50000
H9B   2    0.643996    0.447461    0.459009    11.00000   -1.50000
H9C   2    0.667222    0.564535    0.441241    11.00000   -1.50000
AFIX   0
C10   1    0.630769    0.680090    0.725499    11.00000    0.06726    0.05910 =
         0.05415   -0.01123    0.00098   -0.00199
AFIX 137
H10A  2    0.672049    0.724059    0.728822    11.00000   -1.50000
H10B  2    0.648089    0.616249    0.763004    11.00000   -1.50000
H10C  2    0.599411    0.720906    0.748056    11.00000   -1.50000
AFIX   0
C11   1    0.392794    0.611258    0.469031    11.00000    0.04032    0.05414 =
         0.04757   -0.00224    0.02048    0.00360
AFIX 137
H11A  2    0.373526    0.638557    0.406485    11.00000   -1.50000
H11B  2    0.377202    0.657396    0.507758    11.00000   -1.50000
H11C  2    0.374815    0.538880    0.469790    11.00000   -1.50000
AFIX   0
C12   1    0.311985    0.172298    0.400747    11.00000    0.02798    0.03629 =
         0.02823    0.00668    0.00796    0.00063
C13   1    0.257362    0.145157    0.317920    11.00000    0.02942    0.05370 =
         0.03232    0.00453    0.00706   -0.00830
AFIX  43
H13   2    0.211901    0.114151    0.308669    11.00000   -1.20000
AFIX   0
C14   1    0.283357    0.172867    0.252431    11.00000    0.03179    0.04305 =
         0.03009    0.00167    0.00520   -0.00198
AFIX  43
H14   2    0.258548    0.164104    0.188568    11.00000   -1.20000
AFIX   0
C15   1    0.498689    0.122280    0.238035    11.00000    0.03807    0.04024 =
         0.03346   -0.00812    0.01663   -0.00271
AFIX  43
H15   2    0.480809    0.117087    0.173506    11.00000   -1.20000
AFIX   0
C16   1    0.557579    0.068916    0.298399    11.00000    0.03594    0.03911 =
         0.04415   -0.00764    0.01463    0.00365
AFIX  43
H16   2    0.588317    0.020844    0.284223    11.00000   -1.20000
AFIX   0
C17   1    0.562505    0.100184    0.384188    11.00000    0.02653    0.02899 =
         0.03564   -0.00171    0.01022   -0.00101
C18   1    0.313921    0.161586    0.494700    11.00000    0.02899    0.03983 =
         0.02954    0.00207    0.01076   -0.00580
C19   1    0.302186    0.251050    0.539677    11.00000    0.03561    0.04287 =
         0.04154    0.00226    0.01997   -0.00105
C20   1    0.308616    0.239980    0.630131    11.00000    0.04300    0.05756 =
         0.03975   -0.01058    0.02185   -0.00678
AFIX  43
H20   2    0.300712    0.300275    0.661182    11.00000   -1.20000
AFIX   0
C21   1    0.326023    0.144431    0.675177    11.00000    0.03504    0.07058 =
         0.03137    0.00636    0.01312   -0.00646
C22   1    0.334402    0.055938    0.628259    11.00000    0.03711    0.05669 =
         0.03563    0.01369    0.01368   -0.00357
AFIX  43
H22   2    0.344853   -0.010912    0.658464    11.00000   -1.20000
AFIX   0
C23   1    0.327953    0.062257    0.538427    11.00000    0.03142    0.04139 =
         0.03554    0.00441    0.01234   -0.00470
C24   1    0.612872    0.062783    0.475264    11.00000    0.02645    0.03240 =
         0.03763   -0.00030    0.00732    0.00370
C25   1    0.596986   -0.030312    0.512695    11.00000    0.02900    0.03428 =
         0.04609    0.00023    0.00566   -0.00164
C26   1    0.698774    0.003944    0.653996    11.00000    0.03472    0.05074 =
         0.04043    0.00226    0.00935    0.01202
C27   1    0.716378    0.090750    0.614687    11.00000    0.02976    0.04057 =
         0.04633   -0.00641    0.00539    0.00023
AFIX  43
H27   2    0.757874    0.131281    0.649133    11.00000   -1.20000
AFIX   0
C28   1    0.674885    0.121403    0.525108    11.00000    0.02951    0.03229 =
         0.04378   -0.00489    0.01103   -0.00007
C29   1    0.283410    0.357090    0.493305    11.00000    0.06742    0.04321 =
         0.06400    0.00942    0.03409    0.01122
AFIX 137
H29A  2    0.321146    0.378522    0.471838    11.00000   -1.50000
H29B  2    0.279667    0.410199    0.536445    11.00000   -1.50000
H29C  2    0.237140    0.351878    0.441314    11.00000   -1.50000
AFIX   0
C30   1    0.337232    0.135557    0.774843    11.00000    0.06934    0.11803 =
         0.03627    0.01094    0.02195    0.00548
AFIX 137
H30A  2    0.297532    0.171328    0.784946    11.00000   -1.50000
H30B  2    0.383055    0.169301    0.812418    11.00000   -1.50000
H30C  2    0.338356    0.060307    0.791585    11.00000   -1.50000
AFIX   0
C31   1    0.336158   -0.036828    0.489581    11.00000    0.05985    0.03937 =
         0.05140    0.00401    0.02102    0.00092
AFIX 137
H31A  2    0.369176   -0.022464    0.458760    11.00000   -1.50000
H31B  2    0.288939   -0.057888    0.444478    11.00000   -1.50000
H31C  2    0.355687   -0.094477    0.533783    11.00000   -1.50000
AFIX   0
C32   1    0.533949   -0.099293    0.458204    11.00000    0.05199    0.05086 =
         0.06512    0.00302    0.00750   -0.02134
AFIX 137
H32A  2    0.489202   -0.066914    0.457156    11.00000   -1.50000
H32B  2    0.539793   -0.169999    0.486174    11.00000   -1.50000
H32C  2    0.531764   -0.105932    0.395761    11.00000   -1.50000
AFIX   0
C33   1    0.742765   -0.023465    0.752357    11.00000    0.04760    0.08115 =
         0.04111    0.00318    0.00391    0.00897
AFIX 137
H33A  2    0.736251   -0.098932    0.762843    11.00000   -1.50000
H33B  2    0.726680    0.020185    0.792107    11.00000   -1.50000
H33C  2    0.793895   -0.009427    0.765922    11.00000   -1.50000
AFIX   0
C34   1    0.696250    0.218529    0.484515    11.00000    0.04079    0.04847 =
         0.06567    0.00346    0.01302   -0.01255
AFIX 137
H34A  2    0.701228    0.198660    0.427582    11.00000   -1.50000
H34B  2    0.742348    0.246264    0.527651    11.00000   -1.50000
H34C  2    0.658977    0.273414    0.472089    11.00000   -1.50000
AFIX   0
C38   1    0.639836   -0.058298    0.601693    11.00000    0.03897    0.04207 =
         0.04907    0.00822    0.01143    0.00099
AFIX  43
H38   2    0.628817   -0.120870    0.627366    11.00000   -1.20000
AFIX   0
C39   1    0.510129    0.562217    0.455455    11.00000    0.03410    0.02898 =
         0.03490    0.00076    0.01189   -0.00611
B1    3    0.402634    0.253687    0.251633    11.00000    0.02975    0.03439 =
         0.02311    0.00044    0.01017    0.00163
AFIX  13
H1    2    0.379191    0.248247    0.183770    11.00000   -1.20000
AFIX   0
HKLF 4


REM  mo_b23_kw441_0m_a.res in Cc
REM wR2 = 0.1363, GooF = S = 1.045, Restrained GooF = 1.045 for all data
REM R1 = 0.0535 for 9172 Fo > 4sig(Fo) and 0.0644 for all 10543 data
REM 460 parameters refined using 2 restraints

END

WGHT      0.0519      3.3395

REM Highest difference peak  0.762,  deepest hole -0.480,  1-sigma level  0.078
Q1    1   0.5661  0.4325  0.6114  11.00000  0.05    0.76
Q2    1   0.4892  0.2122  0.4423  11.00000  0.05    0.71
Q3    1   0.5422  0.3181  0.6621  11.00000  0.05    0.70
Q4    1   0.4882  0.3269  0.4428  11.00000  0.05    0.68
Q5    1   0.5750  0.2650  0.5778  11.00000  0.05    0.62
Q6    1   0.5414  0.4325  0.6637  11.00000  0.05    0.62
Q7    1   0.4691  0.2174  0.4965  11.00000  0.05    0.61
Q8    1   0.5671  0.3232  0.6087  11.00000  0.05    0.59
Q9    1   0.4695  0.3263  0.4952  11.00000  0.05    0.58
Q10   1   0.5354  0.4897  0.6930  11.00000  0.05    0.57
Q11   1   0.4483  0.0978  0.5563  11.00000  0.05    0.57
Q12   1   0.4573  0.1574  0.5281  11.00000  0.05    0.53
Q13   1   0.5299  0.2006  0.7271  11.00000  0.05    0.52
Q14   1   0.5027  0.1525  0.4152  11.00000  0.05    0.49
Q15   1   0.5094  0.1008  0.3892  11.00000  0.05    0.49
Q16   1   0.4675  0.2338  0.6321  11.00000  0.05    0.48
Q17   1   0.5773  0.4879  0.5813  11.00000  0.05    0.47
Q18   1   0.5235  0.5424  0.7091  11.00000  0.05    0.46
Q19   1   0.4991  0.3881  0.4117  11.00000  0.05    0.46
Q20   1   0.4594  0.3894  0.5231  11.00000  0.05    0.46
;
_shelx_res_checksum   57727

_shelx_hkl_file
;
  -8   0   0 4089.39  352.56
  -8   0   0 5184.88  353.56
 -10   0   0 1324.17  130.49
  10   0   0 1578.04  115.49
  10   0   0 1501.25  124.69
  10   0   0 1457.75  115.69
 -12   0   0 3727.23  276.97
 -12   0   0 3626.64  276.77
 -12   0   0 3207.18  294.67
 -12   0   0 3167.38  297.87
  12   0   0 4204.08  279.07
  12   0   0 3385.76  306.67
  12   0   0 3849.42  277.47
  12   0   0 4293.87  297.77
 -14   0   0 3732.53  287.37
 -14   0   0 3428.96  254.67
 -14   0   0 3320.37  280.27
 -14   0   0 3229.98  262.67
 -14   0   0 3242.78  254.57
  14   0   0 3230.78  254.87
  14   0   0 3232.58  259.57
  14   0   0 3411.36  266.57
  14   0   0 3287.17  255.47
 -16   0   0  403.86   47.20
 -16   0   0  415.36   61.99
 -16   0   0  339.37   69.49
 -16   0   0  507.85   83.59
 -16   0   0  431.26   44.80
  16   0   0  456.45   48.50
  16   0   0  514.45   65.59
  16   0   0  421.66   53.09
 -18   0   0   54.79   46.90
 -18   0   0   78.59   46.90
 -18   0   0   56.19   35.70
 -18   0   0   65.19   19.00
  18   0   0   35.10   20.00
  18   0   0   26.70   20.00
  18   0   0   22.40   24.40
 -20   0   0   66.39   67.29
 -20   0   0  100.39   24.00
 -20   0   0   73.79   54.49
 -20   0   0   91.79   44.00
  20   0   0   81.09   39.00
  20   0   0   91.39   27.40
 -22   0   0  174.18   47.40
 -22   0   0  293.07   83.19
 -22   0   0  143.39   50.39
 -22   0   0  194.08   80.99
  22   0   0  159.78   36.40
 -24   0   0  179.68   58.69
 -24   0   0  106.89   77.19
  24   0   0  179.88   40.60
 -26   0   0  247.28   64.99
 -26   0   0  232.58   97.39
  26   0   0  211.78   46.40
  25  -1   0   76.29   33.00
 -25   1   0   69.79   49.70
 -25   1   0  272.97   93.59
 -25   1   0   89.19   76.69
  23  -1   0   42.00   27.30
 -23   1   0   26.00   56.39
 -23   1   0  204.48   84.09
 -23   1   0   54.39   43.50
  21  -1   0   13.60   25.50
  21  -1   0   16.50   12.90
 -21   1   0  107.79   99.29
 -21   1   0   27.10   41.50
 -21   1   0   -4.60   17.30
 -21   1   0  117.59   63.69
  19  -1   0   58.99   33.70
  19  -1   0    8.20   50.79
  19  -1   0   48.70   23.90
  19  -1   0   72.79   26.60
 -19   1   0   23.20   37.60
 -19   1   0  104.89   50.59
 -19   1   0   34.90   17.50
 -19   1   0   46.60   17.20
  17  -1   0   27.90   18.80
  17  -1   0   36.40   19.70
  17  -1   0   31.10   57.89
  17  -1   0   66.39   29.80
 -17   1   0   65.39   37.40
 -17   1   0   72.29   19.60
 -17   1   0  178.08   56.69
 -17   1   0   94.09   20.60
  15  -1   0  260.17   48.20
  15  -1   0  232.18   33.60
 -15   1   0  232.98   30.40
 -15   1   0  221.28   44.20
 -15   1   0  230.48   30.70
  13  -1   0  756.02   73.09
 -13   1   0  595.84   55.19
 -13   1   0  597.94   54.89
  11  -1   0 2296.37  190.38
 -11   1   0 2740.33  190.28
 -11   1   0 2442.06  189.68
   9  -1   0  280.17   27.20
   9  -1   0  231.88   34.50
  -9   1   0  236.78   24.50
  -9   1   0  248.28   34.70
  -9   1   0  217.78   24.40
  -9   1   0  266.77   50.19
   7  -1   0 2454.75  172.48
   7  -1   0 2449.25  182.18
   7  -1   0 2156.88  183.68
  -7   1   0 2125.29  184.78
  -7   1   0 2282.37  171.78
  -7   1   0 2261.37  176.88
  -7   1   0 2289.57  171.08
  -7   1   0 2247.08  184.58
  -1   1   0  169.98   17.40
  -7  -1   0 2124.59  179.38
  -7  -1   0 2045.50  174.88
  -7  -1   0 2194.28  168.08
  -7  -1   0 2114.09  167.68
   7   1   0 2376.46  171.48
   7   1   0 2366.56  173.08
   7   1   0 2293.37  168.28
   7   1   0 2356.16  168.48
  -9  -1   0  207.88   25.10
  -9  -1   0  244.18   40.80
  -9  -1   0  286.27   44.20
  -9  -1   0  210.28   23.70
   9   1   0  194.58   27.10
   9   1   0  259.47   25.40
   9   1   0  279.57   25.50
   9   1   0  280.67   58.79
   9   1   0  244.98   30.40
 -11  -1   0 2113.19  168.98
 -11  -1   0 2132.09  186.38
 -11  -1   0 2129.19  189.08
  11   1   0 2226.38  169.78
  11   1   0 2267.17  169.88
  11   1   0 2266.57  177.08
  11   1   0 2349.86  174.48
 -13  -1   0  477.25   39.50
 -13  -1   0  325.87   54.19
 -13  -1   0  473.55   39.50
  13   1   0  394.96   47.30
  13   1   0  401.26   53.09
  13   1   0  309.27   37.00
  13   1   0  332.87   79.39
  13   1   0  284.67   42.10
 -15  -1   0  168.78   52.99
 -15  -1   0  236.68   30.50
 -15  -1   0  223.88   29.40
 -15  -1   0  221.98   56.79
  15   1   0  240.98   41.40
  15   1   0  166.38   26.80
  15   1   0  137.29   62.49
  15   1   0  208.28   30.20
  15   1   0  199.78   33.40
 -17  -1   0   91.79   46.70
 -17  -1   0   92.39   20.40
 -17  -1   0   72.79   40.00
 -17  -1   0   78.19   20.10
  17   1   0    5.70   56.59
  17   1   0   50.29   21.00
  17   1   0   24.70   24.30
  17   1   0   21.40   17.30
  17   1   0   70.59   22.20
 -19  -1   0    2.00   41.20
 -19  -1   0   35.70   31.40
 -19  -1   0   57.69   20.90
 -19  -1   0   33.90   16.40
 -19  -1   0   45.80   49.30
  19   1   0  -19.00   44.80
  19   1   0   71.99   23.40
  19   1   0   69.19   26.90
 -21  -1   0   -2.30   62.19
 -21  -1   0   44.30   39.00
 -21  -1   0   88.69   61.59
 -21  -1   0   43.20   19.50
  21   1   0  -17.80   22.90
 -23  -1   0  177.78   76.69
 -23  -1   0   25.80   42.60
 -23  -1   0   67.39   58.39
  23   1   0   59.59   29.90
 -25  -1   0    5.60   69.19
 -25  -1   0   87.29   51.49
  25   1   0   66.39   33.70
  26  -2   0    7.90   26.70
 -26   2   0    1.70   55.49
 -26   2   0   28.10   63.09
  24  -2   0   85.19   32.80
 -24   2   0  187.78   58.99
 -24   2   0   89.89   66.59
 -24   2   0  220.88   82.29
  22  -2   0  118.29   34.00
 -22   2   0  116.39   65.89
 -22   2   0   61.49   45.60
 -22   2   0   76.79   65.89
 -22   2   0  106.99   29.20
  20  -2   0   59.09   27.10
  20  -2   0   18.20   36.20
 -20   2   0   53.79   39.30
 -20   2   0   98.99   61.99
 -20   2   0   68.59   22.90
 -20   2   0  129.09   62.19
  18  -2   0 1488.65  184.78
 -18   2   0 1773.32  178.18
 -18   2   0 1364.66  145.99
  16  -2   0  550.14   70.79
  16  -2   0  614.84   53.29
 -16   2   0  407.76   45.80
 -16   2   0  417.66   46.60
 -16   2   0  499.85   83.79
  14  -2   0  208.28   31.10
  14  -2   0  293.37   49.70
  14  -2   0  136.89   41.80
 -14   2   0  239.38   43.70
 -14   2   0  221.98   48.90
 -14   2   0  235.68   58.59
  12  -2   0 2392.36  193.68
  12  -2   0 2212.98  170.28
 -12   2   0 1970.90  167.28
 -12   2   0 2201.78  168.88
  10  -2   0 8492.85  653.73
 -10   2   0 8790.52  649.83
  -8   2   0  492.85   43.60
  -8   2   0  558.54   45.00
   6  -2   0 5332.47  384.36
   6  -2   0 5013.80  377.56
  -6   2   0 4739.43  383.56
   0   2   0 1414.26  109.69
  -6  -2   0 2702.93  222.68
  -6  -2   0 2682.63  211.18
   6   2   0 2932.91  209.48
  -8  -2   0  193.08   22.50
  -8  -2   0  181.38   21.60
  -8  -2   0  191.28   28.60
   8   2   0  239.18   23.10
   8   2   0  226.68   26.80
   8   2   0  273.47   53.89
   8   2   0  227.38   22.40
   8   2   0  247.18   28.60
 -10  -2   0 3489.15  268.07
 -10  -2   0 3421.56  278.27
 -10  -2   0 3442.46  267.77
 -10  -2   0 3187.28  283.27
  10   2   0 3668.83  268.37
  10   2   0 3754.12  274.37
  10   2   0 3705.33  293.17
  10   2   0 3922.11  272.47
 -12  -2   0  912.51  100.89
 -12  -2   0  936.41   80.19
 -12  -2   0  978.60   98.19
 -12  -2   0  965.70   80.79
  12   2   0  883.71   79.99
  12   2   0 1148.69   86.69
  12   2   0 1082.69   82.09
  12   2   0 1010.30  116.49
 -14  -2   0   35.60   31.50
 -14  -2   0   66.79   37.00
 -14  -2   0   84.89   18.20
 -14  -2   0   83.09   19.00
  14   2   0   76.49   18.10
  14   2   0   96.29   22.20
  14   2   0   61.39   55.49
  14   2   0  110.19   26.90
  14   2   0  111.89   21.40
 -16  -2   0  340.37   70.69
 -16  -2   0  340.87   40.90
 -16  -2   0  259.97   60.89
 -16  -2   0  302.07   39.80
  16   2   0  248.28   73.69
  16   2   0  454.95   56.99
  16   2   0  420.76   41.20
  16   2   0  358.16   42.10
  16   2   0  351.26   45.30
 -18  -2   0  426.06   49.10
 -18  -2   0  481.05   92.09
  18   2   0  425.26   60.39
  18   2   0  388.56   46.20
  18   2   0  332.37   46.50
 -20  -2   0   40.70   42.10
 -20  -2   0   44.00   21.10
 -20  -2   0   76.59   53.99
  20   2   0   42.10   21.90
  20   2   0   42.20   23.30
  20   2   0   -2.30   22.90
  20   2   0   75.59   28.20
 -22  -2   0  107.79   62.89
 -22  -2   0   74.19   40.70
 -22  -2   0  115.89   65.59
  22   2   0  115.39   31.60
 -24  -2   0  112.19   72.69
 -24  -2   0  207.68   78.99
 -24  -2   0  106.49   48.60
  24   2   0   76.99   31.90
 -26  -2   0   57.89   65.09
 -26  -2   0   46.60   46.80
 -26  -2   0   27.60   70.99
  26   2   0   36.50   31.60
  25  -3   0   30.20   25.50
 -25   3   0  101.59   66.69
 -25   3   0   91.99   45.20
  23  -3   0  183.58   40.30
 -23   3   0  193.18   58.89
 -23   3   0  392.76   93.29
 -23   3   0   74.69   66.79
  21  -3   0  150.88   36.40
 -21   3   0  194.48   68.59
 -21   3   0  284.37   62.79
  19  -3   0  105.19   37.90
  19  -3   0  111.39   29.30
  19  -3   0  144.69   33.70
 -19   3   0  240.98   57.59
 -19   3   0  351.06  138.39
 -19   3   0  158.48   28.90
 -19   3   0  234.78   74.49
 -19   3   0  195.08   30.70
  17  -3   0  306.87   57.59
  17  -3   0  135.39   32.50
 -17   3   0  212.68   31.20
 -17   3   0  219.28   32.20
 -17   3   0  340.97   75.39
 -17   3   0  425.46   76.99
  15  -3   0 1558.84  142.29
  15  -3   0 1202.98  108.39
 -15   3   0 1224.28  106.99
 -15   3   0 1274.47  105.99
  13  -3   0  949.11   92.69
  13  -3   0  683.23   88.49
 -13   3   0  686.83   61.89
 -13   3   0  733.93   64.19
  11  -3   0 1143.59  130.59
  11  -3   0 1204.88  117.49
  11  -3   0 1116.89   95.49
 -11   3   0 1119.49  117.59
 -11   3   0 1284.87  111.69
 -11   3   0 1049.20   93.99
 -11   3   0 1187.08   94.79
 -11   3   0 1349.07  125.19
   9  -3   0 1014.80   97.29
   9  -3   0  954.40   77.79
  -9   3   0 1016.30   91.89
  -9   3   0  921.51   96.09
  -9   3   0  914.41   76.49
  -9   3   0  930.81   75.39
  -7   3   0 2176.08  161.38
  -7   3   0 2048.10  170.88
  -7   3   0 2123.59  175.48
   5  -3   0 5343.47  407.16
   5  -3   0 5725.93  404.86
  -5   3   0 4989.20  404.26
   3  -3   0 1512.55  120.89
   3  -3   0 1605.74  119.59
   3  -3   0 1537.15  111.99
   3  -3   0 1507.35  119.69
  -3   3   0 1400.76  111.49
  -3   3   0 1394.56  116.99
  -3   3   0 1376.86  119.09
  -3  -3   0 1402.46  118.99
  -3  -3   0 1324.87  121.49
  -3  -3   0 1413.26  115.29
  -3  -3   0 1498.05  114.49
  -3  -3   0 1518.75  114.69
  -3  -3   0 1369.46  114.59
   3   3   0 1585.04  114.39
   3   3   0 1619.94  123.89
   3   3   0 1547.75  115.89
   3   3   0 1609.94  114.29
   3   3   0 1607.74  114.39
   3   3   0 1604.04  118.79
  -7  -3   0 2226.68  179.98
  -7  -3   0 2055.69  179.88
  -7  -3   0 2162.48  175.98
  -7  -3   0 2171.18  175.68
  -7  -3   0 2272.87  196.98
   7   3   0 2571.94  176.08
   7   3   0 2429.16  177.98
   7   3   0 2322.77  192.68
   7   3   0 2446.16  176.08
   7   3   0 2586.24  179.78
  -9  -3   0  794.02   77.59
  -9  -3   0  777.42   69.89
  -9  -3   0  772.42   70.29
   9   3   0  958.90   76.09
   9   3   0  957.50   70.59
   9   3   0  877.81   97.09
   9   3   0  864.11   71.19
   9   3   0  911.61   73.29
 -11  -3   0 1141.69  103.29
 -11  -3   0 1104.19   87.69
 -11  -3   0 1083.59   86.89
  11   3   0 1065.49   86.89
  11   3   0  998.80   89.39
  11   3   0 1096.29  116.89
  11   3   0 1052.39   86.39
  11   3   0 1029.30   91.99
 -13  -3   0  449.76   68.59
 -13  -3   0  456.85   64.59
 -13  -3   0  411.06   42.50
 -13  -3   0  425.66   43.40
  13   3   0  381.26   49.40
  13   3   0  464.15   44.50
  13   3   0  452.85   43.60
  13   3   0  486.35   48.00
  13   3   0  488.75   83.89
 -15  -3   0  524.85   50.69
 -15  -3   0  643.24   84.79
 -15  -3   0  558.74   52.39
 -15  -3   0  497.55   74.89
  15   3   0  480.05   54.49
  15   3   0  516.55   51.09
  15   3   0  519.95   59.69
  15   3   0  434.56   89.39
  15   3   0  488.65   50.89
 -17  -3   0   91.19   45.20
 -17  -3   0   -9.80   35.40
 -17  -3   0   62.89   20.80
  17   3   0    7.80   15.30
  17   3   0   22.00   21.30
  17   3   0   28.20   20.00
  17   3   0   29.40   19.00
 -19  -3   0  199.18   33.10
 -19  -3   0  355.96   86.29
 -19  -3   0  137.39   61.09
  19   3   0  177.88   37.70
  19   3   0  125.19   32.70
 -21  -3   0   12.60   46.40
 -21  -3   0   47.70   92.49
 -21  -3   0   60.79   22.70
  21   3   0   13.70   24.30
  21   3   0   27.70   21.60
 -23  -3   0  -55.59   48.50
 -23  -3   0  100.69   42.90
 -23  -3   0   94.69   33.30
 -23  -3   0  183.38   76.99
  23   3   0   60.79   30.80
 -25  -3   0   -7.90   11.80
 -25  -3   0    7.10   67.19
 -25  -3   0   28.30   41.20
 -25  -3   0   64.49   67.39
  25   3   0    9.90   26.70
  24  -4   0  118.19   35.00
 -24   4   0  251.27   89.39
 -24   4   0  220.38   61.99
  22  -4   0  235.98   45.00
  22  -4   0  231.58   43.50
 -22   4   0  341.67   73.39
 -22   4   0  339.87   84.39
 -20   4   0  870.31  127.79
 -20   4   0  885.31  142.79
 -20   4   0  732.13  107.29
  18  -4   0 1081.99  114.79
  18  -4   0 1120.39   94.09
 -18   4   0  999.20  129.59
 -18   4   0  914.11  115.79
 -18   4   0 1003.30   89.39
  16  -4   0  414.16   82.99
  16  -4   0  511.55   55.89
 -16   4   0  584.84   51.99
 -16   4   0  566.64   52.69
  14  -4   0   54.09   19.70
  14  -4   0  101.69   43.70
 -14   4   0   82.69   40.80
 -14   4   0  113.89   43.40
  12  -4   0   48.50   16.30
  12  -4   0   66.09   31.90
 -12   4   0   86.19   36.40
 -12   4   0  159.08   49.90
  10  -4   0 1522.75  144.59
  10  -4   0 1369.26  121.59
  10  -4   0 1822.22  134.49
 -10   4   0 1549.54  121.49
 -10   4   0 1488.95  136.39
 -10   4   0 1533.05  120.19
 -10   4   0 1642.64  146.39
 -10   4   0 1512.65  141.79
   8  -4   0 3289.77  302.67
   8  -4   0 3684.53  297.57
   8  -4   0 3837.02  288.47
  -8   4   0 3621.24  320.27
  -8   4   0 4248.08  305.37
  -8   4   0 4059.59  301.77
  -8   4   0 4085.19  288.17
   6  -4   0 1883.11  177.28
   6  -4   0 2240.78  161.08
   6  -4   0 2282.17  163.78
   6  -4   0 2268.07  174.48
   6  -4   0 2119.89  177.38
  -6   4   0 2371.56  163.48
  -6   4   0 2144.39  174.78
  -6   4   0 2033.10  174.18
  -6   4   0 1965.80  177.78
   4  -4   0 5355.26  408.86
   4  -4   0 5410.56  408.56
  -6  -4   0 2290.77  175.08
  -6  -4   0 2240.38  177.48
  -6  -4   0 2156.78  190.88
  -6  -4   0 2208.18  177.18
  -6  -4   0 2318.27  175.18
  -6  -4   0 2383.66  182.18
   6   4   0 2369.36  177.38
   6   4   0 2393.46  175.48
   6   4   0 2422.76  174.48
   6   4   0 2213.78  173.98
   6   4   0 2330.37  189.38
  -8  -4   0 3889.41  299.77
  -8  -4   0 4179.98  295.97
  -8  -4   0 4139.89  320.77
  -8  -4   0 3955.70  301.97
  -8  -4   0 4028.60  295.77
   8   4   0 3820.62  296.17
   8   4   0 3740.43  311.47
   8   4   0 3782.92  294.37
   8   4   0 3895.21  298.27
 -10  -4   0 1711.43  131.69
 -10  -4   0 1462.25  115.69
 -10  -4   0 1537.25  124.49
 -10  -4   0 1471.25  116.09
  10   4   0 1413.76  114.59
  10   4   0 1444.06  117.29
  10   4   0 1386.46  138.09
  10   4   0 1414.66  119.39
  10   4   0 1420.96  114.89
 -12  -4   0   47.20   23.40
 -12  -4   0   53.89   15.80
 -12  -4   0   56.59   27.20
 -12  -4   0   28.60   14.00
 -12  -4   0   67.59   31.00
  12   4   0   43.90   14.40
  12   4   0   62.09   19.00
  12   4   0   47.60   45.70
  12   4   0   61.99   20.20
  12   4   0   62.69   16.30
 -14  -4   0   55.59   31.80
 -14  -4   0   29.40   28.60
 -14  -4   0   38.70   28.70
 -14  -4   0   38.50   15.30
 -14  -4   0   37.20   15.30
  14   4   0   47.90   17.00
  14   4   0   30.30   18.80
  14   4   0   71.89   21.20
  14   4   0   47.00   16.20
  14   4   0   68.09   51.99
 -16  -4   0  418.06   60.59
 -16  -4   0  298.57   72.19
 -16  -4   0  345.17   45.70
 -16  -4   0  353.56   67.89
  16   4   0  452.55   59.19
  16   4   0  459.15   46.50
  16   4   0  468.55   48.00
  16   4   0  520.45   51.19
 -18  -4   0 1005.50   93.39
 -18  -4   0 1060.89  105.49
 -18  -4   0  983.60  132.89
  18   4   0 1199.08   95.69
  18   4   0 1056.89   94.09
 -20  -4   0  311.37   80.69
 -20  -4   0  179.08   63.99
 -20  -4   0  190.18   43.50
 -20  -4   0  168.48   34.40
  20   4   0  246.18   39.60
  20   4   0  251.37   38.30
 -22  -4   0  274.77   51.09
 -22  -4   0  221.88   82.39
  22   4   0  198.38   39.20
 -24  -4   0  113.89   73.69
  24   4   0  211.08   41.50
  24   4   0  107.89   32.90
  25  -5   0  108.99   34.90
 -25   5   0   66.49   61.29
 -25   5   0  172.38   59.59
  23  -5   0   53.69   38.20
 -23   5   0  179.38   75.69
 -23   5   0  132.59   52.19
 -23   5   0  144.99   65.59
  21  -5   0  295.37   48.70
 -21   5   0  442.76   80.69
 -21   5   0  358.56   85.89
 -21   5   0  372.76   47.50
  19  -5   0  146.49   33.50
 -19   5   0  204.48   68.29
 -19   5   0  167.08   29.30
 -19   5   0  202.18   56.09
  17  -5   0   74.09   25.30
  17  -5   0    6.20   23.10
 -17   5   0  -21.00   36.00
 -17   5   0   23.90   36.90
 -17   5   0   74.69   48.90
 -17   5   0   30.00   16.50
  15  -5   0  106.59   24.10
  15  -5   0   94.79   46.20
  15  -5   0  167.08   52.49
 -15   5   0  107.79   44.30
 -15   5   0   74.69   21.40
 -15   5   0   75.79   42.70
 -15   5   0   65.99   18.50
 -15   5   0  179.88   58.59
  13  -5   0  342.27   44.40
  13  -5   0  328.27   69.89
  13  -5   0  215.68   59.19
 -13   5   0  379.46   38.20
 -13   5   0  310.77   69.39
 -13   5   0  483.05   73.19
 -13   5   0  432.96   75.59
 -13   5   0  528.25   53.49
  11  -5   0  536.85   79.59
  11  -5   0  461.65   50.29
  11  -5   0  565.74   78.59
  11  -5   0  450.75   67.89
 -11   5   0  583.94   49.20
 -11   5   0  521.15   74.59
 -11   5   0  616.94   80.69
 -11   5   0  571.64   50.49
   9  -5   0  520.65   43.00
   9  -5   0  516.65   46.50
   9  -5   0  429.86   78.69
   9  -5   0  547.25   72.09
   9  -5   0  500.05   63.79
  -9   5   0  404.16   44.70
  -9   5   0  533.45   71.49
  -9   5   0  523.55   76.29
   7  -5   0 1183.28   89.79
   7  -5   0 1256.67  113.29
   7  -5   0 1111.39  112.39
   7  -5   0 1253.57   93.29
   7  -5   0 1218.48  107.69
  -7   5   0 1039.50  103.99
  -7   5   0 1119.59   91.99
  -7   5   0 1205.38  145.79
  -7   5   0 1086.39  107.29
   5  -5   0 1196.38  111.69
   5  -5   0 1303.17  113.79
   5  -5   0 1276.27   97.19
   5  -5   0 1149.48   99.39
   5  -5   0 1247.88  115.69
   5  -5   0 1247.68  114.49
  -5   5   0 1483.85  118.59
  -5   5   0 1170.58  113.29
  -5   5   0 1358.46  110.09
  -5   5   0 1293.97   99.59
   3  -5   0  201.58   32.60
   3  -5   0  206.88   20.30
   3  -5   0  180.48   27.80
   3  -5   0  164.68   33.40
   3  -5   0  233.78   36.60
  -3   5   0  129.69   16.60
  -3   5   0  118.49   29.30
  -3   5   0  131.49   18.30
   1  -5   0 1424.86  135.29
   1  -5   0 1437.46  135.19
   1  -5   0 1531.95  127.09
   1  -5   0 1552.94  123.19
   1  -5   0 1440.26  129.89
  -1   5   0 1761.42  138.79
  -1   5   0 1816.52  137.79
  -1   5   0 1837.22  127.39
  -1   5   0 1876.01  125.99
  -1   5   0 1791.22  125.99
  -1   5   0 1587.14  133.79
  -1  -5   0 1496.65  130.89
  -1  -5   0 1782.02  126.09
  -1  -5   0 1668.63  134.29
  -1  -5   0 1763.42  136.09
  -1  -5   0 1811.82  125.29
   1   5   0 1577.84  123.59
   1   5   0 1481.65  132.39
   1   5   0 1481.65  121.49
   1   5   0 1505.75  134.49
   1   5   0 1666.53  125.99
   1   5   0 1506.65  123.99
  -3  -5   0   62.39   18.50
  -3  -5   0  123.19   16.20
  -3  -5   0   74.09   12.90
  -3  -5   0  113.99   15.90
  -3  -5   0   93.09   27.20
  -3  -5   0  117.79   27.40
  -3  -5   0  124.99   17.30
   3   5   0  186.28   28.80
  -5  -5   0 1305.87  118.09
  -5  -5   0 1306.47  101.19
  -5  -5   0 1274.57  100.79
  -5  -5   0 1342.67  102.79
  -5  -5   0 1352.66  111.29
  -5  -5   0 1274.47  102.09
   5   5   0 1180.28  102.09
   5   5   0 1274.37   99.99
   5   5   0 1203.08  106.99
   5   5   0 1216.98   99.49
   5   5   0 1286.77   99.69
   5   5   0 1316.87  116.79
  -7  -5   0 1067.79   93.49
  -7  -5   0 1064.59   93.39
  -7  -5   0 1131.89  103.59
  -7  -5   0 1012.50   95.89
  -7  -5   0 1324.17  131.59
   7   5   0 1260.57  113.79
   7   5   0 1179.28   96.59
   7   5   0 1243.08   94.09
   7   5   0 1243.98   93.19
   7   5   0 1237.88   93.09
  -9  -5   0  436.16   44.40
  -9  -5   0  436.16   44.30
  -9  -5   0  435.16   55.19
  -9  -5   0  436.76   48.90
   9   5   0  497.15   43.30
   9   5   0  486.25   67.69
   9   5   0  530.75   44.10
   9   5   0  474.25   47.70
   9   5   0  501.45   45.50
 -11  -5   0  592.74   68.49
 -11  -5   0  533.65   47.80
 -11  -5   0  453.25   54.49
 -11  -5   0  494.05   46.30
  11   5   0  420.36   46.50
  11   5   0  446.06   45.20
  11   5   0  454.35   73.49
  11   5   0  479.15   44.60
  11   5   0  490.35   49.80
 -13  -5   0  336.97   65.69
 -13  -5   0  341.17   39.50
 -13  -5   0  318.47   38.30
 -13  -5   0  486.55   62.49
 -13  -5   0  409.76   53.79
  13   5   0  302.27   37.90
  13   5   0  307.07   40.90
  13   5   0  306.27   65.39
  13   5   0  279.67   40.30
  13   5   0  248.98   34.80
 -15  -5   0   66.59   21.30
 -15  -5   0   47.60   30.30
 -15  -5   0  115.59   44.20
 -15  -5   0   42.10   35.40
 -15  -5   0   52.19   18.50
  15   5   0   98.99   24.60
  15   5   0   92.49   21.80
  15   5   0   84.69   22.10
  15   5   0  101.29   27.70
 -17  -5   0   41.70   19.60
 -17  -5   0  -20.60   25.80
 -17  -5   0   72.79   44.10
 -17  -5   0   38.50   28.60
  17   5   0   40.50   24.40
  17   5   0   50.09   20.80
  17   5   0   52.49   22.70
 -19  -5   0  169.08   31.90
 -19  -5   0  173.98   57.59
 -19  -5   0  188.18   41.90
  19   5   0  187.38   37.90
  19   5   0  161.68   33.80
  19   5   0  120.89   29.90
 -21  -5   0  336.67   75.19
 -21  -5   0  388.86   64.39
  21   5   0  422.56   54.49
  21   5   0  391.36   50.49
 -23  -5   0  187.18   75.09
 -23  -5   0   28.80   53.89
  23   5   0   42.80   25.80
  23   5   0   -9.40   27.40
 -25  -5   0  169.98   80.49
 -25  -5   0   70.29   60.19
  25   5   0   67.49   30.80
  25   5   0  101.19   35.50
  24  -6   0   -2.40   27.50
 -24   6   0   77.09   55.49
 -24   6   0   75.49   51.39
 -24   6   0   66.79   78.69
  22  -6   0   36.80   27.00
  22  -6   0   62.79   21.10
 -22   6   0  157.78   64.29
 -22   6   0   -2.40   41.70
 -22   6   0  169.48   75.79
  20  -6   0   -1.00   23.40
 -20   6   0   10.00   18.50
 -20   6   0   -0.70   47.60
 -20   6   0   -8.30   40.90
 -20   6   0    3.80   39.00
  18  -6   0   29.90   23.80
 -18   6   0    1.70   13.00
 -18   6   0   -5.10   41.70
 -18   6   0   15.60   35.90
 -18   6   0    8.80   38.60
 -18   6   0   11.90   16.90
  16  -6   0  283.67   41.10
  16  -6   0  180.88   49.40
 -16   6   0  327.77   37.60
 -16   6   0  222.28   61.39
 -16   6   0  295.07   39.20
 -16   6   0  295.37   66.39
  14  -6   0  320.07   41.70
  14  -6   0  284.37   66.19
 -14   6   0  271.47   62.89
 -14   6   0  321.17   40.00
 -14   6   0  339.37   36.40
 -14   6   0  430.96   76.29
  12  -6   0  976.10  117.29
  12  -6   0  830.32   93.29
 -12   6   0  902.31   78.49
 -12   6   0  908.71   75.79
 -12   6   0  921.11  102.99
 -12   6   0  907.01  102.59
  10  -6   0  254.77   32.60
  10  -6   0  323.47   65.29
  10  -6   0  265.77   49.90
  10  -6   0  244.28   27.20
 -10   6   0  321.77   31.70
 -10   6   0  253.67   48.20
 -10   6   0  196.28   47.60
   8  -6   0   59.09   27.60
   8  -6   0  108.39   33.90
   8  -6   0  177.48   43.10
   8  -6   0  111.89   15.90
   8  -6   0  121.99   20.60
  -8   6   0  166.28   39.90
  -8   6   0  114.49   18.80
  -8   6   0  131.59   39.30
   6  -6   0  187.98   42.40
   6  -6   0  187.78   23.00
   6  -6   0  260.47   49.10
   6  -6   0  157.18   35.40
   6  -6   0  128.19   36.40
   6  -6   0  190.38   20.00
  -6   6   0  143.89   32.50
  -6   6   0  129.89   42.00
  -6   6   0  134.19   20.40
   4  -6   0   98.19   33.70
   4  -6   0  118.19   17.50
   4  -6   0  122.39   32.00
   4  -6   0   81.89   24.70
   4  -6   0   94.99   13.60
  -4   6   0  175.48   37.30
  -4   6   0  181.98   19.70
   2  -6   0  859.91   75.09
   2  -6   0  923.01   69.79
   2  -6   0  893.21   87.29
   2  -6   0  835.42   86.09
   2  -6   0  819.02   79.59
  -2   6   0  912.21   88.29
  -2   6   0  898.11   69.69
  -2   6   0 1052.69   86.79
  -2   6   0  882.91   86.59
  -2   6   0  859.71   71.69
  -2   6   0  906.01   79.19
  -2   6   0  825.12   73.69
   0  -6   0  410.46   32.90
   0  -6   0  358.86   48.40
   0  -6   0  327.37   45.10
   0  -6   0  359.06   50.09
   0  -6   0  406.16   37.30
   0  -6   0  341.37   40.50
   0   6   0  343.77   44.20
   0   6   0  386.86   35.00
   0   6   0  334.77   48.60
   0   6   0  361.06   34.10
   0   6   0  362.86   36.20
   0   6   0  361.66   47.60
   0   6   0  404.16   32.40
  -2  -6   0  897.71   74.09
  -2  -6   0  894.81   89.89
  -2  -6   0  854.91   86.79
  -2  -6   0  846.52   75.39
  -2  -6   0  997.50   84.99
  -2  -6   0  894.31   73.19
  -2  -6   0  922.61   75.19
   2   6   0  909.51   74.59
   2   6   0  955.00   74.29
   2   6   0  895.01   76.49
   2   6   0  944.11   72.29
   2   6   0  888.11   88.39
   2   6   0  919.31   86.99
  -4  -6   0  197.38   23.70
  -4  -6   0  191.68   23.50
  -4  -6   0  167.58   25.00
  -4  -6   0  178.08   22.00
  -4  -6   0  190.68   36.90
  -4  -6   0  207.88   42.10
   4   6   0  151.88   35.80
   4   6   0  141.39   19.40
   4   6   0  137.79   20.10
   4   6   0  110.39   27.80
   4   6   0  125.19   23.20
   4   6   0  123.49   18.80
  -6  -6   0  159.78   36.20
  -6  -6   0  135.89   21.20
  -6  -6   0  151.38   43.90
  -6  -6   0  174.28   23.50
  -6  -6   0  126.19   22.30
  -6  -6   0  162.28   26.50
   6   6   0  228.38   48.30
   6   6   0  143.29   21.60
   6   6   0  158.28   20.80
   6   6   0  119.79   18.90
   6   6   0  149.39   20.50
  -8  -6   0  219.28   56.89
  -8  -6   0  142.39   21.90
  -8  -6   0  150.38   28.10
  -8  -6   0  173.68   32.00
  -8  -6   0  148.39   23.20
  -8  -6   0  130.59   32.90
   8   6   0  125.29   25.60
   8   6   0  142.69   33.10
   8   6   0  107.69   18.60
   8   6   0   93.49   18.50
   8   6   0  103.39   39.40
 -10  -6   0  403.56   49.10
 -10  -6   0  308.37   35.60
 -10  -6   0  329.57   36.90
  10   6   0  248.08   31.70
  10   6   0  228.48   33.50
  10   6   0  245.38   33.10
  10   6   0  283.97   33.30
  10   6   0  297.67   59.49
 -12  -6   0  935.41   81.29
 -12  -6   0  902.31   94.49
 -12  -6   0  821.02   89.19
 -12  -6   0  960.90   82.69
 -12  -6   0  926.51  124.99
  12   6   0  912.31  110.79
  12   6   0  961.40   85.79
  12   6   0  994.20   79.79
  12   6   0  995.90   80.69
  12   6   0  944.61   82.29
 -14  -6   0  382.36   45.50
 -14  -6   0  347.57   57.99
 -14  -6   0  301.27   49.99
 -14  -6   0  306.37   41.60
  14   6   0  288.27   37.90
  14   6   0  333.27   46.70
  14   6   0  356.96   38.60
 -16  -6   0  354.26   70.99
 -16  -6   0  239.18   53.09
 -16  -6   0  285.67   57.99
 -16  -6   0  265.87   39.20
 -16  -6   0  237.28   39.20
  16   6   0  303.27   39.60
  16   6   0  252.27   36.80
  16   6   0  331.57   48.10
 -18  -6   0   27.80   19.30
 -18  -6   0   18.90   42.70
 -18  -6   0    2.80   38.70
 -18  -6   0    7.10   27.60
  18   6   0   12.70   21.50
  18   6   0   -5.50   19.00
  18   6   0   -8.40   15.30
 -20  -6   0   11.90   45.30
 -20  -6   0  -80.59   37.30
 -20  -6   0   -5.60   26.70
  20   6   0   -5.20   24.40
  20   6   0    2.50   19.90
 -22  -6   0   88.69   63.99
 -22  -6   0  101.59   64.69
  22   6   0   33.90   23.50
  22   6   0   90.99   30.90
 -24  -6   0  109.49   71.49
 -24  -6   0  -10.80   53.09
  24   6   0   46.30   31.40
  24   6   0   32.60   28.70
  23  -7   0   40.40   30.30
  23  -7   0   43.00   20.40
 -23   7   0   81.19   52.39
 -23   7   0   81.09   58.09
 -23   7   0  142.19   77.99
  21  -7   0  109.19   24.60
  21  -7   0  122.39   33.00
 -21   7   0  100.09   57.09
 -21   7   0  107.69   64.99
 -21   7   0   57.19   50.59
  19  -7   0  132.29   33.70
  19  -7   0  179.38   29.10
 -19   7   0  189.98   34.90
 -19   7   0  283.67   83.19
 -19   7   0  183.48   62.49
 -19   7   0  152.68   66.09
  17  -7   0   50.79   17.40
  17  -7   0   61.89   25.50
 -17   7   0   32.70   18.70
 -17   7   0   23.90   48.70
 -17   7   0   27.80   47.00
 -17   7   0   32.50   42.80
  15  -7   0  107.19   26.70
  15  -7   0  103.29   46.20
  15  -7   0  126.59   21.70
 -15   7   0   86.99   45.80
 -15   7   0   95.89   20.70
 -15   7   0   91.29   40.90
 -15   7   0   82.39   50.39
 -15   7   0  117.19   24.80
  13  -7   0  112.89   39.80
  13  -7   0   78.79   45.30
  13  -7   0   36.80   18.70
  13  -7   0   73.89   16.70
  13  -7   0   54.79   48.50
 -13   7   0  103.29   42.60
 -13   7   0   35.50   37.20
 -13   7   0   94.09   47.10
 -13   7   0   99.89   23.10
 -13   7   0   88.39   19.10
  11  -7   0 1335.27  112.49
  11  -7   0 1327.17  127.49
  11  -7   0 1288.47  102.09
  11  -7   0 1305.17  136.39
  11  -7   0 1268.37  132.09
  11  -7   0 1018.70  136.69
 -11   7   0 1278.77  124.69
 -11   7   0 1200.18  128.99
 -11   7   0 1231.48  103.69
   9  -7   0  802.72  109.59
   9  -7   0  977.90  106.19
   9  -7   0  966.40  109.89
   9  -7   0 1044.90  109.49
   9  -7   0 1143.39   80.89
   9  -7   0 1046.20   85.39
  -9   7   0  945.71   99.89
  -9   7   0 1037.40  109.09
  -9   7   0 1097.49   84.69
  -9   7   0  899.71  108.79
   7  -7   0 1292.27   95.29
   7  -7   0 1278.97  121.19
   7  -7   0 1220.58  121.79
   7  -7   0 1243.88   99.69
   7  -7   0 1225.08  121.29
  -7   7   0 1113.09  110.69
  -7   7   0 1220.38   98.49
  -7   7   0 1094.99  119.29
   5  -7   0 3042.30  250.07
   5  -7   0 2526.95  246.38
   5  -7   0 3130.89  219.38
   5  -7   0 3224.18  223.98
   5  -7   0 3087.79  244.28
  -5   7   0 2909.01  222.18
  -5   7   0 2817.72  231.98
  -5   7   0 2546.85  238.18
   3  -7   0 1356.86  119.59
   3  -7   0 1444.26  113.09
   3  -7   0 1455.15  120.39
   3  -7   0 1435.66  105.09
  -3   7   0 1081.99  114.59
  -3   7   0 1190.28   96.49
  -3   7   0 1118.89  107.19
  -3   7   0 1203.68  117.69
  -3   7   0 1159.48   98.99
   1  -7   0  555.24   73.19
   1  -7   0  552.54   53.89
   1  -7   0  530.65   48.30
   1  -7   0  559.04   59.79
  -1   7   0  600.64   48.60
  -1   7   0  603.74   70.39
  -1   7   0  572.64   52.89
  -1   7   0  621.54   68.79
  -1   7   0  584.14   51.59
  -1   7   0  671.53   52.09
  -1  -7   0  670.73  119.99
  -1  -7   0  578.24   51.99
  -1  -7   0  499.95   68.09
  -1  -7   0  576.84   57.89
  -1  -7   0  599.84   48.20
   1   7   0  541.55   65.89
   1   7   0  561.74   65.89
   1   7   0  516.75   46.50
   1   7   0  545.65   49.40
   1   7   0  523.15   49.99
   1   7   0  552.74   49.50
  -3  -7   0 1112.59  103.49
  -3  -7   0 1187.48  106.39
  -3  -7   0 1214.78  119.59
  -3  -7   0 1261.27  104.89
  -3  -7   0 1164.58  121.19
  -3  -7   0 1173.18  105.19
   3   7   0 1524.95  105.69
   3   7   0 1431.46  119.69
   3   7   0 1450.25  103.19
   3   7   0 1373.86  123.89
   3   7   0 1500.55  106.39
   3   7   0 1442.76  108.99
  -5  -7   0 2857.41  231.68
  -5  -7   0 2893.41  233.48
  -5  -7   0 2825.02  248.18
  -5  -7   0 2901.31  232.38
  -5  -7   0 3083.49  247.18
  -5  -7   0 2796.42  232.08
   5   7   0 3184.38  230.98
   5   7   0 3178.18  242.28
   5   7   0 3266.87  235.78
   5   7   0 3083.39  231.18
   5   7   0 3305.17  230.48
   5   7   0 3111.39  251.07
  -7  -7   0 1181.88  107.49
  -7  -7   0 1109.09  117.29
  -7  -7   0 1222.78  105.09
  -7  -7   0 1188.88  105.29
  -7  -7   0 1212.78  128.59
  -7  -7   0 1190.38  102.59
   7   7   0 1278.47  100.89
   7   7   0 1354.16  106.49
   7   7   0 1346.67  101.69
   7   7   0 1317.37  125.49
   7   7   0 1324.87  102.09
  -9  -7   0 1105.59  108.59
  -9  -7   0 1044.50   95.29
  -9  -7   0 1126.89   92.89
  -9  -7   0  981.80   95.89
  -9  -7   0 1056.19  125.99
  -9  -7   0 1152.08   92.99
   9   7   0 1107.99  119.49
   9   7   0 1094.89   95.39
   9   7   0 1048.40   89.79
   9   7   0 1155.58   90.99
   9   7   0 1151.18   91.09
 -11  -7   0 1308.27  108.39
 -11  -7   0 1274.47  123.79
 -11  -7   0 1309.37  108.49
 -11  -7   0 1346.57  154.98
 -11  -7   0 1226.68  113.69
  11   7   0 1252.37  138.19
  11   7   0 1322.97  105.69
  11   7   0 1280.27  111.19
  11   7   0 1267.87  105.39
  11   7   0 1301.37  106.79
 -13  -7   0  112.39   23.80
 -13  -7   0    9.70   52.79
 -13  -7   0   88.29   36.60
 -13  -7   0   95.19   28.00
 -13  -7   0   69.29   21.60
  13   7   0   90.99   27.30
  13   7   0   60.29   20.00
  13   7   0   56.19   18.80
 -15  -7   0  144.29   40.50
 -15  -7   0  149.19   28.90
 -15  -7   0  120.39   40.00
 -15  -7   0   99.19   49.40
 -15  -7   0  140.49   29.00
  15   7   0  127.39   25.60
  15   7   0  153.28   34.00
  15   7   0   83.59   23.20
 -17  -7   0   36.40   34.40
 -17  -7   0   12.90   30.70
 -17  -7   0   38.30   21.50
  17   7   0   92.89   24.70
  17   7   0  104.89   32.40
  17   7   0   61.29   23.50
 -19  -7   0  194.08   64.79
 -19  -7   0   62.39   38.20
 -19  -7   0  195.18   65.39
  19   7   0  171.08   31.80
  19   7   0  168.78   34.90
 -21  -7   0   76.09   59.29
 -21  -7   0   84.59   58.79
  21   7   0  135.39   31.60
  21   7   0  135.29   34.40
 -23  -7   0  -33.50   44.20
 -23  -7   0   77.89   63.49
  23   7   0   44.70   26.20
  23   7   0   63.79   33.00
  22  -8   0   -2.20   25.00
  22  -8   0    7.00   17.80
 -22   8   0   36.00   48.60
 -22   8   0    3.90   55.59
 -22   8   0  -21.10   31.60
  20  -8   0   23.00   17.70
  20  -8   0   58.49   26.80
 -20   8   0   29.70   41.50
  18  -8   0   27.50   25.70
  18  -8   0   33.10   16.90
 -18   8   0    4.00   36.60
 -18   8   0  135.89   65.69
 -18   8   0   24.90   45.30
  16  -8   0  506.25   49.80
  16  -8   0  471.75   58.79
 -16   8   0  551.64  101.19
 -16   8   0  536.05   58.89
 -16   8   0  455.25   85.09
  14  -8   0  751.22  108.69
  14  -8   0  882.61  121.69
  14  -8   0  894.31   72.99
  14  -8   0  773.52   99.69
  14  -8   0  873.61   80.09
 -14   8   0  916.81   77.99
 -14   8   0  954.20   75.69
 -14   8   0 1014.70  124.59
 -14   8   0  622.94   89.89
  12  -8   0 1315.27  148.29
  12  -8   0 1240.88   93.89
  12  -8   0 1147.79  130.59
  12  -8   0 1138.89   99.79
  12  -8   0 1116.49  123.19
 -12   8   0 1100.19   97.39
 -12   8   0 1116.59  121.39
 -12   8   0 1133.09  129.19
  10  -8   0 1099.99  105.79
  10  -8   0 1074.99  115.99
  10  -8   0 1075.59  123.69
  10  -8   0 1012.60  112.89
  10  -8   0 1034.40  121.89
  10  -8   0 1123.69   84.79
 -10   8   0  927.51  105.19
 -10   8   0 1014.40  117.19
 -10   8   0  884.31   87.59
 -10   8   0  894.21  112.29
   8  -8   0  897.91  103.89
   8  -8   0  784.52   98.79
   8  -8   0  740.23   90.99
   8  -8   0  690.53   91.39
   8  -8   0  781.22   62.29
   8  -8   0  713.33   67.09
  -8   8   0  738.83   65.99
  -8   8   0  816.42   95.89
  -8   8   0  638.84   79.19
  -8   8   0  817.12  102.39
   6  -8   0  385.66   34.50
   6  -8   0  366.66   59.89
   6  -8   0  316.97   60.79
   6  -8   0  431.46   67.29
   6  -8   0  537.05   74.99
   6  -8   0  354.76   38.80
  -6   8   0  349.47   54.99
  -6   8   0  346.77   37.50
  -6   8   0  399.36   68.99
  -6   8   0  359.66   60.09
   4  -8   0  831.62   96.49
   4  -8   0  854.11   95.09
   4  -8   0  836.32   70.49
   4  -8   0  770.32   74.09
   4  -8   0  935.81   97.59
   4  -8   0  767.22   87.79
  -4   8   0 1162.88  103.19
  -4   8   0 1166.88   90.69
   2  -8   0 1651.03  155.18
   2  -8   0 1697.03  147.69
   2  -8   0 1640.44  133.59
   2  -8   0 1648.04  155.48
   2  -8   0 1579.84  143.59
  -2   8   0 1867.01  158.58
  -2   8   0 1846.32  133.89
  -2   8   0 1878.11  141.99
  -2   8   0 1813.32  136.89
  -2   8   0 1820.72  157.38
   0  -8   0 3342.97  286.67
   0  -8   0 3598.64  267.77
   0  -8   0 3511.65  287.57
   0  -8   0 3801.62  274.17
   0  -8   0 3470.55  278.47
   0   8   0 3637.64  270.17
   0   8   0 3366.56  283.37
   0   8   0 3628.34  271.77
   0   8   0 3583.54  290.77
   0   8   0 3677.93  267.17
   0   8   0 3466.65  285.97
   0   8   0 3698.13  286.57
  -2  -8   0 1445.56  155.78
  -2  -8   0 1918.21  158.08
  -2  -8   0 1842.72  136.39
  -2  -8   0 1797.62  143.49
  -2  -8   0 1762.02  153.08
  -2  -8   0 1838.52  138.09
   2   8   0 1505.25  148.89
   2   8   0 1710.03  138.19
   2   8   0 1583.14  152.98
   2   8   0 1732.03  134.39
   2   8   0 1638.04  139.39
   2   8   0 1673.23  131.39
  -4  -8   0 1074.69   98.89
  -4  -8   0 1081.09   91.79
  -4  -8   0 1121.89   87.49
  -4  -8   0 1075.59   95.29
   4   8   0  854.81   96.89
   4   8   0  834.82   75.39
   4   8   0  748.33   72.89
   4   8   0  877.31   92.39
   4   8   0  835.12   74.79
   4   8   0  831.42   78.69
  -6  -8   0  407.66   44.60
  -6  -8   0  360.96   45.10
  -6  -8   0  322.87   42.50
  -6  -8   0  474.45   70.69
  -6  -8   0  360.16   54.69
  -6  -8   0  514.15   80.19
  -6  -8   0  430.36   42.80
   6   8   0  383.46   39.80
   6   8   0  420.76   39.40
   6   8   0  366.16   56.19
   6   8   0  406.76   62.99
   6   8   0  380.76   45.10
   6   8   0  371.36   40.80
  -8  -8   0  772.92   86.49
  -8  -8   0  812.12  105.79
  -8  -8   0  746.43   72.19
  -8  -8   0  749.33   69.39
  -8  -8   0  739.23   72.79
  -8  -8   0  661.13   68.99
  -8  -8   0  756.52   88.19
   8   8   0  733.33   93.59
   8   8   0  773.52   67.09
   8   8   0  825.82   67.39
   8   8   0  817.52   68.39
   8   8   0  749.92   72.59
 -10  -8   0  967.50  126.49
 -10  -8   0  935.01   88.49
 -10  -8   0  874.71   93.19
 -10  -8   0 1013.50  107.19
 -10  -8   0  930.61   93.99
 -10  -8   0  924.91  105.79
 -10  -8   0  992.10   89.39
  10   8   0 1129.89   87.69
  10   8   0 1109.79   93.79
  10   8   0 1072.99   86.99
  10   8   0 1150.98   88.29
  10   8   0 1126.49  124.89
 -12  -8   0 1210.68  111.49
 -12  -8   0 1209.18  151.88
 -12  -8   0 1151.18  103.09
 -12  -8   0 1127.59  121.59
 -12  -8   0 1228.68  104.69
  12   8   0 1198.18  107.69
  12   8   0 1201.78  101.89
  12   8   0 1214.28  100.99
  12   8   0 1247.28  100.89
 -14  -8   0  883.71  103.09
 -14  -8   0  961.40   97.19
 -14  -8   0  911.41   84.59
 -14  -8   0  893.01   83.19
  14   8   0  892.91   89.49
  14   8   0  935.01   81.29
  14   8   0  849.81   79.29
 -16  -8   0  491.45   78.59
 -16  -8   0  577.04   59.59
 -16  -8   0  478.85   69.99
  16   8   0  612.74   80.09
  16   8   0  553.94   69.59
  16   8   0  539.95   57.79
 -18  -8   0   66.39   49.30
 -18  -8   0   -0.70   35.40
  18   8   0   17.20   21.60
  18   8   0   22.40   21.20
 -20  -8   0   50.89   30.30
 -20  -8   0  -13.30   39.70
  20   8   0   23.10   23.20
  20   8   0   26.40   26.60
 -22  -8   0  -15.30   47.30
 -22  -8   0   -5.40   50.29
  22   8   0   -0.80   26.70
  22   8   0   26.80   24.30
  21  -9   0   59.29   19.80
  21  -9   0   65.99   56.89
  21  -9   0   72.19   32.10
 -21   9   0  -22.60   42.40
 -21   9   0  137.59   73.09
 -21   9   0   84.79   58.19
  19  -9   0   19.20   46.40
  19  -9   0   -0.90   22.90
  19  -9   0    1.60   14.70
 -19   9   0   16.00   51.69
 -19   9   0   -0.90   45.20
 -19   9   0   10.90   19.20
 -19   9   0   32.10   50.59
  17  -9   0  164.48   62.89
  17  -9   0  205.78   28.60
  17  -9   0  162.68   35.90
 -17   9   0  187.08   68.49
 -17   9   0  178.58   61.99
 -17   9   0  158.18   33.80
  15  -9   0  580.34   91.39
  15  -9   0  725.83  144.59
  15  -9   0  660.93   66.49
  15  -9   0  517.25   56.19
 -15   9   0  695.03  101.89
 -15   9   0  698.33  104.99
 -15   9   0  701.73   65.19
  13  -9   0 1978.70  193.28
  13  -9   0 1983.00  149.59
  13  -9   0 1830.82  198.68
  13  -9   0 1949.10  157.98
  13  -9   0 1859.21  178.58
 -13   9   0 1917.01  186.38
 -13   9   0 1935.11  154.88
 -13   9   0 1740.33  176.58
  11  -9   0 1142.29  136.29
  11  -9   0 1009.80  115.49
  11  -9   0 1024.70   81.29
  11  -9   0  955.90  117.59
  11  -9   0 1024.80   88.69
 -11   9   0 1030.00  122.69
 -11   9   0  901.71  104.79
 -11   9   0  942.71   85.89
   9  -9   0  123.29   31.90
   9  -9   0  169.68   50.99
   9  -9   0  146.09   22.40
   9  -9   0  138.69   50.79
   9  -9   0  154.18   50.09
  -9   9   0  243.48   64.19
  -9   9   0  176.88   44.90
  -9   9   0  127.59   28.20
   7  -9   0  649.24   59.99
   7  -9   0  609.74   83.99
   7  -9   0  610.64   89.19
   7  -9   0  701.23   97.19
   7  -9   0  711.53   92.29
   7  -9   0  667.33   53.99
  -7   9   0  554.34   82.29
  -7   9   0  647.04   58.29
  -7   9   0  594.34   77.79
  -7   9   0  646.24   93.29
   5  -9   0  661.53   65.19
   5  -9   0  622.94   87.49
   5  -9   0  689.13   90.49
   5  -9   0  757.42  101.19
   5  -9   0  652.13   60.29
   5  -9   0  577.84   85.39
  -5   9   0  846.42   89.69
  -5   9   0  905.61  106.39
  -5   9   0  857.31   61.69
  -5   9   0  828.02   80.49
  -5   9   0  821.02   65.79
   3  -9   0 1373.16  137.79
   3  -9   0 1420.36  130.89
   3  -9   0 1360.36  111.99
   3  -9   0 1410.16  139.69
   3  -9   0 1532.15  140.49
   3  -9   0 1338.87  119.79
  -3   9   0 1535.35  142.49
  -3   9   0 1400.76  118.69
  -3   9   0 1530.85  117.29
  -3   9   0 1441.66  115.59
  -3   9   0 1336.47  137.29
  -3   9   0 1625.74  136.99
  -3   9   0 1424.36  111.89
   1  -9   0 2646.44  232.08
   1  -9   0 2638.54  247.28
   1  -9   0 3458.45  253.37
   1  -9   0 2736.63  248.68
   1  -9   0 2699.13  239.28
   1  -9   0 2781.12  227.98
  -1   9   0 3114.59  229.68
  -1   9   0 3077.39  253.67
  -1   9   0 3238.58  226.28
  -1   9   0 3122.49  232.28
  -1   9   0 3148.49  230.38
  -1   9   0 3151.18  251.07
  -1  -9   0 3268.77  226.18
  -1  -9   0 3207.78  249.88
  -1  -9   0 3130.39  251.07
  -1  -9   0 2974.10  230.78
  -1  -9   0 2914.01  237.38
   1   9   0 2978.50  245.08
   1   9   0 2710.13  226.38
   1   9   0 2867.81  226.88
   1   9   0 2791.62  228.38
   1   9   0 2805.12  249.28
  -3  -9   0 1471.25  114.69
  -3  -9   0 1327.07  123.49
  -3  -9   0 1397.76  116.59
  -3  -9   0 1232.88  132.99
  -3  -9   0 1484.05  138.99
  -3  -9   0 1570.54  133.59
  -3  -9   0 1460.55  118.19
   3   9   0 1279.57  136.49
   3   9   0 1457.45  111.69
   3   9   0 1380.86  115.49
   3   9   0 1372.36  113.79
   3   9   0 1375.56  118.59
   3   9   0 1405.76  132.79
  -5  -9   0  819.02   69.79
  -5  -9   0  815.12   68.09
  -5  -9   0  820.42   83.29
  -5  -9   0  767.12   90.99
  -5  -9   0  762.32   92.89
  -5  -9   0  803.62   67.99
  -5  -9   0  779.22   66.59
   5   9   0  592.64   85.99
   5   9   0  656.33   68.39
   5   9   0  651.33   82.19
   5   9   0  632.04   61.39
   5   9   0  654.33   64.19
   5   9   0  669.63   63.69
  -7  -9   0  620.04   61.59
  -7  -9   0  490.35   90.39
  -7  -9   0  535.25   61.29
  -7  -9   0  582.84   61.69
  -7  -9   0  809.72   96.69
  -7  -9   0  597.24   59.79
  -7  -9   0  538.15   73.19
   7   9   0  647.84   64.49
   7   9   0  719.93   57.69
   7   9   0  689.33   58.29
   7   9   0  678.43   87.19
   7   9   0  661.63   59.69
  -9  -9   0  175.08   48.90
  -9  -9   0  154.78   33.60
  -9  -9   0  236.98   75.69
  -9  -9   0  107.19   26.00
  -9  -9   0  149.88   28.00
  -9  -9   0  176.98   30.50
   9   9   0  127.49   30.80
   9   9   0  135.09   24.30
   9   9   0  108.89   23.50
   9   9   0  116.89   22.50
   9   9   0  125.99   49.50
 -11  -9   0  822.52   86.59
 -11  -9   0  906.31   94.69
 -11  -9   0 1161.38  142.49
 -11  -9   0  954.10  109.49
 -11  -9   0  901.81   88.49
  11   9   0 1062.99   86.99
  11   9   0 1055.19   86.09
  11   9   0  950.90   92.39
  11   9   0 1068.59   86.19
 -13  -9   0 1989.40  159.68
 -13  -9   0 1746.73  176.38
 -13  -9   0 1871.11  165.78
 -13  -9   0 2097.59  218.38
 -13  -9   0 1888.51  158.08
  13   9   0 1802.92  154.48
  13   9   0 1956.00  154.68
  13   9   0 1854.51  162.08
  13   9   0 2062.39  155.18
 -15  -9   0  770.82  109.39
 -15  -9   0  766.32   94.09
 -15  -9   0  644.24   67.49
  15   9   0  636.44   84.79
  15   9   0  638.44   74.69
  15   9   0  615.94   65.39
 -17  -9   0  187.68   60.59
 -17  -9   0  170.58   46.80
  17   9   0  171.38   32.70
  17   9   0  218.08   37.60
 -19  -9   0   24.50   46.30
 -19  -9   0    5.80   33.10
  19   9   0   -2.30   21.90
  19   9   0    4.20   23.60
 -21  -9   0   94.69   61.79
 -21  -9   0   27.10   54.89
  21   9   0   49.90   26.90
  21   9   0   83.89   31.00
  22 -10   0  -21.50   19.20
  22 -10   0   -2.70   44.50
 -22  10   0  -21.90   38.10
  20 -10   0   22.30   24.60
  20 -10   0    2.50   13.70
  20 -10   0  -15.10   41.90
 -20  10   0   -4.00   46.00
 -20  10   0   15.40   52.19
 -20  10   0   30.30   57.09
  18 -10   0    9.70   45.70
  18 -10   0    5.30   21.60
  18 -10   0    4.10   14.00
 -18  10   0   -9.50   16.00
 -18  10   0  -19.20   51.99
 -18  10   0   30.40   50.09
 -18  10   0    3.60   51.99
  16 -10   0   25.60   14.80
  16 -10   0   72.39   51.29
  16 -10   0   61.09   27.90
 -16  10   0   50.69   52.99
 -16  10   0  -16.30   36.20
 -16  10   0   20.50   20.90
  14 -10   0   42.00   42.90
  14 -10   0   50.19   15.60
  14 -10   0    7.80   22.30
  14 -10   0  -12.40   38.20
 -14  10   0   64.99   43.50
 -14  10   0  155.88   65.09
 -14  10   0   35.70   22.20
 -14  10   0   -3.80   47.00
  12 -10   0  562.84   50.79
  12 -10   0  452.75   92.79
  12 -10   0  682.33   63.89
  12 -10   0  393.06   89.69
  12 -10   0  552.74   92.09
 -12  10   0  535.85   84.99
 -12  10   0  523.85   61.19
 -12  10   0  607.54   99.79
  10 -10   0  296.57   78.29
  10 -10   0  300.57   41.20
  10 -10   0  265.77   30.10
  10 -10   0  326.87   71.89
  10 -10   0  324.27   72.89
 -10  10   0  181.38   49.10
 -10  10   0  261.07   38.00
 -10  10   0  183.98   59.49
   8 -10   0   38.00   42.40
   8 -10   0   -1.40   36.20
   8 -10   0   26.50   37.40
   8 -10   0   26.50   11.60
   8 -10   0   23.10   31.80
   8 -10   0   23.60   17.50
  -8  10   0   -1.60   29.50
  -8  10   0   29.50   17.10
  -8  10   0  -36.60   36.20
  -8  10   0   11.30   29.20
   6 -10   0  229.78   56.39
   6 -10   0  283.47   57.59
   6 -10   0  248.58   59.39
   6 -10   0  165.48   34.70
   6 -10   0  214.18   25.80
  -6  10   0  266.07   64.19
  -6  10   0  182.68   41.40
  -6  10   0  206.68   31.00
   4 -10   0  337.57   33.50
   4 -10   0  230.38   60.19
   4 -10   0  393.16   58.19
   4 -10   0  405.66   69.79
   4 -10   0  428.06   54.59
   4 -10   0  343.47   70.39
  -4  10   0  308.37   44.60
  -4  10   0  250.87   58.49
  -4  10   0  347.87   42.00
  -4  10   0  326.57   66.19
  -4  10   0  317.37   36.50
  -4  10   0  358.66   37.50
   2 -10   0   82.19   22.20
   2 -10   0  109.09   41.20
   2 -10   0   77.99   31.50
   2 -10   0   73.79   42.20
   2 -10   0  118.99   19.40
  -2  10   0  120.29   20.60
  -2  10   0   79.19   23.60
  -2  10   0   84.29   43.90
  -2  10   0  112.49   21.80
  -2  10   0  107.89   22.40
  -2  10   0  103.39   38.90
   0 -10   0  340.47   38.90
   0 -10   0  366.16   57.19
   0 -10   0  453.25   73.89
   0 -10   0  339.77   43.80
   0 -10   0  450.25   76.09
   0  10   0  379.06   46.20
   0  10   0  416.76   66.99
   0  10   0  401.06   42.60
   0  10   0  351.96   40.30
   0  10   0  478.15   76.29
   0  10   0  363.86   37.30
  -2 -10   0  113.99   47.70
  -2 -10   0  140.19   48.50
  -2 -10   0  100.99   22.40
  -2 -10   0   87.49   28.60
  -2 -10   0  137.89   29.10
   2  10   0  104.29   46.00
   2  10   0   81.69   21.90
   2  10   0   94.79   19.20
   2  10   0  109.39   40.50
   2  10   0   74.09   22.60
   2  10   0  134.89   24.30
  -4 -10   0  240.08   55.59
  -4 -10   0  465.85   75.69
  -4 -10   0  258.77   40.60
  -4 -10   0  423.66   75.69
  -4 -10   0  320.27   44.00
  -4 -10   0  391.56   44.60
   4  10   0  335.17   41.60
   4  10   0  369.56   69.69
   4  10   0  328.27   35.30
   4  10   0  348.97   47.20
   4  10   0  319.37   39.00
   4  10   0  415.76   66.39
  -6 -10   0  330.27   65.19
  -6 -10   0  284.17   68.49
  -6 -10   0  369.76   49.10
  -6 -10   0  263.37   36.50
  -6 -10   0  191.98   34.60
  -6 -10   0  180.18   33.90
   6  10   0  175.48   31.70
   6  10   0  193.38   50.39
   6  10   0  286.47   66.39
   6  10   0  275.77   33.50
   6  10   0  242.38   34.80
   6  10   0  319.87   48.20
  -8 -10   0   12.10   17.20
  -8 -10   0    5.90   23.00
  -8 -10   0   -5.50   14.10
  -8 -10   0   33.00   51.69
  -8 -10   0   10.80   19.60
  -8 -10   0   19.40   20.30
  -8 -10   0    4.00   31.30
   8  10   0   13.10   19.20
   8  10   0   14.90   15.70
   8  10   0    0.00   15.50
   8  10   0   14.10   13.40
 -10 -10   0  352.46   90.69
 -10 -10   0  180.18   35.20
 -10 -10   0  256.57   46.00
 -10 -10   0  236.78   43.90
 -10 -10   0  232.18   55.69
 -10 -10   0  189.98   34.70
  10  10   0  260.97   35.40
  10  10   0  293.87   47.00
  10  10   0  242.48   35.00
 -12 -10   0  431.96   57.19
 -12 -10   0  496.95   80.19
 -12 -10   0  434.36   65.19
  12  10   0  546.55   54.19
  12  10   0  564.54   54.89
  12  10   0  502.25   62.29
  12  10   0  519.45   53.59
 -14 -10   0   28.80   29.20
 -14 -10   0   67.79   89.89
 -14 -10   0   24.70   19.30
 -14 -10   0  210.78   87.69
  14  10   0   70.59   24.50
  14  10   0   52.49   25.40
  14  10   0   12.20   19.10
 -16 -10   0   49.70   35.10
 -16 -10   0   89.29   42.90
 -16 -10   0   33.20   56.09
  16  10   0   59.79   23.70
  16  10   0   28.30   24.40
 -18 -10   0    1.00   43.80
 -18 -10   0    8.60   35.90
  18  10   0    4.30   20.80
  18  10   0   24.60   22.60
 -20 -10   0    4.50   48.70
 -20 -10   0   21.10   50.39
  20  10   0   -7.90   22.70
  20  10   0    8.60   24.20
  22  10   0  -22.50   22.90
  19 -11   0   12.80   46.10
  19 -11   0    4.20   23.20
  19 -11   0   -7.00   12.50
 -19  11   0  -61.39   48.90
 -19  11   0   14.30   50.09
 -19  11   0   18.90   43.70
  17 -11   0   23.40   48.30
  17 -11   0   77.59   18.80
  17 -11   0   63.39   29.80
 -17  11   0   83.29   62.19
 -17  11   0   52.59   49.50
 -17  11   0  236.28   79.19
 -17  11   0   48.50   21.60
  15 -11   0  153.58   36.50
  15 -11   0  127.09   22.60
  15 -11   0  100.89   56.39
 -15  11   0  202.08   73.39
 -15  11   0  105.69   46.10
 -15  11   0  124.99   67.29
 -15  11   0  125.19   46.50
  13 -11   0  177.48   64.49
  13 -11   0  188.38   39.40
  13 -11   0  169.08   25.20
 -13  11   0  195.08   66.79
 -13  11   0  181.38   53.19
 -13  11   0  203.08   34.30
 -13  11   0  203.18   78.79
  11 -11   0  352.56   48.70
  11 -11   0  382.16   38.20
  11 -11   0  377.96   76.69
  11 -11   0  400.76   84.49
 -11  11   0  305.37   76.79
 -11  11   0  468.65  120.89
 -11  11   0  330.57   44.90
 -11  11   0  322.07   58.49
   9 -11   0   29.10   12.60
   9 -11   0   27.00   45.40
   9 -11   0   44.50   38.80
   9 -11   0   50.49   46.70
   9 -11   0   35.20   20.00
  -9  11   0    2.80   31.30
  -9  11   0   19.10   34.60
  -9  11   0   18.30   16.60
  -9  11   0   10.40   43.90
   7 -11   0  395.06   55.99
   7 -11   0  319.27   70.89
   7 -11   0  220.08   94.89
   7 -11   0  362.66  110.59
   7 -11   0  379.66   79.79
   7 -11   0  344.77   34.70
  -7  11   0  305.27   41.10
  -7  11   0  332.97   48.50
  -7  11   0  341.07   70.59
  -7  11   0  252.57   51.29
  -7  11   0  337.67   75.29
   5 -11   0  303.97   66.89
   5 -11   0  211.58   52.99
   5 -11   0  153.58   24.50
   5 -11   0  251.57   63.89
   5 -11   0  188.78   55.89
   5 -11   0  198.68   42.20
  -5  11   0  219.78   34.30
  -5  11   0  278.97   29.30
  -5  11   0  279.37   56.79
  -5  11   0  183.68   30.20
  -5  11   0  148.09   57.59
  -5  11   0  151.88   34.60
   3 -11   0 1145.49  131.09
   3 -11   0 1107.89  132.69
   3 -11   0 1137.99  122.49
   3 -11   0 1403.76  139.09
   3 -11   0 1148.49  109.89
   3 -11   0 1168.18  100.09
  -3  11   0 1433.66  108.19
  -3  11   0 1357.26  110.19
  -3  11   0 1255.87  137.49
  -3  11   0 1258.07  100.19
  -3  11   0 1302.27  106.69
   1 -11   0 1082.49  122.79
   1 -11   0 1121.69   91.09
   1 -11   0 1058.19  111.89
   1 -11   0 1039.90  120.99
   1 -11   0 1116.59   99.69
  -1  11   0 1111.39   94.29
  -1  11   0 1168.38  119.19
  -1  11   0 1138.39   95.09
  -1  11   0  956.90  120.79
  -1  11   0 1087.29   89.29
  -1  11   0 1069.99   97.99
  -1 -11   0 1021.00  107.89
  -1 -11   0 1145.09  126.89
  -1 -11   0 1188.58  126.79
  -1 -11   0 1161.78  121.39
  -1 -11   0 1042.30   97.69
  -1 -11   0 1136.89   92.99
   1  11   0 1042.00  115.59
   1  11   0 1098.49   93.99
   1  11   0 1023.70  121.39
   1  11   0 1096.79   89.89
   1  11   0 1065.79   95.79
   1  11   0 1089.99   94.29
  -3 -11   0 1462.45  141.89
  -3 -11   0 1246.68  113.69
  -3 -11   0 1394.06  124.39
  -3 -11   0 1435.06  134.09
  -3 -11   0 1347.37  110.19
  -3 -11   0 1322.67  140.49
   3  11   0 1170.28  110.29
   3  11   0 1198.98  108.79
   3  11   0 1178.38  133.19
   3  11   0 1295.07  105.89
   3  11   0 1258.77  108.69
  -5 -11   0  322.87   59.19
  -5 -11   0  200.48   34.80
  -5 -11   0  216.28   36.10
  -5 -11   0  243.18   38.60
  -5 -11   0  233.88   62.69
  -5 -11   0  226.98   58.89
   5  11   0  210.68   30.20
   5  11   0  199.78   52.69
   5  11   0  149.88   34.80
   5  11   0  188.28   32.90
   5  11   0  218.78   33.00
  -7 -11   0  308.17   43.80
  -7 -11   0  385.66   62.19
  -7 -11   0  320.37   44.40
  -7 -11   0  249.08   72.99
  -7 -11   0  367.06   46.90
  -7 -11   0  502.25   80.29
  -7 -11   0  261.47   43.50
   7  11   0  315.07   38.00
   7  11   0  298.47   42.60
   7  11   0  280.57   46.30
   7  11   0  405.56   44.40
  -9 -11   0   32.20   32.70
  -9 -11   0   20.90   58.59
  -9 -11   0    9.50   19.40
  -9 -11   0   37.30   25.90
  -9 -11   0    2.80   18.60
   9  11   0   22.80   18.90
   9  11   0   42.10   22.60
   9  11   0   28.60   17.20
   9  11   0   15.00   17.10
 -11 -11   0  353.96   53.59
 -11 -11   0  228.08   81.29
 -11 -11   0  421.16   53.09
 -11 -11   0  337.97   49.20
  11  11   0  391.96   45.60
  11  11   0  363.46   48.40
  11  11   0  373.56   80.99
  11  11   0  397.96   47.00
 -13 -11   0  231.28  101.39
 -13 -11   0  128.99   49.70
 -13 -11   0  194.48   41.80
 -13 -11   0  204.78   41.90
  13  11   0  180.08   33.20
  13  11   0  256.07   47.00
  13  11   0  187.08   35.20
 -15 -11   0   42.20   72.89
 -15 -11   0  113.29   49.99
  15  11   0  119.79   29.10
  15  11   0  174.48   38.70
 -17 -11   0   43.40   37.10
  17  11   0  121.39   32.20
  17  11   0   76.59   27.50
 -19 -11   0  -18.10   36.60
 -19 -11   0   12.50   48.80
  19  11   0  -28.90   20.90
  19  11   0  -10.60   22.20
  18 -12   0  128.79   36.00
  18 -12   0   62.69   57.79
  18 -12   0  105.29   21.00
 -18  12   0   64.29   51.79
 -18  12   0  141.39   68.39
 -18  12   0  217.08   85.19
  16 -12   0  108.59   34.90
  16 -12   0  120.49   23.70
  16 -12   0  171.58   68.19
 -16  12   0  151.78   36.80
 -16  12   0  193.78   65.89
 -16  12   0  213.08   76.19
 -16  12   0  307.67   83.19
  14 -12   0  242.28   76.99
  14 -12   0  190.98   26.90
  14 -12   0  150.68   38.20
 -14  12   0  165.28   68.19
 -14  12   0  125.09   49.50
 -14  12   0  186.98   36.50
  12 -12   0   46.10   26.40
  12 -12   0   18.30   42.40
  12 -12   0   10.10   12.50
 -12  12   0   80.49   59.49
 -12  12   0   37.60   47.50
 -12  12   0    8.80   36.50
 -12  12   0    9.20   17.20
  10 -12   0  503.25   60.29
  10 -12   0  465.75   45.10
  10 -12   0  483.75  105.89
 -10  12   0  451.45   71.09
 -10  12   0  433.26   53.79
   8 -12   0  122.19   51.29
   8 -12   0  161.48   39.90
   8 -12   0  119.09   53.39
   8 -12   0  266.17   80.99
   8 -12   0  102.49   19.80
  -8  12   0  172.88   70.19
  -8  12   0  118.79   57.79
  -8  12   0   94.69   26.00
  -8  12   0  117.39   33.60
   6 -12   0  394.46   57.99
   6 -12   0  359.86   77.19
   6 -12   0  346.17   37.70
   6 -12   0  339.27   74.39
   6 -12   0  429.76   77.89
  -6  12   0  312.17   77.79
  -6  12   0  497.05   76.79
  -6  12   0  360.26   46.20
  -6  12   0  344.17   52.09
  -6  12   0  291.77   44.40
   4 -12   0  149.29   54.89
   4 -12   0   93.09   29.40
   4 -12   0   86.89   43.00
   4 -12   0   92.79   46.50
   4 -12   0   95.59   19.40
   4 -12   0  119.39   45.60
  -4  12   0   21.00   23.80
  -4  12   0   18.90   18.30
  -4  12   0   29.10   46.50
   2 -12   0  325.47   63.99
   2 -12   0  328.67   71.99
   2 -12   0  294.57   38.30
   2 -12   0  310.37   51.39
   2 -12   0  429.96   79.09
  -2  12   0  360.46   36.50
  -2  12   0  297.57   69.29
  -2  12   0  319.17   46.70
  -2  12   0  310.37   42.70
  -2  12   0  340.57   43.00
   0 -12   0  406.06   66.29
   0 -12   0  453.25   45.60
   0 -12   0  479.45   81.19
   0 -12   0  455.75   59.19
   0 -12   0  491.35   87.59
   0  12   0  363.66   71.99
   0  12   0  385.06   41.30
   0  12   0  408.36   45.40
   0  12   0  330.27   49.20
   0  12   0  357.66   76.19
   0  12   0  375.46   47.40
  -2 -12   0  248.78   37.40
  -2 -12   0  329.57   40.80
  -2 -12   0  446.36   84.09
  -2 -12   0  338.07   59.89
   2  12   0  306.77   40.70
   2  12   0  314.07   41.80
   2  12   0  264.67   68.09
   2  12   0  291.67   44.90
   2  12   0  358.36   39.80
  -4 -12   0   36.40   30.50
  -4 -12   0   44.70   29.70
  -4 -12   0   37.80   44.90
  -4 -12   0   11.10   21.20
  -4 -12   0   36.60   21.50
   4  12   0  100.29   45.70
   4  12   0   63.89   23.40
   4  12   0   83.99   23.10
   4  12   0   76.99   18.00
   4  12   0   62.49   20.70
  -6 -12   0  480.25   91.79
  -6 -12   0  289.57   46.10
  -6 -12   0  332.87   47.10
  -6 -12   0  277.27   46.00
  -6 -12   0  383.46   60.79
   6  12   0  392.76   57.19
   6  12   0  326.07   45.60
   6  12   0  326.37   69.29
   6  12   0  329.17   43.50
   6  12   0  313.77   47.50
  -8 -12   0   61.99   28.30
  -8 -12   0  121.79   64.99
  -8 -12   0   66.69   23.80
  -8 -12   0  109.29   27.90
  -8 -12   0  122.59   33.90
   8  12   0  109.19   27.60
   8  12   0  105.39   24.90
   8  12   0  136.19   39.10
   8  12   0  134.39   25.80
 -10 -12   0  474.05   59.69
 -10 -12   0  473.05   91.09
 -10 -12   0  565.44   59.09
 -10 -12   0  379.16   58.39
  10  12   0  490.95   63.59
  10  12   0  544.95   57.29
  10  12   0  455.95   54.09
 -12 -12   0   75.29   80.49
 -12 -12   0   23.40   26.50
  12  12   0   32.20   24.20
  12  12   0   -0.40   32.00
  12  12   0    3.40   18.90
 -14 -12   0  178.88   98.99
 -14 -12   0  198.08   51.09
  14  12   0  204.58   36.40
  14  12   0  203.18   35.40
 -16 -12   0  128.99   47.40
 -16 -12   0   52.59   76.49
  16  12   0  115.59   32.30
  16  12   0  143.39   33.20
 -18 -12   0  175.18   72.69
 -18 -12   0   67.39   44.60
  18  12   0   85.59   29.30
  18  12   0   63.79   30.80
  17 -13   0   80.99   20.10
  17 -13   0  117.99   34.40
  17 -13   0   81.69   60.09
 -17  13   0   96.99   50.99
 -17  13   0  279.17   94.09
 -17  13   0  164.08   73.49
  15 -13   0   23.30   25.50
  15 -13   0   41.60   51.09
  15 -13   0   63.19   17.60
 -15  13   0  107.79   63.39
 -15  13   0   41.20   61.19
 -15  13   0   53.89   40.90
  13 -13   0  120.29   60.49
  13 -13   0   64.49   17.70
  13 -13   0   77.89   29.10
 -13  13   0   94.59   64.99
 -13  13   0  131.59   32.10
 -13  13   0   73.19   44.60
  11 -13   0  192.88   28.30
  11 -13   0  180.48   38.60
  11 -13   0  262.27   76.59
 -11  13   0  280.17   67.09
 -11  13   0  247.18   38.30
 -11  13   0  240.28   78.29
   9 -13   0  387.06   62.59
   9 -13   0  461.95   44.50
   9 -13   0  471.85   93.09
  -9  13   0  557.24  106.09
  -9  13   0  426.66   55.69
  -9  13   0  375.06   60.29
   7 -13   0  521.55   48.60
   7 -13   0  445.76   62.99
   7 -13   0  519.15  100.99
  -7  13   0  468.55   53.69
  -7  13   0  511.85   61.09
  -7  13   0  497.85   65.09
  -7  13   0  518.25   97.89
   5 -13   0  332.57   77.19
   5 -13   0  480.55   63.79
   5 -13   0  353.86   37.50
  -5  13   0  277.67   41.70
  -5  13   0  266.77   49.60
  -5  13   0  346.87   36.80
  -5  13   0  321.07   94.19
  -5  13   0  263.57   43.00
   3 -13   0  160.48   57.09
   3 -13   0  185.88   27.20
   3 -13   0  144.49   61.69
   3 -13   0  123.29   34.30
  -3  13   0   80.29   20.20
  -3  13   0   80.79   29.80
  -3  13   0  138.99   29.50
  -3  13   0  117.09   26.50
  -3  13   0  102.39  105.79
  -3  13   0  249.38   66.29
   1 -13   0   36.60   47.70
   1 -13   0   11.60   16.00
   1 -13   0  -33.30   28.50
   1 -13   0   23.00   20.00
  -1  13   0   -0.60   17.10
  -1  13   0   19.00   18.60
  -1  13   0   15.80   46.90
  -1  13   0   14.10   24.00
  -1  13   0    4.20   11.30
  -1 -13   0   -5.90   14.80
  -1 -13   0  -12.60   60.79
  -1 -13   0   19.50   20.90
  -1 -13   0    0.10   43.50
  -1 -13   0   34.60   34.00
   1  13   0  -21.30   42.20
   1  13   0    7.20   20.30
   1  13   0   16.90   19.00
   1  13   0   26.60   19.50
   1  13   0   23.90   13.90
  -3 -13   0  107.69   27.90
  -3 -13   0  140.39   58.59
  -3 -13   0   97.09   28.60
   3  13   0  220.18   30.00
   3  13   0  183.28   31.60
   3  13   0  129.49   56.39
   3  13   0  113.59   30.50
   3  13   0  167.58   31.40
  -5 -13   0  289.37   51.39
  -5 -13   0  329.47   81.19
  -5 -13   0  299.17   47.20
   5  13   0  304.87   44.70
   5  13   0  352.56   45.60
   5  13   0  397.16   43.40
   5  13   0  368.56   47.80
  -7 -13   0  514.15   64.79
  -7 -13   0  278.37  128.59
  -7 -13   0  544.05   67.99
  -7 -13   0  369.26   58.69
   7  13   0  549.45   65.59
   7  13   0  664.43   62.19
   7  13   0  546.95   56.89
   7  13   0  571.24   53.69
  -9 -13   0  502.25   71.19
  -9 -13   0  513.55   72.39
  -9 -13   0  606.84  119.79
   9  13   0  478.35   59.59
   9  13   0  488.15   65.39
   9  13   0  486.45   64.19
 -11 -13   0  228.58   89.89
 -11 -13   0  204.68   47.00
  11  13   0  210.08   38.60
  11  13   0  196.68   35.50
 -13 -13   0  106.59   39.90
 -13 -13   0  181.28  102.99
  13  13   0  107.09   30.60
  13  13   0   86.59   28.50
 -15 -13   0   61.09   41.70
 -15 -13   0    0.60   77.99
  15  13   0   74.09   27.10
  15  13   0   88.89   29.50
 -17 -13   0  100.59   41.90
 -17 -13   0  -15.90   57.29
  17  13   0   79.69   29.70
  17  13   0   96.69   31.70
  16 -14   0   -1.00   12.30
 -16  14   0   34.70   60.69
 -16  14   0   52.99   55.29
 -16  14   0    9.80   47.10
  14 -14   0   37.70   55.19
  14 -14   0   37.00   30.10
  14 -14   0   49.40   15.60
 -14  14   0   30.70   63.09
 -14  14   0   53.39   54.19
 -14  14   0   66.89   47.50
  12 -14   0   74.79   35.20
  12 -14   0   44.40   16.10
  12 -14   0   47.00   51.09
 -12  14   0   33.60   43.20
 -12  14   0   72.99   36.90
 -12  14   0   32.40   20.30
 -12  14   0   47.00   64.49
  10 -14   0   11.10   26.70
  10 -14   0   29.30   47.30
  10 -14   0   18.80   14.50
 -10  14   0   48.90   30.60
 -10  14   0   23.70   56.49
 -10  14   0    7.90   29.50
 -10  14   0   49.99   44.00
 -10  14   0    8.50   22.90
   8 -14   0   63.59   18.10
   8 -14   0   92.29   54.79
  -8  14   0   61.99   23.10
  -8  14   0   35.20   50.09
  -8  14   0   88.99   63.19
  -8  14   0   70.09   27.60
   6 -14   0   61.79   33.50
   6 -14   0   35.80   15.90
   6 -14   0    2.20   38.00
  -6  14   0   45.70   20.60
  -6  14   0   70.99   45.50
  -6  14   0   10.40   53.39
  -6  14   0   35.70   24.30
  -6  14   0   14.30   28.60
   4 -14   0    2.50   39.40
   4 -14   0   11.30   15.60
   4 -14   0    1.30   19.00
  -4  14   0   38.90   59.29
  -4  14   0   16.70   18.00
  -4  14   0   -4.60   18.20
  -4  14   0    0.60   12.80
  -4  14   0  -29.30   21.40
   2 -14   0  -16.50   42.80
   2 -14   0   12.20   24.60
   2 -14   0    5.80   15.40
  -2  14   0   18.70   14.00
  -2  14   0   31.20   22.30
  -2  14   0   10.60   48.20
  -2  14   0   35.00   25.90
  -2  14   0   48.10   22.30
   0 -14   0   26.40   18.40
   0 -14   0   22.70   48.90
   0 -14   0   68.29   27.30
   0  14   0   46.40   25.40
   0  14   0   34.10   53.69
   0  14   0   63.39   22.00
   0  14   0   30.80   21.20
   0  14   0   50.99   15.70
  -2 -14   0   32.30   25.00
  -2 -14   0   19.00   47.00
  -2 -14   0   -1.90   19.00
   2  14   0  -19.70   47.50
   2  14   0   31.60   16.10
   2  14   0   24.80   21.30
   2  14   0   36.50   26.50
   2  14   0   25.80   18.90
  -4 -14   0  -18.30   43.20
  -4 -14   0   11.60   22.20
  -4 -14   0   -1.90   19.50
   4  14   0   10.30   13.20
   4  14   0   11.90   19.10
   4  14   0  -14.10   43.10
   4  14   0    8.70   25.40
   4  14   0   13.90   21.60
  -6 -14   0   18.40   26.40
  -6 -14   0   36.20   58.59
  -6 -14   0    2.30   18.50
   6  14   0   11.20   21.10
   6  14   0   22.70   18.40
   6  14   0  -20.40   43.90
  -8 -14   0   91.19   34.30
  -8 -14   0   67.09   29.30
  -8 -14   0  160.28   80.59
   8  14   0  103.29   30.60
   8  14   0  109.09   29.00
 -10 -14   0   30.50   78.49
 -10 -14   0  -29.50   23.30
  10  14   0   18.00   22.20
  10  14   0   -4.10   24.90
 -12 -14   0   44.40   83.09
 -12 -14   0   82.89   40.70
  12  14   0   51.59   25.70
  12  14   0   79.99   30.60
 -14 -14   0   13.90   88.89
 -14 -14   0   51.99   35.90
  14  14   0   64.99   27.60
  14  14   0    2.50   25.40
 -16 -14   0  -32.40   70.49
 -16 -14   0   25.80   35.80
  16  14   0   35.70   31.80
  16  14   0   27.00   24.50
  13 -15   0   49.30   52.39
  13 -15   0   24.90   32.70
  13 -15   0   31.50   14.50
 -13  15   0  175.98   79.09
 -13  15   0  -12.40   31.30
 -13  15   0   90.59   64.29
  11 -15   0   13.30   12.70
  11 -15   0    5.30   46.60
  11 -15   0   16.80   31.10
 -11  15   0   39.20   46.80
 -11  15   0   64.89   66.69
 -11  15   0   18.10   30.60
 -11  15   0   10.90   23.30
   9 -15   0  126.49   23.80
   9 -15   0   57.79   33.50
   9 -15   0   85.99   55.79
  -9  15   0  102.09   31.00
  -9  15   0  193.08   66.59
  -9  15   0  125.39   29.50
  -9  15   0  144.59   76.49
  -9  15   0  155.38   44.20
   7 -15   0  225.68   71.79
   7 -15   0  250.57   34.70
   7 -15   0  242.38   44.80
  -7  15   0  381.56   85.39
  -7  15   0  285.47   83.69
  -7  15   0  183.08   44.40
  -7  15   0  202.18   42.00
  -7  15   0  202.48   57.29
   5 -15   0  236.78   50.59
   5 -15   0  205.98   33.90
   5 -15   0  214.58   69.89
  -5  15   0  324.47   53.79
  -5  15   0  254.47   71.29
  -5  15   0  288.07   42.00
  -5  15   0  245.38   45.60
  -5  15   0  228.08   79.49
   3 -15   0  137.19   64.59
   3 -15   0  156.38   29.50
  -3  15   0  182.68   43.00
  -3  15   0   82.49   62.39
  -3  15   0  158.18   31.90
  -3  15   0  183.68   61.99
  -3  15   0  147.59   40.60
  -3  15   0  187.98   43.50
   1 -15   0   13.70   18.20
   1 -15   0    7.30   21.70
   1 -15   0   23.00   49.70
  -1  15   0  -19.00   20.90
  -1  15   0   75.49   59.19
  -1  15   0  -22.00   13.30
  -1  15   0    6.70   12.30
  -1  15   0  -12.50   26.90
  -1 -15   0   21.20   21.10
  -1 -15   0   -6.20   22.60
  -1 -15   0   31.20   49.70
   1  15   0   30.40   55.49
   1  15   0    5.60   12.30
   1  15   0  -28.50   15.60
   1  15   0    5.50   24.40
  -3 -15   0  230.88   73.39
  -3 -15   0  153.38   40.90
   3  15   0  109.49   59.19
   3  15   0  136.29   32.70
   3  15   0  131.89   33.00
   3  15   0  171.58   37.00
  -5 -15   0  226.68   45.50
  -5 -15   0  218.18   47.00
  -5 -15   0  341.57   90.09
   5  15   0  301.47   73.29
   5  15   0  208.28   37.40
   5  15   0  224.38   38.30
   5  15   0  201.58   39.90
  -7 -15   0  187.38   40.00
  -7 -15   0  246.28   87.69
  -7 -15   0  228.58   45.50
   7  15   0  235.88   39.30
   7  15   0  217.78   42.70
   7  15   0  266.27   42.60
  -9 -15   0  112.79   37.00
  -9 -15   0   76.89   81.79
  -9 -15   0  164.18   43.00
   9  15   0  140.59   31.70
   9  15   0   72.49   31.50
   9  15   0  126.89   29.70
 -11 -15   0   46.20   82.69
 -11 -15   0   -8.20   22.80
  11  15   0   -7.70   21.70
  11  15   0   17.30   24.10
 -13 -15   0   86.09   94.79
 -13 -15   0   46.40   32.70
  13  15   0   22.60   23.80
  13  15   0   45.10   26.50
  12 -16   0   28.50   14.60
  12 -16   0   35.20   28.10
 -12  16   0   56.89   37.30
 -12  16   0   25.30   24.50
 -12  16   0  175.18   67.09
  10 -16   0   42.70   17.00
  10 -16   0   44.50   51.39
  10 -16   0   38.20   28.80
 -10  16   0   19.20   33.70
 -10  16   0   23.60   65.79
 -10  16   0   57.79   26.30
 -10  16   0   78.99   70.89
   8 -16   0  135.19   36.70
   8 -16   0   92.69   58.29
   8 -16   0  171.18   28.20
  -8  16   0  118.69   33.30
  -8  16   0  123.19   71.59
  -8  16   0  145.59   42.50
   6 -16   0   45.00   18.40
   6 -16   0   63.69   34.00
   6 -16   0   55.29   52.29
  -6  16   0   39.40   66.19
  -6  16   0   67.69   49.50
  -6  16   0   30.20   21.90
  -6  16   0   45.20   34.90
  -6  16   0   44.40   25.50
   4 -16   0   77.99   23.20
   4 -16   0   51.39   31.00
   4 -16   0   80.99   60.99
  -4  16   0   35.80   24.40
  -4  16   0   36.00   60.39
  -4  16   0   71.29   25.70
  -4  16   0   58.49   31.40
  -4  16   0  161.58   61.39
  -4  16   0   85.29   20.80
   2 -16   0   62.39   59.89
   2 -16   0  106.99   27.80
   2 -16   0  126.89   41.30
  -2  16   0  160.48   39.20
  -2  16   0  106.19   29.80
  -2  16   0  137.39   26.70
  -2  16   0  176.68   36.40
  -2  16   0   88.99   61.79
   0 -16   0   99.29   62.59
   0 -16   0   97.49   31.20
   0 -16   0  107.09   31.30
   0  16   0  144.99   39.90
   0  16   0  121.89   31.90
   0  16   0   71.79   66.29
  -2 -16   0   82.99   63.09
  -2 -16   0  109.59   36.60
  -2 -16   0   95.09   31.40
   2  16   0  179.38   41.30
   2  16   0  144.29   33.70
   2  16   0  129.69   68.99
  -4 -16   0   34.30   27.50
  -4 -16   0   46.00   62.59
  -4 -16   0   72.99   30.60
   4  16   0   99.19   29.80
   4  16   0   86.09   28.20
   4  16   0   46.00   55.99
   4  16   0   60.79   29.30
  -6 -16   0   65.59   72.19
  -6 -16   0   29.50   29.40
  -6 -16   0   44.60   29.40
   6  16   0   45.50   25.20
   6  16   0   31.10   30.90
   6  16   0   61.39   23.60
  -8 -16   0  144.29   78.89
  -8 -16   0  105.29   33.50
  -8 -16   0  123.59   38.70
   8  16   0  185.28   39.10
   8  16   0  111.09   31.30
   8  16   0  168.98   36.60
 -10 -16   0    5.70   78.69
 -10 -16   0   20.00   33.10
  10  16   0   67.39   27.70
  10  16   0   59.79   32.30
  12  16   0   54.99   28.70
  12  16   0   56.79   28.00
   7 -17   0   34.70   31.60
   7 -17   0   26.10   50.89
  -7  17   0  -27.20   19.10
  -7  17   0   33.10   48.20
  -7  17   0   -8.70   58.79
  -7  17   0   31.90   29.90
   5 -17   0   61.09   60.99
   5 -17   0   35.60   19.60
   5 -17   0   37.20   30.20
  -5  17   0    2.70   24.00
  -5  17   0  145.39  127.19
  -5  17   0   45.50   34.70
   3 -17   0   84.69   62.99
   3 -17   0  114.69   28.00
   3 -17   0  121.79   39.00
  -3  17   0  141.59   39.70
  -3  17   0  135.49   34.60
  -3  17   0  148.79   93.09
   1 -17   0  144.49   67.39
   1 -17   0  148.29   40.00
   1 -17   0  137.29   32.50
  -1  17   0  151.58   36.10
  -1  17   0  169.78   39.80
  -1  17   0  192.78   46.40
  -1  17   0  125.09   64.99
  -1 -17   0  188.08   47.80
  -1 -17   0  124.79   33.80
  -1 -17   0  138.99   69.39
   1  17   0  132.99   35.30
   1  17   0  181.38   36.20
   1  17   0  139.29   38.50
   1  17   0  135.79   67.89
  -3 -17   0  159.08   44.80
  -3 -17   0  119.69   34.30
  -3 -17   0   93.19   67.09
   3  17   0  150.38   34.50
   3  17   0  171.98   41.40
   3  17   0  121.19   71.29
   3  17   0  126.09   49.70
  -5 -17   0   51.49   30.80
  -5 -17   0  101.09   74.39
  -5 -17   0   16.60   29.70
   5  17   0   64.59   27.60
   5  17   0   61.99   33.50
  -7 -17   0  -21.20   26.20
  -7 -17   0   24.80   26.70
  -7 -17   0   -6.80   64.19
   7  17   0   25.70   25.20
   7  17   0   29.60   30.80
   7  17  -1   43.10   27.90
   7  17  -1   38.10   28.60
   7  17  -1   43.10   25.30
  -7 -17   1   14.80   80.89
  -7 -17   1   53.49   35.20
   5  17  -1   38.20   24.90
   5  17  -1   61.69   75.59
   5  17  -1    8.70   25.30
   5  17  -1   -9.20   16.30
  -5 -17   1    1.90   25.80
  -5 -17   1    3.70   22.40
  -5 -17   1  -16.90   71.99
   3  17  -1  -43.20   48.90
   3  17  -1    2.10   26.10
   3  17  -1   -3.60   14.80
   3  17  -1    9.40   23.70
  -3 -17   1  -13.00   20.70
  -3 -17   1   27.30   25.40
  -3 -17   1    3.10   56.19
   1  17  -1    5.00   17.50
   1  17  -1   -8.20   53.09
   1  17  -1   27.60   25.80
   1  17  -1   -9.90   30.00
  -1 -17   1   48.40   33.80
  -1 -17   1   37.90   57.39
  -1 -17   1   34.60   24.80
  -1  17  -1   46.50   23.90
  -1  17  -1   47.00   27.80
  -1  17  -1   55.49   31.60
  -1  17  -1  117.29   73.79
   1 -17   1   74.89   26.50
   1 -17   1   29.30   25.00
   1 -17   1   22.40   52.49
  -3  17  -1   84.89   28.10
  -3  17  -1  176.08   74.89
  -3  17  -1   85.99   32.00
  -3  17  -1  116.49   40.40
   3 -17   1   85.49   30.10
   3 -17   1   51.59   55.69
   3 -17   1   50.59   29.70
  -5  17  -1   38.80   66.19
  -5  17  -1   87.19   39.80
  -5  17  -1   90.99   80.69
  -5  17  -1  128.89   33.80
   5 -17   1  107.19   24.70
   5 -17   1  118.69   36.20
   5 -17   1    4.80   49.90
  -7  17  -1   44.00   50.99
  -7  17  -1   32.90   30.90
  -7  17  -1   32.30   25.60
  -7  17  -1  -22.00   59.79
   7 -17   1   36.00   17.90
   7 -17   1    4.10   26.70
  12  16  -1   11.20   25.90
  12  16  -1  -15.00   23.60
 -12 -16   1   42.20   91.99
 -12 -16   1  -11.80   23.30
  10  16  -1   41.50   25.60
  10  16  -1  100.09   31.00
  10  16  -1   45.70   20.40
 -10 -16   1   38.10   34.00
 -10 -16   1   11.50   81.49
   8  16  -1  138.69   33.20
   8  16  -1   97.59   33.30
   8  16  -1   97.69   28.30
  -8 -16   1   78.59   85.59
  -8 -16   1   21.20   26.50
   6  16  -1   38.70   21.80
   6  16  -1   95.79   59.09
   6  16  -1   22.10   25.10
   6  16  -1   43.30   26.20
  -6 -16   1   29.90   27.50
  -6 -16   1    1.90   21.00
  -6 -16   1   37.90   72.09
   4  16  -1  224.38   73.49
   4  16  -1  113.49   32.90
   4  16  -1  132.19   30.50
   4  16  -1   95.59   35.20
  -4 -16   1  146.09   37.30
  -4 -16   1  151.28   74.89
  -4 -16   1  110.99   38.90
   2  16  -1  175.38   64.39
   2  16  -1  112.59   32.30
   2  16  -1  159.58   32.80
   2  16  -1  115.59   34.10
  -2 -16   1  142.99   67.89
  -2 -16   1  106.59   33.80
  -2 -16   1  161.08   35.10
   0  16  -1   91.99   21.00
   0  16  -1   68.39   31.20
   0  16  -1  169.38   63.69
   0  16  -1   67.99   28.20
   0  16  -1   36.80   21.50
   0 -16   1   52.39   24.30
   0 -16   1   54.49   28.50
   0 -16   1   89.79   56.69
  -2  16  -1   78.09   29.10
  -2  16  -1   63.99   24.80
  -2  16  -1  105.29   20.90
  -2  16  -1  117.89   71.09
  -2  16  -1   59.49   31.50
   2 -16   1   68.89   56.49
   2 -16   1   42.80   26.40
   2 -16   1   48.60   21.90
  -4  16  -1   30.40   47.60
  -4  16  -1  -25.80   51.19
  -4  16  -1    0.50   22.60
  -4  16  -1    8.50   30.80
  -4  16  -1    3.80   26.10
   4 -16   1  -12.90   46.50
   4 -16   1   35.10   27.30
   4 -16   1   19.70   16.90
  -6  16  -1   20.50   58.99
  -6  16  -1   17.60   21.40
  -6  16  -1    1.30   27.80
  -6  16  -1   13.20   41.10
  -6  16  -1   17.20   23.70
   6 -16   1    1.80   45.40
   6 -16   1   25.80   15.70
   6 -16   1   -2.30   26.60
  -8  16  -1   40.90   33.20
  -8  16  -1   37.30   60.69
  -8  16  -1   54.09   24.50
  -8  16  -1   59.29   27.90
   8 -16   1   65.99   33.60
   8 -16   1   65.99   53.19
   8 -16   1   63.79   18.90
 -10  16  -1  -31.70   25.20
 -10  16  -1    1.70   23.90
  10 -16   1   21.90   15.00
  10 -16   1   -9.70   21.80
  10 -16   1   26.50   48.70
  15  15  -1  -11.50   21.00
  13  15  -1  -10.10   24.50
  13  15  -1    9.70   22.40
 -13 -15   1   40.60   31.40
 -13 -15   1   67.99   97.49
  11  15  -1   27.90   25.50
  11  15  -1   92.49   30.00
 -11 -15   1   36.40   84.49
 -11 -15   1    3.60   25.60
   9  15  -1  327.17   47.30
   9  15  -1  381.56   51.59
   9  15  -1  398.66   52.29
  -9 -15   1  259.27   48.20
  -9 -15   1  251.27   94.99
   7  15  -1  110.19   31.10
   7  15  -1   84.19   32.30
   7  15  -1  110.49   29.60
  -7 -15   1   65.69   73.49
  -7 -15   1   45.20   30.80
   5  15  -1  217.98   63.59
   5  15  -1  188.18   37.00
   5  15  -1  125.79   35.90
   5  15  -1  186.48   35.70
  -5 -15   1  210.18   80.19
  -5 -15   1  207.68   43.00
  -5 -15   1  216.38   47.80
   3  15  -1  126.69   32.70
   3  15  -1  156.78   26.60
   3  15  -1  195.88   68.59
   3  15  -1  207.98   39.90
   3  15  -1  151.48   31.40
  -3 -15   1  189.28   70.29
  -3 -15   1  153.48   35.10
  -3 -15   1  104.89   34.30
   1  15  -1   53.19   21.50
   1  15  -1   25.40   25.60
   1  15  -1   55.69   16.80
   1  15  -1   46.30   24.60
   1  15  -1   56.19   61.09
  -1 -15   1   28.60   24.30
  -1 -15   1   57.89   51.39
  -1 -15   1   43.20   22.00
  -1  15  -1  131.19   29.70
  -1  15  -1   83.19   34.70
  -1  15  -1  193.48   72.29
  -1  15  -1   85.59   31.10
   1 -15   1  109.39   35.60
   1 -15   1   74.29   55.69
   1 -15   1  106.49   26.80
  -3  15  -1  235.68   30.60
  -3  15  -1  197.18   70.69
  -3  15  -1  217.68   39.40
  -3  15  -1  181.28   42.60
  -3  15  -1  176.68   34.40
   3 -15   1  169.58   31.10
   3 -15   1  273.07   52.09
   3 -15   1  289.57   79.39
  -5  15  -1  238.78   42.90
  -5  15  -1  274.27   85.09
  -5  15  -1  194.48   47.10
  -5  15  -1  250.87   40.20
   5 -15   1  231.28   33.60
   5 -15   1  217.58   70.19
  -7  15  -1   92.59   28.30
  -7  15  -1  156.08   34.90
  -7  15  -1  118.69   39.40
  -7  15  -1  107.59   76.09
   7 -15   1  136.29   42.50
   7 -15   1  142.89   61.59
   7 -15   1  128.19   23.90
  -9  15  -1   75.59   35.50
  -9  15  -1   42.50   28.40
  -9  15  -1    1.90   17.60
  -9  15  -1    9.10   60.59
   9 -15   1   40.60   16.20
   9 -15   1   46.20   27.80
   9 -15   1   69.99   52.39
 -11  15  -1  121.29   58.09
 -11  15  -1   15.90   32.30
 -11  15  -1   32.70   65.49
 -11  15  -1   32.70   25.30
 -11  15  -1  -13.40   18.40
  11 -15   1   19.40   12.90
  11 -15   1   15.30   30.80
  11 -15   1   41.70   50.49
 -13  15  -1  -41.60   63.39
 -13  15  -1   -4.70   32.10
  13 -15   1  -17.70    9.10
  13 -15   1  -18.00   22.90
  13 -15   1   10.40   47.60
  16  14  -1   41.30   27.90
  16  14  -1   73.39   28.80
 -16 -14   1   49.99   35.30
 -16 -14   1  -21.00   63.49
  14  14  -1  -18.70   22.30
  14  14  -1   -3.10   23.10
 -14 -14   1   -7.30   81.39
 -14 -14   1    3.90   32.50
  12  14  -1  284.87   46.00
  12  14  -1  270.67   45.20
 -12 -14   1  394.26  116.79
 -12 -14   1  328.27   61.99
  10  14  -1  432.36   53.59
  10  14  -1  419.36   51.39
 -10 -14   1  460.75  101.69
 -10 -14   1  295.77   55.99
   8  14  -1  369.26   49.80
   8  14  -1  444.36   55.99
   8  14  -1  349.77   51.19
  -8 -14   1  399.66   63.89
  -8 -14   1  333.57   58.99
  -8 -14   1  436.96   98.49
   6  14  -1  113.99   38.70
   6  14  -1  234.78   36.70
   6  14  -1  212.18   36.70
   6  14  -1  141.99   27.40
   6  14  -1  123.49   55.29
  -6 -14   1  175.38   41.40
  -6 -14   1  185.78   76.19
  -6 -14   1   87.69   31.70
   4  14  -1   26.20   22.30
   4  14  -1   70.49   29.30
   4  14  -1    3.40   47.90
   4  14  -1   89.69   24.40
   4  14  -1   63.49   19.60
  -4 -14   1   38.20   63.49
  -4 -14   1   53.29   26.30
  -4 -14   1   70.39   31.30
   2  14  -1   77.19   30.10
   2  14  -1   47.80   20.70
   2  14  -1   51.99   19.20
   2  14  -1   26.40   22.60
   2  14  -1   99.99   52.99
  -2 -14   1   56.09   23.60
  -2 -14   1  108.59   33.10
  -2 -14   1   28.70   84.99
   0  14  -1  202.78   29.50
   0  14  -1  176.68   64.39
   0  14  -1  179.88   33.30
   0  14  -1  154.28   36.30
   0  14  -1  207.78   37.30
   0 -14   1  337.57  131.09
   0 -14   1  218.18   33.70
   0 -14   1  163.58   33.90
  -2  14  -1  446.46   46.40
  -2  14  -1  461.75   94.49
  -2  14  -1  503.65   53.69
  -2  14  -1  481.35   62.79
  -2  14  -1  432.36   56.69
   2 -14   1  516.65   51.49
   2 -14   1  433.06   60.99
   2 -14   1  549.15  128.59
  -4  14  -1  415.06   63.19
  -4  14  -1  519.35   57.69
  -4  14  -1  691.73   96.59
  -4  14  -1  553.04   66.09
  -4  14  -1  662.23  111.89
  -4  14  -1  502.25   49.00
   4 -14   1  523.85   72.89
   4 -14   1  403.56   49.99
   4 -14   1  504.65   94.79
  -6  14  -1  321.67   45.70
  -6  14  -1  295.77   46.80
  -6  14  -1  354.76   86.59
  -6  14  -1  320.47   64.89
   6 -14   1  401.06   84.99
   6 -14   1  321.77   38.40
   6 -14   1  235.48   45.90
  -8  14  -1  246.18   69.09
  -8  14  -1   80.09   67.59
  -8  14  -1  137.49   34.90
  -8  14  -1  161.78   31.70
  -8  14  -1  173.68   44.90
   8 -14   1  125.69   57.79
   8 -14   1  144.39   23.30
   8 -14   1   84.89   36.40
 -10  14  -1  102.59   51.39
 -10  14  -1   41.30   30.80
 -10  14  -1  -17.50   56.29
 -10  14  -1    9.70   19.80
  10 -14   1    8.70   11.90
  10 -14   1   22.00   43.60
  10 -14   1  -23.40   18.60
 -12  14  -1   94.39   69.59
 -12  14  -1   97.19   46.60
 -12  14  -1  245.08   74.99
 -12  14  -1   89.39   29.00
 -12  14  -1  113.89   39.40
  12 -14   1  117.49   42.50
  12 -14   1   93.49   19.10
  12 -14   1   56.09   53.79
 -14  14  -1   82.49   67.49
 -14  14  -1  152.88   73.79
 -14  14  -1   99.49   50.09
  14 -14   1   91.09   18.70
  14 -14   1   96.39   34.70
  14 -14   1   54.99   53.69
 -16  14  -1   99.59   50.49
 -16  14  -1  244.78   78.49
 -16  14  -1  235.18  130.69
  16 -14   1   75.19   17.30
  16 -14   1   62.39   32.20
  17  13  -1  139.19   36.50
  17  13  -1  140.69   35.60
 -17 -13   1  153.78   47.00
 -17 -13   1  348.77   90.19
  15  13  -1   95.19   29.30
  15  13  -1  126.29   31.20
 -15 -13   1    1.10   69.29
 -15 -13   1  126.09   43.30
  13  13  -1   69.79   26.60
  13  13  -1   54.89   27.90
 -13 -13   1   79.59   95.59
  11  13  -1  169.18   34.90
  11  13  -1  213.18   62.69
  11  13  -1  216.78   37.60
 -11 -13   1  276.77   99.39
 -11 -13   1  174.38   42.10
   9  13  -1   -9.60   17.10
   9  13  -1    6.50   20.50
   9  13  -1   10.70   20.90
  -9 -13   1    2.10   30.20
  -9 -13   1   16.40   72.09
  -9 -13   1   -0.30   20.60
   7  13  -1   51.09   23.50
   7  13  -1   70.69   18.90
   7  13  -1    4.30   70.79
   7  13  -1   83.99   27.50
   7  13  -1   58.89   45.10
  -7 -13   1   53.89   27.40
  -7 -13   1   34.50   23.60
  -7 -13   1   81.59   68.89
   5  13  -1    8.60   20.00
   5  13  -1  -18.30   41.90
   5  13  -1  -15.60   20.30
   5  13  -1   22.00   19.10
  -5 -13   1   27.40   47.90
  -5 -13   1   -3.20   15.80
  -5 -13   1    1.00   18.20
   3  13  -1   68.99   22.50
   3  13  -1   19.30   21.50
   3  13  -1   33.40   15.00
   3  13  -1   43.50   22.90
   3  13  -1   87.69   48.70
  -3 -13   1   75.49   48.80
  -3 -13   1   25.00   19.10
  -3 -13   1   86.89   64.59
  -3 -13   1   52.49   23.00
   1  13  -1  101.89   30.40
   1  13  -1  101.19   52.69
   1  13  -1   99.79   44.90
   1  13  -1   92.09   27.10
   1  13  -1  119.69   21.40
   1  13  -1   93.99   25.50
  -1 -13   1  101.29   25.30
  -1 -13   1  138.89   34.20
  -1 -13   1  152.28   58.99
  -1 -13   1  144.19   59.49
  -1  13  -1  108.79   20.30
  -1  13  -1   84.59   26.00
  -1  13  -1  129.29   26.20
  -1  13  -1  108.89   30.10
  -1  13  -1  185.68   52.99
  -1  13  -1  135.19   60.89
   1 -13   1   54.59   41.00
   1 -13   1   91.79   26.50
   1 -13   1  112.19   54.49
   1 -13   1  111.99   23.60
  -3  13  -1   76.09   23.50
  -3  13  -1   18.10   23.60
  -3  13  -1   74.79   16.60
  -3  13  -1  111.39   49.50
  -3  13  -1   46.90   21.40
   3 -13   1   88.09   33.30
   3 -13   1   81.69   19.80
   3 -13   1   81.19   47.70
  -5  13  -1   38.30   21.80
  -5  13  -1    5.60   25.90
  -5  13  -1   29.70   49.60
  -5  13  -1   15.60   32.80
  -5  13  -1   47.10   22.50
   5 -13   1   46.30   16.10
   5 -13   1   39.00   41.50
   5 -13   1   14.20   21.80
  -7  13  -1  129.89   50.69
  -7  13  -1   14.30   22.70
  -7  13  -1   35.00   20.30
  -7  13  -1   10.00   50.49
  -7  13  -1   33.00   26.60
   7 -13   1   11.30   12.90
   7 -13   1   14.80   22.00
  -9  13  -1  192.38   63.19
  -9  13  -1  199.28   43.80
  -9  13  -1  189.98   33.60
  -9  13  -1  203.68   77.79
   9 -13   1  202.98   64.79
   9 -13   1  189.88   26.10
   9 -13   1  171.08   43.10
 -11  13  -1  -29.40   15.60
 -11  13  -1   14.20   37.20
 -11  13  -1   16.30   42.20
 -11  13  -1    6.50   53.99
  11 -13   1    7.00   21.60
  11 -13   1   11.50   11.80
  11 -13   1    7.20   41.70
 -13  13  -1  137.49   70.09
 -13  13  -1  109.99   56.09
 -13  13  -1  106.09   28.40
 -13  13  -1   89.29   58.39
  13 -13   1   65.69   54.09
  13 -13   1  142.49   35.50
  13 -13   1   64.79   17.20
 -15  13  -1  233.48   57.09
 -15  13  -1  154.08   75.09
 -15  13  -1  179.18   55.09
  15 -13   1  117.19   61.69
  15 -13   1  148.79   22.40
  15 -13   1   90.99   32.70
 -17  13  -1  -69.79   49.50
 -17  13  -1   -3.10   47.80
 -17  13  -1  -60.39   53.59
  17 -13   1  -18.60   41.20
  17 -13   1    4.10   25.90
  17 -13   1    9.70   11.60
  20  12  -1   25.80   25.80
  20  12  -1   88.99   32.40
 -20 -12   1   60.99   45.80
  18  12  -1   -1.70   22.00
  18  12  -1   15.10   25.80
 -18 -12   1   65.59   53.29
 -18 -12   1   20.70   32.90
  16  12  -1  128.19   31.30
  16  12  -1   88.29   30.00
 -16 -12   1  183.68   82.69
 -16 -12   1  114.09   44.70
  14  12  -1  248.88   39.70
  14  12  -1  250.77   41.10
 -14 -12   1  194.68   95.39
 -14 -12   1  287.57   54.49
  12  12  -1  202.68   37.50
  12  12  -1  242.28   37.90
  12  12  -1  343.67   53.49
 -12 -12   1  184.18   41.10
 -12 -12   1  431.26  111.89
  10  12  -1  103.29   27.20
  10  12  -1  134.99   30.50
  10  12  -1  154.78   30.50
 -10 -12   1  109.59   28.60
 -10 -12   1   75.29   68.69
 -10 -12   1  181.78   35.00
 -10 -12   1   69.59   36.10
 -10 -12   1  128.39   30.20
   8  12  -1  146.79   29.70
   8  12  -1  239.28   45.70
   8  12  -1  163.58   26.60
   8  12  -1  148.09   30.40
  -8 -12   1  197.68   34.40
  -8 -12   1  124.09   28.20
  -8 -12   1  117.69   70.89
  -8 -12   1  170.88   33.30
  -8 -12   1  169.18   38.50
   6  12  -1  219.78   34.50
   6  12  -1  232.98   44.80
   6  12  -1  227.08   35.50
   6  12  -1  221.48   32.40
   6  12  -1  197.68   54.29
  -6 -12   1  188.38   37.40
  -6 -12   1  265.07   45.70
  -6 -12   1  317.97   79.19
   4  12  -1  267.97   37.70
   4  12  -1  189.58   38.70
   4  12  -1  273.87   33.60
   4  12  -1  230.78   38.20
   4  12  -1  216.08   60.69
  -4 -12   1  211.28   38.40
  -4 -12   1  179.78   33.30
  -4 -12   1  248.38   66.99
   2  12  -1   98.29   19.60
   2  12  -1  112.39   27.90
   2  12  -1  148.09   26.80
   2  12  -1  108.79   48.00
   2  12  -1   86.99   26.30
  -2 -12   1  196.18   51.79
  -2 -12   1  100.39   24.10
  -2 -12   1   87.39   23.00
  -2 -12   1  111.59   51.59
   0  12  -1   89.19   26.20
   0  12  -1   64.09   44.30
   0  12  -1  100.09   19.30
   0  12  -1  128.69   26.00
   0  12  -1  128.99   28.30
   0 -12   1   76.49   20.10
   0 -12   1   66.59   26.30
   0 -12   1   70.49   47.50
  -2  12  -1  149.29   43.80
  -2  12  -1  183.48   32.30
  -2  12  -1  172.38   63.39
  -2  12  -1  178.68   24.20
  -2  12  -1  101.39   31.80
   2 -12   1  149.49   52.09
   2 -12   1  124.89   33.20
   2 -12   1  163.18   26.10
  -4  12  -1  892.31   78.49
  -4  12  -1  711.53  109.09
  -4  12  -1  764.32   73.29
  -4  12  -1  776.82   68.09
  -4  12  -1  736.53   78.69
   4 -12   1  870.41   69.89
   4 -12   1  849.02  106.09
   4 -12   1  815.32   81.49
  -6  12  -1  325.17   42.40
  -6  12  -1  302.87   44.60
  -6  12  -1  306.27   48.50
  -6  12  -1  334.57   78.09
   6 -12   1  346.07   73.49
   6 -12   1  307.17   34.10
   6 -12   1  353.76   56.09
   6 -12   1  341.57   80.49
   6 -12   1  328.17   71.39
  -8  12  -1   39.20   19.00
  -8  12  -1  120.19   69.59
  -8  12  -1   34.20   26.50
  -8  12  -1  -12.90   51.09
   8 -12   1   67.79   27.90
   8 -12   1   47.00   41.00
   8 -12   1   51.69   14.80
 -10  12  -1  278.27   61.89
 -10  12  -1  437.36   92.99
 -10  12  -1  334.87   44.80
 -10  12  -1  375.76   85.49
  10 -12   1  396.56   92.19
  10 -12   1  325.37   47.30
  10 -12   1  288.77   89.19
  10 -12   1  317.97   34.80
 -12  12  -1  547.35   62.89
 -12  12  -1  451.55   80.39
 -12  12  -1  525.95  104.79
  12 -12   1  517.95   64.09
  12 -12   1  545.35   48.30
  12 -12   1  507.35  100.09
 -14  12  -1   24.70   44.30
 -14  12  -1   43.80   25.10
 -14  12  -1   83.29   64.19
 -14  12  -1   60.79   55.09
  14 -12   1   65.59   27.50
  14 -12   1   72.19   16.60
  14 -12   1   44.70   47.70
 -16  12  -1   17.90   22.10
 -16  12  -1  128.19   64.39
 -16  12  -1   63.99   49.30
 -16  12  -1   54.69   61.69
  16 -12   1   13.90   27.30
  16 -12   1   36.80   14.70
  16 -12   1   13.90   46.70
 -18  12  -1  172.08   75.59
 -18  12  -1  121.09   54.99
 -18  12  -1  220.68   83.69
  18 -12   1  102.09   62.89
  18 -12   1  115.29   38.10
  18 -12   1   77.59   19.10
  21  11  -1   22.70   27.20
  21  11  -1   74.19   30.10
 -21 -11   1  163.18   68.69
 -21 -11   1   40.80   42.50
  19  11  -1   29.90   24.00
  19  11  -1   52.19   26.70
 -19 -11   1   68.99   44.70
 -19 -11   1  171.38   67.79
  17  11  -1   35.40   24.20
  17  11  -1   -5.80   22.30
 -17 -11   1   10.20   31.20
  15  11  -1   -3.50   36.10
  15  11  -1   -1.90   20.90
  15  11  -1   24.90   21.20
 -15 -11   1   49.00   70.49
 -15 -11   1    0.10   29.60
 -15 -11   1    4.90   30.30
  13  11  -1  116.39   28.40
  13  11  -1   81.09   26.00
  13  11  -1  132.99   34.90
 -13 -11   1  182.18   37.30
 -13 -11   1  319.97  163.58
  11  11  -1  331.57   44.50
  11  11  -1  372.36   45.60
  11  11  -1  336.27   42.60
  11  11  -1  313.97   50.19
 -11 -11   1  293.87   53.09
 -11 -11   1  270.07   45.90
 -11 -11   1  442.36  104.69
 -11 -11   1  293.07   44.60
   9  11  -1  116.89   31.80
   9  11  -1   80.89   22.60
   9  11  -1  117.59   25.70
  -9 -11   1  125.79   41.60
  -9 -11   1   52.19   26.30
  -9 -11   1   10.60   36.70
  -9 -11   1   60.49   59.59
  -9 -11   1   28.60   32.50
  -9 -11   1   55.39   27.10
  -9 -11   1   43.60   24.40
   7  11  -1  996.30   96.59
   7  11  -1 1117.89   91.49
   7  11  -1 1132.39  114.29
   7  11  -1  977.40   87.29
   7  11  -1  978.70   89.99
  -7 -11   1  980.80  117.09
  -7 -11   1 1078.49   96.99
  -7 -11   1  966.70   94.39
  -7 -11   1  990.20   92.79
  -7 -11   1 1060.89   93.59
  -7 -11   1 1188.48  134.79
   5  11  -1  259.67   29.20
   5  11  -1  187.38   30.70
   5  11  -1  278.37   65.29
   5  11  -1  153.58   31.60
   5  11  -1  205.38   33.90
   5  11  -1  220.38   54.69
  -5 -11   1   75.19   50.69
  -5 -11   1  155.58   52.29
  -5 -11   1  218.38   61.09
  -5 -11   1  122.39   28.50
  -5 -11   1  160.48   32.00
   3  11  -1  804.62   68.89
   3  11  -1  759.42  101.79
   3  11  -1  726.23   71.79
   3  11  -1  793.02   75.39
   3  11  -1  757.02  100.19
   3  11  -1  827.02   74.19
  -3 -11   1  882.91   89.79
  -3 -11   1  832.22  103.69
  -3 -11   1  862.21   74.59
  -3 -11   1  766.82   76.69
  -3 -11   1  804.02  107.89
   1  11  -1  176.68   32.50
   1  11  -1  188.98   25.20
   1  11  -1  197.58   57.39
   1  11  -1  161.98   29.60
   1  11  -1  151.68   26.90
   1  11  -1  191.68   51.79
  -1 -11   1  119.39   35.50
  -1 -11   1   97.29   24.80
  -1 -11   1   92.89   48.70
  -1 -11   1   94.49   21.60
  -1 -11   1  145.39   53.09
  -1  11  -1  664.43   62.09
  -1  11  -1  616.44   86.19
  -1  11  -1  454.55   83.79
  -1  11  -1  583.64   58.69
  -1  11  -1  544.65   61.09
  -1  11  -1  570.14   53.39
   1 -11   1  683.23   80.59
   1 -11   1  693.73   65.59
   1 -11   1  627.04   56.09
   1 -11   1  668.53   89.79
  -3  11  -1  109.39   52.59
  -3  11  -1  122.99   30.00
  -3  11  -1  144.29   27.10
  -3  11  -1  191.38   23.40
  -3  11  -1  165.18   29.20
   3 -11   1  126.39   45.40
   3 -11   1  128.39   21.00
   3 -11   1  148.39   32.90
   3 -11   1  154.28   49.99
  -5  11  -1   84.29   50.79
  -5  11  -1  173.68   34.70
  -5  11  -1  159.78   29.00
  -5  11  -1  235.38   56.69
  -5  11  -1  188.88   32.60
   5 -11   1  186.38   24.40
   5 -11   1  187.88   35.70
   5 -11   1  151.88   51.69
   5 -11   1  228.88   56.89
   5 -11   1  253.97   64.29
   5 -11   1  125.39   54.59
  -7  11  -1  544.45   91.49
  -7  11  -1  587.44   58.09
  -7  11  -1  682.13   87.99
   7 -11   1  533.45   85.29
   7 -11   1  501.15   63.39
   7 -11   1  693.83  102.29
   7 -11   1  582.74   50.39
   7 -11   1  591.44  104.29
  -9  11  -1  329.67   44.80
  -9  11  -1  431.96   85.19
  -9  11  -1  357.46   70.59
   9 -11   1  397.76   37.30
   9 -11   1  503.15   88.69
   9 -11   1  342.27   75.69
   9 -11   1  374.36   49.99
   9 -11   1  377.86   79.69
 -11  11  -1  185.28   68.49
 -11  11  -1  127.79   55.29
 -11  11  -1  153.78   31.00
  11 -11   1  138.59   32.50
  11 -11   1  158.48   57.79
  11 -11   1  171.48   22.80
  11 -11   1  137.29   54.79
 -13  11  -1  134.49   52.79
 -13  11  -1  167.48   76.09
 -13  11  -1  258.87   74.49
 -13  11  -1  179.18   33.80
  13 -11   1  143.39   57.99
  13 -11   1  172.78   24.30
  13 -11   1  214.98   39.70
 -15  11  -1   93.69   27.80
 -15  11  -1  236.18   75.99
 -15  11  -1   71.69   60.09
 -15  11  -1   85.29   47.80
  15 -11   1  109.59   33.60
  15 -11   1   67.59   49.70
  15 -11   1  105.49   19.70
 -17  11  -1   53.99   55.99
 -17  11  -1   30.80   18.60
 -17  11  -1   21.90   45.30
 -17  11  -1  -72.19   50.19
  17 -11   1  -21.60   19.40
  17 -11   1   12.40   13.10
  17 -11   1   25.00   48.90
 -19  11  -1   78.79   52.09
 -19  11  -1   56.69   59.29
  19 -11   1   52.49   31.70
  19 -11   1   51.89   16.40
  19 -11   1   66.39   54.89
  22  10  -1   13.30   28.60
  22  10  -1    4.50   24.70
 -22 -10   1  -34.90   38.40
  20  10  -1   52.79   27.30
  20  10  -1   25.30   23.70
 -20 -10   1   -8.30   34.70
  18  10  -1  293.17   43.00
  18  10  -1  245.28   41.00
 -18 -10   1  371.06   75.09
 -18 -10   1  219.08   55.09
  16  10  -1  462.25   63.69
  16  10  -1  355.96   49.70
  16  10  -1  379.46   57.19
 -16 -10   1  382.86   65.69
  14  10  -1  450.35   65.99
  14  10  -1  395.66   48.50
  14  10  -1  364.46   67.79
 -14 -10   1  331.07   49.90
 -14 -10   1  503.65   72.09
  12  10  -1  301.97   39.40
  12  10  -1  255.77   36.30
  12  10  -1  297.57   47.10
  12  10  -1  341.27   41.60
 -12 -10   1  303.47  100.69
 -12 -10   1  187.48   37.80
 -12 -10   1  202.08   45.30
 -12 -10   1  183.18   42.80
 -12 -10   1  244.58   60.09
  10  10  -1  143.59   27.70
  10  10  -1  130.29   29.20
  10  10  -1  155.18   26.60
  10  10  -1  182.68   29.70
 -10 -10   1  345.87   89.29
 -10 -10   1  187.58   50.79
 -10 -10   1  201.38   33.30
 -10 -10   1  191.88   34.20
 -10 -10   1  135.29   29.90
   8  10  -1  154.58   32.10
   8  10  -1   62.39   21.40
   8  10  -1  132.59   24.00
   8  10  -1  155.48   50.99
   8  10  -1   88.19   23.70
  -8 -10   1   61.49   53.79
  -8 -10   1   63.19   31.40
  -8 -10   1   83.79   24.40
  -8 -10   1   84.79   26.70
  -8 -10   1  105.39   25.40
  -8 -10   1   80.99   22.60
  -8 -10   1   94.59   42.50
   6  10  -1  788.82   75.69
   6  10  -1  732.63   72.69
   6  10  -1  796.22   76.39
   6  10  -1  884.31   97.99
   6  10  -1  780.52  103.69
   6  10  -1  813.62   81.89
  -6 -10   1  981.20   82.19
  -6 -10   1 1049.70  114.29
  -6 -10   1  934.71   79.79
  -6 -10   1 1066.89  107.99
  -6 -10   1  972.30   80.09
   4  10  -1 2215.68  171.88
   4  10  -1 2288.07  192.98
   4  10  -1 2079.69  197.58
   4  10  -1 2211.38  172.28
   4  10  -1 2183.18  176.38
   4  10  -1 2181.18  167.88
  -4 -10   1 2399.36  192.88
  -4 -10   1 2130.09  175.08
  -4 -10   1 2145.89  196.48
  -4 -10   1 2186.38  172.48
  -4 -10   1 1891.81  180.28
  -4 -10   1 2118.59  195.58
   2  10  -1 2566.34  200.98
   2  10  -1 2705.73  203.48
   2  10  -1 2466.75  201.28
   2  10  -1 2490.15  196.88
   2  10  -1 2733.63  222.18
   2  10  -1 2612.94  223.48
   2  10  -1 2526.65  226.98
  -2 -10   1 2797.92  224.28
  -2 -10   1 2655.33  200.28
  -2 -10   1 2574.64  212.48
  -2 -10   1 2445.26  203.98
  -2 -10   1 2291.17  222.38
  -2 -10   1 2604.54  226.58
   0  10  -1 2206.58  191.78
   0  10  -1 2179.88  165.28
   0  10  -1 2168.28  163.88
   0  10  -1 2089.49  188.68
   0  10  -1 2256.17  167.48
   0 -10   1 1791.02  174.18
   0 -10   1 2468.25  191.58
   0 -10   1 1868.91  186.38
   0 -10   1 1824.72  184.88
   0 -10   1 2020.40  160.88
   0 -10   1 1893.01  166.88
  -2  10  -1  788.02  105.29
  -2  10  -1  867.11   88.49
  -2  10  -1  747.13   90.49
  -2  10  -1  746.93   66.89
  -2  10  -1  761.72   65.19
  -2  10  -1  740.13   68.49
  -2  10  -1  728.73   59.69
   2 -10   1  733.73   92.79
   2 -10   1  700.03   91.59
   2 -10   1  635.14   98.09
   2 -10   1  582.24   85.29
   2 -10   1  548.45   66.79
  -4  10  -1  457.45   53.59
  -4  10  -1  497.45   69.89
  -4  10  -1  559.44   82.29
  -4  10  -1  536.15   40.80
  -4  10  -1  475.55   46.20
   4 -10   1  377.66   68.09
   4 -10   1  398.26   69.89
   4 -10   1  419.56   73.89
   4 -10   1  405.66   42.00
   4 -10   1  364.26   73.09
   4 -10   1  326.67   49.50
  -6  10  -1  253.47   66.99
  -6  10  -1  192.48   44.80
  -6  10  -1  292.17   37.40
  -6  10  -1  298.07   66.49
   6 -10   1  293.37   30.00
   6 -10   1  381.36   72.39
   6 -10   1  326.47   40.70
   6 -10   1  299.77   71.89
   6 -10   1  313.37   64.19
   6 -10   1  291.17   64.69
  -8  10  -1  478.75   76.79
  -8  10  -1  307.67   54.79
  -8  10  -1  358.96   78.49
  -8  10  -1  321.67   49.00
   8 -10   1  393.36   75.99
   8 -10   1  538.05   88.99
   8 -10   1  476.85   82.99
   8 -10   1  376.66   74.09
   8 -10   1  375.06   47.50
 -10  10  -1  650.03   66.89
 -10  10  -1  710.13  105.99
 -10  10  -1  704.93   98.59
  10 -10   1  866.21  112.49
  10 -10   1  701.83   68.79
  10 -10   1  671.43   59.29
  10 -10   1  674.33  104.89
  10 -10   1  709.73   99.39
 -12  10  -1  893.41   77.69
 -12  10  -1 1004.40  129.89
 -12  10  -1  722.63   98.59
  12 -10   1  860.01  113.59
  12 -10   1  768.72  130.69
  12 -10   1  812.62   69.39
  12 -10   1  822.92   79.59
  12 -10   1  803.72  109.39
 -14  10  -1  177.88   33.10
 -14  10  -1  174.28   53.29
 -14  10  -1  193.28   69.79
  14 -10   1  195.78   25.50
  14 -10   1  154.88   61.29
  14 -10   1  189.68   38.00
  14 -10   1  161.18   55.09
 -16  10  -1   51.39   57.19
 -16  10  -1    3.20   36.00
 -16  10  -1   -4.00   15.50
 -16  10  -1   27.10   49.40
  16 -10   1    9.70   40.30
  16 -10   1   30.90   13.70
  16 -10   1    4.60   23.10
 -18  10  -1    3.50   16.40
 -18  10  -1  112.19   65.59
 -18  10  -1   36.50   55.19
 -18  10  -1   19.50   46.50
  18 -10   1   13.10   43.80
  18 -10   1   32.30   26.70
  18 -10   1   14.60   13.60
 -20  10  -1  151.28   70.89
 -20  10  -1   79.19   46.10
  20 -10   1  125.89   23.10
  20 -10   1   90.99   60.79
  20 -10   1  100.49   32.10
  23   9  -1   40.50   29.30
  23   9  -1   -8.30   22.70
 -23  -9   1   57.09   80.79
 -23  -9   1  -11.50   42.20
  21   9  -1   56.69   26.40
  21   9  -1   11.20   26.80
 -21  -9   1   70.59   55.29
 -21  -9   1   71.99   47.20
  19   9  -1   29.30   23.00
  19   9  -1   51.49   23.70
 -19  -9   1    9.70   40.60
 -19  -9   1   19.20   11.40
 -19  -9   1   26.70   45.70
  17   9  -1  171.08   34.90
  17   9  -1  159.68   33.80
  17   9  -1  180.18   38.80
 -17  -9   1  161.28   51.69
 -17  -9   1  292.17   72.19
  15   9  -1  386.46   58.79
  15   9  -1  416.26   46.90
  15   9  -1  373.56   52.59
 -15  -9   1  284.57   55.19
 -15  -9   1  286.67   60.89
 -15  -9   1  321.57   48.00
  13   9  -1  161.28   30.10
  13   9  -1  187.88   37.20
  13   9  -1  186.58   30.60
  13   9  -1  144.79   28.40
 -13  -9   1  241.98   56.79
 -13  -9   1  141.39   77.39
 -13  -9   1  191.98   33.90
 -13  -9   1  261.47   38.00
 -13  -9   1  162.18   34.80
  11   9  -1  265.47   35.70
  11   9  -1  273.07   35.80
  11   9  -1  276.77   41.10
  11   9  -1  294.77   36.60
 -11  -9   1  343.47   44.90
 -11  -9   1  297.77   40.60
 -11  -9   1  328.37   62.89
 -11  -9   1  231.18   56.99
 -11  -9   1  189.88   35.30
 -11  -9   1  430.96   97.09
   9   9  -1  907.51   82.89
   9   9  -1  869.41   75.09
   9   9  -1  797.42   75.69
   9   9  -1  855.81   76.09
   9   9  -1  864.71  106.09
  -9  -9   1  935.41  101.09
  -9  -9   1  924.81   82.49
  -9  -9   1  887.31   83.69
  -9  -9   1  850.41   78.89
  -9  -9   1  930.41   79.79
  -9  -9   1  742.63   92.09
  -9  -9   1  869.81  118.29
   7   9  -1  293.97   62.19
   7   9  -1  206.68   29.20
   7   9  -1  241.88   31.60
   7   9  -1  266.57   50.39
   7   9  -1  198.78   33.00
   7   9  -1  267.07   30.90
  -7  -9   1  201.28   35.50
  -7  -9   1  202.38   60.99
  -7  -9   1  184.28   44.70
  -7  -9   1  120.19   25.10
  -7  -9   1  184.48   47.70
  -7  -9   1  153.68   28.70
  -7  -9   1  212.88   32.40
   5   9  -1 1165.98  103.19
   5   9  -1 1200.48  106.89
   5   9  -1 1189.28  127.09
   5   9  -1 1147.19  119.99
   5   9  -1 1131.39  102.19
   5   9  -1 1116.29   99.39
  -5  -9   1 1359.76  105.99
  -5  -9   1 1305.47  106.89
  -5  -9   1 1333.77  105.39
  -5  -9   1 1294.67  125.69
  -5  -9   1 1265.97  127.59
  -5  -9   1 1361.86  120.29
  -5  -9   1 1421.26  106.89
   3   9  -1 1434.36  109.49
   3   9  -1 1385.46  134.19
   3   9  -1 1373.56  110.89
   3   9  -1 1314.17  111.19
   3   9  -1 1297.87  117.69
   3   9  -1 1361.36  130.09
  -3  -9   1 1389.16  110.29
  -3  -9   1 1388.46  133.69
  -3  -9   1 1328.47  132.29
  -3  -9   1 1190.08  117.59
  -3  -9   1 1400.56  113.59
   1   9  -1  937.61   78.69
   1   9  -1  850.91   97.69
   1   9  -1  884.31   72.79
   1   9  -1  948.01   76.69
   1   9  -1  792.92   76.59
   1   9  -1  852.01   98.89
  -1  -9   1 1019.80  104.19
  -1  -9   1 1116.29  104.39
  -1  -9   1  940.21   87.79
  -1  -9   1  704.83   92.29
  -1  -9   1  992.70   82.09
  -1   9  -1  391.26   34.70
  -1   9  -1  375.86   40.30
  -1   9  -1  386.76   60.29
  -1   9  -1  411.56   69.69
  -1   9  -1  459.65   39.50
  -1   9  -1  336.07   42.10
   1  -9   1  426.06   67.39
   1  -9   1  441.16   60.59
   1  -9   1  348.17   62.29
   1  -9   1  328.97   42.20
   1  -9   1  296.37   60.29
   1  -9   1  324.17   34.80
  -3   9  -1   98.89   25.80
  -3   9  -1  142.69   40.20
  -3   9  -1  111.09   43.40
  -3   9  -1  134.89   17.80
  -3   9  -1  112.59   23.50
  -3   9  -1  136.59   22.40
   3  -9   1  143.89   35.50
   3  -9   1  127.49   18.20
   3  -9   1  109.09   45.80
   3  -9   1  158.68   30.50
   3  -9   1  134.49   41.90
  -5   9  -1   17.10   13.60
  -5   9  -1   43.30   41.70
  -5   9  -1   56.39   33.50
  -5   9  -1   35.50   28.10
   5  -9   1    7.10   25.40
   5  -9   1   13.30   28.60
   5  -9   1   64.69   37.10
   5  -9   1   12.90   33.70
   5  -9   1   -6.60   10.50
   5  -9   1    4.30    8.30
  -7   9  -1  -10.20   37.30
  -7   9  -1   20.00   13.50
  -7   9  -1   37.10   28.40
  -7   9  -1   32.00   31.60
   7  -9   1    7.40    8.40
   7  -9   1   17.00   36.20
   7  -9   1  -11.00   22.20
   7  -9   1    8.00   35.10
   7  -9   1   34.40   39.20
   7  -9   1   -4.40   12.40
  -9   9  -1  429.46   83.89
  -9   9  -1  486.45   52.19
  -9   9  -1  512.85   92.59
   9  -9   1  551.84   47.00
   9  -9   1  557.24   56.39
   9  -9   1  521.95   80.29
   9  -9   1  654.63   90.99
   9  -9   1  601.74   98.89
   9  -9   1  699.93   97.89
 -11   9  -1 1062.69  134.29
 -11   9  -1 1217.48  104.29
 -11   9  -1 1396.56  143.29
 -11   9  -1 1106.69  123.49
  11  -9   1 1058.49  183.08
  11  -9   1 1194.78  105.59
  11  -9   1 1213.58  139.99
  11  -9   1 1318.97  135.89
  11  -9   1 1238.08  137.09
 -13   9  -1  441.76   82.99
 -13   9  -1  449.06   47.90
 -13   9  -1  512.45   93.49
 -13   9  -1  330.37   79.09
  13  -9   1  406.86   83.49
  13  -9   1  355.36   49.50
  13  -9   1  335.67   77.59
  13  -9   1  424.16   40.50
 -15   9  -1  101.19   54.99
 -15   9  -1   96.09   24.60
 -15   9  -1  115.69   57.19
 -15   9  -1  100.89   23.80
 -15   9  -1  160.38   58.69
  15  -9   1  138.59   22.20
  15  -9   1  137.89   30.50
  15  -9   1  107.79   51.79
 -17   9  -1   -2.90   43.30
 -17   9  -1   11.10   17.70
 -17   9  -1   16.40   49.40
  17  -9   1   16.70   13.80
  17  -9   1   22.60   24.00
  17  -9   1    5.90   41.10
 -19   9  -1   60.19   24.10
 -19   9  -1   93.79   67.99
 -19   9  -1   12.90   49.80
 -19   9  -1   70.39   43.90
  19  -9   1   37.40   47.50
  19  -9   1   59.89   30.00
  19  -9   1   56.19   18.30
 -21   9  -1    7.70   42.30
 -21   9  -1   57.59   55.09
  21  -9   1   23.90   27.70
  21  -9   1   51.19   52.79
  21  -9   1   66.39   19.50
  24   8  -1    5.00   24.20
  24   8  -1  -26.40   24.30
 -24  -8   1   55.29   96.89
 -24  -8   1   -5.30   41.60
  22   8  -1   27.20   25.10
  22   8  -1   52.69   28.00
 -22  -8   1  129.99   64.59
 -22  -8   1   43.70   33.50
 -22  -8   1   52.29   59.79
  20   8  -1   52.29   25.90
  20   8  -1   17.10   22.40
 -20  -8   1   34.70   52.79
 -20  -8   1   32.40   45.60
  18   8  -1  107.59   31.10
  18   8  -1  140.19   30.70
  18   8  -1  165.18   32.10
 -18  -8   1  156.88   47.10
 -18  -8   1  221.38   52.29
  16   8  -1  135.19   34.30
  16   8  -1  122.59   28.80
  16   8  -1   98.29   27.50
 -16  -8   1  198.48   56.09
 -16  -8   1  164.08   46.70
 -16  -8   1  112.49   42.00
 -16  -8   1  120.89   28.80
  14   8  -1  386.06   47.60
  14   8  -1  418.76   54.89
  14   8  -1  381.36   45.20
 -14  -8   1  521.45   76.99
 -14  -8   1  438.06   66.29
 -14  -8   1  502.25   93.69
 -14  -8   1  428.66   53.99
 -14  -8   1  458.15   53.69
  12   8  -1  317.47   71.79
  12   8  -1  539.95   50.39
  12   8  -1  376.56   51.79
  12   8  -1  543.35   48.90
  12   8  -1  538.35   47.80
 -12  -8   1  380.96   91.79
 -12  -8   1  408.56   48.10
 -12  -8   1  386.36   54.69
 -12  -8   1  523.65   74.99
 -12  -8   1  502.35   52.49
 -12  -8   1  538.45   71.19
  10   8  -1  109.19   21.50
  10   8  -1   66.39   21.10
  10   8  -1   71.39   44.20
  10   8  -1   73.69   18.40
  10   8  -1   73.69   18.40
 -10  -8   1   85.89   64.49
 -10  -8   1   18.70   26.00
 -10  -8   1   61.49   19.40
 -10  -8   1   68.99   34.20
 -10  -8   1   35.30   17.50
 -10  -8   1   68.39   20.90
   8   8  -1  271.27   32.60
   8   8  -1  254.47   36.30
   8   8  -1  362.26   69.39
   8   8  -1  285.47   34.50
   8   8  -1  264.27   33.90
  -8  -8   1  249.97   35.90
  -8  -8   1  321.17   72.69
  -8  -8   1  235.28   38.00
  -8  -8   1  242.08   53.09
  -8  -8   1  226.18   36.30
  -8  -8   1  281.67   37.50
   6   8  -1 3066.29  245.18
   6   8  -1 3163.48  233.08
   6   8  -1 3033.70  255.07
   6   8  -1 3090.09  233.08
   6   8  -1 3019.80  237.18
   6   8  -1 3074.89  231.48
  -6  -8   1 2947.71  234.48
  -6  -8   1 2892.81  235.18
  -6  -8   1 3146.69  250.87
  -6  -8   1 3167.28  235.28
  -6  -8   1 3000.10  246.38
  -6  -8   1 2970.00  254.47
   4   8  -1 3110.09  227.68
   4   8  -1 3016.20  233.88
   4   8  -1 3221.28  230.98
   4   8  -1 3221.78  245.78
   4   8  -1 3100.89  230.68
   4   8  -1 3112.69  252.07
  -4  -8   1 2804.82  245.88
  -4  -8   1 2985.30  249.38
  -4  -8   1 2893.01  232.48
  -4  -8   1 2914.51  230.48
  -4  -8   1 2942.51  231.18
  -4  -8   1 2791.22  230.88
   2   8  -1 1295.17  105.09
   2   8  -1 1410.26  110.09
   2   8  -1 1228.28  107.59
   2   8  -1 1331.17  128.29
   2   8  -1 1257.77  125.09
   2   8  -1 1375.46  109.29
  -2  -8   1 1357.86  117.19
  -2  -8   1 1391.96  129.29
  -2  -8   1 1248.78  126.69
  -2  -8   1 1436.36  111.59
  -2  -8   1 1466.95  107.99
   0   8  -1  391.06   36.20
   0   8  -1  372.96   32.60
   0   8  -1  431.46   64.99
   0   8  -1  333.87   53.29
   0   8  -1  368.16   38.20
   0   8  -1  364.86   37.70
   0  -8   1  324.17   54.39
   0  -8   1  328.47   57.99
   0  -8   1  343.07   33.60
   0  -8   1  374.06   48.20
   0  -8   1  299.97   38.50
  -2   8  -1 1661.43  148.49
  -2   8  -1 1701.33  128.89
  -2   8  -1 1806.92  154.48
  -2   8  -1 1693.13  135.29
  -2   8  -1 1728.73  132.79
  -2   8  -1 1643.54  133.89
  -2   8  -1 1656.63  152.18
   2  -8   1 1603.54  152.18
   2  -8   1 1683.63  129.29
   2  -8   1 1593.64  143.59
   2  -8   1 1839.82  163.08
   2  -8   1 1709.13  152.38
   2  -8   1 1626.64  136.19
  -4   8  -1 1009.90  111.19
  -4   8  -1 1051.29   82.69
  -4   8  -1 1031.70   97.19
  -4   8  -1 1122.09   87.09
   4  -8   1  954.60  105.39
   4  -8   1 1096.69  105.69
   4  -8   1 1091.79  110.99
   4  -8   1 1202.38   89.19
   4  -8   1 1014.10   82.59
  -6   8  -1  204.58   52.79
  -6   8  -1  158.68   46.60
  -6   8  -1  234.78   29.60
  -6   8  -1  373.66   54.19
   6  -8   1  160.78   47.90
   6  -8   1  274.17   55.29
   6  -8   1  205.88   29.40
   6  -8   1  228.98   22.80
   6  -8   1  239.88   54.99
   6  -8   1  246.78   54.99
  -8   8  -1   34.40   25.50
  -8   8  -1   49.80   16.30
  -8   8  -1   42.30   40.00
  -8   8  -1   41.70   33.30
   8  -8   1   76.99   19.20
   8  -8   1   68.59   40.40
   8  -8   1   91.79   47.80
   8  -8   1   69.29   33.50
   8  -8   1   91.39   13.60
   8  -8   1   42.20   36.50
 -10   8  -1    0.40   30.10
 -10   8  -1   15.60   37.10
 -10   8  -1   25.20   14.80
 -10   8  -1   99.39   46.00
  10  -8   1    1.10   40.10
  10  -8   1    6.70   27.30
  10  -8   1    7.40   13.70
  10  -8   1   11.60    9.20
  10  -8   1   30.70   38.90
  10  -8   1   70.39   43.10
 -12   8  -1  101.79   47.70
 -12   8  -1   58.49   19.00
 -12   8  -1   43.10   44.30
 -12   8  -1    1.30   23.50
  12  -8   1   38.00   18.70
  12  -8   1   80.69   42.70
  12  -8   1   45.50   36.70
  12  -8   1   72.89   42.50
  12  -8   1   56.09   23.40
  12  -8   1  109.09   49.80
 -14   8  -1   30.90   45.40
 -14   8  -1   45.90   25.40
 -14   8  -1    1.60   16.30
 -14   8  -1   50.39   47.30
 -14   8  -1   60.09   44.30
  14  -8   1   19.50   13.30
  14  -8   1   14.40   20.10
  14  -8   1   13.40   49.10
  14  -8   1  -11.00   30.00
 -16   8  -1   37.60   18.20
 -16   8  -1   35.60   46.20
 -16   8  -1   36.90   19.30
 -16   8  -1   79.59   55.59
 -16   8  -1   23.60   41.00
  16  -8   1   31.80   21.80
  16  -8   1   37.30   15.70
 -18   8  -1   49.99   54.89
 -18   8  -1   87.59   57.49
 -18   8  -1   45.70   49.40
 -18   8  -1   50.69   20.90
  18  -8   1   39.70   23.70
  18  -8   1   38.90   17.10
 -20   8  -1   44.20   50.39
 -20   8  -1   36.60   57.19
 -20   8  -1    4.10   21.80
 -20   8  -1   19.80   48.80
  20  -8   1  -16.20   13.60
  20  -8   1  -13.40   21.10
 -22   8  -1  -16.20   44.40
 -22   8  -1   40.80   49.80
  22  -8   1   19.60   17.30
  22  -8   1   30.80   10.60
  22  -8   1  -27.40   22.00
  23   7  -1   90.79   30.60
  23   7  -1   60.19   29.50
 -23  -7   1   38.60   52.19
 -23  -7   1  196.58   76.09
 -23  -7   1   16.80   14.90
  21   7  -1   38.80   24.10
  21   7  -1   28.90   27.30
 -21  -7   1  149.79   65.49
 -21  -7   1   17.40   49.70
  19   7  -1   28.80   22.40
  19   7  -1   32.50   21.40
  19   7  -1   93.39   32.10
 -19  -7   1    1.00   44.80
 -19  -7   1   55.09   47.90
 -19  -7   1   45.30   31.30
  17   7  -1  142.29   34.90
  17   7  -1  172.28   39.80
  17   7  -1  187.38   32.10
 -17  -7   1  171.98   32.80
 -17  -7   1  152.98   45.50
 -17  -7   1  182.48   46.30
  15   7  -1  408.36   55.69
  15   7  -1  417.26   48.40
  15   7  -1  427.16   45.90
 -15  -7   1  438.26   52.39
 -15  -7   1  492.45   69.89
 -15  -7   1  423.76   52.09
 -15  -7   1  385.76   65.19
  13   7  -1  338.67   41.60
  13   7  -1  226.98   32.60
  13   7  -1  236.58   40.70
  13   7  -1  231.38   33.50
  13   7  -1  203.98   57.59
 -13  -7   1  254.67   36.10
 -13  -7   1  289.87   50.19
 -13  -7   1  287.27   39.30
 -13  -7   1  290.27   52.59
  11   7  -1  758.92   65.19
  11   7  -1  742.03   97.69
  11   7  -1  671.63   65.59
  11   7  -1  806.02   65.69
  11   7  -1  742.93   70.99
 -11  -7   1  748.03  116.59
 -11  -7   1  720.13   72.39
 -11  -7   1  627.94   81.19
 -11  -7   1  737.93   66.69
 -11  -7   1  686.23   67.69
   9   7  -1   35.80   13.70
   9   7  -1   66.59   40.00
   9   7  -1   50.09   14.90
   9   7  -1   87.39   19.50
   9   7  -1   49.50   18.60
  -9  -7   1    3.50   13.00
  -9  -7   1   26.60   26.20
  -9  -7   1    8.30   13.80
  -9  -7   1   36.60   25.00
  -9  -7   1   31.90   15.60
  -9  -7   1   45.60   51.59
   7   7  -1  280.67   35.60
   7   7  -1  288.77   32.40
   7   7  -1  444.56   68.49
   7   7  -1  424.26   54.69
   7   7  -1  341.77   33.80
   7   7  -1  314.77   32.70
  -7  -7   1  255.87   36.00
  -7  -7   1  296.57   37.10
  -7  -7   1  332.67   41.20
  -7  -7   1  331.07   62.39
  -7  -7   1  347.77   56.09
  -7  -7   1  270.17   35.50
   5   7  -1 1734.63  143.19
   5   7  -1 1772.92  154.98
   5   7  -1 1634.54  141.19
   5   7  -1 1616.64  145.59
   5   7  -1 1711.33  146.59
  -5  -7   1 1891.31  155.28
  -5  -7   1 1966.80  162.88
  -5  -7   1 2093.19  147.39
  -5  -7   1 1994.00  145.69
  -5  -7   1 1877.71  144.99
  -5  -7   1 2025.80  160.18
   3   7  -1 2459.35  181.08
   3   7  -1 2583.84  206.38
   3   7  -1 2378.96  200.88
   3   7  -1 2519.45  184.38
   3   7  -1 2410.56  186.58
   3   7  -1 2479.95  184.18
  -3  -7   1 2352.26  194.88
  -3  -7   1 2195.28  196.78
  -3  -7   1 2409.86  183.28
  -3  -7   1 2367.56  185.58
  -3  -7   1 2426.96  185.08
  -3  -7   1 2309.87  184.08
  -3  -7   1 2234.88  205.08
   1   7  -1 2486.25  194.58
   1   7  -1 2585.04  210.88
   1   7  -1 2588.04  190.68
   1   7  -1 2599.34  215.38
   1   7  -1 2814.12  219.38
   1   7  -1 2714.23  193.88
   1   7  -1 2438.66  193.98
  -1  -7   1 2575.64  207.58
  -1  -7   1 2556.44  191.78
  -1  -7   1 2282.17  199.38
  -1  -7   1 2510.55  208.98
  -1  -7   1 2365.76  207.88
  -1  -7   1 2508.45  195.98
  -1   7  -1 1809.42  140.09
  -1   7  -1 1777.62  142.09
  -1   7  -1 1928.41  158.68
  -1   7  -1 1859.41  137.29
  -1   7  -1 1908.71  158.88
  -1   7  -1 1678.23  140.99
   1  -7   1 1720.33  156.48
   1  -7   1 1826.82  137.59
   1  -7   1 1915.11  157.48
   1  -7   1 1725.73  155.78
   1  -7   1 1744.73  148.99
   1  -7   1 1803.92  143.39
  -3   7  -1  117.49   16.60
  -3   7  -1  134.79   42.20
  -3   7  -1  190.48   39.70
  -3   7  -1   93.09   26.00
   3  -7   1  195.28   49.20
   3  -7   1  178.48   38.50
   3  -7   1  166.68   17.20
   3  -7   1  151.08   31.40
   3  -7   1  163.78   21.50
  -5   7  -1  239.68   51.19
  -5   7  -1  273.37   29.70
  -5   7  -1  392.56   56.29
  -5   7  -1  313.87   46.30
   5  -7   1  248.98   25.80
   5  -7   1  247.28   32.10
   5  -7   1  287.37   52.79
   5  -7   1  296.87   48.60
   5  -7   1  334.07   55.89
   5  -7   1  222.18   52.19
  -7   7  -1 1214.48  112.39
  -7   7  -1  912.51  105.89
  -7   7  -1  896.21   82.39
  -7   7  -1  931.71   96.19
   7  -7   1  941.71  106.89
   7  -7   1  925.01  104.09
   7  -7   1 1066.89  106.49
   7  -7   1 1036.00   78.69
   7  -7   1 1000.70   83.79
  -9   7  -1 1614.04  146.79
  -9   7  -1 1500.55  119.49
  -9   7  -1 1390.56  136.09
   9  -7   1 1371.26  139.69
   9  -7   1 1584.54  121.49
   9  -7   1 1390.26  148.19
   9  -7   1 1506.15  114.89
   9  -7   1 1487.25  143.99
 -11   7  -1 1168.98   99.29
 -11   7  -1 1192.58  128.39
 -11   7  -1 1115.69  120.79
  11  -7   1 1230.48  101.79
  11  -7   1 1169.48  120.59
  11  -7   1 1259.47   95.09
  11  -7   1 1195.28  127.69
  11  -7   1 1174.58  136.29
 -13   7  -1  401.16   72.49
 -13   7  -1  543.15   87.79
 -13   7  -1  427.36   48.90
 -13   7  -1  400.26   44.00
  13  -7   1  364.66   70.09
  13  -7   1  475.55   41.60
  13  -7   1  413.96   47.10
 -15   7  -1  361.46   76.59
 -15   7  -1  405.56   42.60
 -15   7  -1  401.06   84.19
  15  -7   1  337.97   37.20
  15  -7   1  262.17   42.40
 -17   7  -1   54.89   21.00
 -17   7  -1   82.89   51.09
 -17   7  -1   11.40   49.20
  17  -7   1   26.40   16.00
  17  -7   1   58.79   24.50
 -19   7  -1   31.00   52.79
 -19   7  -1   16.10   31.40
 -19   7  -1   15.60   46.20
 -19   7  -1   41.40   47.80
  19  -7   1   10.60   22.80
  19  -7   1    3.10   14.30
 -21   7  -1  147.09   73.89
 -21   7  -1  -33.40   45.90
 -21   7  -1   62.19   53.59
  21  -7   1   60.29   29.90
  21  -7   1   72.19   21.00
 -23   7  -1   57.69   57.69
 -23   7  -1  173.38   66.59
  23  -7   1   92.09   26.60
  23  -7   1   90.59   33.30
  24   6  -1   71.79   28.00
  24   6  -1   72.19   31.70
 -24  -6   1   89.49   63.39
  22   6  -1  172.38   36.90
  22   6  -1  121.69   33.10
 -22  -6   1  137.09   41.40
 -22  -6   1  233.08   76.79
  20   6  -1  306.87   44.20
  20   6  -1  269.67   43.20
 -20  -6   1  462.75   92.09
 -20  -6   1  321.77   78.29
 -20  -6   1  227.28   52.59
  18   6  -1   62.19   36.50
  18   6  -1   18.50   22.50
  18   6  -1   81.99   23.90
 -18  -6   1   88.89   36.10
 -18  -6   1  114.79   50.59
 -18  -6   1  164.78   57.69
 -18  -6   1   57.69   21.40
  16   6  -1   70.19   21.40
  16   6  -1   62.99   19.90
  16   6  -1   60.39   24.90
 -16  -6   1   15.60   29.40
 -16  -6   1   68.89   41.90
 -16  -6   1   50.79   20.10
 -16  -6   1   47.60   35.20
  14   6  -1  322.97   54.39
  14   6  -1  409.66   42.90
  14   6  -1  409.56   46.50
  14   6  -1  367.46   74.09
  14   6  -1  359.96   51.19
 -14  -6   1  445.66   44.60
 -14  -6   1  557.14   70.09
 -14  -6   1  499.65   51.99
 -14  -6   1  364.06   53.59
  12   6  -1 2682.03  236.48
  12   6  -1 2689.33  207.58
  12   6  -1 2749.52  213.18
  12   6  -1 2763.42  210.48
  12   6  -1 2701.73  207.08
 -12  -6   1 2618.34  208.68
 -12  -6   1 2653.53  216.48
 -12  -6   1 2715.63  227.98
 -12  -6   1 2673.53  210.08
  10   6  -1 2389.36  172.68
  10   6  -1 2260.47  195.78
  10   6  -1 2349.17  175.48
  10   6  -1 2237.78  170.28
  10   6  -1 2281.77  169.78
 -10  -6   1 2007.10  199.78
 -10  -6   1 2064.89  170.88
 -10  -6   1 2103.99  176.68
 -10  -6   1 2177.78  172.28
 -10  -6   1 2064.19  181.78
   8   6  -1 1815.62  135.49
   8   6  -1 1747.63  135.99
   8   6  -1 1718.43  156.38
   8   6  -1 1859.91  139.79
   8   6  -1 1767.72  135.49
  -8  -6   1 1685.63  136.79
  -8  -6   1 1706.53  136.29
  -8  -6   1 1618.84  146.79
  -8  -6   1 1687.33  139.09
  -8  -6   1 1748.82  161.48
  -8  -6   1 1627.24  139.39
   6   6  -1 2280.67  187.88
   6   6  -1 2622.64  190.68
   6   6  -1 2449.95  183.08
   6   6  -1 2327.87  198.08
   6   6  -1 2435.16  179.88
   6   6  -1 2388.26  179.48
  -6  -6   1 2341.77  182.18
  -6  -6   1 2191.78  182.28
  -6  -6   1 2137.09  191.08
  -6  -6   1 2222.88  180.48
  -6  -6   1 2506.15  203.38
  -6  -6   1 2322.67  181.38
   4   6  -1  783.32   65.79
   4   6  -1  842.62   77.89
   4   6  -1  813.32   81.69
   4   6  -1  835.22   65.99
   4   6  -1  763.92   67.89
   4   6  -1  871.01   64.59
  -4  -6   1  770.52   67.39
  -4  -6   1  751.12   79.89
  -4  -6   1  752.12   66.09
  -4  -6   1  765.32   66.39
  -4  -6   1  769.92   66.59
  -4  -6   1  791.02   79.39
   2   6  -1 1168.08  107.19
   2   6  -1 1138.89   93.39
   2   6  -1 1145.79  105.79
   2   6  -1 1025.50  102.79
   2   6  -1 1155.08   90.49
   2   6  -1 1080.69   93.19
   2   6  -1 1125.29   94.99
  -2  -6   1 1302.17  107.69
  -2  -6   1 1262.27   94.69
  -2  -6   1 1284.27   95.49
  -2  -6   1 1110.19  102.79
  -2  -6   1 1259.17   92.39
  -2  -6   1 1266.17  108.89
   0   6  -1  339.17   44.50
   0   6  -1  250.37   34.90
   0  -6   1  159.78   34.50
   0  -6   1  191.08   36.80
   0  -6   1  171.18   25.60
   0  -6   1  262.57   45.20
   0  -6   1  167.08   19.60
   0  -6   1  231.08   34.10
  -2   6  -1 1314.07  105.89
  -2   6  -1 1266.17  114.79
  -2   6  -1 1334.47  124.69
  -2   6  -1 1293.07  122.59
  -2   6  -1 1311.67  108.49
   2  -6   1 1581.24  110.39
   2  -6   1 1655.43  120.59
   2  -6   1 1236.38  121.99
   2  -6   1 1578.24  126.59
   2  -6   1 1599.24  126.09
  -4   6  -1 4335.57  304.07
  -4   6  -1 3780.22  318.97
  -4   6  -1 4096.69  313.57
  -4   6  -1 4366.36  322.27
   4  -6   1 3830.62  319.37
   4  -6   1 4024.40  316.47
   4  -6   1 4087.29  304.47
   4  -6   1 3996.50  318.97
  -6   6  -1 2413.16  203.88
  -6   6  -1 2643.64  192.78
  -6   6  -1 2451.05  210.48
  -6   6  -1 2425.66  212.48
   6  -6   1 2598.34  188.98
   6  -6   1 2517.25  216.28
   6  -6   1 2431.46  208.28
   6  -6   1 2655.73  193.58
   6  -6   1 2610.74  212.38
   6  -6   1 2400.76  213.08
  -8   6  -1 2692.83  216.98
  -8   6  -1 2556.14  220.78
  -8   6  -1 2838.72  227.38
  -8   6  -1 2647.04  200.78
   8  -6   1 2516.45  221.18
   8  -6   1 2692.63  201.78
   8  -6   1 2424.26  221.78
   8  -6   1 2620.84  223.98
   8  -6   1 2465.15  217.68
   8  -6   1 2649.53  196.88
 -10   6  -1  378.06   56.79
 -10   6  -1  407.56   63.99
  10  -6   1  289.57   61.89
  10  -6   1  211.58   46.90
  10  -6   1  273.27   34.70
  10  -6   1  275.37   28.70
  10  -6   1  351.96   66.49
 -12   6  -1   -2.50   11.90
 -12   6  -1    3.50   33.80
 -12   6  -1    2.70   31.80
 -12   6  -1   -2.40   33.60
 -12   6  -1    6.20   11.60
  12  -6   1  -23.40   35.80
  12  -6   1    4.90    9.60
  12  -6   1   17.70   33.00
  12  -6   1    0.40   14.00
 -14   6  -1  557.54   55.69
 -14   6  -1  541.45   83.39
 -14   6  -1  393.36   69.29
 -14   6  -1  630.64   53.79
  14  -6   1  641.44   91.59
  14  -6   1  562.44   56.89
 -16   6  -1  303.77   63.19
 -16   6  -1  316.57   68.29
 -16   6  -1  368.56   44.90
  16  -6   1  421.66   50.79
  16  -6   1  391.16   73.59
 -18   6  -1  396.06   49.70
 -18   6  -1  332.47   77.99
 -18   6  -1  313.77   71.89
  18  -6   1  435.56   53.39
 -20   6  -1  350.76   91.89
 -20   6  -1  227.28   67.49
 -20   6  -1  219.78   37.30
  20  -6   1  257.87   43.70
  20  -6   1  342.47   45.90
 -22   6  -1  136.39   68.99
 -22   6  -1  211.48   66.99
  22  -6   1   75.09   31.60
 -24   6  -1   41.20   50.39
 -24   6  -1   30.30   61.99
 -24   6  -1   18.00   57.29
  24  -6   1   15.80   28.00
  25   5  -1  112.49   35.50
  25   5  -1   55.59   29.10
 -25  -5   1   92.99   61.29
 -25  -5   1   41.30   61.39
  23   5  -1  119.59   37.00
  23   5  -1  192.88   36.50
 -23  -5   1  157.88   60.39
 -23  -5   1  154.28   40.90
  21   5  -1  272.87   44.20
  21   5  -1  364.66   51.09
 -21  -5   1  318.37   54.99
 -21  -5   1  287.77   75.29
  19   5  -1   45.40   23.00
  19   5  -1   38.20   21.30
  19   5  -1   70.19   29.60
 -19  -5   1  102.19   23.60
 -19  -5   1   75.99   34.50
 -19  -5   1   53.89   40.80
 -19  -5   1  148.09   97.59
  17   5  -1  135.79   33.20
  17   5  -1  149.69   27.40
  17   5  -1  128.69   27.30
 -17  -5   1   50.89   36.90
 -17  -5   1  148.09   28.50
 -17  -5   1  133.59   48.00
 -17  -5   1  121.59   38.30
  15   5  -1  309.17   38.90
  15   5  -1  235.98   36.20
  15   5  -1  322.77   43.60
  15   5  -1  356.26   48.70
 -15  -5   1  395.36   56.59
 -15  -5   1  325.37   41.30
 -15  -5   1  453.55   69.89
 -15  -5   1  320.87   40.50
  13   5  -1  236.68   61.19
  13   5  -1  251.57   33.10
  13   5  -1  249.58   34.00
  13   5  -1  253.87   39.20
  13   5  -1  254.77   38.20
 -13  -5   1  320.87   37.20
 -13  -5   1  341.77   39.70
 -13  -5   1  378.16   54.79
 -13  -5   1  338.97   49.99
  11   5  -1  791.32   65.99
  11   5  -1  774.62   65.39
  11   5  -1  772.12   68.39
  11   5  -1  749.73   92.39
  11   5  -1  786.22   70.39
 -11  -5   1  682.23   73.79
 -11  -5   1  792.02   67.49
 -11  -5   1  734.13   76.59
 -11  -5   1  772.02   66.09
   9   5  -1 1812.22  149.88
   9   5  -1 1918.81  155.38
   9   5  -1 2075.39  154.08
   9   5  -1 1905.61  153.88
   9   5  -1 2192.38  204.38
  -9  -5   1 2013.10  151.68
  -9  -5   1 1987.40  155.98
  -9  -5   1 1970.40  160.88
  -9  -5   1 1847.12  178.38
  -9  -5   1 1834.32  152.88
   7   5  -1  638.24   54.59
   7   5  -1  622.24   53.89
   7   5  -1  629.94   71.79
   7   5  -1  679.13   57.19
   7   5  -1  594.54   52.89
  -7  -5   1  624.14   55.19
  -7  -5   1  653.63   57.39
  -7  -5   1  625.84   54.19
  -7  -5   1  598.74   57.49
  -7  -5   1  607.74   78.79
  -7  -5   1  665.63   66.09
   5   5  -1 2214.38  188.58
   5   5  -1 2142.29  180.68
   5   5  -1 2302.87  174.08
   5   5  -1 2244.08  173.98
   5   5  -1 2225.58  176.38
   5   5  -1 2230.88  174.28
  -5  -5   1 2529.05  175.78
  -5  -5   1 2383.86  184.68
  -5  -5   1 2286.97  176.38
  -5  -5   1 2323.27  176.38
  -5  -5   1 2326.47  189.88
  -5  -5   1 2342.67  175.78
   3   5  -1 1569.34  111.29
   3   5  -1 1545.75  123.69
   3   5  -1 1586.34  111.59
   3   5  -1 1531.25  112.89
   3   5  -1 1560.24  109.39
   3   5  -1 1467.35  119.89
  -3  -5   1 1333.17  110.79
  -3  -5   1 1270.57  110.69
  -3  -5   1 1310.87  111.49
  -3  -5   1 1381.56  110.49
  -3  -5   1 1269.77  119.29
  -3  -5   1 1288.87  120.49
   1   5  -1 1717.23  139.79
   1   5  -1 1749.43  129.59
   1   5  -1 1795.12  129.69
   1   5  -1 1792.82  141.09
   1   5  -1 1743.63  126.69
   1   5  -1 1737.93  130.79
  -1  -5   1 1514.25  138.09
  -1  -5   1 1575.14  132.59
  -1  -5   1 1670.83  127.19
  -1  -5   1 1552.14  138.19
  -1  -5   1 1595.64  129.99
  -1   5  -1  509.35   40.10
  -1   5  -1  515.05   57.69
  -1   5  -1  525.85   42.50
  -1   5  -1  547.95   49.20
  -1   5  -1  503.65   54.09
   1  -5   1  461.05   55.99
   1  -5   1  476.15   44.60
   1  -5   1  509.95   40.40
   1  -5   1  478.85   53.19
   1  -5   1  497.45   49.50
  -3   5  -1 1907.41  163.28
  -3   5  -1 2360.66  167.28
   3  -5   1 2041.40  147.79
   3  -5   1 1922.31  150.68
   3  -5   1 1907.01  160.08
   3  -5   1 1862.41  162.68
   3  -5   1 1926.21  163.48
  -5   5  -1 2077.49  186.98
  -5   5  -1 2151.28  192.08
  -5   5  -1 2267.47  177.88
   5  -5   1 2608.34  194.08
   5  -5   1 2582.24  195.68
   5  -5   1 2123.59  194.38
   5  -5   1 2747.93  194.68
  -7   5  -1 2118.89  171.28
  -7   5  -1 2074.59  169.38
  -7   5  -1 2005.70  174.68
  -7   5  -1 2161.18  153.78
   7  -5   1 1976.60  149.88
   7  -5   1 1786.22  171.08
   7  -5   1 1927.21  167.18
   7  -5   1 1831.72  171.78
   7  -5   1 2027.60  153.88
  -9   5  -1  241.48   48.60
  -9   5  -1  191.38   46.30
  -9   5  -1  266.57   29.40
  -9   5  -1  278.87   53.09
   9  -5   1  274.27   56.59
   9  -5   1  152.08   44.10
   9  -5   1  246.18   29.60
   9  -5   1  175.58   38.40
 -11   5  -1  148.19   48.30
 -11   5  -1  237.38   30.80
 -11   5  -1  258.37   30.00
 -11   5  -1  228.78   53.79
 -11   5  -1  229.88   53.89
  11  -5   1  285.97   34.30
  11  -5   1  262.87   58.09
  11  -5   1  404.26   66.69
 -13   5  -1  856.21  115.19
 -13   5  -1  897.81  111.29
 -13   5  -1  891.21   77.19
 -13   5  -1  750.92  100.69
 -13   5  -1  888.91   79.09
  13  -5   1 1062.89  111.69
  13  -5   1  987.80   82.69
  13  -5   1  903.41  112.79
 -15   5  -1  706.53   63.69
 -15   5  -1  564.84   98.09
 -15   5  -1  593.84   95.19
 -15   5  -1  732.13   98.69
 -15   5  -1  727.43   62.89
  15  -5   1  735.33   66.59
  15  -5   1  612.14   94.39
  15  -5   1  926.71  108.49
 -17   5  -1  327.17   43.00
 -17   5  -1  348.17   79.19
 -17   5  -1  483.85   79.79
 -17   5  -1  311.97   78.39
  17  -5   1  338.87   72.59
  17  -5   1  299.67   43.80
 -19   5  -1  211.08   61.59
 -19   5  -1   92.69   57.69
 -19   5  -1  326.17   81.69
 -19   5  -1  183.98   31.90
  19  -5   1  191.88   37.00
  19  -5   1  207.98   36.20
 -21   5  -1  222.98   34.90
 -21   5  -1  117.99   54.89
 -21   5  -1  249.97   66.99
  21  -5   1  131.29   33.70
 -23   5  -1  142.19   56.79
 -23   5  -1  102.99   65.69
  23  -5   1  137.89   35.70
 -25   5  -1    0.40   42.80
  26   4  -1    2.70   25.90
 -26  -4   1   53.49   41.30
 -26  -4   1   32.90   63.59
 -26  -4   1    6.30   60.19
  24   4  -1   25.70   23.40
  24   4  -1    1.60   24.10
 -24  -4   1    4.90   23.50
 -24  -4   1   28.90   59.19
 -24  -4   1   25.90   51.59
 -24  -4   1   35.00   38.80
  22   4  -1   53.99   24.10
  22   4  -1   78.09   51.79
 -22  -4   1   70.79   50.69
 -22  -4   1  175.78   70.09
 -22  -4   1   72.59   32.50
  20   4  -1   76.49   25.50
  20   4  -1   48.10   26.50
  20   4  -1   49.20   22.10
 -20  -4   1  107.89   58.69
 -20  -4   1   43.30   19.40
 -20  -4   1   94.99   54.69
 -20  -4   1   11.80   26.30
  18   4  -1   58.09   26.60
  18   4  -1   48.90   21.70
  18   4  -1   81.09   22.70
 -18  -4   1  194.48   62.39
 -18  -4   1   49.00   29.90
 -18  -4   1  113.79   24.00
 -18  -4   1    6.70   41.20
  16   4  -1  110.99   23.20
  16   4  -1  100.29   23.30
  16   4  -1  136.29   27.10
  16   4  -1  109.69   28.30
 -16  -4   1  144.39   25.20
 -16  -4   1  151.18   42.80
 -16  -4   1  155.38   36.20
  14   4  -1  189.48   28.70
  14   4  -1  180.98   27.70
  14   4  -1  233.88   35.00
  14   4  -1  204.28   64.59
  14   4  -1  267.17   37.50
 -14  -4   1  160.08   28.20
 -14  -4   1  169.68   29.40
 -14  -4   1  246.88   49.10
 -14  -4   1  233.08   40.30
  12   4  -1  357.56   36.50
  12   4  -1  358.96   37.10
  12   4  -1  391.56   42.00
  12   4  -1  403.76   45.20
  12   4  -1  382.06   71.89
 -12  -4   1  352.96   37.70
 -12  -4   1  442.56   53.39
 -12  -4   1  344.97   38.20
 -12  -4   1  265.67   45.00
 -12  -4   1  401.66   60.19
  10   4  -1  524.45   46.90
  10   4  -1  546.45   47.80
  10   4  -1  544.95   51.49
  10   4  -1  504.35   53.19
  10   4  -1  350.46   99.49
 -10  -4   1  515.75   47.20
 -10  -4   1  540.35   55.69
 -10  -4   1  561.54   58.49
 -10  -4   1  580.04   50.09
   8   4  -1  475.35   67.99
   8   4  -1  612.04   52.59
   8   4  -1  528.85   48.80
   8   4  -1  588.24   52.89
   8   4  -1  554.34   49.50
  -8  -4   1  644.84   50.69
  -8  -4   1  605.34   51.39
  -8  -4   1  578.04   58.79
  -8  -4   1  678.23   56.09
  -8  -4   1  636.34   82.09
   6   4  -1  961.50   90.29
   6   4  -1  933.11   76.29
   6   4  -1  984.60   78.59
   6   4  -1 1003.30   76.19
   6   4  -1  903.41   76.99
  -6  -4   1  971.90   78.99
  -6  -4   1  980.90   84.49
  -6  -4   1 1066.39   77.29
  -6  -4   1  925.51   77.09
  -6  -4   1  919.41   79.29
  -6  -4   1  916.51   94.19
   4   4  -1   55.49   10.60
   4   4  -1   51.19   16.60
   4   4  -1   71.79   22.60
   4   4  -1   45.80    9.80
   4   4  -1   43.40   10.00
  -4  -4   1   99.89   23.50
  -4  -4   1   97.59   13.00
  -4  -4   1  100.49   26.80
  -4  -4   1   65.59   11.90
  -4  -4   1   59.99   10.30
  -4  -4   1   64.29   11.70
   2   4  -1 3086.39  219.48
   2   4  -1 3111.79  226.48
  -2  -4   1 2805.82  218.98
  -2  -4   1 2752.52  225.38
  -2  -4   1 2862.11  218.98
   0   4  -1  174.68   26.30
   0   4  -1  167.28   18.00
   0   4  -1  161.18   18.90
   0   4  -1  176.18   16.50
   0   4  -1  168.98   29.00
   0   4  -1  188.88   19.50
   0  -4   1  208.88   17.10
   0  -4   1  208.88   20.80
   0  -4   1  227.98   28.60
   0  -4   1  227.48   34.50
  -2   4  -1 3396.96  258.97
   2  -4   1 3275.87  258.47
  -4   4  -1   76.59   24.10
  -4   4  -1   38.90   20.50
  -4   4  -1   10.40   11.70
  -4   4  -1   32.80    8.50
   4  -4   1   23.20   16.00
   4  -4   1    5.50   15.10
   4  -4   1   11.70    6.50
   4  -4   1   49.60   22.50
  -6   4  -1  838.12   62.19
  -6   4  -1  840.72   78.39
  -6   4  -1  753.52   74.99
  -6   4  -1  767.22   79.59
   6  -4   1  690.13   77.69
   6  -4   1  751.82   61.99
   6  -4   1  678.43   79.59
   6  -4   1  698.83   74.49
  -8   4  -1  750.62   79.99
  -8   4  -1  814.92   62.99
  -8   4  -1  725.93   84.09
   8  -4   1  702.73   85.79
   8  -4   1  738.23   75.39
   8  -4   1  857.11   64.09
   8  -4   1  631.04   80.39
 -10   4  -1  299.87   32.80
 -10   4  -1  404.66   68.99
 -10   4  -1  293.17   57.19
 -10   4  -1  324.27   32.70
 -10   4  -1  243.28   53.49
  10  -4   1  357.26   34.90
  10  -4   1  335.77   56.89
  10  -4   1  327.97   60.39
 -12   4  -1  221.08   26.70
 -12   4  -1  212.28   27.50
 -12   4  -1  191.98   56.39
 -12   4  -1  172.78   45.60
 -12   4  -1  191.58   51.89
  12  -4   1  175.88   48.30
  12  -4   1  211.08   49.70
  12  -4   1  176.48   28.10
 -14   4  -1  197.98   30.20
 -14   4  -1  209.28   29.10
 -14   4  -1  182.78   57.59
 -14   4  -1  232.78   61.59
 -14   4  -1  183.78   49.20
  14  -4   1  343.87   67.99
  14  -4   1  256.37   34.80
  14  -4   1  208.28   52.49
 -16   4  -1  374.46   80.89
 -16   4  -1  411.86   45.00
 -16   4  -1  386.46   85.29
 -16   4  -1  462.35   45.50
  16  -4   1  340.47   47.70
  16  -4   1  579.64   85.79
  16  -4   1  376.46   67.49
 -18   4  -1   26.50   16.70
 -18   4  -1   19.00   40.70
 -18   4  -1    3.80   45.10
 -18   4  -1    7.60   16.70
  18  -4   1  -13.70   32.10
  18  -4   1    1.00   20.60
  18  -4   1   29.70   34.80
  18  -4   1   13.60   17.60
 -20   4  -1  387.36   66.49
 -20   4  -1  697.43  101.49
 -20   4  -1  586.34   85.79
  20  -4   1  357.06   53.69
 -22   4  -1  374.16   78.39
 -22   4  -1  426.16   93.89
 -22   4  -1  242.08   76.19
  22  -4   1  162.58   37.60
  22  -4   1  178.48   33.40
 -24   4  -1  252.47   84.39
 -24   4  -1  376.76   80.19
  25   3  -1   22.90   30.30
 -25  -3   1   84.09   46.30
 -25  -3   1  182.68   77.19
 -25  -3   1   68.09   30.20
 -25  -3   1  108.39   60.39
  23   3  -1  122.09   32.70
  23   3  -1  159.68   37.60
 -23  -3   1  208.68   50.89
 -23  -3   1  129.19   70.19
 -23  -3   1  220.18   42.30
  21   3  -1  220.48   36.10
  21   3  -1  205.78   37.30
 -21  -3   1   98.19   57.99
 -21  -3   1  201.28   68.19
 -21  -3   1  140.69   38.00
 -21  -3   1  126.69   28.80
  19   3  -1  306.97   54.19
  19   3  -1  329.47   44.80
  19   3  -1  367.06   47.50
 -19  -3   1  260.97   61.29
 -19  -3   1  378.16   45.40
 -19  -3   1  338.27   80.89
  17   3  -1  659.63   69.99
  17   3  -1  647.74   60.99
  17   3  -1  640.34   60.49
  17   3  -1  651.23   66.09
 -17  -3   1  695.23  105.09
 -17  -3   1  536.45   92.39
 -17  -3   1  619.94   60.49
  15   3  -1  189.48   35.60
  15   3  -1  227.38   32.50
  15   3  -1  175.28   65.49
  15   3  -1  277.77   41.70
  15   3  -1  228.08   32.10
 -15  -3   1  278.47   33.60
 -15  -3   1  352.26   65.09
 -15  -3   1  236.08   33.10
 -15  -3   1  293.27   61.09
  13   3  -1  194.48   31.30
  13   3  -1  237.28   66.09
  13   3  -1  163.88   25.80
  13   3  -1  160.88   29.40
  13   3  -1  197.08   26.90
 -13  -3   1  385.76   58.19
 -13  -3   1  224.28   29.00
 -13  -3   1  238.98   28.70
  11   3  -1 1979.60  166.98
  11   3  -1 2093.89  172.48
  11   3  -1 2064.59  171.48
  11   3  -1 2063.39  167.38
  11   3  -1 2228.38  198.38
 -11  -3   1 2372.06  169.28
 -11  -3   1 2358.96  187.78
 -11  -3   1 2303.37  168.08
 -11  -3   1 2177.58  178.48
  -9  -3   1 5706.03  425.56
  -9  -3   1 5617.04  427.66
   7   3  -1 2300.77  152.48
   7   3  -1 2273.77  167.18
  -7  -3   1 1763.72  148.19
  -7  -3   1 1713.13  148.59
  -7  -3   1 1763.42  152.58
   5   3  -1  355.16   37.10
   5   3  -1  414.16   36.60
   5   3  -1  371.16   46.50
   5   3  -1  417.96   36.20
   5   3  -1  399.36   37.60
  -5  -3   1  550.44   44.30
  -5  -3   1  535.15   39.90
  -5  -3   1  505.05   37.10
   3   3  -1 1914.11  133.29
   3   3  -1 1873.21  128.49
   3   3  -1 1948.71  128.19
  -3  -3   1 1633.94  132.99
  -3  -3   1 1543.95  128.29
  -3  -3   1 1529.35  128.09
  -3  -3   1 1671.13  127.89
  -3  -3   1 1632.24  128.49
  -3  -3   1 1556.24  134.29
   1  -3   1 2712.13  228.48
   1  -3   1 3097.99  226.68
   1  -3   1 3234.78  230.58
   3  -3   1  326.07   25.10
   3  -3   1  324.37   35.80
   3  -3   1  292.97   26.90
  -5   3  -1 5790.42  427.36
   5  -3   1 5456.55  428.06
  -7   3  -1 5876.41  408.56
  -7   3  -1 5043.30  412.76
  -7   3  -1 5773.22  411.66
   7  -3   1 5442.36  409.96
   7  -3   1 5272.47  403.16
   7  -3   1 4727.73  409.36
  -9   3  -1 1441.66  115.09
  -9   3  -1 1223.58  121.49
  -9   3  -1 1284.57   98.19
   9  -3   1 1161.18   98.29
   9  -3   1 1154.78  115.59
  11  -3   1  712.83   81.89
  11  -3   1  621.14   58.69
 -13   3  -1  539.85   84.69
 -13   3  -1  488.15   46.10
 -13   3  -1  488.55   45.10
  13  -3   1  405.26   69.89
 -15   3  -1  262.27   52.19
 -15   3  -1  203.98   61.79
 -15   3  -1  241.78   32.00
 -15   3  -1  254.77   32.90
  15  -3   1  146.89   46.50
  15  -3   1  202.58   54.19
  15  -3   1  198.98   32.60
 -17   3  -1 1273.87  103.19
  17  -3   1 1176.78  104.39
  17  -3   1 1258.17  141.79
  17  -3   1 1136.79  105.79
 -19   3  -1 1076.39   96.69
 -19   3  -1 1162.38  128.19
 -19   3  -1 1350.16  148.69
  19  -3   1 1156.28  100.99
  19  -3   1 1018.80  100.49
 -21   3  -1  200.78   72.89
 -21   3  -1  183.48   34.00
 -21   3  -1  416.46   78.29
  21  -3   1  227.48   42.50
 -23   3  -1  176.38   65.79
 -23   3  -1  138.29   71.19
  23  -3   1  102.49   34.90
 -25   3  -1  141.29   60.89
 -25   3  -1  178.98   82.29
  25  -3   1   98.79   36.50
  26   2  -1   14.70   30.50
 -26  -2   1  -73.89   30.90
 -26  -2   1   98.19   71.59
 -26  -2   1  151.98   88.09
  24   2  -1   72.39   33.10
 -24  -2   1  256.77   85.29
 -24  -2   1  109.99   46.60
 -24  -2   1   49.40   59.19
  22   2  -1   94.29   27.40
  22   2  -1   77.29   29.20
 -22  -2   1  194.48   69.39
 -22  -2   1   83.79   40.10
  20   2  -1  693.43   75.49
  20   2  -1  651.83   64.19
  20   2  -1  443.56   67.49
  20   2  -1  620.34   72.09
 -20  -2   1  635.14   79.59
 -20  -2   1  622.24   62.29
 -20  -2   1  539.35  100.19
  18   2  -1  207.68   32.70
  18   2  -1  255.77   44.00
  18   2  -1  177.08   36.10
  18   2  -1  190.68   34.10
 -18  -2   1  235.58   33.10
 -18  -2   1  241.78   73.39
  16   2  -1 1531.55  130.29
  16   2  -1 1589.04  140.29
  16   2  -1 1618.54  131.69
  16   2  -1 1738.33  137.79
  16   2  -1 1470.55  173.18
 -16  -2   1 1778.02  131.49
 -16  -2   1 1739.73  131.49
 -16  -2   1 1421.66  154.98
  14   2  -1  788.42  110.79
  14   2  -1  739.43   64.09
  14   2  -1  784.32   71.09
  14   2  -1  716.03   71.49
  14   2  -1  755.02   64.09
 -14  -2   1  647.94   62.29
 -14  -2   1  612.64   62.69
 -14  -2   1  783.02   96.59
 -14  -2   1  830.02   94.29
  12   2  -1 2989.60  233.48
  12   2  -1 2866.41  227.88
  12   2  -1 3111.89  235.18
  12   2  -1 2845.62  257.87
 -12  -2   1 3053.59  228.68
 -12  -2   1 3233.18  246.08
 -12  -2   1 2944.21  227.88
 -12  -2   1 3060.19  249.48
   8   2  -1 1403.76  127.39
   8   2  -1 1473.65  105.79
   8   2  -1 1443.36  110.09
   8   2  -1 1563.94  110.89
   8   2  -1 1417.86  105.99
  -8  -2   1 1294.27  106.09
  -8  -2   1 1310.27  105.49
  -8  -2   1 1309.57  112.29
  -8  -2   1 1171.88  116.49
   6   2  -1 1487.65  113.59
   6   2  -1 1509.95  113.99
  -2   2  -1 2465.95  191.08
  -2   2  -1 2618.84  190.08
   2  -2   1 2589.94  190.88
   2  -2   1 2167.08  190.38
   2  -2   1 2673.13  190.68
  -6   2  -1 6681.43  507.05
  -8   2  -1 3244.28  295.57
  -8   2  -1 3989.30  280.17
  -8   2  -1 4324.97  300.17
   8  -2   1 3998.60  293.47
   8  -2   1 3397.86  279.97
 -10   2  -1 4407.86  334.57
 -10   2  -1 3971.90  311.47
 -10   2  -1 3845.52  332.77
 -10   2  -1 4183.48  311.07
 -10   2  -1 4268.97  324.07
  10  -2   1 3997.40  329.87
  10  -2   1 4568.34  327.27
  10  -2   1 4195.18  312.77
 -12   2  -1 2287.67  172.38
 -12   2  -1 2273.57  171.48
  12  -2   1 2017.00  172.38
  12  -2   1 2428.66  198.68
  12  -2   1 2096.29  187.18
 -14   2  -1  681.63   92.39
 -14   2  -1  922.81  105.09
 -14   2  -1  643.74   63.99
 -14   2  -1  857.91   88.59
 -14   2  -1  665.13   68.89
  14  -2   1  795.52   73.99
  14  -2   1  703.23   83.39
 -16   2  -1  116.99   23.90
 -16   2  -1  303.77   62.99
  16  -2   1  112.09   36.50
  16  -2   1  148.59   28.50
  16  -2   1   50.59   53.59
  16  -2   1  134.69   27.10
 -18   2  -1  346.97   60.09
 -18   2  -1  453.25   79.19
  18  -2   1  211.28   39.20
  18  -2   1  273.77   42.10
  18  -2   1  255.47   50.99
 -20   2  -1  208.78   66.09
  20  -2   1  169.78   36.70
 -22   2  -1  208.08   83.09
 -22   2  -1  151.68   52.39
 -22   2  -1  103.59   26.70
  22  -2   1  150.08   35.10
 -24   2  -1    2.80   55.99
 -24   2  -1  115.99   77.69
 -24   2  -1   89.49   58.19
  24  -2   1   93.19   31.70
  25   1  -1   39.60   28.50
 -25  -1   1   67.39   44.80
 -25  -1   1   26.70   57.49
 -25  -1   1    2.00   58.79
  23   1  -1    4.00   39.90
 -23  -1   1   88.99   42.00
 -23  -1   1   75.79   69.99
 -23  -1   1   20.40   51.19
  21   1  -1  -28.50   21.80
  21   1  -1   16.40   21.90
 -21  -1   1    6.30   17.10
 -21  -1   1   31.50   48.10
 -21  -1   1  -41.00   30.30
 -21  -1   1  -20.40   43.10
  19   1  -1  277.37   40.70
  19   1  -1  323.47   44.40
  19   1  -1  297.27   50.59
 -19  -1   1  258.97   66.29
 -19  -1   1  344.97   42.70
 -19  -1   1  414.66   58.79
  17   1  -1 1505.55  121.19
  17   1  -1 1513.65  133.49
  17   1  -1 1546.85  122.69
  17   1  -1 1411.56  127.49
 -17  -1   1 1521.25  120.89
 -17  -1   1 1475.95  120.89
 -17  -1   1 1295.47  151.28
  15   1  -1  877.21   81.39
  15   1  -1  817.32   77.49
  15   1  -1  935.71   71.79
  15   1  -1  907.81   72.29
  15   1  -1  864.81  124.19
 -15  -1   1  736.43   69.79
 -15  -1   1  560.34   93.19
 -15  -1   1  699.53   99.09
  13   1  -1 1359.16  109.39
  13   1  -1 1307.57  114.29
  13   1  -1 1423.16  124.89
  13   1  -1 1383.76  108.79
  13   1  -1 1342.97  148.49
 -13  -1   1 1352.76  130.19
 -13  -1   1 1417.46  108.79
 -13  -1   1 1437.26  111.89
 -13  -1   1 1218.28  130.89
  11   1  -1 2270.47  193.18
  11   1  -1 2359.36  168.68
  11   1  -1 2181.68  159.68
  11   1  -1 2275.67  160.38
 -11  -1   1 1806.52  172.68
 -11  -1   1 1871.51  158.88
 -11  -1   1 1841.52  158.38
   9   1  -1  137.19   40.40
   9   1  -1  129.59   16.40
   9   1  -1   97.29   14.60
   9   1  -1   95.59   17.70
  -9  -1   1  109.29   15.10
  -9  -1   1  154.18   30.60
  -9  -1   1   91.59   14.50
  -9  -1   1   91.49   26.80
   7   1  -1  384.56   34.70
   7   1  -1  456.55   56.09
   7   1  -1  493.35   40.70
   7   1  -1  445.16   35.10
  -7  -1   1  342.17   33.90
  -7  -1   1  444.76   47.00
  -7  -1   1  340.77   34.40
  -7  -1   1  514.95   45.50
   1   1  -1  219.98   18.30
   1  -1   1    0.20    0.40
  -3   1  -1 1357.36  105.39
   3  -1   1 1406.06  111.79
   3  -1   1 1454.95  105.79
  -5   1  -1 2230.78  166.88
  -5   1  -1 2218.18  166.48
 -11   1  -1 3793.02  260.87
 -11   1  -1 3202.18  272.27
 -11   1  -1 3000.30  248.28
 -11   1  -1 3071.19  248.08
  11  -1   1 3514.35  250.37
 -13   1  -1 1907.01  182.18
 -13   1  -1 1953.00  154.98
 -13   1  -1 2147.89  186.88
 -13   1  -1 2034.30  169.28
 -13   1  -1 1892.01  155.18
  13  -1   1 1949.51  156.68
  13  -1   1 2176.68  170.78
  13  -1   1 1928.51  163.48
 -15   1  -1  345.97   37.90
 -15   1  -1  451.75   62.09
 -15   1  -1  335.57   37.50
  15  -1   1  286.77   40.30
  15  -1   1  312.27   42.90
  15  -1   1  439.66   58.29
 -17   1  -1   81.29   21.40
 -17   1  -1   71.79   45.60
 -17   1  -1   84.69   36.90
  17  -1   1   89.19   24.40
  17  -1   1  114.09   25.30
  17  -1   1  112.89   35.20
  17  -1   1   84.59   81.89
 -19   1  -1  193.48   67.29
 -19   1  -1  195.38   32.10
 -19   1  -1  441.16  109.99
 -19   1  -1  172.98   52.49
  19  -1   1  231.78   36.90
  19  -1   1  205.38   35.90
  19  -1   1   70.69   74.49
  19  -1   1  201.68   43.30
 -21   1  -1  131.99   53.09
 -21   1  -1   91.49   59.79
 -21   1  -1   75.29   23.00
 -21   1  -1  168.28   72.39
  21  -1   1   71.99   24.40
  21  -1   1   93.39   30.40
 -23   1  -1  158.78   56.99
 -23   1  -1   99.69   72.49
 -23   1  -1  115.69   71.59
  23  -1   1   44.50   31.40
 -25   1  -1   93.29   53.79
 -25   1  -1   95.39  104.69
 -25   1  -1   39.10   70.69
  25  -1   1   38.60   29.60
  26   0  -1  -18.40   25.10
 -26   0   1   46.40   66.29
 -26   0   1  -29.50   66.99
 -26   0   1    3.40   37.90
  24   0  -1  -20.00   23.30
 -24   0   1  -13.40   48.80
 -24   0   1  -17.90   51.39
 -24   0   1   14.40   37.30
  22   0  -1    6.20   24.60
 -22   0   1  -19.60   33.70
 -22   0   1    0.80   48.80
  20   0  -1   11.10   26.20
  20   0  -1    3.30   18.90
 -20   0   1   20.90   52.59
 -20   0   1  -12.60   17.70
 -20   0   1   10.90   32.50
 -20   0   1   25.60   51.09
  18   0  -1  -22.50   13.30
  18   0  -1   18.60   23.60
  18   0  -1    5.60   17.00
 -18   0   1   -2.10   12.70
 -18   0   1   -2.50   36.60
 -18   0   1  -17.30   34.60
 -18   0   1  -14.00   27.70
 -18   0   1   -1.20   18.50
  16   0  -1  -18.80   14.20
  16   0  -1   -2.00   12.70
  16   0  -1   -8.40   14.40
  16   0  -1   -3.60   19.80
  16   0  -1   55.79   59.19
 -16   0   1   -3.00   23.80
 -16   0   1   -6.50   10.10
 -16   0   1   12.70   31.30
 -16   0   1   -9.90   30.90
 -16   0   1   -5.80   10.60
  14   0  -1    4.80   12.20
  14   0  -1   12.30   20.30
  14   0  -1   -1.80   10.20
  14   0  -1   -9.70   39.80
 -14   0   1   -5.50    9.60
 -14   0   1   30.50   19.90
 -14   0   1  -10.90   24.80
 -14   0   1   24.20   33.50
 -14   0   1    8.70   10.10
  12   0  -1   14.90   26.80
  12   0  -1   26.50   18.10
  12   0  -1    0.90    8.40
  12   0  -1    1.20   10.50
 -12   0   1    5.30   21.70
 -12   0   1  -10.20   26.70
 -12   0   1    4.80    8.80
 -12   0   1    8.10   10.00
  10   0  -1    5.40   17.70
  10   0  -1    2.70   15.10
  10   0  -1   -8.50    6.90
  10   0  -1   -0.80    8.70
 -10   0   1   -8.30   16.90
 -10   0   1   -0.80    7.10
 -10   0   1    5.20   19.60
 -10   0   1    5.00    7.40
   8   0  -1    3.60    5.60
   8   0  -1   10.70    7.20
   8   0  -1   -6.10   11.10
   8   0  -1    3.60   11.80
  -8   0   1    0.90   18.20
  -8   0   1   -3.00    5.30
  -8   0   1    2.60   14.50
  -8   0   1    7.50    5.40
   6   0  -1    8.50    4.70
   6   0  -1    2.90    4.40
  -6   0   1    4.50   11.30
  -6   0   1    0.20    4.10
   4   0  -1    2.80    3.10
   4   0  -1   -1.70    7.40
   4   0  -1   -1.70    2.70
  -4   0   1    0.70    7.20
  -4   0   1   -0.90    2.50
  -4   0   1    6.20    2.90
   2   0  -1    1.60    3.20
   2   0  -1   -1.50    0.60
   2   0  -1    0.50    0.50
  -2   0   1   -1.90    5.50
  -2   0   1    0.20    3.80
  -2   0   1   -0.60    1.10
  -2   0  -1  517.95   36.70
  -2   0  -1  450.95   36.50
   2   0   1  457.35   43.70
  -4   0  -1 1590.64  130.09
   4   0   1 1747.53  127.09
   4   0   1 1584.04  133.79
  -6   0  -1  713.23   62.79
   6   0   1  524.95   48.80
   6   0   1  617.94   68.39
   8   0   1  156.78   42.70
 -10   0  -1   22.00    8.50
 -10   0  -1   11.60    8.40
  10   0   1    6.50    9.20
 -12   0  -1   11.90    9.20
 -12   0  -1   -1.40   24.60
 -12   0  -1   -6.00    8.80
  12   0   1   20.50   12.60
  12   0   1   29.60   12.80
 -14   0  -1   -2.00   10.50
 -14   0  -1    8.90   28.70
 -14   0  -1    3.30   26.00
 -14   0  -1    9.20   22.40
  14   0   1   -4.80   53.99
  14   0   1   -6.80   13.30
  14   0   1   -3.50   17.20
  14   0   1    4.40   12.60
 -16   0  -1    5.00   12.50
 -16   0  -1   -4.20   25.40
 -16   0  -1   -0.40   11.70
 -16   0  -1    5.10   33.50
 -16   0  -1   -6.20   31.60
  16   0   1   -9.50   19.00
  16   0   1    7.00   15.90
  16   0   1  -28.20   54.59
  16   0   1   10.60   15.20
 -18   0  -1   26.60   35.90
 -18   0  -1    5.50   15.30
 -18   0  -1    6.20   32.90
 -18   0  -1   -4.10    2.50
 -18   0  -1   56.69   43.20
  18   0   1  -17.10   16.00
  18   0   1  -20.40   13.60
  18   0   1    2.30   20.10
 -20   0  -1   35.80   51.79
 -20   0  -1    8.60   17.80
 -20   0  -1  -14.40   44.10
 -20   0  -1   11.20   38.40
  20   0   1  -22.20   21.10
  20   0   1    7.80    5.90
 -22   0  -1  -11.20   47.10
 -22   0  -1  -28.10   50.09
 -22   0  -1   39.90   44.90
 -22   0  -1  -14.60   20.80
  22   0   1   12.90   24.90
 -24   0  -1    0.00   56.39
 -24   0  -1   -1.10   48.30
 -24   0  -1  -37.80   52.59
  24   0   1    7.30   29.00
 -26   0  -1    1.90   41.40
  25  -1  -1   35.90   31.20
 -25   1   1   86.19   66.69
 -25   1   1  -12.00   49.70
 -25   1   1   58.59   43.00
  23  -1  -1   22.70   28.70
 -23   1   1  -16.40   32.90
 -23   1   1    9.10   51.99
 -23   1   1   29.90   55.49
  21  -1  -1   15.30   10.80
  21  -1  -1   16.60   33.80
  21  -1  -1   -7.40   22.40
 -21   1   1   19.70   51.29
 -21   1   1  -13.80   13.90
 -21   1   1   15.50   35.10
 -21   1   1   26.80   48.10
  19  -1  -1  280.37   43.30
  19  -1  -1  295.77   46.80
  19  -1  -1  321.87   61.29
 -19   1   1  352.06   61.59
 -19   1   1  293.17   79.29
 -19   1   1  349.57   42.20
  17  -1  -1 1457.55  139.09
  17  -1  -1 1575.54  124.39
 -17   1   1 1522.15  121.49
 -17   1   1 1528.15  121.59
 -17   1   1 1406.06  135.19
 -17   1   1 1402.76  158.38
  15  -1  -1  850.71   82.79
 -15   1   1  578.84   74.59
 -15   1   1  743.33   95.79
 -15   1   1  680.13   61.39
 -15   1   1  674.13   61.29
  13  -1  -1 1591.94  129.99
  13  -1  -1 1705.43  143.49
  13  -1  -1 1424.36  116.79
 -13   1   1 1427.16  142.49
 -13   1   1 1263.57  139.99
 -13   1   1 1526.65  117.29
 -13   1   1 1338.47  126.09
 -13   1   1 1528.35  116.49
  11  -1  -1 2209.58  162.08
 -11   1   1 2240.38  184.08
 -11   1   1 2069.19  168.28
 -11   1   1 2038.80  159.88
 -11   1   1 1940.01  160.08
  -3  -1  -1 1037.40   82.59
  -3  -1  -1 1066.69   89.69
  -3  -1  -1 1014.90   81.29
  -3  -1  -1 1033.60   80.29
  -3  -1  -1 1044.20   80.39
   3   1   1 1191.08   89.19
  -5  -1  -1 1030.20   78.59
  -5  -1  -1 1004.70   73.09
   5   1   1  877.81   86.69
   5   1   1  934.21   74.09
   5   1   1  912.51   75.99
   5   1   1  896.51   72.69
   5   1   1  961.80   72.99
  -9  -1  -1 7809.72  589.64
 -11  -1  -1 2337.67  190.98
 -11  -1  -1 2300.47  206.58
 -11  -1  -1 2268.77  190.88
  11   1   1 2672.13  225.08
  11   1   1 2559.04  192.08
  11   1   1 2489.85  191.58
  11   1   1 2778.52  207.38
  11   1   1 2763.92  195.58
 -13  -1  -1 1930.51  148.79
 -13  -1  -1 2000.90  172.38
 -13  -1  -1 2028.70  177.98
 -13  -1  -1 1875.91  148.49
  13   1   1 1858.81  151.78
  13   1   1 1762.92  147.99
  13   1   1 1860.41  149.39
  13   1   1 1867.11  157.48
  13   1   1 1956.80  188.28
 -15  -1  -1  365.76   38.90
 -15  -1  -1  302.97   37.10
 -15  -1  -1  314.67   69.09
  15   1   1  362.46   50.59
  15   1   1  314.47   38.60
  15   1   1  302.57   40.30
  15   1   1  192.78   73.19
  15   1   1  261.47   35.80
 -17  -1  -1  130.99   55.69
 -17  -1  -1   88.49   53.99
 -17  -1  -1   67.29   21.20
  17   1   1   60.09   28.00
  17   1   1   72.19   23.90
  17   1   1   69.29   22.50
 -19  -1  -1  241.78   80.79
 -19  -1  -1  122.79   57.79
 -19  -1  -1  182.58   30.90
 -19  -1  -1  126.09   44.30
  19   1   1  154.38   37.30
  19   1   1  138.99   30.70
 -21  -1  -1   32.70   49.60
 -21  -1  -1  252.77   78.09
 -21  -1  -1  119.99   49.70
 -21  -1  -1  115.39   27.00
  21   1   1   79.89   30.40
 -23  -1  -1  113.89   66.39
 -23  -1  -1   89.09   75.39
 -23  -1  -1  114.19   50.79
  23   1   1  103.09   33.10
 -25  -1  -1   81.49   69.89
 -25  -1  -1   53.69   56.69
 -25  -1  -1  126.79  146.29
  25   1   1   67.19   34.10
  26  -2  -1   14.80   27.00
 -26   2   1    1.60   38.00
 -26   2   1  -20.10   55.79
  24  -2  -1  116.79   34.50
 -24   2   1  113.19   52.79
 -24   2   1   69.39   64.49
 -24   2   1  246.98   81.19
  22  -2  -1   99.09   33.30
 -22   2   1  110.49   29.70
 -22   2   1    0.50   50.49
 -22   2   1  274.67   83.19
 -22   2   1  110.09   46.70
  20  -2  -1  574.14   69.49
  20  -2  -1  805.22   98.19
 -20   2   1  625.44  119.19
 -20   2   1  705.53   70.59
 -20   2   1  664.23   71.19
 -20   2   1  765.92   96.59
  18  -2  -1  205.88   46.60
  18  -2  -1  202.28   35.10
 -18   2   1  256.67   33.60
 -18   2   1  202.28   49.10
 -18   2   1  218.08   33.20
 -18   2   1  211.68   55.19
  16  -2  -1 1671.33  155.18
  16  -2  -1 2012.40  174.28
 -16   2   1 1961.40  153.68
 -16   2   1 2380.86  196.78
 -16   2   1 2327.97  172.08
 -16   2   1 1774.82  153.48
  14  -2  -1 1308.37  123.79
  14  -2  -1 1150.68  104.89
 -14   2   1 1354.96  138.09
 -14   2   1 1295.67  135.09
 -14   2   1 1381.56  118.89
  12  -2  -1 3928.01  313.27
  12  -2  -1 4281.47  308.67
  12  -2  -1 3909.41  292.17
 -12   2   1 3574.64  290.17
 -12   2   1 3715.03  290.47
   8  -2  -1 2298.97  166.48
   8  -2  -1 2383.66  183.68
  -8   2   1 1974.10  164.08
  -8   2   1 2215.58  183.18
  -8   2   1 2083.89  165.28
   6  -2  -1 2028.80  167.98
   6  -2  -1 2138.59  156.58
  -6   2   1 2075.39  168.38
  -6   2   1 1941.61  154.78
  -6   2   1 2187.98  156.38
  -8  -2  -1 3293.97  235.58
  -8  -2  -1 3290.87  243.48
  -8  -2  -1 3314.77  235.58
   8   2   1 3078.69  235.28
   8   2   1 2957.50  253.47
   8   2   1 3019.80  234.88
   8   2   1 3051.79  236.88
   8   2   1 3042.80  239.38
 -10  -2  -1 3520.85  298.77
 -10  -2  -1 3631.54  281.57
 -10  -2  -1 3436.06  282.07
  10   2   1 4128.19  311.07
  10   2   1 3982.90  284.67
  10   2   1 3738.83  281.77
  10   2   1 3633.74  281.57
  10   2   1 3981.60  288.27
 -12  -2  -1 1594.14  149.59
 -12  -2  -1 1916.01  160.08
 -12  -2  -1 1762.42  133.99
 -12  -2  -1 1672.53  133.69
  12   2   1 1780.42  137.19
  12   2   1 1540.45  133.29
  12   2   1 1673.83  133.99
  12   2   1 1746.43  141.69
  12   2   1 1634.14  165.18
 -14  -2  -1  450.65   44.60
 -14  -2  -1  471.25   74.29
 -14  -2  -1  421.86   44.60
 -14  -2  -1  371.36   66.29
  14   2   1  514.95   49.20
  14   2   1  346.77   79.09
  14   2   1  468.75   45.40
  14   2   1  433.56   44.60
  14   2   1  465.85   53.39
 -16  -2  -1   12.00   13.60
 -16  -2  -1   66.69   43.30
 -16  -2  -1   26.70   39.50
  16   2   1    4.80   20.30
  16   2   1   14.30   19.10
  16   2   1    4.60   13.80
  16   2   1  -22.50   48.40
  16   2   1    0.10   14.00
 -18  -2  -1   18.80   17.70
 -18  -2  -1   17.70   39.60
 -18  -2  -1   40.40   43.50
  18   2   1   18.40   19.10
  18   2   1   56.79   20.80
  18   2   1   -6.20   12.20
  18   2   1   50.99   22.40
 -20  -2  -1   69.49   73.39
 -20  -2  -1   49.40   21.30
 -20  -2  -1  166.78   67.59
  20   2   1   21.00   22.50
 -22  -2  -1   17.00   49.99
 -22  -2  -1  201.98   76.69
 -22  -2  -1   84.29   46.10
  22   2   1   80.19   29.80
 -24  -2  -1   49.50   67.09
 -24  -2  -1    9.30   54.59
 -24  -2  -1   39.10   45.30
  24   2   1   26.50   27.90
  25  -3  -1   40.70   28.40
 -25   3   1   49.30   64.39
 -25   3   1  221.98   78.39
 -25   3   1   62.79   43.50
  23  -3  -1  155.88   37.00
 -23   3   1  120.39   65.89
 -23   3   1  202.48   57.59
  21  -3  -1  252.37   43.60
 -21   3   1  276.27   92.59
 -21   3   1  211.28   55.29
 -21   3   1  403.26   89.19
  19  -3  -1  531.95   76.89
  19  -3  -1  405.86   52.29
 -19   3   1  435.26   88.89
 -19   3   1  414.26   69.59
 -19   3   1  370.46   46.80
 -19   3   1  391.76   88.09
  17  -3  -1  930.61  108.99
  17  -3  -1  751.92   71.29
  17  -3  -1  915.11   98.59
 -17   3   1  755.62  108.59
 -17   3   1  773.32  101.79
 -17   3   1  961.40   94.79
 -17   3   1  622.64   66.59
 -17   3   1  639.14   66.09
  15  -3  -1  439.26   72.19
  15  -3  -1  325.97   60.49
  15  -3  -1  331.87   42.70
 -15   3   1  476.95   84.09
 -15   3   1  327.57   37.80
 -15   3   1  540.15   65.99
 -15   3   1  322.67   38.20
  13  -3  -1 1483.25  159.68
 -13   3   1 1692.53  170.08
 -13   3   1 2174.68  160.38
 -13   3   1 2051.99  172.78
  11  -3  -1 3935.41  295.67
 -11   3   1 3474.25  270.37
 -11   3   1 3383.16  268.87
   9  -3  -1 5810.92  511.45
   9  -3  -1 7322.57  502.65
   9  -3  -1 7289.67  513.05
  -9   3   1 6161.78  510.25
  -9   3   1 6924.61  505.55
   7  -3  -1 1814.82  162.58
  -7   3   1 2071.99  157.58
  -7   3   1 1953.00  160.48
  -7   3   1 1904.71  147.89
  -7   3   1 2016.30  146.89
   5  -3  -1  437.96   48.30
   5  -3  -1  356.36   47.50
   5  -3  -1  459.45   37.90
  -5   3   1  539.45   38.00
   3  -3  -1 1924.91  138.29
   3  -3  -1 1803.12  140.89
   3  -3  -1 1564.14  139.19
   3  -3  -1 1924.61  139.19
   3  -3  -1 1877.21  131.99
  -3   3   1 1626.54  131.39
  -3   3   1 1629.44  130.59
  -1  -3  -1 2733.93  223.38
   1   3   1 3146.79  223.78
  -3  -3  -1  686.33   55.19
  -3  -3  -1  618.94   58.69
  -3  -3  -1  687.03   54.19
  -3  -3  -1  665.33   63.49
  -3  -3  -1  698.63   53.39
  -3  -3  -1  673.53   54.19
  -9  -3  -1 1170.18   92.09
  -9  -3  -1 1133.09  100.29
  -9  -3  -1 1161.28   91.69
   9   3   1 1167.68   91.39
   9   3   1 1204.08   92.19
   9   3   1 1077.99   92.79
   9   3   1 1111.09  115.29
   9   3   1 1165.78   96.59
 -11  -3  -1  732.63   79.29
 -11  -3  -1  673.03   53.69
 -11  -3  -1  568.14   52.79
 -11  -3  -1  568.34   66.49
  11   3   1  549.25   52.09
  11   3   1  542.45   52.19
  11   3   1  566.14   58.59
  11   3   1  611.04   85.79
  11   3   1  535.65   54.19
 -13  -3  -1  387.56   67.69
 -13  -3  -1  407.96   65.29
 -13  -3  -1  353.56   38.80
 -13  -3  -1  333.67   38.80
  13   3   1  357.76   45.90
  13   3   1  302.37   37.20
  13   3   1  252.47   66.89
  13   3   1  339.77   41.50
  13   3   1  274.27   35.40
 -15  -3  -1  251.87   31.70
 -15  -3  -1  315.67   66.99
 -15  -3  -1  301.57   35.30
  15   3   1  202.58   37.10
  15   3   1  162.88   30.90
  15   3   1  135.59   27.70
  15   3   1  180.88   28.90
  15   3   1  157.28   61.39
 -17  -3  -1  942.01   82.79
 -17  -3  -1 1176.88  136.59
  17   3   1  849.41   86.89
  17   3   1  910.01   83.39
  17   3   1  963.60   93.79
  17   3   1  829.32   80.29
 -19  -3  -1  727.83  114.99
 -19  -3  -1  949.60   85.39
  19   3   1 1108.39   88.79
  19   3   1  915.81   86.09
  19   3   1 1024.00   97.39
  19   3   1  815.92   85.29
 -21  -3  -1  146.79   32.60
 -21  -3  -1   96.99   56.19
  21   3   1  175.18   35.40
  21   3   1  178.68   36.70
 -23  -3  -1  307.47   91.99
 -23  -3  -1   85.89   67.99
 -23  -3  -1   90.19   49.50
  23   3   1  128.39   36.40
 -25  -3  -1  119.59   76.39
 -25  -3  -1   55.19   46.70
 -25  -3  -1  176.58   87.99
  25   3   1   49.20   33.30
  26  -4  -1   54.69   28.60
 -26   4   1   14.30   60.49
 -26   4   1  123.79   72.79
 -26   4   1  -18.50   38.30
  24  -4  -1   47.00   28.00
 -24   4   1  110.89   49.10
 -24   4   1  229.58   81.39
 -24   4   1   94.89   64.29
  22  -4  -1  167.38   37.50
  22  -4  -1  189.68   41.80
 -22   4   1  349.47   93.89
 -22   4   1  315.77   62.79
 -20   4   1  312.07   78.39
 -20   4   1  497.45   76.49
 -20   4   1  399.06   81.39
  18  -4  -1  106.39   28.00
  18  -4  -1   14.40   36.90
 -18   4   1  166.58   54.29
 -18   4   1  143.29   56.09
 -18   4   1   79.29   22.80
 -18   4   1  147.19   46.80
  16  -4  -1  725.93   99.09
 -16   4   1  734.43   64.49
 -16   4   1  703.83   66.19
 -14   4   1  503.15   47.20
 -14   4   1  523.55   83.89
  12  -4  -1  344.87   39.10
  12  -4  -1  465.55   70.99
  12  -4  -1  392.96   65.89
 -12   4   1  377.26   36.80
 -12   4   1  402.86   38.80
 -12   4   1  382.86   70.69
 -12   4   1  397.76   59.19
 -12   4   1  379.46   65.19
  10  -4  -1  525.75   50.69
  10  -4  -1  550.74   61.39
  10  -4  -1  535.55   81.39
  10  -4  -1  521.55   74.49
 -10   4   1  633.84   74.79
 -10   4   1  627.74   66.59
 -10   4   1  530.15   49.30
 -10   4   1  577.94   47.90
   8  -4  -1  534.35   51.99
   8  -4  -1  571.14   71.59
  -8   4   1  606.44   52.09
  -8   4   1  811.42   72.89
  -8   4   1  690.23   74.49
   6  -4  -1  961.10   83.09
   6  -4  -1  888.81   84.99
   6  -4  -1  928.21   69.59
   6  -4  -1  742.23   84.59
   6  -4  -1  826.42   70.79
  -6   4   1  981.30   82.79
  -6   4   1  938.91   70.89
  -6   4   1  912.81   87.09
   4  -4  -1   47.50   18.10
   4  -4  -1   91.39   23.40
   4  -4  -1   47.50    9.60
   4  -4  -1   45.00   13.80
   4  -4  -1  101.79   24.00
   4  -4  -1   50.69    8.50
  -4   4   1   59.09   14.10
  -4   4   1   78.99   10.80
  -4   4   1   56.49   19.00
   2  -4  -1 2653.03  221.78
   2  -4  -1 2915.11  218.98
   2  -4  -1 2873.91  221.58
  -2   4   1 2936.81  218.28
  -2   4   1 2934.71  221.88
   0  -4  -1  186.78   18.80
   0  -4  -1  174.68   20.30
   0  -4  -1  193.48   29.40
   0  -4  -1  184.08   21.00
   0  -4  -1  188.38   29.20
   0   4   1  253.57   21.70
   0   4   1  207.48   19.40
   0   4   1  228.18   22.30
   0   4   1  218.78   29.50
   0   4   1  236.18   32.50
   0   4   1  203.18   19.00
  -4  -4  -1   33.80   21.20
  -4  -4  -1   37.20   10.00
  -4  -4  -1   47.30   18.70
  -4  -4  -1   43.80   10.70
  -4  -4  -1   16.90    7.50
  -4  -4  -1   20.00    7.30
   4   4   1    8.30    6.10
   4   4   1   10.00    6.30
   4   4   1   10.10    6.80
   4   4   1    5.80   18.80
   4   4   1    9.60    6.50
  -6  -4  -1  802.92   63.39
  -6  -4  -1  812.12   85.99
  -6  -4  -1  863.61   66.79
  -6  -4  -1  768.32   66.79
  -6  -4  -1  778.42   72.49
  -6  -4  -1  811.52   63.79
   6   4   1  797.72   63.59
   6   4   1  682.03   77.89
   6   4   1  703.93   61.99
   6   4   1  813.12   63.19
   6   4   1  712.63   65.29
  -8  -4  -1  778.02   66.39
  -8  -4  -1  815.22   75.69
  -8  -4  -1  743.83   71.09
  -8  -4  -1  836.02   66.79
  -8  -4  -1  737.33   71.09
  -8  -4  -1  879.21  101.09
   8   4   1  867.01   67.79
   8   4   1  707.83   67.89
   8   4   1  813.42   69.69
   8   4   1  799.82   87.39
   8   4   1  811.72   65.69
 -10  -4  -1  355.36   35.20
 -10  -4  -1  275.27   62.49
 -10  -4  -1  292.87   34.20
 -10  -4  -1  387.26   52.39
  10   4   1  352.56   62.49
  10   4   1  343.07   36.50
  10   4   1  410.76   35.50
  10   4   1  331.57   34.10
 -12  -4  -1  152.48   44.10
 -12  -4  -1  150.38   24.70
 -12  -4  -1  267.77   43.00
 -12  -4  -1  190.58   31.80
  12   4   1  195.28   31.60
  12   4   1  147.49   24.60
  12   4   1  174.48   25.90
  12   4   1  240.98   32.40
  12   4   1  230.78   57.49
 -14  -4  -1  240.78   34.20
 -14  -4  -1  260.47   58.89
 -14  -4  -1  181.78   30.00
 -14  -4  -1  308.67   58.19
  14   4   1  217.08   31.40
  14   4   1  210.78   62.39
  14   4   1  267.67   32.80
  14   4   1  209.28   33.00
  14   4   1  284.27   40.70
 -16  -4  -1  390.66   45.30
 -16  -4  -1  237.78   59.69
 -16  -4  -1  473.15   81.09
  16   4   1  315.37   49.00
  16   4   1  333.67   41.70
  16   4   1  338.67   44.70
  16   4   1  324.47   42.80
 -18  -4  -1   23.60   54.19
 -18  -4  -1    1.90   16.40
 -18  -4  -1   29.10   45.30
  18   4   1   17.60   21.20
  18   4   1    1.00    7.40
  18   4   1   21.70   21.50
  18   4   1   -4.70   18.50
 -20  -4  -1  283.27   74.79
 -20  -4  -1  269.77   51.99
 -20  -4  -1  223.28   38.00
  20   4   1  185.58   35.20
  20   4   1  297.97   45.00
 -22  -4  -1  166.48   74.69
 -22  -4  -1  171.48   74.09
  22   4   1   96.19   39.40
  22   4   1  114.39   32.00
 -24  -4  -1  -14.10   59.79
 -24  -4  -1   -0.50   56.59
  24   4   1    8.20   25.70
  25  -5  -1   40.90   28.20
 -25   5   1  116.09   49.00
 -25   5   1   36.60   57.19
  23  -5  -1  243.28   67.09
 -23   5   1  246.88   63.39
 -23   5   1  406.76   98.89
 -23   5   1  143.09   71.09
  21  -5  -1  305.37   50.29
 -21   5   1  519.25   78.89
 -21   5   1  375.46   47.10
 -21   5   1  350.56   82.09
  19  -5  -1   54.09   24.50
  19  -5  -1  121.09   42.10
 -19   5   1  147.39   61.69
 -19   5   1  123.69   45.40
 -19   5   1  124.59   56.59
 -19   5   1   93.09   24.80
 -19   5   1   57.89   17.00
  17  -5  -1  178.58   51.69
  17  -5  -1  145.19   30.70
 -17   5   1  134.29   27.00
 -17   5   1  135.39   47.50
 -17   5   1  118.59   23.10
 -17   5   1  151.78   56.09
 -17   5   1  149.09   60.09
  15  -5  -1  472.15   78.99
  15  -5  -1  313.97   46.30
 -15   5   1  584.94   87.09
 -15   5   1  447.66   46.20
 -15   5   1  316.97   65.69
 -15   5   1  429.96   42.90
  13  -5  -1  382.46   70.89
  13  -5  -1  265.67   38.20
 -13   5   1  296.07   53.29
 -13   5   1  364.06   35.20
 -13   5   1  252.07   56.49
 -13   5   1  441.06   73.09
 -13   5   1  281.87   36.60
  11  -5  -1  769.42   77.39
  11  -5  -1  706.33   90.99
  11  -5  -1  592.24   84.39
  11  -5  -1  768.52   64.29
 -11   5   1  749.73   60.69
 -11   5   1  649.43   87.49
 -11   5   1  671.73   80.99
 -11   5   1  757.02   62.19
   9  -5  -1 1832.12  141.09
   9  -5  -1 1852.11  143.99
   9  -5  -1 1904.61  166.28
   9  -5  -1 1543.95  174.58
   9  -5  -1 1858.21  155.68
  -9   5   1 1891.71  159.98
  -9   5   1 1937.81  143.69
  -9   5   1 1979.70  159.48
   7  -5  -1  512.05   66.29
   7  -5  -1  628.24   51.69
   7  -5  -1  629.24   67.79
   7  -5  -1  617.64   49.00
  -7   5   1  585.34   62.79
  -7   5   1  556.44   50.19
   5  -5  -1 2238.48  186.28
   5  -5  -1 2150.18  172.58
   5  -5  -1 2265.47  186.48
   5  -5  -1 2241.08  189.68
   5  -5  -1 2251.07  175.08
  -5   5   1 2377.46  183.78
  -5   5   1 2533.65  188.38
  -5   5   1 2439.86  174.98
   3  -5  -1 1426.86  122.09
   3  -5  -1 1506.35  121.89
   3  -5  -1 1489.75  123.79
   3  -5  -1 1568.54  117.99
   3  -5  -1 1509.85  109.79
   3  -5  -1 1536.65  107.59
  -3   5   1 1297.17  119.59
  -3   5   1 1345.07  114.79
  -3   5   1 1281.87  108.49
  -3   5   1 1220.68  118.49
  -3   5   1 1386.36  107.29
   1  -5  -1 1656.13  136.79
   1  -5  -1 1737.03  122.79
   1  -5  -1 1641.14  134.49
   1  -5  -1 1773.82  126.99
   1  -5  -1 1609.14  129.59
  -1   5   1 1531.95  135.69
  -1   5   1 1613.44  122.49
  -1   5   1 1622.14  134.19
  -1   5   1 1501.65  123.19
  -1   5   1 1571.84  123.89
  -1   5   1 1528.35  124.99
  -1  -5  -1  540.75   45.10
  -1  -5  -1  509.95   56.59
  -1  -5  -1  536.85   45.90
  -1  -5  -1  487.65   42.70
  -1  -5  -1  510.05   43.30
  -1  -5  -1  538.55   56.19
   1   5   1  523.55   44.60
   1   5   1  503.65   54.39
   1   5   1  490.75   55.69
   1   5   1  524.65   42.60
   1   5   1  520.95   43.30
   1   5   1  505.95   46.00
  -3  -5  -1 2517.05  166.78
  -3  -5  -1 2358.56  176.38
  -3  -5  -1 2487.65  181.68
  -3  -5  -1 2534.95  167.78
   3   5   1 2106.49  165.78
   3   5   1 1985.10  172.08
   3   5   1 1991.90  164.18
   3   5   1 2130.89  168.08
   3   5   1 1894.31  176.98
   3   5   1 1903.81  163.98
  -5  -5  -1 2273.07  193.58
  -5  -5  -1 2294.67  192.18
  -5  -5  -1 2256.97  194.28
  -5  -5  -1 2339.67  193.08
  -5  -5  -1 2298.07  200.98
  -5  -5  -1 2392.46  208.18
   5   5   1 2897.51  211.98
   5   5   1 2896.31  193.48
   5   5   1 2721.43  196.08
   5   5   1 2788.52  192.28
   5   5   1 2744.33  192.58
  -7  -5  -1 2083.29  166.18
  -7  -5  -1 2206.18  162.78
  -7  -5  -1 2197.98  186.28
  -7  -5  -1 2274.67  163.68
  -7  -5  -1 2058.09  171.98
  -7  -5  -1 2049.29  165.18
   7   5   1 2001.10  161.68
   7   5   1 2150.68  165.88
   7   5   1 2100.09  161.58
   7   5   1 2153.08  181.78
   7   5   1 1930.21  160.68
  -9  -5  -1  213.18   26.90
  -9  -5  -1  212.98   32.00
  -9  -5  -1  192.28   25.50
  -9  -5  -1  269.17   66.59
  -9  -5  -1  149.88   25.80
  -9  -5  -1  212.38   37.30
   9   5   1  206.38   25.00
   9   5   1  173.98   24.60
   9   5   1  171.08   28.00
   9   5   1  186.68   25.50
   9   5   1  216.08   49.40
 -11  -5  -1  251.07   46.10
 -11  -5  -1  255.47   34.30
 -11  -5  -1  241.88   39.10
 -11  -5  -1  145.49   60.59
  11   5   1  322.17   32.60
  11   5   1  273.77   32.30
  11   5   1  352.86   41.90
  11   5   1  324.47   63.19
  11   5   1  255.97   34.00
 -13  -5  -1  799.62   92.99
 -13  -5  -1  829.32   78.89
 -13  -5  -1  831.32   91.39
 -13  -5  -1  822.22   78.99
  13   5   1 1026.50   86.99
  13   5   1  987.70   81.89
  13   5   1  986.00   79.09
  13   5   1  932.01   79.29
  13   5   1 1000.40  113.39
 -15  -5  -1  685.93   67.39
 -15  -5  -1  624.94   94.69
 -15  -5  -1  718.03   83.89
 -15  -5  -1  657.23   67.09
 -15  -5  -1  616.24   89.29
  15   5   1  775.22  107.09
  15   5   1  854.61   69.79
  15   5   1  686.63   74.29
  15   5   1  747.93   69.49
  15   5   1  818.12   67.79
 -17  -5  -1  292.07   43.90
 -17  -5  -1  341.27   69.09
 -17  -5  -1  406.56   80.49
 -17  -5  -1  282.47   53.99
 -17  -5  -1  330.97   44.90
  17   5   1  322.07   42.80
  17   5   1  439.76   57.49
  17   5   1  409.16   46.80
 -19  -5  -1  199.68   43.80
 -19  -5  -1  314.77   79.39
 -19  -5  -1  131.89   53.69
 -19  -5  -1  156.88   32.00
  19   5   1  148.19   33.20
  19   5   1  190.68   35.10
 -21  -5  -1  194.68   68.19
  21   5   1  152.68   33.80
  21   5   1  228.28   40.00
 -23  -5  -1   84.39   52.99
  23   5   1  119.29   35.40
  23   5   1   93.59   32.60
  24  -6  -1   83.79   34.70
 -24   6   1  123.19   58.19
 -24   6   1  105.49   67.19
  22  -6  -1  152.88   38.60
 -22   6   1  149.29   64.69
 -22   6   1  219.38   60.39
  20  -6  -1  248.38   43.20
 -20   6   1  272.27   65.39
 -20   6   1  306.17   72.09
 -20   6   1  271.57   39.80
  18  -6  -1   44.20   34.40
  18  -6  -1  101.29   29.40
 -18   6   1  113.49   45.90
 -18   6   1  196.38   76.99
 -18   6   1   66.59   22.50
 -18   6   1  114.69   53.49
  16  -6  -1   55.89   42.20
  16  -6  -1   45.60   21.30
 -16   6   1   53.69   39.90
 -16   6   1   51.99   36.30
 -16   6   1   33.50   14.80
 -16   6   1   38.20   43.30
 -16   6   1   31.90   18.50
  14  -6  -1  290.77   65.89
  14  -6  -1  450.15   82.69
  14  -6  -1  416.56   48.50
 -14   6   1  423.26   44.40
 -14   6   1  575.84   87.09
 -14   6   1  345.37   62.69
 -14   6   1  393.86   41.00
 -14   6   1  285.37   58.19
  12  -6  -1 2761.12  204.98
  12  -6  -1 2750.02  237.68
  12  -6  -1 2563.74  208.38
  12  -6  -1 2446.46  235.28
  12  -6  -1 2501.35  220.48
 -12   6   1 2556.94  225.58
 -12   6   1 2736.63  205.08
 -12   6   1 2631.24  207.28
 -12   6   1 2737.93  229.78
 -12   6   1 3040.00  241.78
  10  -6  -1 2290.57  170.78
  10  -6  -1 2279.97  166.98
  10  -6  -1 2016.40  193.68
  10  -6  -1 2097.39  194.78
  10  -6  -1 2571.04  194.68
 -10   6   1 2151.98  186.68
 -10   6   1 2033.00  185.78
 -10   6   1 2137.39  195.18
 -10   6   1 2140.69  169.38
   8  -6  -1 1759.42  132.39
   8  -6  -1 1854.41  165.88
   8  -6  -1 1767.32  128.99
   8  -6  -1 1711.63  148.49
   8  -6  -1 1768.02  153.88
   8  -6  -1 1491.05  152.58
  -8   6   1 1736.33  131.19
  -8   6   1 1470.75  149.79
  -8   6   1 1619.14  144.59
   6  -6  -1 2369.76  186.78
   6  -6  -1 2302.17  185.78
   6  -6  -1 2271.77  171.08
   6  -6  -1 2267.27  189.58
   6  -6  -1 1887.11  185.48
   6  -6  -1 2321.77  167.98
  -6   6   1 2144.89  184.88
  -6   6   1 2247.08  181.38
  -6   6   1 2245.48  170.18
   4  -6  -1  777.82   62.99
   4  -6  -1  753.52   80.99
   4  -6  -1  705.33   80.29
   4  -6  -1  808.92   76.79
   4  -6  -1  819.22   65.99
  -4   6   1  802.82   73.99
  -4   6   1  787.32   81.99
  -4   6   1  874.61   65.69
  -4   6   1  783.72   62.99
   2  -6  -1 1093.39   89.39
   2  -6  -1 1204.08  106.79
   2  -6  -1 1078.79   98.79
   2  -6  -1 1061.69  105.69
   2  -6  -1 1039.70  104.19
   2  -6  -1 1067.09   94.29
  -2   6   1 1137.29  105.89
  -2   6   1 1255.57   91.79
  -2   6   1 1049.40  101.99
  -2   6   1 1291.87   90.19
  -2   6   1 1316.47  108.99
  -2   6   1 1220.78   91.89
  -2   6   1 1304.17   94.59
   0   6   1  156.58   21.70
   0   6   1  150.88   32.40
   0   6   1  189.88   37.70
   0   6   1  188.48   19.10
   0   6   1  198.38   37.20
   0   6   1  141.29   19.50
   0   6   1  169.28   21.00
  -2  -6  -1 1383.96  129.49
  -2  -6  -1 1305.37  112.39
  -2  -6  -1 1304.67  112.59
  -2  -6  -1 1246.58  124.19
  -2  -6  -1 1281.47  114.79
  -2  -6  -1 1280.87  113.89
   2   6   1 1571.34  130.49
   2   6   1 1567.14  117.09
   2   6   1 1695.03  115.29
   2   6   1 1614.04  113.19
   2   6   1 1620.24  126.09
   2   6   1 1582.44  112.29
  -4  -6  -1 3893.51  325.67
  -4  -6  -1 4216.58  325.77
  -4  -6  -1 4171.48  314.07
  -4  -6  -1 4365.16  315.57
  -4  -6  -1 4458.25  316.97
  -4  -6  -1 4207.18  314.47
   4   6   1 4006.70  329.67
   4   6   1 4191.58  313.87
   4   6   1 4169.08  312.67
   4   6   1 4178.18  312.67
   4   6   1 4325.17  317.37
   4   6   1 4037.40  321.67
  -6  -6  -1 2672.33  200.98
  -6  -6  -1 2641.84  203.78
  -6  -6  -1 2654.13  201.78
  -6  -6  -1 2654.63  202.98
  -6  -6  -1 2692.93  212.98
  -6  -6  -1 2571.24  220.78
   6   6   1 2436.46  199.88
   6   6   1 2504.75  203.38
   6   6   1 2700.43  200.48
   6   6   1 2745.33  202.28
  -8  -6  -1 2744.23  206.48
  -8  -6  -1 2597.14  209.98
  -8  -6  -1 2640.34  209.78
  -8  -6  -1 2590.84  206.68
  -8  -6  -1 2761.52  233.58
   8   6   1 2811.62  230.68
   8   6   1 2574.94  204.18
   8   6   1 2643.64  205.18
   8   6   1 2779.62  205.18
 -10  -6  -1  394.86   40.00
 -10  -6  -1  406.16   57.29
 -10  -6  -1  403.76   47.70
 -10  -6  -1  480.05   41.80
 -10  -6  -1  440.86   50.19
  10   6   1  333.27   42.80
  10   6   1  322.07   36.80
  10   6   1  294.87   62.09
  10   6   1  334.37   39.00
  10   6   1  318.27   40.70
 -12  -6  -1  -33.90   22.80
 -12  -6  -1  -15.20   52.69
 -12  -6  -1   -3.30   13.20
 -12  -6  -1  -13.80   12.30
 -12  -6  -1    2.20   16.20
  12   6   1   22.10   15.90
  12   6   1    6.70   14.40
  12   6   1   14.00   15.20
  12   6   1   42.90   39.20
  12   6   1   22.40   14.60
 -14  -6  -1  681.03   67.39
 -14  -6  -1  783.22   93.29
 -14  -6  -1  641.34   85.69
 -14  -6  -1  640.04   67.49
  14   6   1  671.33   65.29
  14   6   1  681.33   65.99
  14   6   1  815.92   76.29
  14   6   1  942.41  119.09
  14   6   1  687.03   67.49
 -16  -6  -1  528.45   87.49
 -16  -6  -1  431.96   50.79
 -16  -6  -1  407.56   51.19
 -16  -6  -1  339.27   65.79
 -16  -6  -1  361.16   61.19
  16   6   1  452.65   48.00
  16   6   1  294.07   66.09
  16   6   1  449.06   48.20
 -18  -6  -1  402.06   77.29
 -18  -6  -1  416.36   53.69
 -18  -6  -1  596.54  102.79
 -18  -6  -1  381.36   63.29
  18   6   1  384.76   51.49
  18   6   1  423.56   53.59
  18   6   1  446.56   70.39
 -20  -6  -1  401.46   90.09
 -20  -6  -1  533.75   97.19
  20   6   1  310.87   48.20
  20   6   1  322.17   51.49
 -22  -6  -1  138.49   60.99
  22   6   1  121.89   36.90
  22   6   1   94.19   28.20
 -24  -6  -1   46.50   52.59
 -24  -6  -1   51.49   62.69
  24   6   1   12.60   25.00
  24   6   1  -19.90   27.50
  23  -7  -1   98.09   34.60
  23  -7  -1   90.29   24.80
 -23   7   1   60.09   54.89
  21  -7  -1   35.80   19.60
  21  -7  -1   60.59   29.90
 -21   7   1    0.80   42.50
 -21   7   1  172.38   71.49
 -21   7   1   47.50   45.40
  19  -7  -1   45.60   25.50
  19  -7  -1   49.80   19.10
 -19   7   1   14.00   39.90
 -19   7   1   77.79   58.09
 -19   7   1   35.20   20.00
 -19   7   1   32.70   49.00
  17  -7  -1  148.29   33.40
  17  -7  -1   71.29   39.60
  17  -7  -1  360.26  115.19
  17  -7  -1  157.68   26.90
 -17   7   1  131.99   45.00
 -17   7   1  224.78   33.00
 -17   7   1  142.99   51.89
  15  -7  -1  258.67   58.49
  15  -7  -1  411.46   49.80
  15  -7  -1  425.66   41.70
 -15   7   1  384.06   45.50
 -15   7   1  374.06   72.29
 -15   7   1  406.96   41.60
 -15   7   1  348.57   67.19
  13  -7  -1  212.38   33.70
  13  -7  -1  195.88   61.59
  13  -7  -1  231.78   51.69
  13  -7  -1  236.88   30.20
 -13   7   1  286.97   35.30
 -13   7   1  265.87   60.89
 -13   7   1  221.58   49.90
 -13   7   1  252.47   30.20
  11  -7  -1  821.22   70.89
  11  -7  -1  779.72   99.19
  11  -7  -1  810.12  109.79
  11  -7  -1  789.92   66.09
 -11   7   1  695.23   86.89
 -11   7   1  783.52   69.89
 -11   7   1  779.92   98.99
   9  -7  -1   22.20   29.10
   9  -7  -1   50.19   12.20
   9  -7  -1   46.10   39.90
   9  -7  -1   39.60   29.60
   9  -7  -1   64.49   17.30
   9  -7  -1   59.89   40.90
  -9   7   1   20.80   30.10
  -9   7   1    4.10   23.30
  -9   7   1   15.00   27.90
  -9   7   1   -1.50   12.40
   7  -7  -1  254.67   28.80
   7  -7  -1  358.96   59.89
   7  -7  -1  290.67   60.39
   7  -7  -1  277.47   54.79
   7  -7  -1  330.97   33.70
   7  -7  -1  398.86   62.59
  -7   7   1  337.57   56.39
  -7   7   1  303.17   31.90
  -7   7   1  234.58   48.90
   5  -7  -1 1638.84  139.59
   5  -7  -1 1641.04  136.39
   5  -7  -1 1648.34  158.18
   5  -7  -1 1623.54  152.18
   5  -7  -1 1561.14  154.88
  -5   7   1 2044.20  152.38
  -5   7   1 1880.91  136.99
  -5   7   1 1976.00  159.58
  -5   7   1 1958.80  159.18
  -5   7   1 1988.20  140.19
   3  -7  -1 2451.95  185.28
   3  -7  -1 2328.67  197.38
   3  -7  -1 2370.06  202.88
   3  -7  -1 2476.35  206.78
   3  -7  -1 2604.94  206.48
   3  -7  -1 2503.85  191.88
  -3   7   1 2404.56  203.28
  -3   7   1 2434.46  201.88
  -3   7   1 2448.85  185.28
  -3   7   1 2513.95  206.48
  -3   7   1 2439.46  187.68
  -3   7   1 2425.86  190.48
   1  -7  -1 2408.96  196.88
   1  -7  -1 2453.45  192.38
   1  -7  -1 2721.63  205.38
   1  -7  -1 2395.16  203.48
   1  -7  -1 2621.54  187.58
   1  -7  -1 2480.15  207.88
  -1   7   1 2410.86  203.68
  -1   7   1 2389.36  189.08
  -1   7   1 2419.56  188.68
  -1   7   1 2332.37  205.88
  -1   7   1 2617.84  203.98
  -1   7   1 2463.95  186.98
  -1   7   1 2376.26  190.78
  -1  -7  -1 1804.62  159.58
  -1  -7  -1 1768.42  153.58
  -1  -7  -1 1824.92  156.78
  -1  -7  -1 1783.72  148.89
  -1  -7  -1 1850.51  140.39
  -1  -7  -1 1791.22  143.29
  -1  -7  -1 1880.51  144.89
   1   7   1 1748.43  158.58
   1   7   1 1919.61  155.38
   1   7   1 1781.52  142.59
   1   7   1 1911.31  139.89
   1   7   1 1849.52  155.28
   1   7   1 1767.42  144.79
   1   7   1 1813.92  140.89
  -3  -7  -1  115.29   36.90
  -3  -7  -1  129.99   36.90
  -3  -7  -1   68.79   15.20
  -3  -7  -1   84.89   21.20
  -3  -7  -1  142.49   29.60
  -3  -7  -1   92.89   19.30
  -3  -7  -1   95.49   17.30
   3   7   1  171.18   19.70
   3   7   1  153.98   34.30
   3   7   1  159.48   21.40
   3   7   1  215.78   50.99
  -5  -7  -1  256.27   31.30
  -5  -7  -1  308.87   58.49
  -5  -7  -1  318.27   58.29
  -5  -7  -1  270.77   33.40
  -5  -7  -1  298.17   34.50
  -5  -7  -1  234.88   31.40
   5   7   1  221.68   31.70
   5   7   1  266.97   31.50
   5   7   1  374.46   60.69
   5   7   1  259.77   28.60
   5   7   1  227.68   28.40
  -7  -7  -1  872.91   83.19
  -7  -7  -1  968.80   85.49
  -7  -7  -1  864.11   96.59
  -7  -7  -1  865.11   81.99
  -7  -7  -1  948.11   86.09
  -7  -7  -1 1027.30  111.69
   7   7   1 1032.50   86.29
   7   7   1 1079.59   81.29
   7   7   1 1019.00   81.59
   7   7   1 1065.09   86.69
   7   7   1 1017.40  106.29
  -9  -7  -1 1500.05  123.99
  -9  -7  -1 1671.83  160.38
  -9  -7  -1 1575.64  128.99
  -9  -7  -1 1529.75  138.99
  -9  -7  -1 1592.14  124.19
  -9  -7  -1 1483.15  127.99
   9   7   1 1504.35  121.49
   9   7   1 1521.75  127.39
   9   7   1 1580.04  152.68
   9   7   1 1413.56  121.29
   9   7   1 1451.75  120.79
 -11  -7  -1 1383.26  156.78
 -11  -7  -1 1276.77  108.89
 -11  -7  -1 1281.37  109.19
 -11  -7  -1 1281.47  124.59
 -11  -7  -1 1122.29  114.09
  11   7   1 1359.76  106.99
  11   7   1 1378.26  108.29
  11   7   1 1359.06  143.69
  11   7   1 1385.16  107.89
  11   7   1 1226.78  112.49
 -13  -7  -1  491.35   50.79
 -13  -7  -1  591.64   78.19
 -13  -7  -1  416.66   51.69
 -13  -7  -1  366.96   53.49
  13   7   1  502.05   48.70
  13   7   1  420.26   46.40
  13   7   1  465.25   55.49
 -15  -7  -1  277.77   41.90
 -15  -7  -1  303.07   60.09
 -15  -7  -1  327.87   44.10
 -15  -7  -1  305.57   58.39
  15   7   1  319.97   53.29
  15   7   1  318.07   42.10
  15   7   1  338.77   41.50
 -17  -7  -1   54.39   32.00
 -17  -7  -1  120.69   27.50
 -17  -7  -1   70.99   44.30
  17   7   1   60.99   23.60
  17   7   1   34.60   21.40
  17   7   1   75.99   30.10
 -19  -7  -1   59.69   50.49
 -19  -7  -1   15.90   43.80
  19   7   1   27.00   21.40
  19   7   1   26.20   24.20
 -21  -7  -1   41.70   49.10
 -21  -7  -1  161.28   69.89
  21   7   1   25.40   24.30
  21   7   1   64.89   31.70
 -23  -7  -1   17.80   60.69
  23   7   1  171.68   38.80
  23   7   1   43.30   31.80
  24  -8  -1    4.20   17.80
  24  -8  -1   24.00   29.30
 -24   8   1   11.50   45.50
 -24   8   1  -50.89   29.60
 -24   8   1   45.80   62.29
  22  -8  -1   16.20   24.80
 -22   8   1   69.79   49.50
 -22   8   1  -25.30   48.10
 -22   8   1   56.89   59.59
  20  -8  -1   24.70   24.10
  20  -8  -1   27.10   18.90
 -20   8   1   -4.30   28.00
 -20   8   1   65.79   49.60
 -20   8   1    5.50   49.40
  18  -8  -1  139.89   27.90
  18  -8  -1  162.38   36.80
 -18   8   1  170.18   57.39
 -18   8   1  337.87   84.79
 -18   8   1  190.38   33.30
 -18   8   1  237.88   72.19
  16  -8  -1  149.39   56.29
  16  -8  -1   83.59   26.80
  16  -8  -1  133.29   23.90
 -16   8   1   92.69   24.50
 -16   8   1   84.69   39.40
 -16   8   1  142.49   54.69
  14  -8  -1  364.46   97.49
  14  -8  -1  390.56   80.69
  14  -8  -1  367.76   64.99
  14  -8  -1  360.46   39.90
  14  -8  -1  428.56   50.79
 -14   8   1  261.77   55.69
 -14   8   1  490.45   80.29
 -14   8   1  387.26   40.90
 -14   8   1  395.66   46.30
  12  -8  -1  436.96   80.59
  12  -8  -1  408.76   80.79
  12  -8  -1  466.55   45.40
  12  -8  -1  562.44   82.39
  12  -8  -1  580.34   91.79
  12  -8  -1  462.15   50.69
 -12   8   1  554.94   86.49
 -12   8   1  433.26   48.10
 -12   8   1  499.75   78.49
 -12   8   1  547.75   85.89
  10  -8  -1   78.29   15.30
  10  -8  -1   60.89   35.70
  10  -8  -1   79.19   20.70
  10  -8  -1   96.39   41.00
  10  -8  -1   15.90   37.80
  10  -8  -1   20.00   39.50
 -10   8   1   37.80   34.30
 -10   8   1   49.40   31.50
 -10   8   1   42.80   40.60
 -10   8   1   70.09   18.50
   8  -8  -1  131.89   48.50
   8  -8  -1  278.07   28.90
   8  -8  -1  292.87   33.90
   8  -8  -1  255.57   56.89
   8  -8  -1  325.97   58.49
   8  -8  -1  301.27   63.39
  -8   8   1  201.18   43.90
  -8   8   1  175.28   49.60
  -8   8   1  199.58   28.50
  -8   8   1  173.68   49.80
   6  -8  -1 2933.21  253.57
   6  -8  -1 2850.61  253.77
   6  -8  -1 2935.51  248.88
   6  -8  -1 2937.11  251.47
   6  -8  -1 3162.98  232.68
   6  -8  -1 3130.99  227.98
  -6   8   1 2889.31  242.38
  -6   8   1 3184.28  253.57
  -6   8   1 2914.61  250.47
  -6   8   1 3181.58  231.68
   4  -8  -1 2965.40  238.38
   4  -8  -1 3066.39  248.48
   4  -8  -1 3012.60  222.28
   4  -8  -1 3100.79  230.68
   4  -8  -1 3005.70  245.28
  -4   8   1 2852.61  228.28
  -4   8   1 2925.11  222.18
  -4   8   1 2859.81  224.88
  -4   8   1 2707.83  242.08
   2  -8  -1 1258.67  126.29
   2  -8  -1 1398.16  105.09
   2  -8  -1 1288.97  118.29
   2  -8  -1 1243.98  110.39
   2  -8  -1 1264.17  126.69
  -2   8   1 1302.07  109.59
  -2   8   1 1422.56  107.59
  -2   8   1 1530.55  129.69
  -2   8   1 1367.36  107.59
  -2   8   1 1308.67  126.79
  -2   8   1 1373.86  104.79
   0  -8  -1  466.85   65.49
   0  -8  -1  355.66   48.90
   0  -8  -1  385.06   41.30
   0  -8  -1  465.35   57.19
   0  -8  -1  360.86   57.99
   0   8   1  334.57   54.89
   0   8   1  361.76   39.30
   0   8   1  334.17   34.60
   0   8   1  332.67   36.60
   0   8   1  374.36   37.30
   0   8   1  469.75   63.59
  -2  -8  -1 1616.44  152.08
  -2  -8  -1 1744.53  137.59
  -2  -8  -1 1657.43  137.99
  -2  -8  -1 1709.93  157.48
  -2  -8  -1 1698.53  134.59
  -2  -8  -1 1578.94  147.69
   2   8   1 1751.42  140.09
   2   8   1 1752.32  136.59
   2   8   1 1811.22  136.19
   2   8   1 1895.51  152.58
   2   8   1 1719.03  156.38
   2   8   1 1742.63  135.29
  -4  -8  -1 1113.49  108.69
  -4  -8  -1 1082.49  111.09
  -4  -8  -1 1077.29   91.09
  -4  -8  -1 1132.69   88.89
  -4  -8  -1 1070.99   88.19
  -4  -8  -1 1110.29   90.09
   4   8   1  994.60  108.79
   4   8   1 1011.10   85.99
   4   8   1 1012.40   92.09
   4   8   1 1045.80   85.39
   4   8   1 1012.80   91.39
   4   8   1 1018.90  102.39
  -6  -8  -1  298.87   36.10
  -6  -8  -1  253.37   36.60
  -6  -8  -1  278.07   36.50
  -6  -8  -1  296.17   40.60
  -6  -8  -1  295.17   55.79
  -6  -8  -1  393.56   71.29
   6   8   1  226.98   31.60
   6   8   1  259.67   57.39
   6   8   1  295.07   40.90
   6   8   1  231.78   30.50
   6   8   1  209.38   29.90
  -8  -8  -1   79.49   24.10
  -8  -8  -1   52.89   17.80
  -8  -8  -1   90.79   50.99
  -8  -8  -1   49.50   18.50
  -8  -8  -1   53.99   20.20
  -8  -8  -1   73.19   35.20
  -8  -8  -1   41.30   28.00
   8   8   1  117.09   45.10
   8   8   1   66.99   16.80
   8   8   1   88.79   19.20
   8   8   1   86.39   21.30
   8   8   1  116.89   21.80
 -10  -8  -1   29.10   22.20
 -10  -8  -1   -0.50   14.30
 -10  -8  -1   12.00   19.80
 -10  -8  -1    0.00   52.99
 -10  -8  -1  -14.10   12.30
 -10  -8  -1   -0.90   28.00
  10   8   1   31.30   14.60
  10   8   1   26.90   17.70
  10   8   1   45.80   18.00
  10   8   1    7.00   13.10
  10   8   1   28.80   41.00
 -12  -8  -1   79.49   39.10
 -12  -8  -1   64.29   23.70
 -12  -8  -1   33.30   22.50
 -12  -8  -1   62.19   22.20
 -12  -8  -1   67.29   69.39
  12   8   1   56.29   22.60
  12   8   1   50.69   18.80
  12   8   1   43.60   18.70
 -14  -8  -1   45.10   34.20
 -14  -8  -1   48.20   23.90
 -14  -8  -1   30.10   28.00
 -14  -8  -1   38.40   63.69
 -14  -8  -1   80.79   24.90
  14   8   1   23.20   18.60
  14   8   1   27.90   19.00
  14   8   1   13.50   22.00
 -16  -8  -1   15.70   18.70
 -16  -8  -1   36.80   33.80
 -16  -8  -1  111.29   58.09
  16   8   1   71.19   26.90
  16   8   1    3.50   18.40
  16   8   1   53.19   22.10
 -18  -8  -1   57.49   42.70
 -18  -8  -1   20.00   14.80
 -18  -8  -1   28.30   45.40
  18   8   1   43.00   23.40
  18   8   1   45.90   24.30
 -20  -8  -1   67.49   55.49
 -20  -8  -1   27.10   51.29
  20   8   1   -7.50   21.00
  20   8   1  -43.30   22.20
 -22  -8  -1   56.59   56.59
 -22  -8  -1   33.90   53.09
  22   8   1    9.80   23.80
  22   8   1   19.70   28.70
  23  -9  -1   52.79   21.10
  23  -9  -1   37.90   53.29
  23  -9  -1    5.00   24.00
 -23   9   1  -11.10   36.40
 -23   9   1   13.60   49.00
 -23   9   1   38.30   58.99
  21  -9  -1   43.20   20.20
  21  -9  -1   63.69   48.70
  21  -9  -1   50.99   52.59
 -21   9   1   15.70   54.39
 -21   9   1   15.70   46.50
 -21   9   1   22.10   52.69
  19  -9  -1  -12.20   20.80
  19  -9  -1   21.40   45.40
  19  -9  -1   -3.60   15.70
 -19   9   1   13.10   50.79
 -19   9   1  -27.70   50.79
 -19   9   1   68.99   36.30
 -19   9   1  -12.20   45.30
  17  -9  -1  180.58   65.79
  17  -9  -1  174.88   37.40
  17  -9  -1  187.58   29.00
 -17   9   1  151.08   46.30
 -17   9   1  180.38   28.80
 -17   9   1  109.39   43.20
 -17   9   1  202.78   73.09
 -17   9   1  148.19   64.39
  15  -9  -1  245.28   58.99
  15  -9  -1  322.37   38.00
  15  -9  -1  245.28   43.20
  15  -9  -1  233.48   59.99
 -15   9   1  349.07   77.99
 -15   9   1  331.97   77.79
 -15   9   1  398.36   47.40
 -15   9   1  517.65  100.39
 -15   9   1  412.86   59.69
  13  -9  -1  182.08   59.29
  13  -9  -1  221.98   72.79
  13  -9  -1  176.08   61.29
  13  -9  -1  217.38   35.50
  13  -9  -1  158.08   26.80
 -13   9   1  237.88   35.20
 -13   9   1  291.07   71.29
 -13   9   1  193.78   61.59
 -13   9   1  298.97   65.29
  11  -9  -1  256.47   71.89
  11  -9  -1  212.78   60.79
  11  -9  -1  346.27   33.20
  11  -9  -1  397.16   71.79
  11  -9  -1  269.77   38.90
  11  -9  -1  278.57   65.59
 -11   9   1  408.06   71.89
 -11   9   1  310.17   39.80
 -11   9   1  248.08   53.79
 -11   9   1  209.38   60.89
   9  -9  -1  766.42  100.69
   9  -9  -1  796.52  109.19
   9  -9  -1  912.01  113.39
   9  -9  -1  838.62   75.09
   9  -9  -1  848.92   68.99
   9  -9  -1  935.71  116.79
  -9   9   1  903.51  110.39
  -9   9   1  774.02   99.29
  -9   9   1  858.41   73.19
  -9   9   1  765.02   89.49
   7  -9  -1  295.07   64.19
   7  -9  -1  222.08   54.69
   7  -9  -1  214.18   25.10
   7  -9  -1  244.98   58.49
   7  -9  -1  256.87   57.99
  -7   9   1  247.58   49.20
  -7   9   1  103.39   45.50
  -7   9   1  172.98   46.80
  -7   9   1  161.78   27.50
   5  -9  -1 1109.29  106.59
   5  -9  -1 1075.79  119.39
   5  -9  -1 1075.19  123.89
   5  -9  -1 1272.57  128.99
   5  -9  -1 1203.88   97.89
   5  -9  -1 1174.88  125.89
  -5   9   1 1265.27  101.49
  -5   9   1 1358.86  107.89
  -5   9   1 1293.07   98.39
  -5   9   1 1255.27  127.89
  -5   9   1 1438.16  125.09
   3  -9  -1 1307.37  109.49
   3  -9  -1 1272.17  127.89
   3  -9  -1 1275.47  127.89
   3  -9  -1 1109.79  124.49
   3  -9  -1 1206.98  117.99
   3  -9  -1 1308.97  101.29
  -3   9   1 1058.99  117.99
  -3   9   1 1376.46  101.49
  -3   9   1 1295.97  104.39
  -3   9   1 1335.47  128.49
  -3   9   1 1487.75  109.19
  -3   9   1 1404.76  104.99
  -3   9   1 1205.58  127.59
   1  -9  -1  854.21   81.79
   1  -9  -1  781.42   87.59
   1  -9  -1  872.61  100.99
   1  -9  -1  879.81   99.89
   1  -9  -1  911.51   75.69
  -1   9   1 1052.79   79.19
  -1   9   1 1021.80   79.19
  -1   9   1 1051.69   82.19
  -1   9   1 1000.50  102.99
  -1   9   1  746.73   93.29
  -1   9   1 1037.20  103.49
  -1  -9  -1  509.55   78.59
  -1  -9  -1  505.95   63.59
  -1  -9  -1  359.16   38.40
  -1  -9  -1  581.84   76.59
  -1  -9  -1  340.87   42.20
   1   9   1  348.17   39.20
   1   9   1  326.77   42.40
   1   9   1  384.66   39.70
   1   9   1  418.66   66.89
   1   9   1  388.06   37.40
   1   9   1  335.07   59.49
  -3  -9  -1  128.09   22.60
  -3  -9  -1  115.19   44.30
  -3  -9  -1  140.99   23.10
  -3  -9  -1   92.59   38.30
  -3  -9  -1  168.08   27.40
  -3  -9  -1  101.79   21.50
   3   9   1  115.59   37.40
   3   9   1  134.09   21.40
   3   9   1  136.59   21.00
   3   9   1  128.09   41.10
   3   9   1  129.09   25.30
   3   9   1  113.39   23.60
  -5  -9  -1   43.70   15.70
  -5  -9  -1   36.60   35.20
  -5  -9  -1   45.90   32.80
  -5  -9  -1   84.19   29.90
  -5  -9  -1   31.60   17.30
  -5  -9  -1   27.80   15.20
  -5  -9  -1   17.90   12.60
   5   9   1   18.40   28.00
   5   9   1   13.80   12.00
   5   9   1   12.50   26.80
   5   9   1    1.90   11.40
   5   9   1   -3.20   10.80
   5   9   1   10.20   15.30
  -7  -9  -1   50.69   32.60
  -7  -9  -1    0.50   45.00
  -7  -9  -1    1.10   12.30
  -7  -9  -1   17.90   18.20
  -7  -9  -1   26.20   15.60
  -7  -9  -1   26.90   16.70
  -7  -9  -1   46.20   27.30
   7   9   1   23.60   31.50
   7   9   1   -2.20   10.80
   7   9   1    5.60   12.90
   7   9   1   -5.00   14.80
   7   9   1    7.10   12.90
  -9  -9  -1  465.35   52.19
  -9  -9  -1  445.76   73.89
  -9  -9  -1  676.83  107.79
  -9  -9  -1  507.55   61.59
  -9  -9  -1  435.56   71.49
  -9  -9  -1  368.46   53.09
  -9  -9  -1  448.36   52.09
   9   9   1  550.74   50.49
   9   9   1  584.14   59.29
   9   9   1  489.95   85.59
   9   9   1  523.25   50.69
   9   9   1  604.94   51.79
 -11  -9  -1 1133.69  111.39
 -11  -9  -1 1095.99  104.29
 -11  -9  -1 1069.89  123.99
 -11  -9  -1 1287.47  152.48
 -11  -9  -1 1151.98  111.39
 -11  -9  -1 1176.28  125.99
 -11  -9  -1 1037.10  103.89
  11   9   1 1329.17  111.09
  11   9   1 1324.27  109.39
  11   9   1 1408.86  103.89
  11   9   1 1266.37  102.29
 -13  -9  -1  415.86   53.69
 -13  -9  -1  486.95   55.89
 -13  -9  -1  444.16   73.59
 -13  -9  -1  395.36   56.79
 -13  -9  -1  583.54  118.19
  13   9   1  430.26   50.39
  13   9   1  448.76   49.80
  13   9   1  269.87   76.09
 -15  -9  -1   89.59   40.00
 -15  -9  -1   77.19   27.60
 -15  -9  -1    5.80   59.09
  15   9   1  110.59   27.10
  15   9   1  125.89   34.60
  15   9   1  118.39   26.60
 -17  -9  -1    5.00   32.10
 -17  -9  -1   18.70   31.50
 -17  -9  -1    7.80   44.70
  17   9   1   20.60   20.40
  17   9   1   26.20   23.40
 -19  -9  -1    3.20   38.90
 -19  -9  -1   74.09   55.49
  19   9   1   49.60   30.00
  19   9   1   26.20   23.80
 -21  -9  -1   73.49   46.00
 -21  -9  -1    1.50   49.00
  21   9   1   51.99   28.60
  21   9   1   33.90   26.70
  22 -10  -1    9.80   26.50
  22 -10  -1   26.30   18.40
  22 -10  -1  -27.30   44.20
 -22  10   1  -12.20   52.39
 -22  10   1   49.80   54.39
 -22  10   1   26.20   48.40
  20 -10  -1   24.20   17.40
  20 -10  -1   75.09   49.10
  20 -10  -1   53.49   56.09
 -20  10   1  194.68   73.29
 -20  10   1   13.70   55.09
 -20  10   1   63.69   56.69
  18 -10  -1  227.18   43.90
  18 -10  -1  271.07   35.70
  18 -10  -1  289.57   83.09
 -18  10   1  276.37   46.90
 -18  10   1  252.07   73.49
 -18  10   1  289.67   78.59
  16 -10  -1  428.46   44.80
  16 -10  -1  421.96   75.09
  16 -10  -1  411.36   93.99
  16 -10  -1  459.25   58.49
 -16  10   1  456.95   86.69
 -16  10   1  453.95   83.09
 -16  10   1  332.67   56.69
 -16  10   1  372.86   45.60
  14 -10  -1  430.26   75.19
  14 -10  -1  395.46   41.10
  14 -10  -1  430.26   53.39
  14 -10  -1  340.77   79.99
 -14  10   1  355.36   46.70
 -14  10   1  464.45   89.29
 -14  10   1  296.77   64.09
  12 -10  -1  288.47   32.60
  12 -10  -1  252.27   72.99
  12 -10  -1  290.67   41.40
  12 -10  -1  325.87   69.09
  12 -10  -1  250.97   65.09
 -12  10   1  210.48   64.89
 -12  10   1  337.07   73.29
 -12  10   1  186.88   34.20
 -12  10   1  140.59   42.30
  10 -10  -1  177.78   58.29
  10 -10  -1  162.38   23.80
  10 -10  -1  163.58   55.69
  10 -10  -1  146.49   52.09
  10 -10  -1  134.49   29.40
 -10  10   1  200.68   51.09
 -10  10   1  176.88   29.10
 -10  10   1  190.88   57.79
   8 -10  -1  114.89   44.50
   8 -10  -1  136.49   20.30
   8 -10  -1  118.69   25.10
   8 -10  -1  119.69   49.70
   8 -10  -1   79.49   45.70
   8 -10  -1  115.79   47.30
  -8  10   1   92.39   51.49
  -8  10   1   61.99   20.00
  -8  10   1   90.69   38.30
  -8  10   1  103.09   43.30
   6 -10  -1  882.61  102.79
   6 -10  -1  804.02   81.39
   6 -10  -1  727.33  104.69
   6 -10  -1  757.32   70.19
   6 -10  -1  747.33  101.09
  -6  10   1 1036.40  110.39
  -6  10   1  997.30   82.69
  -6  10   1 1024.10   76.79
   4 -10  -1 2189.48  196.28
   4 -10  -1 2299.07  177.28
   4 -10  -1 2186.58  166.78
   4 -10  -1 2007.90  186.38
   4 -10  -1 2092.29  196.58
  -4  10   1 2003.80  194.28
  -4  10   1 2103.09  166.48
  -4  10   1 2205.38  175.08
  -4  10   1 2069.69  169.98
  -4  10   1 2151.58  170.68
  -4  10   1 2423.56  194.18
   2 -10  -1 2568.54  194.58
   2 -10  -1 2426.96  221.88
   2 -10  -1 2595.54  203.18
   2 -10  -1 2439.16  220.78
   2 -10  -1 2615.64  222.48
   2 -10  -1 2326.07  210.08
  -2  10   1 2469.25  200.18
  -2  10   1 2500.85  197.08
  -2  10   1 2677.23  219.38
  -2  10   1 2547.55  223.78
  -2  10   1 2527.35  193.88
  -2  10   1 2567.04  197.38
  -2  10   1 2630.34  221.88
   0 -10  -1 2093.29  165.78
   0 -10  -1 1941.11  184.88
   0 -10  -1 2101.49  174.48
   0 -10  -1 2106.59  158.98
   0 -10  -1 2040.60  187.08
   0  10   1 1998.20  160.18
   0  10   1 1887.21  160.68
   0  10   1 2042.00  183.68
   0  10   1 1929.21  186.18
   0  10   1 2168.08  164.08
   0  10   1 2055.19  157.78
  -2 -10  -1  899.61  107.79
  -2 -10  -1  709.53   60.19
  -2 -10  -1  695.13   64.09
  -2 -10  -1  766.72   94.99
  -2 -10  -1  774.22   83.99
  -2 -10  -1  755.42   76.19
   2  10   1  504.05   58.59
   2  10   1  603.24   82.59
   2  10   1  622.14   58.79
   2  10   1  519.45   81.79
   2  10   1  567.64   60.19
   2  10   1  515.95   55.09
  -4 -10  -1  476.05   66.19
  -4 -10  -1  513.65   49.30
  -4 -10  -1  499.35   77.79
  -4 -10  -1  431.66   53.29
  -4 -10  -1  507.75   50.69
  -4 -10  -1  541.95   54.09
  -4 -10  -1  491.25   80.59
   4  10   1  473.35   47.20
   4  10   1  521.35   77.19
   4  10   1  428.16   48.40
   4  10   1  443.96   83.49
   4  10   1  368.76   44.10
   4  10   1  484.45   62.19
  -6 -10  -1  252.77   40.40
  -6 -10  -1  383.46   78.19
  -6 -10  -1  285.07   40.50
  -6 -10  -1  264.77   54.79
  -6 -10  -1  219.48   39.30
  -6 -10  -1  384.66   72.59
  -6 -10  -1  260.27   41.90
   6  10   1  433.86   80.09
   6  10   1  292.27   39.00
   6  10   1  340.27   38.60
   6  10   1  387.76   52.19
   6  10   1  342.57   36.00
  -8 -10  -1  426.36   90.19
  -8 -10  -1  347.47   71.89
  -8 -10  -1  406.56   48.20
  -8 -10  -1  404.46   65.69
  -8 -10  -1  338.17   47.40
  -8 -10  -1  282.27   46.80
  -8 -10  -1  338.87   50.59
   8  10   1  449.95   48.40
   8  10   1  390.16   42.00
   8  10   1  354.36   48.50
   8  10   1  375.26   41.10
 -10 -10  -1  753.42  123.59
 -10 -10  -1  709.33  101.59
 -10 -10  -1  630.44   66.09
 -10 -10  -1  606.54   67.99
 -10 -10  -1  719.73   75.09
 -10 -10  -1  554.24   71.19
  10  10   1  682.63   63.99
  10  10   1  716.83   73.09
  10  10   1  689.73   63.39
  10  10   1  646.84   62.69
 -12 -10  -1  910.91   87.49
 -12 -10  -1  733.93   85.09
 -12 -10  -1  812.92  136.39
 -12 -10  -1  718.23   77.19
  12  10   1  856.31   85.29
  12  10   1  808.02   74.49
  12  10   1  947.81   92.59
  12  10   1  751.62   74.09
 -14 -10  -1  105.89   84.69
 -14 -10  -1  129.49   31.20
 -14 -10  -1  146.79   43.60
  14  10   1  213.08   43.10
  14  10   1  240.88   35.60
  14  10   1  220.08   34.60
 -16 -10  -1   23.20   34.40
 -16 -10  -1   20.70   58.39
  16  10   1   24.90   20.60
  16  10   1    9.00   20.60
 -18 -10  -1  100.79   57.39
 -18 -10  -1  -18.90   38.10
  18  10   1   -5.20   20.50
  18  10   1   51.19   26.20
 -20 -10  -1  105.19   52.39
  20  10   1  148.59   34.80
  20  10   1  101.09   35.20
  21 -11  -1   11.10   27.20
  21 -11  -1   33.60   52.89
 -21  11   1   61.79   52.99
 -21  11   1  175.98   76.19
 -21  11   1   66.09   53.79
  19 -11  -1   37.50   49.40
  19 -11  -1   27.90   32.50
  19 -11  -1   45.40   18.80
 -19  11   1  108.39   61.99
 -19  11   1   20.70   53.59
 -19  11   1   27.60   43.20
  17 -11  -1   -5.80   13.60
  17 -11  -1    1.60   24.00
  17 -11  -1   -2.30   44.70
 -17  11   1   61.39   46.70
 -17  11   1   24.60   48.80
 -17  11   1   54.79   50.89
  15 -11  -1   -7.90   19.90
  15 -11  -1   -1.30   13.30
  15 -11  -1    1.90   40.80
 -15  11   1   20.60   18.80
 -15  11   1  -86.19   42.70
 -15  11   1   -4.30   38.50
 -15  11   1  -11.10   11.60
 -15  11   1    7.30   43.60
  13 -11  -1  103.99   30.30
  13 -11  -1  116.09   56.19
  13 -11  -1   37.00   50.39
  13 -11  -1  108.69   21.40
 -13  11   1  181.68   33.10
 -13  11   1  201.98   62.99
 -13  11   1  201.68   68.59
  11 -11  -1  334.57   46.50
  11 -11  -1  373.96   82.89
  11 -11  -1  293.47   35.70
  11 -11  -1  259.07   66.69
  11 -11  -1  305.07   71.59
 -11  11   1  267.77   59.59
 -11  11   1  352.66   43.90
 -11  11   1  369.56   77.89
   9 -11  -1   95.69   18.70
   9 -11  -1   60.69   24.00
   9 -11  -1  115.29   51.99
   9 -11  -1   75.69   55.59
   9 -11  -1  111.19   47.80
  -9  11   1  104.19   45.10
  -9  11   1   44.00   33.70
  -9  11   1   73.29   53.09
  -9  11   1   58.09   20.10
   7 -11  -1 1010.60  120.39
   7 -11  -1 1148.29  125.19
   7 -11  -1  971.10   82.69
   7 -11  -1  982.80   96.29
   7 -11  -1 1010.30  120.29
  -7  11   1 1019.60   88.49
  -7  11   1 1002.30  124.29
  -7  11   1  958.40   93.29
   5 -11  -1  188.38   60.69
   5 -11  -1  164.58   33.20
   5 -11  -1  278.97   60.69
   5 -11  -1  178.48   23.90
   5 -11  -1  203.98   54.89
  -5  11   1  277.37   56.69
  -5  11   1  129.79   56.99
  -5  11   1   80.09   29.10
  -5  11   1  103.19   25.60
  -5  11   1  154.38   23.70
  -5  11   1  211.88   31.00
   3 -11  -1  742.13   69.69
   3 -11  -1  694.53   98.39
   3 -11  -1  792.22   79.49
   3 -11  -1  906.01  118.79
   3 -11  -1  730.33   91.79
  -3  11   1  860.01  105.49
  -3  11   1  815.92   79.39
  -3  11   1  894.71   70.39
  -3  11   1  829.62   73.69
  -3  11   1  908.21   75.49
  -3  11   1  976.40  109.99
   1 -11  -1  168.88   24.50
   1 -11  -1  161.28   40.40
  -1  11   1   87.29   25.50
  -1  11   1   73.69   18.20
  -1  11   1  123.79   52.89
  -1  11   1  119.79   45.20
  -1  11   1   94.49   22.30
  -1  11   1   80.59   21.40
  -1 -11  -1  627.94   59.89
  -1 -11  -1  554.64   64.59
  -1 -11  -1  603.64  104.29
  -1 -11  -1  579.34   75.99
  -1 -11  -1  594.84   94.69
   1  11   1  623.94   60.69
   1  11   1  661.93   91.19
   1  11   1  638.54   63.09
   1  11   1  656.03   97.99
   1  11   1  699.83   58.09
   1  11   1  689.53   61.29
  -3 -11  -1  195.58   58.59
  -3 -11  -1  128.89   27.80
  -3 -11  -1  169.18   35.80
  -3 -11  -1  215.88   60.69
  -3 -11  -1  160.98   40.70
   3  11   1  168.98   24.60
   3  11   1  101.79   27.20
   3  11   1  121.39   26.40
   3  11   1  155.38   49.90
   3  11   1  172.48   28.80
  -5 -11  -1  156.88   30.70
  -5 -11  -1  168.08   32.40
  -5 -11  -1   93.19   24.60
  -5 -11  -1  221.88   55.59
  -5 -11  -1  234.28   50.89
  -5 -11  -1  222.78   61.89
   5  11   1  171.08   48.70
   5  11   1  171.28   31.90
   5  11   1  168.38   25.50
   5  11   1  116.59   27.30
   5  11   1  168.28   28.00
  -7 -11  -1  645.14   65.89
  -7 -11  -1  685.13  108.79
  -7 -11  -1  561.44   65.69
  -7 -11  -1  614.04   66.59
  -7 -11  -1  600.14   62.39
   7  11   1  638.74   60.09
   7  11   1  643.44   61.69
   7  11   1  548.75   66.49
   7  11   1  598.04   60.99
  -9 -11  -1  403.06   54.39
  -9 -11  -1  387.56   58.99
  -9 -11  -1  515.05  105.19
  -9 -11  -1  425.46   62.19
   9  11   1  341.37   44.60
   9  11   1  391.76   49.50
   9  11   1  337.17   45.30
   9  11   1  454.15   62.29
 -11 -11  -1  243.28   37.90
 -11 -11  -1  231.88   38.60
 -11 -11  -1  141.99   36.20
 -11 -11  -1  263.67  145.39
  11  11   1  170.78   36.40
  11  11   1  118.59   28.60
  11  11   1  167.78   31.40
 -13 -11  -1  146.69   31.90
 -13 -11  -1   80.59   29.20
 -13 -11  -1  172.28   94.69
  13  11   1  143.99   29.20
  13  11   1  182.28   31.90
 -15 -11  -1   58.39   35.00
 -15 -11  -1   21.50   72.09
  15  11   1  108.49   29.00
 -17 -11  -1   15.60   59.29
 -17 -11  -1   17.90   35.70
  17  11   1   17.10   22.80
  17  11   1   14.20   22.90
 -19 -11  -1   63.09   48.20
  19  11   1   18.70   25.50
  19  11   1   21.00   24.20
  20 -12  -1   50.49   22.90
  20 -12  -1   26.10   53.29
  20 -12  -1   96.39   33.40
 -20  12   1    6.80   82.79
 -20  12   1  178.88   71.89
 -20  12   1   24.40   57.59
  18 -12  -1  -20.30   12.40
  18 -12  -1   38.40   52.09
  18 -12  -1  -27.60   39.00
 -18  12   1   44.50   51.29
 -18  12   1  -31.80   46.80
 -18  12   1   40.00   53.39
  16 -12  -1  131.29   23.80
  16 -12  -1  145.89   68.49
  16 -12  -1  105.29   33.50
 -16  12   1   95.09   49.80
 -16  12   1   10.60   57.19
 -16  12   1  219.18   74.39
  14 -12  -1  290.77   82.29
  14 -12  -1  296.57   36.20
  14 -12  -1  296.67   47.20
 -14  12   1  282.77   71.69
 -14  12   1  251.67   41.20
 -14  12   1  293.67   82.39
  12 -12  -1  200.68   40.20
  12 -12  -1  188.58   66.89
  12 -12  -1  247.78   31.60
 -12  12   1  195.08   53.99
 -12  12   1  235.28   75.89
 -12  12   1  389.46   85.69
 -12  12   1  245.18   38.40
  10 -12  -1  112.79   55.59
  10 -12  -1  109.29   29.50
  10 -12  -1  147.59   80.99
  10 -12  -1  119.79   22.00
 -10  12   1  111.09   27.50
 -10  12   1  105.99   71.99
 -10  12   1  121.99   66.19
   8 -12  -1  196.08   61.59
   8 -12  -1  163.48   37.90
   8 -12  -1  257.97   70.59
   8 -12  -1  163.38   25.30
   8 -12  -1  198.18   63.09
  -8  12   1  148.29   36.50
  -8  12   1  229.48   69.19
  -8  12   1  134.59   28.60
   6 -12  -1  204.48   64.99
   6 -12  -1  208.18   29.10
   6 -12  -1  214.58   41.90
   6 -12  -1  137.79   51.69
   6 -12  -1  254.77   66.39
  -6  12   1  217.78   33.20
  -6  12   1  218.08   34.70
  -6  12   1  220.18   41.90
  -6  12   1  176.78   61.09
   4 -12  -1  258.47   32.30
   4 -12  -1  252.27   68.69
   4 -12  -1  281.47   58.49
   4 -12  -1  191.98   59.99
   4 -12  -1  188.08   36.70
  -4  12   1  207.98   34.50
  -4  12   1  235.18   42.00
  -4  12   1  238.08   35.40
  -4  12   1  207.28   28.60
  -4  12   1  172.28   59.39
   2 -12  -1  107.69   22.00
   2 -12  -1   85.09   23.70
   2 -12  -1  118.09   47.90
   2 -12  -1   94.29   46.50
   2 -12  -1   81.59   42.40
  -2  12   1  117.69   31.70
  -2  12   1  125.99   21.10
  -2  12   1  179.38   63.09
  -2  12   1  116.99   44.70
  -2  12   1   82.69   23.00
  -2  12   1  102.19   24.40
   0 -12  -1   85.79   21.00
   0 -12  -1  115.59   56.69
   0 -12  -1  112.39   44.50
   0 -12  -1   75.59   21.80
   0  12   1   74.09   18.90
   0  12   1   47.00   44.20
   0  12   1   84.19   22.90
   0  12   1   69.49   25.30
   0  12   1   84.29   23.00
  -2 -12  -1  203.88   64.89
  -2 -12  -1  140.19   39.90
  -2 -12  -1  171.08   36.00
  -2 -12  -1  120.69   26.60
   2  12   1  151.98   25.80
   2  12   1  145.69   53.89
   2  12   1  138.79   28.00
   2  12   1  180.58   33.90
   2  12   1  111.79   25.20
  -4 -12  -1  882.91  116.29
  -4 -12  -1  741.93   77.19
  -4 -12  -1  809.52   81.99
  -4 -12  -1  735.23   92.79
   4  12   1  748.23   76.39
   4  12   1  883.91   77.19
   4  12   1  858.61  104.99
   4  12   1  827.32   74.89
   4  12   1  822.92   72.59
  -6 -12  -1  377.56   49.80
  -6 -12  -1  283.67   45.60
  -6 -12  -1  465.75   91.79
  -6 -12  -1  290.27   46.20
   6  12   1  266.97   45.00
   6  12   1  297.97   43.60
   6  12   1  376.66   44.90
   6  12   1  392.46   44.00
  -8 -12  -1   82.39   45.10
  -8 -12  -1   39.50   22.70
  -8 -12  -1   16.50   21.60
  -8 -12  -1   29.40   56.39
  -8 -12  -1   98.99   33.90
  -8 -12  -1   46.50   21.10
  -8 -12  -1   11.20   22.70
   8  12   1   90.59   22.70
   8  12   1   35.80   19.80
   8  12   1   63.99   23.70
   8  12   1   51.49   26.30
 -10 -12  -1  212.68   80.19
 -10 -12  -1  316.67   48.40
 -10 -12  -1  406.36   51.39
 -10 -12  -1  375.66   56.79
 -10 -12  -1  277.07   51.69
  10  12   1  272.77   47.30
  10  12   1  417.36   49.60
  10  12   1  309.37   42.70
 -12 -12  -1  735.03  140.99
 -12 -12  -1  889.01  108.29
  12  12   1  560.74   67.39
  12  12   1  538.15   62.79
 -14 -12  -1   75.29   35.60
 -14 -12  -1   19.70   86.49
  14  12   1   39.20   25.20
  14  12   1   87.09   29.90
 -16 -12  -1    5.70   70.29
 -16 -12  -1  -13.90   33.80
  16  12   1   26.40   22.80
  16  12   1   13.10   24.80
 -18 -12  -1   56.69   50.79
 -18 -12  -1  176.38   76.39
  18  12   1   63.99   28.80
  18  12   1   78.89   32.60
  17 -13  -1  131.89   25.20
  17 -13  -1  189.78   59.69
  17 -13  -1  174.48   72.19
 -17  13   1   65.89   50.69
 -17  13   1  118.09   70.39
 -17  13   1  283.87  110.19
  15 -13  -1  137.49   24.00
  15 -13  -1  150.78   36.90
  15 -13  -1   84.99   56.39
 -15  13   1  172.18   75.69
 -15  13   1   40.30   42.30
 -15  13   1  157.78   66.39
  13 -13  -1   76.79   55.19
  13 -13  -1   92.29   30.20
  13 -13  -1   58.89   18.50
 -13  13   1   89.59   47.10
 -13  13   1   31.30   58.19
 -13  13   1   71.89   50.69
 -13  13   1   73.09   27.50
  11 -13  -1  150.08   63.79
  11 -13  -1  192.38   46.80
  11 -13  -1  235.28   30.60
 -11  13   1  233.78   47.30
 -11  13   1   68.59   62.39
 -11  13   1  163.48   58.69
 -11  13   1  170.38   53.19
 -11  13   1  342.07   79.19
   9 -13  -1   -0.20   20.20
   9 -13  -1    1.00   13.40
   9 -13  -1   16.10   39.80
  -9  13   1    8.60   16.90
  -9  13   1  -21.80   21.90
  -9  13   1   -2.30   18.80
  -9  13   1   15.70   53.89
  -9  13   1   -0.30   34.20
   7 -13  -1   50.79   25.30
   7 -13  -1   55.19   44.40
   7 -13  -1   27.60   14.70
  -7  13   1   27.60   29.00
  -7  13   1   19.10   50.49
  -7  13   1   28.30   38.40
  -7  13   1   72.79   23.50
  -7  13   1   49.40   20.30
   5 -13  -1    2.40   12.50
   5 -13  -1   -4.40   20.10
   5 -13  -1   36.90   38.90
   5 -13  -1   -1.10   34.90
  -5  13   1   12.10   22.90
  -5  13   1   -2.70   17.40
  -5  13   1    8.90   18.60
  -5  13   1    6.10   12.30
  -5  13   1   55.59   44.20
   3 -13  -1   -0.30   35.10
   3 -13  -1   52.19   18.40
   3 -13  -1   48.30   43.80
   3 -13  -1   69.29   30.50
  -3  13   1   90.89   19.50
  -3  13   1   63.09   27.10
  -3  13   1  116.59   27.00
  -3  13   1  126.69   57.39
  -3  13   1   69.59   59.29
  -3  13   1   62.89   21.20
   1 -13  -1   99.99   54.19
   1 -13  -1  136.39   41.20
   1 -13  -1   87.09   28.80
   1 -13  -1  109.09   23.90
  -1  13   1  115.89   26.40
  -1  13   1   58.69   47.30
  -1  13   1   61.39   41.60
  -1  13   1  130.69   33.60
  -1  13   1  156.18   57.39
  -1  13   1   68.69   18.80
  -1  13   1  129.79   28.10
  -1 -13  -1  160.08   61.29
  -1 -13  -1  101.59   40.30
  -1 -13  -1  109.79   33.80
  -1 -13  -1  119.69   27.80
   1  13   1  105.99   32.20
   1  13   1  120.99   27.90
   1  13   1   91.89   24.60
   1  13   1   23.20   53.79
   1  13   1   98.49   21.40
  -3 -13  -1   38.30   22.50
  -3 -13  -1   46.90   47.50
  -3 -13  -1   23.90   19.10
   3  13   1   66.79   22.50
   3  13   1   90.89   25.70
   3  13   1   84.29   27.30
   3  13   1   51.09   19.80
  -5 -13  -1  129.69   45.10
  -5 -13  -1   74.39   81.19
  -5 -13  -1   25.10   26.90
  -5 -13  -1   57.29   26.20
   5  13   1   41.60   20.60
   5  13   1   29.00   19.50
   5  13   1   42.50   18.40
   5  13   1   29.40   23.50
   5  13   1   24.60   47.10
  -7 -13  -1   15.20   18.80
  -7 -13  -1   14.70   62.09
  -7 -13  -1   -7.00   17.20
   7  13   1   47.00   26.10
   7  13   1   20.20   21.70
   7  13   1   36.60   20.50
  -9 -13  -1  191.28   39.30
  -9 -13  -1  182.58   80.89
  -9 -13  -1  169.18   41.30
   9  13   1  214.78   37.50
   9  13   1  214.68   55.79
 -11 -13  -1  -11.00   27.10
 -11 -13  -1   34.50   75.79
 -11 -13  -1    2.00   23.60
  11  13   1   21.80   20.70
  11  13   1  -23.70   33.40
 -13 -13  -1  143.89  100.09
 -13 -13  -1   68.09   31.90
  13  13   1   91.19   30.00
  13  13   1   87.79   27.30
 -15 -13  -1  187.38   52.79
 -15 -13  -1   19.30   90.79
  15  13   1  142.09   34.70
  15  13   1  125.29   33.00
 -17 -13  -1   49.60   37.00
 -17 -13  -1  142.39  108.49
  17  13   1   -3.80   22.80
  17  13   1   28.80   28.00
  16 -14  -1   43.50   17.40
  16 -14  -1  118.69   32.50
  16 -14  -1  -12.80   80.59
 -16  14   1   54.29   55.19
 -16  14   1   55.19   69.79
 -16  14   1   25.70   42.90
  14 -14  -1   15.20   47.10
  14 -14  -1   -0.60   13.50
  14 -14  -1  -22.40   22.50
 -14  14   1  -14.70   38.80
 -14  14   1   34.70   48.20
 -14  14   1  -24.10   65.79
 -14  14   1   23.70   31.30
  12 -14  -1  226.88   73.29
  12 -14  -1  199.08   45.40
  12 -14  -1  203.78   29.90
 -12  14   1  266.87   85.49
 -12  14   1  172.68   36.20
 -12  14   1  216.18   48.20
  10 -14  -1  275.87   79.39
  10 -14  -1  331.67   39.20
  10 -14  -1  286.27   53.29
 -10  14   1  392.56   94.49
 -10  14   1  317.27   84.69
 -10  14   1  309.87   47.10
 -10  14   1  348.47   46.90
   8 -14  -1  351.26   85.29
   8 -14  -1  424.16   65.29
   8 -14  -1  435.66   46.20
  -8  14   1  421.06   92.09
  -8  14   1  375.86   50.69
  -8  14   1  315.17   55.19
  -8  14   1  283.97   46.30
   6 -14  -1  159.88   41.40
   6 -14  -1  164.18   62.19
   6 -14  -1  158.48   26.80
  -6  14   1  134.09   63.29
  -6  14   1  145.69   31.70
  -6  14   1  195.08   60.29
  -6  14   1  142.09   38.00
  -6  14   1  133.99   30.20
   4 -14  -1   47.10   18.70
   4 -14  -1   73.49   49.80
   4 -14  -1   48.70   24.70
  -4  14   1   60.09   22.90
  -4  14   1   83.49   33.10
  -4  14   1   43.60   19.60
  -4  14   1   63.29   45.10
  -4  14   1   60.49   17.30
  -4  14   1   37.80   52.19
   2 -14  -1   83.19   55.89
   2 -14  -1   48.10   30.10
   2 -14  -1   41.40   19.80
  -2  14   1  101.19   23.90
  -2  14   1   67.49   59.79
  -2  14   1   93.89   27.70
  -2  14   1  187.48   56.09
  -2  14   1   70.49   31.60
  -2  14   1   67.49   24.10
   0 -14  -1  176.18   40.40
   0 -14  -1  137.99   31.20
   0 -14  -1  202.48   69.99
   0  14   1  251.97   43.90
   0  14   1  199.58   33.70
   0  14   1  171.98   28.60
   0  14   1  206.08   35.60
   0  14   1  253.57   68.49
  -2 -14  -1  459.65   65.29
  -2 -14  -1  536.15   99.29
  -2 -14  -1  412.46   56.69
   2  14   1  518.25   64.39
   2  14   1  542.35   59.39
   2  14   1  530.05   52.79
   2  14   1  487.25   87.29
   2  14   1  576.54   59.99
  -4 -14  -1  584.44  102.89
  -4 -14  -1  531.75   69.79
  -4 -14  -1  370.56   53.29
   4  14   1  496.55   54.89
   4  14   1  464.95   58.39
   4  14   1  598.04   95.69
   4  14   1  422.86   58.19
  -6 -14  -1  323.57   53.59
  -6 -14  -1  477.15  100.59
  -6 -14  -1  294.37   51.99
   6  14   1  376.46   50.79
   6  14   1  359.26   47.50
   6  14   1  335.47   50.49
  -8 -14  -1  233.68   46.70
  -8 -14  -1  223.78   46.30
  -8 -14  -1  217.58   86.29
   8  14   1  128.09   38.70
   8  14   1  118.39   30.00
 -10 -14  -1   15.50   33.00
 -10 -14  -1   48.80   29.10
 -10 -14  -1    7.90   76.99
  10  14   1    4.50   20.30
  10  14   1   19.30   26.40
 -12 -14  -1   35.40   84.69
 -12 -14  -1   79.39   33.50
  12  14   1  120.19   29.10
  12  14   1   76.19   30.30
 -14 -14  -1  131.99   47.60
 -14 -14  -1    3.50   93.09
  14  14   1   89.89   30.20
  14  14   1   87.69   29.00
 -16 -14  -1  -27.70   76.59
  16  14   1   75.39   28.40
  15 -15  -1    2.00   28.40
  15 -15  -1   25.10   15.60
 -15  15   1  -20.10   26.40
 -15  15   1  151.58   68.09
  13 -15  -1   14.60   15.50
  13 -15  -1   24.50   50.99
  13 -15  -1   18.90   26.20
 -13  15   1   44.40   33.30
 -13  15   1   36.40   26.20
 -13  15   1  -27.50   56.29
  11 -15  -1   23.40   28.00
  11 -15  -1   27.90   16.30
  11 -15  -1   53.79   53.09
 -11  15   1   31.90   34.50
 -11  15   1   29.50   67.89
 -11  15   1   31.90   23.70
   9 -15  -1  451.85   96.39
   9 -15  -1  285.67   38.30
   9 -15  -1  277.37   55.09
  -9  15   1  306.97   47.60
  -9  15   1  303.77   57.69
  -9  15   1  250.07   81.79
  -9  15   1  325.07   47.10
   7 -15  -1   73.79   55.69
   7 -15  -1  103.09   38.30
   7 -15  -1   80.09   21.40
  -7  15   1   22.40   58.79
  -7  15   1   79.89   43.70
  -7  15   1   81.79   25.00
  -7  15   1  110.19   36.00
   5 -15  -1  162.08   29.40
   5 -15  -1  151.08   61.39
   5 -15  -1  139.19   41.70
  -5  15   1  188.68   27.70
  -5  15   1   38.30   32.80
  -5  15   1  162.08   34.50
  -5  15   1  190.38   46.50
  -5  15   1  211.98   76.79
   3 -15  -1  131.09   28.30
   3 -15  -1  131.99   38.10
   3 -15  -1  189.88   72.39
  -3  15   1  111.89   29.10
  -3  15   1  157.08   33.50
  -3  15   1  178.88   68.99
  -3  15   1  175.18   28.70
  -3  15   1  134.79   56.49
   1 -15  -1   62.19   55.49
   1 -15  -1   23.10   21.10
   1 -15  -1   46.90   22.60
  -1  15   1   21.00   29.40
  -1  15   1   41.20   24.40
  -1  15   1   32.30   15.50
  -1  15   1  -49.60   51.29
  -1  15   1   61.79   24.90
  -1 -15  -1  107.19   39.40
  -1 -15  -1  118.79   63.59
   1  15   1   72.59   51.49
   1  15   1   90.79   61.69
   1  15   1  112.19   29.30
   1  15   1  127.69   29.20
  -3 -15  -1  174.28   37.80
  -3 -15  -1  238.98   49.90
  -3 -15  -1  214.88   74.09
   3  15   1  224.78   43.40
   3  15   1  250.47   39.90
   3  15   1  193.48   69.69
  -5 -15  -1  295.57   53.69
  -5 -15  -1  158.78   39.40
  -5 -15  -1  310.27   90.09
   5  15   1  152.68   37.00
   5  15   1  286.57   40.40
   5  15   1  262.47   65.09
  -7 -15  -1  121.49   38.40
  -7 -15  -1  100.89   75.59
  -7 -15  -1  139.49   38.90
   7  15   1  135.19   31.40
   7  15   1  150.48   32.00
   7  15   1  155.78   35.80
  -9 -15  -1   71.19   32.70
  -9 -15  -1   98.59   38.00
  -9 -15  -1   48.00   84.89
   9  15   1   64.09   26.00
   9  15   1   57.39   28.20
 -11 -15  -1   21.50   84.19
 -11 -15  -1   71.79   40.40
  11  15   1   66.59   27.60
  11  15   1   83.99   27.20
 -13 -15  -1   13.50   93.19
 -13 -15  -1   -5.00   24.00
  13  15   1   -7.70   22.10
  13  15   1   -1.30   23.50
  12 -16  -1   -8.40   52.19
  12 -16  -1   16.00   16.60
  12 -16  -1   25.60   31.00
 -12  16   1   28.60   32.10
 -12  16   1  -20.70   19.60
 -12  16   1    9.40   76.89
 -12  16   1   73.99   53.09
  10 -16  -1   23.30   49.30
  10 -16  -1   14.30   31.10
  10 -16  -1   49.50   18.40
 -10  16   1   78.79   67.99
 -10  16   1   51.99   32.80
 -10  16   1   27.00   25.70
   8 -16  -1   26.60   17.60
   8 -16  -1   38.70   51.29
   8 -16  -1   17.70   31.00
  -8  16   1   26.40   34.90
  -8  16   1  -42.80   58.09
  -8  16   1  157.78   61.59
  -8  16   1   23.50   21.80
   6 -16  -1   14.20   26.60
   6 -16  -1   31.10   18.30
   6 -16  -1   32.20   50.19
  -6  16   1   25.80   63.49
  -6  16   1  -23.50   20.10
  -6  16   1    4.90   31.80
   4 -16  -1   74.79   59.89
   4 -16  -1   71.29   32.90
  -4  16   1  116.59   37.20
  -4  16   1   95.19   26.60
  -4  16   1   92.99   63.99
  -4  16   1   97.79   30.00
   2 -16  -1  115.09   28.40
   2 -16  -1   65.79   60.19
   2 -16  -1   83.89   30.30
  -2  16   1  111.29   36.20
  -2  16   1  148.79   33.00
  -2  16   1   95.89   26.80
  -2  16   1   67.99   58.49
   0 -16  -1   44.00   23.50
   0 -16  -1   13.70   24.50
   0 -16  -1   29.90   52.29
   0  16   1   81.19   34.50
   0  16   1   37.30   24.70
   0  16   1   90.39   61.49
   0  16   1    7.10   17.80
  -2 -16  -1   69.29   28.80
  -2 -16  -1   38.90   23.60
  -2 -16  -1   51.69   59.09
   2  16   1   68.19   26.90
   2  16   1   38.60   29.90
   2  16   1    9.40   20.50
   2  16   1   36.60   54.89
  -4 -16  -1   24.00   28.60
  -4 -16  -1   52.99   59.39
  -4 -16  -1    2.00   23.80
   4  16   1   30.70   26.50
   4  16   1   10.50   17.90
   4  16   1    1.00   20.60
  -6 -16  -1  -46.80   61.59
  -6 -16  -1  -12.40   21.70
  -6 -16  -1   22.00   27.70
   6  16   1   14.90   22.10
   6  16   1   -8.50   21.00
   6  16   1  -34.50   20.40
  -8 -16  -1   26.60   75.19
  -8 -16  -1   42.70   31.40
  -8 -16  -1  100.79   39.60
   8  16   1   65.39   31.40
   8  16   1   65.59   26.60
 -10 -16  -1   91.79   92.19
 -10 -16  -1   40.20   27.60
  10  16   1   44.30   25.40
  10  16   1   14.50   25.70
   9 -17  -1   53.89   21.40
  -9  17   1  142.19   65.19
   7 -17  -1   33.40   29.80
   7 -17  -1   27.20   17.30
   7 -17  -1   55.49   61.69
  -7  17   1   41.10   68.19
  -7  17   1   40.50   53.99
  -7  17   1  -11.10   20.50
  -7  17   1   30.80   34.00
   5 -17  -1   45.10   32.30
   5 -17  -1   12.20   17.70
   5 -17  -1   -2.90   53.49
  -5  17   1   61.99   35.80
  -5  17   1  -18.70   20.50
   3 -17  -1    8.60   53.59
   3 -17  -1   40.00   21.50
   3 -17  -1   11.00   25.50
  -3  17   1   -4.30   30.30
  -3  17   1   33.10   65.69
  -3  17   1   12.50   22.60
   1 -17  -1   19.00   25.90
   1 -17  -1   28.30   21.60
   1 -17  -1   17.00   53.79
  -1  17   1  -40.30   54.09
  -1  17   1    2.60   21.40
  -1  17   1   26.80   31.60
  -1 -17  -1   27.50   55.19
  -1 -17  -1   59.89   27.90
  -1 -17  -1   24.30   27.40
   1  17   1   32.50   31.80
   1  17   1   39.00   25.40
   1  17   1   96.59   70.29
  -3 -17  -1   70.49   29.00
  -3 -17  -1   72.89   29.70
  -3 -17  -1   49.80   62.49
   3  17   1   29.00   30.20
   3  17   1  120.59  115.19
   3  17   1  101.69   29.60
  -5 -17  -1   66.79   30.20
  -5 -17  -1   85.99   74.89
  -5 -17  -1   90.09   32.50
   5  17   1   38.00   28.50
   5  17   1   67.49   27.20
  -7 -17  -1   61.49   31.30
  -7 -17  -1   74.39  115.69
  -7 -17  -1   52.29   32.80
   7  17   1   46.60   28.80
   7  17   1   88.09   28.10
   9  17  -2   94.49   34.70
   9  17  -2    9.30   29.40
  -9 -17   2   79.09   34.50
   7  17  -2   23.40   25.50
   7  17  -2   42.90   28.00
   7  17  -2   73.69   44.70
  -7 -17   2   60.09   84.59
  -7 -17   2   34.70   31.60
   5  17  -2  154.48   38.60
   5  17  -2  221.98   76.99
   5  17  -2  129.69   39.70
   5  17  -2  174.08   38.70
  -5 -17   2   66.49   77.59
  -5 -17   2  125.79   42.30
   3  17  -2  241.28   48.20
   3  17  -2  152.08   70.19
   3  17  -2  279.57   46.70
   3  17  -2  268.27   67.19
  -3 -17   2  200.58   41.70
  -3 -17   2  219.38   49.20
  -3 -17   2  244.48   84.19
   1  17  -2  245.18   73.49
   1  17  -2  144.29   54.29
   1  17  -2  132.89   37.80
   1  17  -2  151.48   37.60
  -1 -17   2   73.79   36.70
  -1 -17   2  108.09   63.59
  -1 -17   2  129.19   32.30
  -1  17  -2   66.99   30.50
  -1  17  -2   12.80   27.30
  -1  17  -2  226.38  123.79
  -1  17  -2   39.70   34.90
   1 -17   2   55.89   55.59
   1 -17   2    8.60   23.40
   1 -17   2   11.80   20.70
  -3  17  -2   80.79   71.79
  -3  17  -2   19.90   23.10
  -3  17  -2   43.30  133.69
  -3  17  -2   -0.40   24.50
  -3  17  -2   74.89   33.70
   3 -17   2   20.20   53.79
   3 -17   2   55.89   21.70
   3 -17   2    4.10   25.40
  -5  17  -2   36.50   27.50
  -5  17  -2   12.10   25.60
  -5  17  -2  142.59   70.09
  -5  17  -2   16.00   65.19
  -5  17  -2   -4.30   27.80
   5 -17   2   52.49   20.60
   5 -17   2   12.50   48.00
   5 -17   2   31.70   26.40
  -7  17  -2  128.89   41.30
  -7  17  -2  100.79   75.69
  -7  17  -2   91.19   35.30
   7 -17   2   90.79   38.30
   7 -17   2  120.29   24.40
  12  16  -2  117.59   35.70
  12  16  -2  181.08   38.20
 -12 -16   2  110.19   41.20
 -12 -16   2  163.48  101.99
  10  16  -2  200.38   38.90
  10  16  -2  182.48   38.40
 -10 -16   2  168.98   42.00
 -10 -16   2   70.99   85.89
   8  16  -2  114.19   31.20
   8  16  -2   73.19   32.10
   8  16  -2  146.09   35.50
  -8 -16   2  -15.00   74.99
  -8 -16   2   64.99   28.70
   6  16  -2   97.99   62.19
   6  16  -2   13.30   21.20
   6  16  -2   73.99   28.00
   6  16  -2   60.49   30.80
  -6 -16   2   37.40   26.70
  -6 -16   2    2.90   72.69
   4  16  -2   48.20   23.40
   4  16  -2   22.30   27.00
   4  16  -2   27.30   26.40
   4  16  -2  132.09   60.39
  -4 -16   2    0.50   31.70
  -4 -16   2   51.69   67.99
  -4 -16   2  -17.20   19.50
   2  16  -2  104.59   32.40
   2  16  -2   44.00   59.19
   2  16  -2   58.29   20.10
   2  16  -2   77.89   33.90
   2  16  -2   30.80   21.90
  -2 -16   2   83.29   28.30
  -2 -16   2   41.60   53.49
   0  16  -2  173.38   38.40
   0  16  -2  164.08   42.50
   0  16  -2  200.48   29.00
   0  16  -2  211.38   37.80
   0  16  -2  231.48   81.09
   0 -16   2  233.48   38.90
   0 -16   2  196.28   71.59
  -2  16  -2  147.59   36.10
  -2  16  -2  172.58   35.50
  -2  16  -2  210.18   43.50
  -2  16  -2  216.38   74.89
  -2  16  -2  228.48   71.19
   2 -16   2  146.49   31.60
   2 -16   2  125.59   35.80
   2 -16   2  186.78   68.19
  -4  16  -2  199.08   45.50
  -4  16  -2  298.37   80.69
  -4  16  -2  119.79   34.50
  -4  16  -2  151.98   32.40
   4 -16   2  153.98   39.30
   4 -16   2  222.18   32.60
   4 -16   2  127.49   62.59
  -6  16  -2   88.69   31.80
  -6  16  -2  151.18   61.19
  -6  16  -2   82.09   38.10
  -6  16  -2   62.49   62.69
   6 -16   2   49.10   35.20
   6 -16   2   48.60   50.99
   6 -16   2   67.49   20.60
  -8  16  -2   35.20   23.70
  -8  16  -2   59.89   31.20
  -8  16  -2   81.29   38.50
  -8  16  -2  160.58   78.19
  -8  16  -2  195.08   70.99
   8 -16   2   54.19   50.89
   8 -16   2   58.49   18.10
   8 -16   2   71.59   31.60
 -10  16  -2  184.38   67.79
 -10  16  -2   37.50   29.60
 -10  16  -2   35.60   62.69
 -10  16  -2   76.59   35.30
  10 -16   2   58.79   16.10
  10 -16   2   54.39   50.09
  10 -16   2    4.50   26.70
  15  15  -2   79.29   31.10
  15  15  -2   57.69   26.20
 -15 -15   2   64.09   37.00
 -15 -15   2  -10.40   66.39
  13  15  -2  108.69   33.40
  13  15  -2  125.89   33.30
 -13 -15   2  110.19   40.60
 -13 -15   2   28.60   89.29
  11  15  -2  309.97   47.30
  11  15  -2  288.07   47.60
 -11 -15   2  240.78   98.49
 -11 -15   2  252.17   55.09
   9  15  -2  278.47   45.80
   9  15  -2  208.38   39.50
   9  15  -2  288.87   44.40
  -9 -15   2  136.09   59.19
   7  15  -2  246.68   41.70
   7  15  -2  177.68   35.30
   7  15  -2  193.58   38.00
   7  15  -2  251.07   67.29
  -7 -15   2  130.39   36.30
  -7 -15   2  192.08   77.09
   5  15  -2  150.08   58.79
   5  15  -2  111.29   29.00
   5  15  -2  148.49   35.90
   5  15  -2   97.89   31.80
  -5 -15   2  121.09   39.10
  -5 -15   2  144.69   41.40
  -5 -15   2  184.18   75.99
   3  15  -2   79.39   18.70
   3  15  -2   25.60   27.20
   3  15  -2  184.78   64.09
   3  15  -2   75.39   28.70
   3  15  -2   88.59   24.30
  -3 -15   2  128.79   31.50
  -3 -15   2   64.19   26.80
  -3 -15   2  148.99   63.19
   1  15  -2   71.39   30.00
   1  15  -2   59.39   54.29
   1  15  -2   33.90   28.20
   1  15  -2   55.29   22.70
  -1 -15   2   57.89   23.30
  -1 -15   2   58.59   24.80
  -1 -15   2   80.49   55.09
  -1  15  -2   45.40   15.20
  -1  15  -2   69.69   27.00
  -1  15  -2   31.30   57.19
  -1  15  -2   28.40   21.30
  -1  15  -2   -3.70   37.80
  -1  15  -2   50.69   29.10
   1 -15   2   66.59   31.00
   1 -15   2   61.69   22.60
   1 -15   2   50.99   54.19
  -3  15  -2  238.88   69.39
  -3  15  -2  120.39   37.30
  -3  15  -2  197.98   26.40
  -3  15  -2  123.29   32.80
  -3  15  -2  145.69   33.00
  -3  15  -2  130.59   70.49
   3 -15   2  126.89   37.50
   3 -15   2  143.89   28.00
   3 -15   2  118.39   62.09
  -5  15  -2   52.49   23.30
  -5  15  -2   45.80   30.30
  -5  15  -2   96.19   64.79
  -5  15  -2  109.79   31.90
   5 -15   2   73.39   51.49
   5 -15   2   63.29   19.30
   5 -15   2   26.60   25.50
  -7  15  -2   -7.80   23.20
  -7  15  -2   39.90   44.00
  -7  15  -2   28.60   19.50
  -7  15  -2   10.80   62.79
  -7  15  -2  -10.30   25.20
   7 -15   2   27.60   14.80
   7 -15   2   34.30   31.00
   7 -15   2   -0.10   41.90
  -9  15  -2    3.10   20.30
  -9  15  -2   38.20   47.20
  -9  15  -2  -13.00   21.00
  -9  15  -2  -28.60   51.59
  -9  15  -2   27.60   28.30
   9 -15   2   18.40   25.80
   9 -15   2   19.50   13.20
   9 -15   2   -8.80   40.60
 -11  15  -2   39.50   35.80
 -11  15  -2   43.10   29.90
 -11  15  -2  -59.39   58.59
 -11  15  -2   91.29   57.39
 -11  15  -2   59.29   25.50
  11 -15   2   60.89   50.59
  11 -15   2   39.50   32.90
  11 -15   2   53.59   15.00
 -13  15  -2   74.49   55.59
 -13  15  -2  -48.90   67.39
 -13  15  -2   48.30   37.20
 -13  15  -2   56.39   45.40
  13 -15   2   70.59   51.99
  13 -15   2   53.19   32.20
  13 -15   2   44.80   12.70
  16  14  -2   22.30   26.60
  16  14  -2   62.79   27.60
 -16 -14   2   81.09   42.90
 -16 -14   2   73.39   61.79
  14  14  -2   50.69   28.20
  14  14  -2   42.00   27.00
 -14 -14   2   54.99   31.60
 -14 -14   2  -15.00   76.79
  12  14  -2   12.10   24.70
  12  14  -2   69.59   26.40
 -12 -14   2  114.69   87.79
 -12 -14   2   40.20   29.90
  10  14  -2   75.79   27.70
  10  14  -2   77.99   28.80
 -10 -14   2   31.50   76.99
 -10 -14   2   75.29   35.40
   8  14  -2   50.19   47.00
   8  14  -2   44.20   23.90
   8  14  -2   67.29   25.80
   8  14  -2   47.20   22.80
  -8 -14   2   60.29   74.39
  -8 -14   2   27.40   29.10
   6  14  -2   93.69   50.59
   6  14  -2   34.20   24.30
   6  14  -2   32.20   15.20
   6  14  -2   45.80   24.50
   6  14  -2   -8.00   14.60
  -6 -14   2   15.20   23.70
  -6 -14   2  127.19   44.30
  -6 -14   2   59.89   94.39
  -6 -14   2   31.70   26.70
   4  14  -2   55.29   33.20
   4  14  -2  106.59   53.99
   4  14  -2   52.79   22.30
  -4 -14   2   72.09   29.90
  -4 -14   2  114.69   31.90
  -4 -14   2   85.29   55.59
   2  14  -2   55.09   25.40
   2  14  -2   35.70   15.40
   2  14  -2   48.90   20.90
   2  14  -2  -12.00   35.10
   2  14  -2   49.00   55.09
  -2 -14   2    8.20   43.20
  -2 -14   2   46.80   25.70
  -2 -14   2   26.20   20.10
   0  14  -2  -11.20   19.30
   0  14  -2   32.60   29.50
   0  14  -2    0.80   49.30
   0  14  -2   23.70   21.30
   0  14  -2   38.80   15.20
   0 -14   2   49.90   27.10
   0 -14   2   43.00   20.60
   0 -14   2   45.20   50.29
  -2  14  -2   30.90   21.00
  -2  14  -2   59.09   16.20
  -2  14  -2   20.00   52.49
  -2  14  -2   43.70   24.40
   2 -14   2   39.20   28.70
   2 -14   2    3.70   51.19
   2 -14   2   25.80   18.20
  -4  14  -2   66.89   30.20
  -4  14  -2   69.89   42.90
  -4  14  -2   70.09   61.29
   4 -14   2   84.59   50.59
  -6  14  -2   96.39   51.69
  -6  14  -2   47.00   24.70
  -6  14  -2    7.60   26.50
  -6  14  -2   10.60   55.59
  -6  14  -2   26.80   19.10
   6 -14   2  -13.90   21.00
   6 -14   2    0.20   38.80
   6 -14   2   35.80   14.50
  -8  14  -2    9.70   27.00
  -8  14  -2  -59.69   51.19
  -8  14  -2   36.10   19.40
  -8  14  -2   30.60   25.20
   8 -14   2   22.70   13.10
   8 -14   2   11.00   25.50
   8 -14   2   25.20   45.20
 -10  14  -2  -47.10   23.70
 -10  14  -2   15.70   20.90
 -10  14  -2   -1.90   62.39
  10 -14   2    7.80   10.60
  10 -14   2   11.00   40.40
  10 -14   2   34.20   25.10
 -12  14  -2   18.40   59.59
 -12  14  -2   14.90   41.30
 -12  14  -2   -8.90   18.00
 -12  14  -2  158.98   64.89
  12 -14   2   23.80   29.50
  12 -14   2   24.20   11.40
  12 -14   2   -6.10   39.60
 -14  14  -2   62.89   67.79
 -14  14  -2   44.20   65.69
 -14  14  -2   -1.50   59.89
  14 -14   2   -9.30   21.20
  14 -14   2  -14.70   42.70
  14 -14   2  -15.30    7.80
  19  13  -2   48.10   27.10
  19  13  -2   64.79   29.60
 -19 -13   2   63.69   41.40
  17  13  -2   45.90   27.40
  17  13  -2   55.79   28.90
 -17 -13   2   92.39   42.00
 -17 -13   2   84.19   64.09
  15  13  -2  178.88   36.30
  15  13  -2  145.79   32.00
 -15 -13   2   44.30   72.99
 -15 -13   2  145.99   41.30
  13  13  -2  604.54   65.39
  13  13  -2  641.84   65.99
 -13 -13   2  752.12  134.39
 -13 -13   2  452.75   69.29
  11  13  -2  306.07   43.90
  11  13  -2  215.78   40.10
  11  13  -2  226.88   42.80
 -11 -13   2  269.77   53.99
 -11 -13   2  437.06  109.09
   9  13  -2  258.77   40.10
   9  13  -2  204.28   36.80
   9  13  -2  212.98   48.00
  -9 -13   2  178.18   39.70
  -9 -13   2  447.56  106.49
   7  13  -2   80.19   19.50
   7  13  -2   77.89   23.40
   7  13  -2   67.89   26.00
   7  13  -2   39.00   23.70
  -7 -13   2  127.29   63.29
  -7 -13   2   49.10   26.80
  -7 -13   2  111.49   32.90
   5  13  -2   34.70   21.80
   5  13  -2   21.00   20.40
   5  13  -2   34.70   42.40
   5  13  -2    7.50   13.20
   5  13  -2   17.70   20.70
  -5 -13   2   46.60   23.90
  -5 -13   2   14.70   21.90
  -5 -13   2   68.49   51.89
   3  13  -2  150.78   56.19
   3  13  -2  129.59   23.40
   3  13  -2  113.09   40.50
   3  13  -2  137.29   31.00
   3  13  -2  149.39   31.60
  -3 -13   2  159.68   58.39
  -3 -13   2  139.79   58.59
  -3 -13   2  122.19   33.50
  -3 -13   2  145.39   30.60
   1  13  -2  376.26   51.19
   1  13  -2  399.36   71.09
   1  13  -2  396.46  103.89
   1  13  -2  365.96   50.59
   1  13  -2  415.86   86.79
   1  13  -2  350.86   39.20
  -1 -13   2  429.66   82.59
  -1 -13   2  312.17   49.30
  -1 -13   2  449.06   49.80
  -1  13  -2  460.45   63.29
  -1  13  -2  564.24   69.89
  -1  13  -2  662.93   56.19
  -1  13  -2  633.24   67.89
   1 -13   2  685.23   60.89
   1 -13   2  706.33  101.69
   1 -13   2  599.34   68.49
  -3  13  -2  312.17   43.20
  -3  13  -2  312.37   45.70
  -3  13  -2  305.37   50.49
  -3  13  -2  312.67   35.10
  -3  13  -2  292.37   75.79
   3 -13   2  288.57   46.20
   3 -13   2  282.67   37.10
   3 -13   2  373.56   77.99
  -5  13  -2  271.17   39.40
  -5  13  -2  286.47   48.30
  -5  13  -2  222.68   39.20
  -5  13  -2  325.77   80.69
   5 -13   2  229.28   44.10
   5 -13   2  229.68   30.90
   5 -13   2  252.57   67.79
  -7  13  -2   61.89   42.00
  -7  13  -2   -2.60   24.30
  -7  13  -2  -15.50   14.70
  -7  13  -2    3.50   20.20
  -7  13  -2    1.20   49.10
   7 -13   2   12.60   11.50
   7 -13   2  105.19   43.90
   7 -13   2   13.30   23.30
  -9  13  -2   -1.30   17.00
  -9  13  -2    4.60   51.89
  -9  13  -2   -4.20   27.30
  -9  13  -2   14.70   38.60
   9 -13   2   47.80   44.40
   9 -13   2   15.30   11.40
   9 -13   2   53.49   32.80
 -11  13  -2   53.09   59.89
 -11  13  -2  115.19   29.30
 -11  13  -2   35.10   37.50
  11 -13   2   90.29   50.99
  11 -13   2  103.59   17.70
  11 -13   2   99.29   30.10
 -13  13  -2  250.17   84.69
 -13  13  -2  100.59   32.60
 -13  13  -2  207.28   63.59
  13 -13   2  103.29   33.10
  13 -13   2  117.99   19.20
  13 -13   2  120.59   60.09
 -15  13  -2  142.99   76.39
 -15  13  -2  189.88   61.29
 -15  13  -2  153.58   33.80
  15 -13   2  161.18   67.89
  15 -13   2  142.19   37.50
  15 -13   2  186.98   23.10
 -17  13  -2   57.49   45.30
 -17  13  -2   96.69   69.69
  17 -13   2   68.89   27.80
  17 -13   2   50.19   12.90
  17 -13   2   72.49   56.89
  20  12  -2   85.09   30.60
  20  12  -2   40.90   27.20
 -20 -12   2   71.39   49.70
 -20 -12   2  150.58   66.09
  18  12  -2   34.30   27.10
  18  12  -2   10.30   24.00
 -18 -12   2   37.70   37.90
 -18 -12   2   51.09   51.79
  16  12  -2   80.19   27.90
  16  12  -2  114.69   30.00
 -16 -12   2  104.29   65.79
 -16 -12   2   36.70   53.59
  14  12  -2  402.36   59.59
  14  12  -2  284.67   43.10
  14  12  -2  350.36   46.40
 -14 -12   2  202.38   46.60
  12  12  -2  324.37   61.19
  12  12  -2  337.17   49.70
  12  12  -2  312.97   44.60
 -12 -12   2  303.27   56.49
 -12 -12   2  312.77   72.99
 -12 -12   2  500.45  122.39
  10  12  -2   59.39   22.60
  10  12  -2   30.50   21.80
  10  12  -2   69.59   25.60
  10  12  -2   67.99   19.90
 -10 -12   2   44.90   22.50
 -10 -12   2   22.50   21.30
 -10 -12   2   80.09   67.19
   8  12  -2  278.17   74.29
   8  12  -2  225.38   58.99
   8  12  -2  191.88   33.90
   8  12  -2  166.28   34.80
   8  12  -2  207.08   35.10
  -8 -12   2  246.48   39.50
  -8 -12   2  273.97   47.20
  -8 -12   2  198.78   36.70
  -8 -12   2  373.56   83.59
   6  12  -2   93.59   26.10
   6  12  -2  178.88   59.19
   6  12  -2  169.28   50.49
   6  12  -2  131.49   27.00
   6  12  -2  140.89   24.60
   6  12  -2  112.59   27.20
  -6 -12   2  117.29   28.90
  -6 -12   2  159.28   64.09
  -6 -12   2  127.69   31.50
   4  12  -2  408.26   51.99
   4  12  -2  318.07   71.69
   4  12  -2  493.25   90.09
   4  12  -2  439.46   52.39
   4  12  -2  369.86   49.10
   4  12  -2  414.06   43.70
  -4 -12   2  461.95   55.79
  -4 -12   2  554.64   86.09
  -4 -12   2  485.35   55.19
   2  12  -2  448.36   50.69
   2  12  -2  411.46   75.59
   2  12  -2  385.96   47.40
   2  12  -2  355.46   39.60
   2  12  -2  318.87   47.50
   2  12  -2  471.15   87.39
  -2 -12   2  383.06   47.20
  -2 -12   2  389.06   52.09
  -2 -12   2  460.85   83.29
   0  12  -2  488.85   74.69
   0  12  -2  363.76   46.60
   0  12  -2  453.25   53.19
   0  12  -2  316.47   49.00
   0  12  -2  367.16   82.39
   0  12  -2  315.67   38.10
   0  12  -2  481.35   87.49
   0 -12   2  414.66   56.99
   0 -12   2  469.15   83.49
   0 -12   2  423.86   47.30
  -2  12  -2  924.21   84.29
  -2  12  -2  852.41   79.39
  -2  12  -2  922.71   85.39
  -2  12  -2 1078.09  132.19
  -2  12  -2  961.90  114.59
  -2  12  -2  928.01   74.39
   2 -12   2  804.92  108.49
   2 -12   2  821.42   75.99
   2 -12   2  902.91   87.09
  -4  12  -2  289.47   78.39
  -4  12  -2  270.77   41.70
  -4  12  -2  244.88   37.90
  -4  12  -2  325.67   48.20
  -4  12  -2  247.68   59.69
  -4  12  -2  336.67   35.90
   4 -12   2  322.57   50.99
   4 -12   2  290.57   66.49
   4 -12   2  341.77   36.20
  -6  12  -2   53.79   54.29
  -6  12  -2   52.39   37.00
  -6  12  -2   46.00   20.80
  -6  12  -2   19.80   24.20
   6 -12   2   32.30   13.10
   6 -12   2   33.60   24.20
   6 -12   2   14.30   37.60
   6 -12   2  104.49   53.49
  -8  12  -2  406.96   83.99
  -8  12  -2  244.58   56.59
  -8  12  -2  164.78   79.59
  -8  12  -2  223.78   37.30
   8 -12   2  216.38   27.80
   8 -12   2  236.08   48.00
   8 -12   2  232.98   64.69
 -10  12  -2  571.64   58.59
 -10  12  -2  577.24  105.99
 -10  12  -2  514.55   81.59
  10 -12   2  537.05   47.70
  10 -12   2  491.95   62.09
  10 -12   2  558.34  116.09
 -12  12  -2   98.59   63.19
 -12  12  -2  100.29   50.49
 -12  12  -2  101.19   29.30
  12 -12   2   79.99   30.20
  12 -12   2  113.99   18.50
  12 -12   2   95.09   54.49
 -14  12  -2  181.18   34.60
 -14  12  -2   90.89   45.30
 -14  12  -2  170.98   72.79
  14 -12   2   99.29   53.89
  14 -12   2  106.29   18.30
  14 -12   2  117.19   32.80
 -16  12  -2   61.29   58.39
 -16  12  -2    2.40   17.30
 -16  12  -2   94.49   72.29
 -16  12  -2   14.60   40.10
  16 -12   2   70.49   53.59
  16 -12   2   12.20   23.90
  16 -12   2   27.50   12.50
 -18  12  -2   66.49   68.29
 -18  12  -2  106.79   60.79
  18 -12   2   57.39   57.59
  18 -12   2   66.79   15.80
  18 -12   2   85.69   31.80
  21  11  -2   74.39   32.50
  21  11  -2   50.19   29.80
 -21 -11   2  207.58   68.89
 -21 -11   2   65.89   47.30
  19  11  -2   64.09   28.00
  19  11  -2   29.50   26.00
 -19 -11   2   70.89   41.60
  17  11  -2   70.49   27.70
  17  11  -2  117.49   29.10
 -17 -11   2  139.09   57.99
 -17 -11   2   60.29   36.20
  15  11  -2   44.20   22.90
  15  11  -2   59.59   24.40
  15  11  -2   74.59   26.80
 -15 -11   2   92.39   30.80
  13  11  -2   44.30   25.80
  13  11  -2   47.90   22.20
  13  11  -2   38.50   20.90
 -13 -11   2   99.59   78.59
 -13 -11   2   22.50   28.30
  11  11  -2   50.29   45.40
  11  11  -2   25.10   19.00
  11  11  -2   32.20   19.90
  11  11  -2   49.30   21.60
  11  11  -2   24.30   15.50
 -11 -11   2   53.49   22.20
 -11 -11   2   33.40   59.59
 -11 -11   2   28.90   21.20
 -11 -11   2   86.49   69.09
 -11 -11   2   31.20   20.00
   9  11  -2   -4.50   15.10
   9  11  -2   -2.40   32.80
   9  11  -2   17.50   34.50
   9  11  -2    2.90   12.30
   9  11  -2  -15.80   14.60
   9  11  -2   -5.40   17.20
  -9 -11   2   13.00   16.20
  -9 -11   2  -16.00   30.40
  -9 -11   2  -13.20   16.50
  -9 -11   2   -4.40   18.60
  -9 -11   2   65.39   33.80
  -9 -11   2  -24.90   56.59
   7  11  -2  775.22   94.59
   7  11  -2  747.83   77.19
   7  11  -2  680.93   69.49
   7  11  -2  798.42   72.69
   7  11  -2  759.92   67.69
  -7 -11   2  761.02   76.79
  -7 -11   2  838.62   74.49
  -7 -11   2  812.52  112.79
  -7 -11   2  764.82   75.49
  -7 -11   2  686.53  102.79
   5  11  -2  848.52  108.09
   5  11  -2  832.72   75.49
   5  11  -2  976.70  113.99
   5  11  -2  955.50   77.89
   5  11  -2  788.22   70.29
   5  11  -2  822.32   74.69
  -5 -11   2  726.53  103.29
  -5 -11   2  849.52  111.19
  -5 -11   2  787.12   78.29
  -5 -11   2  773.52   77.09
   3  11  -2  358.76   37.20
   3  11  -2  397.96   46.00
   3  11  -2  362.26   46.50
   3  11  -2  333.17   65.69
   3  11  -2  396.36   46.00
   3  11  -2  486.85   84.29
  -3 -11   2  299.57   42.20
  -3 -11   2  348.37   71.39
  -3 -11   2  260.97   66.59
   1  11  -2  208.18   34.10
   1  11  -2  213.68   53.79
   1  11  -2  267.97   62.19
   1  11  -2  245.18   34.10
   1  11  -2  237.28   57.99
   1  11  -2  289.87   39.70
   1  11  -2  235.98   28.80
  -1 -11   2  283.97   62.59
  -1 -11   2  314.77   64.99
  -1 -11   2  235.78   32.40
  -1 -11   2  250.27   62.89
  -1 -11   2  228.88   35.20
  -1  11  -2   -4.30   38.20
  -1  11  -2  -12.20   16.80
  -1  11  -2   -0.10   16.20
  -1  11  -2   -8.90   25.60
  -1  11  -2   -1.10   12.60
   1 -11   2   -5.00   30.40
   1 -11   2   89.39   42.10
   1 -11   2   -5.40   10.70
   1 -11   2   -1.00   15.90
  -3  11  -2   67.69   24.30
  -3  11  -2   64.49   19.50
  -3  11  -2  104.19   25.50
  -3  11  -2   90.49   16.00
  -3  11  -2   84.19   50.29
   3 -11   2   97.49   28.30
   3 -11   2  103.19   18.90
   3 -11   2  114.19   43.10
  -5  11  -2  169.58   50.89
  -5  11  -2   99.49   50.69
  -5  11  -2   81.39   28.10
  -5  11  -2  103.99   24.40
   5 -11   2  136.39   47.60
   5 -11   2  263.57   64.89
   5 -11   2  160.48   23.00
   5 -11   2  226.38   39.40
  -7  11  -2  603.14   99.29
  -7  11  -2  645.74   92.79
  -7  11  -2  565.54   83.79
  -7  11  -2  544.85   58.19
   7 -11   2  543.95   87.49
   7 -11   2  623.44   52.09
   7 -11   2  610.04   61.29
   7 -11   2  667.13  102.19
   7 -11   2  763.52  109.99
  -9  11  -2  266.17   78.69
  -9  11  -2  331.47   67.29
  -9  11  -2  326.17   76.99
  -9  11  -2  353.56   46.40
   9 -11   2  434.66   83.19
   9 -11   2  456.45   39.20
   9 -11   2  291.57  119.19
   9 -11   2  454.65   81.39
   9 -11   2  430.86   52.89
 -11  11  -2  573.64   62.99
 -11  11  -2  535.25   85.09
  11 -11   2  517.15   97.09
  11 -11   2  489.55   61.99
 -13  11  -2  272.77   76.59
 -13  11  -2   75.59   61.59
 -13  11  -2  157.78   32.20
 -13  11  -2   78.69   45.10
  13 -11   2   91.49   51.79
  13 -11   2   98.19   32.30
  13 -11   2  117.99   19.10
 -15  11  -2   46.60   55.29
 -15  11  -2  -20.40   53.39
 -15  11  -2    1.00   36.30
 -15  11  -2   -5.50   15.80
  15 -11   2   19.20   11.70
  15 -11   2   14.20   21.70
  15 -11   2    8.00   41.10
 -17  11  -2   32.30   52.59
 -17  11  -2    3.00   38.70
 -17  11  -2   58.29   60.69
 -17  11  -2   21.50   20.50
  17 -11   2   50.79   28.00
  17 -11   2   25.70   12.80
  17 -11   2   18.20   49.40
 -19  11  -2   59.59   90.59
 -19  11  -2   78.79   66.39
 -19  11  -2  246.18   86.09
  19 -11   2   86.79   33.80
  19 -11   2   91.19   59.59
  19 -11   2   76.79   17.90
  22  10  -2   20.20   25.10
  22  10  -2   19.00   24.90
 -22 -10   2  -12.60   36.70
 -22 -10   2   56.89   58.69
  20  10  -2    1.80   23.90
  20  10  -2   -6.40   20.40
 -20 -10   2   48.10   40.10
 -20 -10   2   27.70   49.99
  18  10  -2   16.10   24.30
  18  10  -2   54.29   24.50
 -18 -10   2  -17.40   29.50
 -18 -10   2   15.50   11.10
  16  10  -2   27.70   23.50
  16  10  -2  -27.60   29.10
  16  10  -2   28.10   22.00
 -16 -10   2  245.48   70.49
 -16 -10   2  -18.10   30.90
  14  10  -2   70.29   26.50
  14  10  -2   14.10   20.20
 -14 -10   2   17.30   17.80
 -14 -10   2   45.20   37.10
 -14 -10   2   15.90   59.39
 -14 -10   2   15.50   24.20
  12  10  -2   23.70   44.40
  12  10  -2    9.00   14.30
  12  10  -2   16.60   19.40
  12  10  -2   22.20   18.10
  12  10  -2   16.60   17.00
 -12 -10   2    5.60   17.50
 -12 -10   2  -13.20   29.60
 -12 -10   2   40.70   25.50
 -12 -10   2   -7.40   72.09
 -12 -10   2   60.69   22.50
  10  10  -2  -10.60   13.80
  10  10  -2   -6.00   14.30
  10  10  -2   -9.30   11.10
  10  10  -2   -0.60   15.70
 -10 -10   2   14.20   33.40
 -10 -10   2    5.40   18.60
 -10 -10   2   19.90   17.50
 -10 -10   2   28.40   57.99
 -10 -10   2   13.40   16.10
   8  10  -2   81.69   36.90
   8  10  -2   90.29   26.30
   8  10  -2   73.79   22.10
   8  10  -2   51.09   18.90
   8  10  -2   62.79   42.40
   8  10  -2   44.50   16.00
  -8 -10   2   45.80   18.80
  -8 -10   2   12.10   17.00
  -8 -10   2   43.10   37.00
  -8 -10   2    9.90   19.40
  -8 -10   2  101.69   63.29
  -8 -10   2   49.40   23.10
   6  10  -2  348.87   69.39
   6  10  -2  296.87   34.10
   6  10  -2  289.17   39.30
   6  10  -2  335.17   57.69
   6  10  -2  372.76   50.89
   6  10  -2  403.76   43.40
  -6 -10   2  234.88   34.40
  -6 -10   2  288.47   40.60
  -6 -10   2  235.08   58.29
  -6 -10   2  273.77   55.89
  -6 -10   2  235.48   38.50
  -6 -10   2  398.46   74.79
   4  10  -2  462.45   73.09
   4  10  -2  542.45   79.09
   4  10  -2  519.65   45.80
   4  10  -2  452.55   50.69
   4  10  -2  458.05   49.60
   4  10  -2  451.75   48.30
  -4 -10   2  500.95   51.49
  -4 -10   2  504.55   79.99
  -4 -10   2  495.25   61.69
  -4 -10   2  503.75   53.39
  -4 -10   2  506.75   78.39
   2  10  -2  126.39   46.60
   2  10  -2  136.19   22.50
   2  10  -2  162.78   26.90
   2  10  -2  149.09   26.20
   2  10  -2  154.28   28.20
   2  10  -2  263.97   53.99
   2  10  -2  180.08   49.99
  -2 -10   2  104.89   24.00
  -2 -10   2  164.28   33.50
  -2 -10   2  129.69   48.30
  -2 -10   2  203.38   49.90
  -2 -10   2  143.69   25.30
  -2 -10   2  175.48   50.59
   0  10  -2  133.39   47.90
   0  10  -2  170.88   30.90
   0  10  -2  245.28   34.40
   0  10  -2  209.28   30.10
   0  10  -2  194.58   23.90
   0  10  -2  226.58   52.79
   0 -10   2  228.28   37.10
   0 -10   2  252.07   57.09
   0 -10   2  219.58   41.00
   0 -10   2  217.28   29.50
   0 -10   2  210.48   54.49
   0 -10   2  177.88   50.19
  -2  10  -2   55.19   22.00
  -2  10  -2  142.29   42.00
  -2  10  -2  105.79   16.60
  -2  10  -2   91.59   45.10
  -2  10  -2  111.39   24.30
  -2  10  -2  121.39   41.80
  -2  10  -2   98.29   20.90
   2 -10   2  147.39   28.30
   2 -10   2  130.99   46.70
   2 -10   2  148.89   45.20
   2 -10   2  119.49   18.60
   2 -10   2  154.18   44.30
  -4  10  -2   20.30    9.60
  -4  10  -2   12.00   14.90
  -4  10  -2   54.69   34.10
  -4  10  -2    8.70   17.30
  -4  10  -2   10.30   38.60
   4 -10   2    1.10   16.70
   4 -10   2   84.09   41.40
   4 -10   2   24.90    9.80
   4 -10   2   34.60   43.80
   4 -10   2    1.10   27.40
   4 -10   2  -39.90   25.10
  -6  10  -2  486.75   70.69
  -6  10  -2  427.86   46.40
  -6  10  -2  407.56   78.59
   6 -10   2  467.55   74.49
   6 -10   2  660.03  122.69
   6 -10   2  477.15   80.09
   6 -10   2  498.25   49.30
   6 -10   2  450.75   40.80
  -8  10  -2  309.97   74.09
  -8  10  -2  326.77   40.70
  -8  10  -2  361.26   60.99
  -8  10  -2  384.46   76.39
   8 -10   2  387.46   82.49
   8 -10   2  268.07   63.29
   8 -10   2  258.97   29.00
   8 -10   2  306.77   68.09
   8 -10   2  251.77   40.40
 -10  10  -2  105.69   54.49
 -10  10  -2   82.09   23.50
 -10  10  -2  143.59   61.89
 -10  10  -2   84.69   39.80
  10 -10   2  112.89   59.49
  10 -10   2   83.19   50.79
  10 -10   2  114.29   47.40
  10 -10   2  149.59   18.30
 -12  10  -2  108.89   26.20
 -12  10  -2   39.10   50.99
 -12  10  -2   73.09   50.99
  12 -10   2   57.69   41.60
  12 -10   2   82.49   25.30
  12 -10   2   39.50   42.50
 -14  10  -2   13.60   50.49
 -14  10  -2   84.79   58.69
 -14  10  -2   14.70   38.70
 -14  10  -2   38.50   20.50
  14 -10   2   35.70   22.70
  14 -10   2   45.30   42.50
  14 -10   2   31.60   12.70
 -16  10  -2   43.90   21.70
 -16  10  -2   93.99   59.59
 -16  10  -2   52.49   48.50
 -16  10  -2   64.99   58.59
  16 -10   2   46.80   24.90
  16 -10   2   30.20   43.30
  16 -10   2   16.70   12.70
 -18  10  -2    5.60   57.09
 -18  10  -2   54.79   24.30
 -18  10  -2  163.88   71.49
 -18  10  -2   86.79   49.99
  18 -10   2   77.39   54.59
  18 -10   2   53.09   15.90
  18 -10   2   68.79   31.80
 -20  10  -2   23.80   53.09
 -20  10  -2   -7.00   47.10
 -20  10  -2   51.89   85.49
  20 -10   2   13.90   24.00
  20 -10   2   21.60   49.70
  20 -10   2   25.40   13.30
  20 -10   2   17.10   12.70
  23   9  -2   97.89   30.80
  23   9  -2   54.39   31.60
 -23  -9   2   73.29   52.09
  21   9  -2   86.69   29.70
  21   9  -2  111.99   30.70
 -21  -9   2   54.69   45.40
  19   9  -2  229.78   40.00
  19   9  -2  224.28   39.10
 -19  -9   2  186.48   58.49
  17   9  -2  373.56   49.30
  17   9  -2  440.76   50.99
  17   9  -2  385.86   57.59
 -17  -9   2  374.16   68.89
 -17  -9   2  429.56   74.09
  15   9  -2  528.25   64.99
  15   9  -2  626.74   59.59
  15   9  -2  528.45   58.09
 -15  -9   2  654.73   84.89
 -15  -9   2  511.95   58.69
 -15  -9   2  585.64   85.99
  13   9  -2  733.33   64.59
  13   9  -2  725.33   63.79
  13   9  -2  694.03   61.99
  13   9  -2  687.73   70.09
 -13  -9   2  684.83   94.69
 -13  -9   2  582.34   65.49
 -13  -9   2  531.35   62.89
 -13  -9   2  531.05   71.09
  11   9  -2  222.38   33.70
  11   9  -2  308.07   73.49
  11   9  -2  192.68   32.20
  11   9  -2  197.58   37.40
  11   9  -2  255.17   35.80
 -11  -9   2  229.38   52.69
 -11  -9   2  178.28   33.50
 -11  -9   2  211.38   35.30
 -11  -9   2  336.07   61.59
 -11  -9   2  289.97   44.50
 -11  -9   2  321.67   87.99
   9   9  -2  655.43   58.89
   9   9  -2  607.24   89.39
   9   9  -2  655.33   65.29
   9   9  -2  640.24   76.59
   9   9  -2  664.03   60.39
   9   9  -2  648.74   60.59
  -9  -9   2  722.23  106.59
  -9  -9   2  575.94   82.89
  -9  -9   2  560.94   60.49
  -9  -9   2  649.34   63.29
  -9  -9   2  631.84   64.79
   7   9  -2 3075.09  245.38
   7   9  -2 2914.71  268.47
   7   9  -2 3185.58  259.47
   7   9  -2 3077.99  244.58
   7   9  -2 3151.08  243.38
   7   9  -2 2966.50  249.58
  -7  -9   2 3512.55  249.38
  -7  -9   2 3419.06  274.07
  -7  -9   2 3241.68  249.88
  -7  -9   2 3406.16  249.68
  -7  -9   2 3221.08  247.58
  -7  -9   2 3284.27  265.77
   5   9  -2 2039.10  158.38
   5   9  -2 2044.00  154.78
   5   9  -2 1948.01  174.78
   5   9  -2 2081.19  158.98
   5   9  -2 1991.90  161.98
   5   9  -2 2076.79  183.58
  -5  -9   2 1915.71  159.38
  -5  -9   2 1895.91  159.08
  -5  -9   2 2016.30  180.08
  -5  -9   2 1946.01  178.98
   3   9  -2 1220.68   94.49
   3   9  -2 1207.68   96.29
   3   9  -2 1199.88   90.69
   3   9  -2 1167.18  115.79
   3   9  -2 1146.19   95.19
   3   9  -2 1123.09  117.69
  -3  -9   2 1026.10   93.39
  -3  -9   2 1147.49  103.69
  -3  -9   2 1050.59   96.09
  -3  -9   2 1127.99  116.79
  -3  -9   2 1101.99  114.79
   1   9  -2 1176.28  117.79
   1   9  -2 1208.38   90.99
   1   9  -2 1300.17  121.79
   1   9  -2 1106.69  110.79
   1   9  -2 1178.08   94.79
   1   9  -2 1195.88   97.49
   1   9  -2 1198.08   97.09
  -1  -9   2 1114.09   97.89
  -1  -9   2 1092.09   92.49
  -1  -9   2 1092.59  113.99
  -1  -9   2 1098.49  116.99
  -1  -9   2 1234.98  107.19
  -1  -9   2  995.00  116.39
  -1   9  -2  325.67   39.80
  -1   9  -2  350.06   28.50
  -1   9  -2  279.37   49.90
  -1   9  -2  345.37   38.40
  -1   9  -2  297.07   58.89
  -1   9  -2  305.47   53.59
  -1   9  -2  323.87   35.70
   1  -9   2  183.58   50.19
   1  -9   2  370.26   62.29
   1  -9   2  199.38   39.70
   1  -9   2  247.78   37.50
   1  -9   2  230.58   29.20
   1  -9   2  251.77   58.79
  -3   9  -2  665.53   65.69
  -3   9  -2  623.24   56.79
  -3   9  -2  819.72   86.29
  -3   9  -2  707.43   96.79
  -3   9  -2  575.14   61.09
   3  -9   2  752.02   85.99
   3  -9   2  734.93   68.79
   3  -9   2  788.32   58.39
   3  -9   2  779.82   92.69
   3  -9   2  691.33   80.79
  -5   9  -2 1244.98  105.29
  -5   9  -2 1151.58  116.89
  -5   9  -2 1176.68  135.19
   5  -9   2 1459.75  137.69
   5  -9   2 1392.96  107.59
   5  -9   2 1238.48  128.69
   5  -9   2 1270.37  128.79
   5  -9   2 1379.26  100.59
  -7   9  -2 1058.59  138.39
  -7   9  -2 1091.79  124.29
  -7   9  -2 1504.65  144.49
  -7   9  -2 1152.18  110.19
   7  -9   2 1471.85  113.99
   7  -9   2 1408.46  105.49
   7  -9   2 1444.16  142.59
   7  -9   2 1341.87  137.19
   7  -9   2 1511.95  144.89
   7  -9   2 1671.93  149.39
  -9   9  -2  949.21   81.89
  -9   9  -2 1078.49  131.89
  -9   9  -2  863.01   98.99
   9  -9   2  953.20   82.89
   9  -9   2 1005.30  115.79
   9  -9   2  964.60  110.79
   9  -9   2  848.92   73.39
   9  -9   2 1004.20  132.59
 -11   9  -2  738.83   93.19
 -11   9  -2  852.31  112.89
 -11   9  -2  731.03   70.89
  11  -9   2  786.52  103.49
  11  -9   2  810.62   63.99
  11  -9   2  905.21  112.19
  11  -9   2  698.43   77.99
 -13   9  -2  327.67   76.99
 -13   9  -2  288.77   64.19
 -13   9  -2  386.16   44.20
  13  -9   2  293.67   62.79
  13  -9   2  258.87   69.39
  13  -9   2  302.07   44.00
  13  -9   2  275.37   34.50
 -15   9  -2   88.39   55.49
 -15   9  -2  114.19   59.49
 -15   9  -2   23.40   18.50
 -15   9  -2   73.49   56.19
  15  -9   2   58.09   15.00
  15  -9   2   49.80   23.90
  15  -9   2   60.89   46.50
 -17   9  -2   23.50   18.50
 -17   9  -2   17.20   35.00
 -17   9  -2  106.49   64.19
 -17   9  -2   -0.20   47.30
  17  -9   2   30.80   14.60
  17  -9   2   13.70   23.10
  17  -9   2   19.90   42.30
 -19   9  -2   36.70   53.69
 -19   9  -2   66.49   52.79
 -19   9  -2   71.69   24.10
  19  -9   2   23.40   47.10
  19  -9   2   47.30   29.90
  19  -9   2   78.89   18.30
  19  -9   2   84.59   21.70
 -21   9  -2  113.89  107.19
 -21   9  -2   58.09   59.29
 -21   9  -2  136.79   75.79
  21  -9   2   67.89   19.40
  21  -9   2  105.69   22.90
  21  -9   2   75.99   30.00
  21  -9   2   42.60   52.29
  24   8  -2   14.60   30.30
  24   8  -2   31.40   25.70
 -24  -8   2   -0.50   47.70
 -24  -8   2  162.88   50.59
 -24  -8   2   96.69   63.79
  22   8  -2   33.10   25.90
  22   8  -2   25.60   24.30
 -22  -8   2   32.50   48.10
 -22  -8   2  166.88   70.89
  20   8  -2  217.38   38.40
  20   8  -2  268.37   43.00
 -20  -8   2  263.67   54.69
 -20  -8   2  334.37   77.19
  18   8  -2   67.09   25.60
  18   8  -2  129.39   29.90
  18   8  -2  108.49   31.50
 -18  -8   2   86.39   37.00
 -18  -8   2  187.88   72.99
 -18  -8   2   76.29   39.90
  16   8  -2 1162.48   94.49
  16   8  -2 1177.88  103.09
  16   8  -2 1141.69   92.59
 -16  -8   2  960.10  108.99
 -16  -8   2 1033.00   99.79
 -16  -8   2  875.71   92.09
 -16  -8   2  999.80  110.79
  14   8  -2  196.58   32.60
  14   8  -2  273.77   33.80
  14   8  -2  237.98   41.20
  14   8  -2  250.87   42.20
 -14  -8   2  211.58   36.40
 -14  -8   2  225.08   52.99
 -14  -8   2  197.28   33.90
 -14  -8   2  219.18   53.29
 -14  -8   2  155.88   37.50
  12   8  -2  696.93   69.29
  12   8  -2  809.72   69.39
  12   8  -2  751.32  103.99
  12   8  -2  794.42   67.89
  12   8  -2  789.42   75.49
 -12  -8   2  749.23   96.09
 -12  -8   2  883.11   94.79
 -12  -8   2  691.43   76.29
 -12  -8   2  662.33   68.99
 -12  -8   2  724.83   71.89
  10   8  -2   79.39   18.70
  10   8  -2  116.79   21.90
  10   8  -2  122.29   27.90
  10   8  -2   70.69   19.10
  10   8  -2   55.79   45.20
 -10  -8   2  117.99   64.99
 -10  -8   2   66.19   31.40
 -10  -8   2   44.00   33.40
 -10  -8   2   72.89   20.00
 -10  -8   2   86.99   23.10
 -10  -8   2   49.40   18.60
   8   8  -2 1269.07  117.29
   8   8  -2 1308.37  103.99
   8   8  -2 1244.88  104.19
   8   8  -2 1279.07  108.59
   8   8  -2 1327.67  103.39
   8   8  -2 1261.77  129.79
  -8  -8   2 1251.57  135.19
  -8  -8   2 1302.47  107.19
  -8  -8   2 1191.98  122.19
  -8  -8   2 1200.18  105.59
  -8  -8   2 1309.17  118.79
   6   8  -2 2584.74  213.48
   6   8  -2 2807.02  228.18
   6   8  -2 2685.43  212.38
   6   8  -2 2711.13  214.88
   6   8  -2 2476.15  233.38
   6   8  -2 2603.14  217.38
  -6  -8   2 2989.60  217.98
  -6  -8   2 2896.51  217.98
  -6  -8   2 2725.73  231.38
  -6  -8   2 3147.59  239.58
  -6  -8   2 2984.10  217.48
  -6  -8   2 2989.10  216.78
   4   8  -2 4790.32  368.26
   4   8  -2 5028.70  371.36
   4   8  -2 4758.02  381.46
   4   8  -2 4856.51  387.56
   4   8  -2 4995.10  364.76
   4   8  -2 4707.83  367.46
  -4  -8   2 5055.39  385.36
  -4  -8   2 4918.31  384.86
  -4  -8   2 5293.17  370.76
  -4  -8   2 4878.01  369.06
  -4  -8   2 4526.05  379.46
   2   8  -2 2267.17  174.98
   2   8  -2 2070.09  186.18
   2   8  -2 2315.07  173.48
   2   8  -2 2279.07  191.48
   2   8  -2 2267.27  174.58
   2   8  -2 2303.37  193.98
   2   8  -2 2332.27  169.98
  -2  -8   2 2065.99  187.48
  -2  -8   2 2310.17  172.58
  -2  -8   2 2281.87  192.28
  -2  -8   2 2257.97  182.08
  -2  -8   2 2224.28  175.78
  -2  -8   2 2232.28  191.18
   0   8  -2 1873.91  135.79
   0   8  -2 1826.22  139.49
   0   8  -2 1733.43  141.09
   0   8  -2 1838.52  159.98
   0   8  -2 1938.61  161.58
   0   8  -2 1829.62  141.99
   0  -8   2 1519.95  154.08
   0  -8   2 1787.82  142.79
   0  -8   2 1827.82  137.09
   0  -8   2 1776.02  149.69
   0  -8   2 1746.83  156.28
   0  -8   2 1743.33  158.58
  -2   8  -2  510.15   40.10
  -2   8  -2  432.46   61.59
  -2   8  -2  426.46   61.29
  -2   8  -2  476.85   44.50
  -2   8  -2  482.35   71.69
  -2   8  -2  503.05   48.90
   2  -8   2  503.95   49.10
   2  -8   2  465.75   63.49
   2  -8   2  506.95   40.70
   2  -8   2  373.86   62.89
   2  -8   2  552.84   62.89
   2  -8   2  478.95   68.89
  -4   8  -2  400.96   58.49
  -4   8  -2  431.36   72.39
  -4   8  -2  527.35   66.99
  -4   8  -2  428.06   39.50
  -4   8  -2  449.06   44.10
   4  -8   2  578.54   75.29
   4  -8   2  517.45   40.20
   4  -8   2  471.35   64.99
   4  -8   2  461.65   63.89
   4  -8   2  491.05   45.70
   4  -8   2  438.56   70.99
  -6   8  -2  935.21   83.79
  -6   8  -2 1070.19  111.49
  -6   8  -2  914.21   97.79
  -6   8  -2  941.41  113.49
   6  -8   2 1031.80   79.09
   6  -8   2 1028.00  109.49
   6  -8   2 1018.50  111.39
   6  -8   2 1084.69  114.59
   6  -8   2 1057.09   86.49
   6  -8   2 1032.30  107.59
  -8   8  -2 1296.67  125.99
  -8   8  -2  906.61  105.09
  -8   8  -2  930.81  119.79
  -8   8  -2 1022.70   90.09
   8  -8   2 1122.59   92.09
   8  -8   2 1131.29   84.69
   8  -8   2 1237.78  124.39
   8  -8   2  948.21  116.59
   8  -8   2  958.90  119.39
   8  -8   2 1054.59  115.19
 -10   8  -2 1111.99   87.99
 -10   8  -2 1103.99  109.29
 -10   8  -2 1120.09  125.79
 -10   8  -2  856.91  117.79
  10  -8   2  891.51  111.79
  10  -8   2  978.40   79.69
  10  -8   2 1060.39  132.59
  10  -8   2 1137.89  123.09
  10  -8   2  899.91  111.09
  10  -8   2  940.41   86.99
 -12   8  -2  826.32  103.19
 -12   8  -2  748.93  101.59
 -12   8  -2  738.43   60.89
  12  -8   2  570.44   71.49
  12  -8   2  608.74   89.49
  12  -8   2  566.14   50.39
  12  -8   2  443.76   82.09
  12  -8   2  462.75   81.69
 -14   8  -2  126.49   56.89
 -14   8  -2  127.19   54.59
 -14   8  -2   46.40   19.80
 -14   8  -2   68.59   39.60
  14  -8   2   54.09   14.50
  14  -8   2   29.60   20.90
  14  -8   2   56.89   40.90
  14  -8   2    9.10   29.60
 -16   8  -2   81.89   51.89
 -16   8  -2   38.50   54.69
 -16   8  -2  149.99   67.09
 -16   8  -2   34.00   20.20
  16  -8   2   57.09   15.90
  16  -8   2    1.30   19.00
  16  -8   2   17.80   37.60
 -18   8  -2  195.38   34.50
 -18   8  -2  126.79   47.10
 -18   8  -2  257.57   80.79
 -18   8  -2  173.58   67.59
  18  -8   2  150.78   34.40
  18  -8   2  173.98   26.70
 -20   8  -2  192.38   37.60
 -20   8  -2  262.37   82.09
 -20   8  -2  177.98   67.59
  20  -8   2  252.87   44.70
  20  -8   2  286.97   40.00
  20  -8   2  266.47   34.20
 -22   8  -2  239.58   84.59
 -22   8  -2  114.19  100.99
 -22   8  -2   70.19   54.59
  22  -8   2   68.59   31.60
  22  -8   2  110.39   23.40
  25   7  -2   67.49   28.90
  25   7  -2  102.49   36.20
 -25  -7   2  185.68   78.59
  23   7  -2  158.18   35.40
  23   7  -2  122.09   35.50
 -23  -7   2  122.29   63.69
  21   7  -2   15.90   20.90
  21   7  -2   23.50   23.80
 -21  -7   2  -10.80   43.50
 -21  -7   2    7.10   27.70
 -21  -7   2   -1.40   48.90
  19   7  -2   92.89   26.40
  19   7  -2  107.79   26.60
  19   7  -2   56.19   25.70
 -19  -7   2  111.59   38.30
 -19  -7   2   52.79   41.50
 -19  -7   2   55.79   46.40
  17   7  -2   97.29   23.90
  17   7  -2   89.89   24.70
  17   7  -2   91.99   29.30
 -17  -7   2  102.59   38.40
 -17  -7   2  121.69   25.90
 -17  -7   2  162.98   44.10
  15   7  -2  206.38   33.00
  15   7  -2  150.18   29.70
  15   7  -2  222.28   39.30
  15   7  -2  105.89   62.89
 -15  -7   2  314.17   55.79
 -15  -7   2  378.26   58.09
 -15  -7   2  336.87   40.40
  13   7  -2  595.34   61.49
  13   7  -2  655.13   58.89
  13   7  -2  585.54   54.59
  13   7  -2  622.34   92.19
  13   7  -2  577.44   53.59
 -13  -7   2  481.15   54.19
 -13  -7   2  539.55   64.59
 -13  -7   2  469.95   56.59
 -13  -7   2  618.84   80.19
  11   7  -2 1307.77  106.79
  11   7  -2 1240.18  133.89
  11   7  -2 1321.37  110.49
  11   7  -2 1378.56  104.39
  11   7  -2 1281.07  104.69
 -11  -7   2 1171.58  120.49
 -11  -7   2 1302.37  121.69
 -11  -7   2 1344.37  108.69
 -11  -7   2 1271.27  106.59
 -11  -7   2 1352.76  112.49
 -11  -7   2 1136.89  145.39
   9   7  -2 1252.27  101.69
   9   7  -2 1149.78  105.39
   9   7  -2 1353.66  103.59
   9   7  -2 1267.57  129.29
   9   7  -2 1271.27  103.09
  -9  -7   2 1317.57  107.39
  -9  -7   2 1383.96  137.79
  -9  -7   2 1247.58  103.59
  -9  -7   2 1357.66  106.19
  -9  -7   2 1293.57  126.59
  -9  -7   2 1100.99  116.09
   7   7  -2  886.11   65.59
   7   7  -2  764.52   77.59
   7   7  -2  879.61   69.79
   7   7  -2  872.91   66.79
   7   7  -2  836.42   91.19
  -7  -7   2  644.54   67.69
  -7  -7   2  683.13   65.29
  -7  -7   2  733.83   67.09
  -7  -7   2  636.54   80.19
  -7  -7   2  644.44   90.19
  -7  -7   2  683.33   66.79
   5   7  -2   53.29   14.50
   5   7  -2   66.49   13.80
   5   7  -2   61.19   30.80
   5   7  -2   40.30   14.10
   5   7  -2   58.29   16.90
   5   7  -2   33.80   27.20
  -5  -7   2   81.79   30.60
  -5  -7   2   64.99   16.80
  -5  -7   2  108.29   57.79
  -5  -7   2   75.89   17.20
  -5  -7   2  112.89   58.59
  -5  -7   2   80.99   16.30
  -5  -7   2   65.39   16.50
   3   7  -2  357.86   55.89
   3   7  -2  410.46   38.40
   3   7  -2  434.26   44.10
   3   7  -2  391.06   51.99
   3   7  -2  407.26   43.50
   3   7  -2  366.36   62.19
  -3  -7   2  495.95   49.70
  -3  -7   2  486.65   66.49
  -3  -7   2  454.65   41.60
  -3  -7   2  487.75   60.39
  -3  -7   2  515.35   43.40
  -3  -7   2  524.65   44.70
   1   7  -2 1269.97   98.39
   1   7  -2 1207.48  116.89
   1   7  -2 1195.88  106.29
   1   7  -2 1169.48  103.99
   1   7  -2 1319.97  119.59
   1   7  -2 1341.67  101.79
  -1  -7   2 1228.38  118.59
  -1  -7   2 1295.57  117.89
  -1  -7   2 1360.96  104.99
  -1  -7   2 1352.76  110.19
  -1  -7   2 1319.17  100.09
  -1   7  -2 1804.32  139.39
  -1   7  -2 1715.93  156.08
  -1   7  -2 1747.33  135.99
  -1   7  -2 1761.02  158.38
   1  -7   2 1827.52  136.79
   1  -7   2 1929.91  150.78
   1  -7   2 1749.03  154.88
   1  -7   2 1835.32  159.18
   1  -7   2 1916.21  143.59
  -3   7  -2 4638.04  330.97
  -3   7  -2 4324.87  349.77
  -3   7  -2 3785.12  344.97
  -3   7  -2 4347.77  339.67
   3  -7   2 4630.54  331.67
   3  -7   2 4733.93  370.36
   3  -7   2 4657.73  346.77
   3  -7   2 4226.38  357.26
  -5   7  -2  431.46   38.50
  -5   7  -2  419.36   66.69
  -5   7  -2  444.16   62.49
  -5   7  -2  505.65   63.49
   5  -7   2  297.77   50.79
   5  -7   2  380.36   56.49
   5  -7   2  363.86   39.30
   5  -7   2  376.76   63.39
   5  -7   2  321.97   57.29
   5  -7   2  411.66   33.40
  -7   7  -2  118.59   19.60
  -7   7  -2   68.69   35.40
  -7   7  -2  108.99   40.20
  -7   7  -2   75.19   24.20
   7  -7   2   93.99   31.40
   7  -7   2  129.79   20.70
   7  -7   2  147.49   15.20
   7  -7   2  126.59   40.60
   7  -7   2   49.30   33.50
   7  -7   2  126.79   36.50
  -9   7  -2    6.80   27.80
  -9   7  -2   11.00   35.40
  -9   7  -2    1.80   29.80
  -9   7  -2   11.80   12.60
   9  -7   2    4.90   37.10
   9  -7   2   13.90   30.50
   9  -7   2   17.40   13.30
   9  -7   2   17.10   31.30
   9  -7   2   23.30    9.40
   9  -7   2   24.20   26.90
 -11   7  -2   82.19   43.00
 -11   7  -2  129.09   50.79
 -11   7  -2   86.49   22.80
 -11   7  -2   44.20   30.30
  11  -7   2  167.58   55.19
  11  -7   2  211.28   57.59
  11  -7   2  137.79   45.80
  11  -7   2  142.59   26.50
  11  -7   2  184.68   20.10
  11  -7   2  128.99   42.60
 -13   7  -2  130.09   24.20
 -13   7  -2  142.49   26.60
 -13   7  -2  135.29   57.49
 -13   7  -2  131.99   52.49
 -13   7  -2  148.89   53.19
  13  -7   2  167.18   55.99
  13  -7   2  221.98   30.70
  13  -7   2  174.18   34.70
 -15   7  -2  -21.90   38.80
 -15   7  -2  -28.30   36.30
 -15   7  -2  -14.30   43.00
 -15   7  -2   10.70   18.10
  15  -7   2   54.19   22.10
  15  -7   2   52.19   15.30
  15  -7   2   32.00   37.00
 -17   7  -2  425.56   94.69
 -17   7  -2  211.88   58.59
 -17   7  -2  329.67   43.70
 -17   7  -2  279.67   72.09
  17  -7   2  333.27   37.10
  17  -7   2  278.77   46.00
 -19   7  -2   52.79   55.79
 -19   7  -2   37.00   54.49
 -19   7  -2   82.09   38.10
  19  -7   2   30.80   16.10
  19  -7   2   20.90   23.60
  19  -7   2   12.60   16.10
 -21   7  -2  115.49   72.59
 -21   7  -2  128.69   57.69
 -21   7  -2   -2.10   45.70
  21  -7   2   48.00   19.30
  21  -7   2   62.69   28.30
  21  -7   2   69.99   22.60
 -23   7  -2    1.80   47.50
 -23   7  -2   13.70   57.09
 -23   7  -2  -38.00   40.40
  23  -7   2    4.50   28.90
  24   6  -2   63.89   30.20
  24   6  -2   51.49   26.30
 -24  -6   2   32.40   29.00
 -24  -6   2  105.29   66.69
 -24  -6   2    9.40   44.70
  22   6  -2  126.19   33.10
  22   6  -2  135.99   33.70
 -22  -6   2  174.78   46.40
 -22  -6   2  286.97   80.59
 -22  -6   2  116.89   57.29
  20   6  -2   28.10   22.50
  20   6  -2   25.90   23.00
  20   6  -2   53.69   28.20
 -20  -6   2   76.19   34.40
 -20  -6   2   72.09   47.30
 -20  -6   2  147.19   64.09
  18   6  -2   87.69   25.40
  18   6  -2  160.18   35.50
  18   6  -2   99.19   26.90
 -18  -6   2  277.47   69.69
 -18  -6   2  159.28   28.80
 -18  -6   2  129.59   41.70
 -18  -6   2  143.09   48.70
  16   6  -2  163.88   27.50
  16   6  -2  179.68   29.50
  16   6  -2  192.88   35.80
  16   6  -2   56.69   51.09
 -16  -6   2  154.68   27.60
 -16  -6   2  170.98   42.50
 -16  -6   2  162.78   39.90
  14   6  -2   97.59   20.40
  14   6  -2   99.99   26.20
  14   6  -2   59.39   20.00
  14   6  -2  106.19   47.80
  14   6  -2   91.49   24.30
 -14  -6   2  104.49   31.70
 -14  -6   2   90.39   22.10
 -14  -6   2   89.79   21.10
 -14  -6   2  138.29   36.40
  12   6  -2  144.19   23.10
  12   6  -2  193.38   25.60
  12   6  -2  130.19   46.60
  12   6  -2  156.18   29.30
  12   6  -2  154.68   25.90
 -12  -6   2  131.99   35.20
 -12  -6   2  121.09   27.50
 -12  -6   2  159.38   26.30
 -12  -6   2   55.49   38.70
 -12  -6   2  119.69   22.70
  10   6  -2  805.82   67.59
  10   6  -2  807.82   71.79
  10   6  -2  797.02   69.69
  10   6  -2  806.72   93.79
  10   6  -2  878.61   67.29
 -10  -6   2  819.32   83.09
 -10  -6   2  675.13  102.19
 -10  -6   2  715.83   68.09
 -10  -6   2  733.93   69.69
 -10  -6   2  815.22   73.49
   8   6  -2 1491.05  125.39
   8   6  -2 1511.45  118.09
   8   6  -2 1495.45  120.69
   8   6  -2 1568.04  117.19
  -8  -6   2 1463.75  119.69
  -8  -6   2 1420.26  121.89
  -8  -6   2 1374.16  128.79
  -8  -6   2 1577.44  146.19
  -8  -6   2 1512.55  121.19
  -8  -6   2 1447.86  130.69
   6   6  -2 1588.94  124.99
   6   6  -2 1487.55  141.69
   6   6  -2 1571.64  130.09
   6   6  -2 1519.05  134.09
   6   6  -2 1622.04  127.89
   6   6  -2 1643.44  124.99
  -6  -6   2 1622.14  128.49
  -6  -6   2 1815.12  128.39
  -6  -6   2 1600.64  143.89
  -6  -6   2 1694.63  127.89
  -6  -6   2 1440.76  133.89
  -6  -6   2 1636.24  138.09
  -6  -6   2 1712.53  126.89
   4   6  -2 1595.54  123.99
   4   6  -2 1560.04  136.99
   4   6  -2 1637.84  121.39
   4   6  -2 1585.54  122.99
   4   6  -2 1616.34  134.79
   4   6  -2 1591.04  125.19
  -4  -6   2 1521.55  123.59
  -4  -6   2 1457.15  134.59
  -4  -6   2 1552.94  123.49
  -4  -6   2 1676.83  124.99
  -4  -6   2 1581.64  135.79
  -4  -6   2 1518.65  123.99
   2   6  -2  969.30   69.99
   2   6  -2  944.31   73.39
   2   6  -2  953.30   88.19
   2   6  -2  982.80   74.49
   2   6  -2 1051.59   75.89
   2   6  -2  894.51   85.79
  -2  -6   2  773.52   70.79
  -2  -6   2  778.02   83.99
  -2  -6   2  833.42   85.39
  -2  -6   2  857.71   77.79
  -2  -6   2  816.62   73.39
   0   6  -2 2069.19  147.89
   0   6  -2 1975.80  152.58
   0   6  -2 2003.00  150.88
   0   6  -2 1896.51  152.08
   0   6  -2 1912.11  164.48
   0   6  -2 1981.20  166.28
   0  -6   2 2006.00  158.18
   0  -6   2 1927.61  165.18
   0  -6   2 1976.00  153.18
   0  -6   2 1844.92  162.38
   0  -6   2 2047.00  148.69
  -2   6  -2 2057.09  161.88
  -2   6  -2 1961.10  171.48
  -2   6  -2 2081.69  150.78
  -2   6  -2 1977.80  168.88
  -2   6  -2 2099.89  154.38
   2  -6   2 1995.40  168.18
   2  -6   2 1999.30  150.88
   2  -6   2 2014.90  164.48
   2  -6   2 2002.80  170.78
   2  -6   2 1939.71  154.38
  -4   6  -2  950.10  102.49
  -4   6  -2 1140.59   97.19
  -4   6  -2 1051.49  114.39
  -4   6  -2 1103.59   85.89
   4  -6   2 1106.09  101.89
   4  -6   2 1043.70  101.59
   4  -6   2 1093.39   86.49
   4  -6   2 1146.19  106.09
   4  -6   2 1015.30  104.29
   4  -6   2 1121.99   81.79
  -6   6  -2 1172.98  121.29
  -6   6  -2 1315.57  100.99
  -6   6  -2 1184.08  113.49
  -6   6  -2 1046.20  119.09
   6  -6   2 1263.37  121.69
   6  -6   2 1296.77  122.09
   6  -6   2 1366.66   96.59
   6  -6   2 1338.87  101.99
   6  -6   2 1316.47  120.29
  -8   6  -2  302.27   54.99
  -8   6  -2  377.06   38.80
  -8   6  -2  369.06   65.39
   8  -6   2  422.66   58.89
   8  -6   2  423.36   34.40
   8  -6   2  509.35   78.39
   8  -6   2  338.27   60.19
   8  -6   2  398.86   39.50
 -10   6  -2  628.54   85.49
 -10   6  -2  651.13   76.89
 -10   6  -2  578.64   52.39
  10  -6   2  517.25   53.29
  10  -6   2  681.63   83.69
  10  -6   2  562.34   83.69
  10  -6   2  669.83   82.79
  10  -6   2  470.75   46.60
 -12   6  -2  426.76   79.09
 -12   6  -2  245.38   55.29
 -12   6  -2  257.47   33.30
 -12   6  -2  279.57   61.09
 -12   6  -2  250.77   35.50
  12  -6   2  296.47   64.89
  12  -6   2  291.77   38.30
 -14   6  -2  315.07   66.89
 -14   6  -2  298.37   67.19
 -14   6  -2  377.06   44.10
 -14   6  -2  435.56   82.59
 -14   6  -2  425.16   48.10
  14  -6   2  418.96   49.40
  14  -6   2  441.36   82.79
 -16   6  -2   13.00   43.40
 -16   6  -2   27.60   55.49
 -16   6  -2   29.30   43.20
 -16   6  -2   19.20   11.20
 -16   6  -2   54.39   21.60
  16  -6   2   56.79   22.40
  16  -6   2   15.20   35.50
 -18   6  -2   82.79   22.90
 -18   6  -2   67.39   47.20
 -18   6  -2  191.88   72.09
 -18   6  -2   28.70   43.30
  18  -6   2   79.39   23.10
  18  -6   2   64.99   25.90
 -20   6  -2  348.07   88.99
 -20   6  -2  112.49   28.90
 -20   6  -2  178.78   72.89
  20  -6   2  166.28   38.50
  20  -6   2  174.48   31.90
 -22   6  -2  182.48   78.79
 -22   6  -2  126.59   61.19
 -22   6  -2   48.70   58.29
  22  -6   2   23.30   28.30
  22  -6   2   15.80    7.30
  25   5  -2   46.40   30.00
  25   5  -2   48.20   29.00
 -25  -5   2  155.08   70.79
 -25  -5   2    1.80   58.19
 -25  -5   2   18.60   25.60
  23   5  -2   95.79   28.10
  23   5  -2   89.59   34.10
 -23  -5   2  141.39   67.29
 -23  -5   2   86.49   69.09
 -23  -5   2   85.39   33.80
  21   5  -2  176.58   33.00
  21   5  -2  144.39   39.20
  21   5  -2  173.88   37.30
 -21  -5   2  181.98   63.39
 -21  -5   2  230.38   71.29
 -21  -5   2  111.49   37.30
  19   5  -2   31.60   20.20
  19   5  -2   31.40   24.60
  19   5  -2   18.40   22.80
 -19  -5   2   28.50   18.70
 -19  -5   2   42.90   30.50
 -19  -5   2   89.69   51.79
 -19  -5   2   33.30   45.30
  17   5  -2    3.00   18.80
  17   5  -2   -0.20   14.90
  17   5  -2   -0.10   15.60
 -17  -5   2    4.70   15.40
 -17  -5   2   19.50   35.20
 -17  -5   2   -3.30   23.40
 -17  -5   2   -1.20   29.90
  15   5  -2  858.21   69.89
  15   5  -2  835.42   75.69
  15   5  -2  819.32   70.39
  15   5  -2  761.82  108.59
  15   5  -2  686.33   74.59
 -15  -5   2  781.02   72.39
 -15  -5   2  740.73   81.79
 -15  -5   2  783.42   70.89
 -15  -5   2  736.43   88.29
  13   5  -2 1895.11  141.69
  13   5  -2 1755.02  168.18
  13   5  -2 1747.73  135.29
  13   5  -2 1762.12  142.09
  13   5  -2 1816.02  136.49
 -13  -5   2 1533.85  144.89
 -13  -5   2 1486.35  135.59
 -13  -5   2 1989.90  161.58
 -13  -5   2 1563.44  146.19
 -13  -5   2 1590.14  137.59
  11   5  -2 1225.18  101.29
  11   5  -2 1198.98  104.89
  11   5  -2 1363.86  129.29
  11   5  -2 1266.47  101.19
  11   5  -2 1284.67  105.29
 -11  -5   2 1298.57  112.89
 -11  -5   2 1281.87  109.29
 -11  -5   2 1331.47  104.49
 -11  -5   2 1163.78  101.29
   9   5  -2 1775.92  133.49
   9   5  -2 1582.24  130.49
   9   5  -2 1653.43  127.09
   9   5  -2 1619.94  147.29
   9   5  -2 1629.04  127.89
  -9  -5   2 1754.62  144.09
  -9  -5   2 1628.44  132.39
  -9  -5   2 1594.24  128.29
  -9  -5   2 1573.24  137.09
   7   5  -2 1118.19   88.99
   7   5  -2 1130.59   90.49
   7   5  -2 1167.78   87.49
   7   5  -2 1086.69   87.99
   7   5  -2 1078.29   94.29
   7   5  -2 1125.09  104.69
  -7  -5   2 1087.89   89.69
  -7  -5   2 1018.70   97.69
  -7  -5   2 1118.49   90.79
  -7  -5   2 1101.19   98.19
  -7  -5   2 1076.79   88.29
  -7  -5   2 1076.09  108.89
   5   5  -2   59.09   11.70
   5   5  -2   62.89   19.80
   5   5  -2   50.89   12.40
   5   5  -2   76.29   13.90
   5   5  -2   68.99   26.70
  -5  -5   2   23.90   10.10
  -5  -5   2    4.90   11.90
  -5  -5   2   16.80   26.40
  -5  -5   2   25.20    9.80
  -5  -5   2   23.80   17.20
  -5  -5   2   21.90    9.20
  -5  -5   2    3.00    9.00
   3   5  -2 2144.89  167.08
   3   5  -2 2093.79  158.38
   3   5  -2 2139.09  155.58
   3   5  -2 2218.28  159.18
   3   5  -2 2019.10  166.08
   3   5  -2 1998.60  167.68
   3   5  -2 2193.88  157.58
  -3  -5   2 2004.90  166.58
  -3  -5   2 2070.59  158.48
  -3  -5   2 2021.70  157.18
  -3  -5   2 2084.49  157.58
  -3  -5   2 2057.29  158.18
  -3  -5   2 1865.21  163.68
  -3  -5   2 2059.39  167.48
   1   5  -2 2010.60  141.39
   1   5  -2 1872.71  142.09
   1   5  -2 1815.82  142.49
   1   5  -2 1895.71  152.68
   1   5  -2 2012.10  139.09
   1   5  -2 1778.62  148.69
   1   5  -2 1945.21  153.48
  -1  -5   2 1847.82  152.98
  -1  -5   2 1789.22  139.69
  -1  -5   2 1906.61  146.29
  -1  -5   2 1782.32  149.99
  -1  -5   2 1768.52  150.68
  -1  -5   2 1719.83  142.39
  -1   5  -2 2905.71  231.98
  -1   5  -2 2663.23  228.68
  -1   5  -2 2860.21  230.58
  -1   5  -2 2897.01  218.48
  -1   5  -2 2807.42  223.78
   1  -5   2 3195.08  233.18
   1  -5   2 3231.58  227.08
   1  -5   2 2893.81  229.48
  -3   5  -2 6458.25  475.25
   3  -5   2 6054.69  470.15
   3  -5   2 6103.69  473.35
  -5   5  -2 1068.49   98.29
  -5   5  -2 1013.60   90.19
  -5   5  -2  837.02   94.49
  -5   5  -2 1052.79   78.29
   5  -5   2 1018.70   74.09
   5  -5   2  882.61   93.79
   5  -5   2 1027.50   78.59
   5  -5   2  946.81   92.49
   5  -5   2  935.21   93.79
   5  -5   2  969.00   96.09
  -7   5  -2  524.95   75.59
  -7   5  -2  680.83   78.59
  -7   5  -2  613.34   55.29
  -7   5  -2  674.43   72.89
   7  -5   2  534.05   71.19
   7  -5   2  733.53   78.59
   7  -5   2  643.84   55.79
   7  -5   2  671.53   51.49
  -9   5  -2  299.27   55.99
  -9   5  -2  157.68   24.10
  -9   5  -2  279.47   56.39
  -9   5  -2  112.29   38.80
   9  -5   2  200.08   27.00
   9  -5   2  191.58   48.10
   9  -5   2  185.48   40.10
 -11   5  -2  618.64   91.19
 -11   5  -2  635.84   58.69
 -11   5  -2  557.04   58.69
 -11   5  -2  692.93   92.19
 -11   5  -2  691.63   93.09
  11  -5   2  734.43   95.29
  11  -5   2  734.83   62.19
  11  -5   2  786.72   88.99
 -13   5  -2  696.83   65.79
 -13   5  -2  710.63   97.59
 -13   5  -2  805.92   64.89
 -13   5  -2  793.42  107.79
  13  -5   2  623.84   92.29
  13  -5   2  694.53   67.69
 -15   5  -2 1257.87  137.99
 -15   5  -2 1050.29  126.99
 -15   5  -2 1140.79   98.89
  15  -5   2  964.10  134.39
  15  -5   2 1312.07  102.99
 -17   5  -2  308.77   41.90
 -17   5  -2  321.57   75.29
 -17   5  -2  386.36   47.00
 -17   5  -2  427.96   82.69
  17  -5   2  411.16   48.70
  17  -5   2  323.87   46.40
 -19   5  -2  141.29   28.60
 -19   5  -2  126.79   58.59
 -19   5  -2  265.07   75.29
 -19   5  -2  172.18   71.19
  19  -5   2  106.09   31.90
  19  -5   2  123.99   27.80
 -21   5  -2    2.40   55.59
 -21   5  -2   50.89   56.99
 -21   5  -2    4.60   48.00
 -21   5  -2   32.30   18.10
  21  -5   2   19.20   25.90
 -23   5  -2   28.30  110.39
 -23   5  -2  -31.10   45.50
 -23   5  -2  -11.50   47.40
  23  -5   2   20.80   28.40
  26   4  -2  118.89   35.10
  26   4  -2  151.28   37.40
 -26  -4   2  152.88   76.69
 -26  -4   2  107.19   46.40
 -26  -4   2  191.98   51.39
  24   4  -2   50.59   26.00
  24   4  -2   80.69   30.80
 -24  -4   2   56.19   30.20
 -24  -4   2  113.59   41.30
 -24  -4   2   74.09   68.99
  22   4  -2  250.87   41.00
  22   4  -2  251.87   44.40
 -22  -4   2  313.07   88.99
 -22  -4   2  270.17   49.10
  20   4  -2   67.99   29.90
  20   4  -2   66.09   21.70
  20   4  -2   82.89   26.80
 -20  -4   2   58.59   29.70
 -20  -4   2   38.30   18.80
 -20  -4   2   25.00   46.60
 -20  -4   2   22.30   46.40
  18   4  -2   36.60   19.10
  18   4  -2   38.00   19.20
  18   4  -2    6.10   19.90
 -18  -4   2   53.49   48.20
 -18  -4   2   12.00   24.50
 -18  -4   2   24.90   38.80
 -18  -4   2   47.40   19.20
  16   4  -2  545.85   62.49
  16   4  -2  451.05   56.69
  16   4  -2  480.25   48.90
  16   4  -2  450.45   49.70
  16   4  -2  359.96   82.09
 -16  -4   2  544.65   49.99
 -16  -4   2  512.55   51.99
 -16  -4   2  513.55   70.79
 -16  -4   2  670.43   71.29
  14   4  -2 1685.43  134.59
  14   4  -2 1654.43  134.09
  14   4  -2 1654.93  139.79
  14   4  -2 1763.62  141.59
  14   4  -2 1736.53  171.28
 -14  -4   2 1674.33  142.59
 -14  -4   2 1721.63  134.89
 -14  -4   2 1653.93  149.99
 -14  -4   2 1705.13  136.49
  12   4  -2 1632.84  128.99
  12   4  -2 1763.82  134.69
  12   4  -2 1726.63  134.09
  12   4  -2 1759.12  128.89
  12   4  -2 1600.24  158.48
 -12  -4   2 1524.75  135.29
 -12  -4   2 1402.36  137.59
 -12  -4   2 1553.84  128.79
 -12  -4   2 1763.62  149.79
 -12  -4   2 1609.74  130.29
  10   4  -2 2005.60  157.78
  10   4  -2 2077.79  174.98
  10   4  -2 2139.19  157.78
  10   4  -2 2040.20  150.38
  10   4  -2 2099.89  154.38
 -10  -4   2 1754.72  159.78
 -10  -4   2 1809.12  149.69
 -10  -4   2 1771.52  155.88
 -10  -4   2 1801.52  155.88
   8   4  -2 1409.76   96.79
  -8  -4   2 1018.10  102.49
  -6  -4   2  397.06   56.29
  -6  -4   2  323.07   41.50
  -6  -4   2  343.97   32.10
  -6  -4   2  368.46   34.80
  -6  -4   2  353.16   33.90
   4   4  -2  252.77   25.80
   4   4  -2  274.87   25.70
   4   4  -2  241.48   37.10
   4   4  -2  268.77   26.90
   4   4  -2  366.76   41.10
   4   4  -2  296.67   27.50
  -4  -4   2  366.16   29.50
  -4  -4   2  266.27   31.20
  -4  -4   2  347.77   37.30
  -4   4  -2 2345.07  169.58
  -4   4  -2 1929.01  181.38
  -4   4  -2 2370.66  179.88
  -4   4  -2 2365.86  184.08
   4  -4   2 2306.27  181.88
   4  -4   2 2200.78  169.48
   4  -4   2 2212.98  182.18
   4  -4   2 2313.97  166.18
   4  -4   2 2216.68  181.38
  -6   4  -2 2975.00  218.68
  -6   4  -2 3060.69  220.78
  -6   4  -2 2662.13  220.98
   6  -4   2 2566.54  214.48
   6  -4   2 2358.76  217.18
   6  -4   2 2578.34  202.98
  -8   4  -2  507.55   43.20
  -8   4  -2  529.75   71.99
  -8   4  -2  428.36   65.19
   8  -4   2  513.25   71.69
   8  -4   2  452.25   43.10
 -10   4  -2  534.35   50.79
 -10   4  -2  605.74   81.49
 -10   4  -2  659.23   89.69
 -10   4  -2  574.54   81.39
 -10   4  -2  598.44   52.79
  10  -4   2  534.05   73.69
  10  -4   2  619.54   54.09
  10  -4   2  613.84   80.69
 -12   4  -2  416.56   40.10
 -12   4  -2  428.56   77.49
 -12   4  -2  411.56   40.90
 -12   4  -2  396.76   72.29
 -12   4  -2  456.15   71.79
  12  -4   2  342.67   41.30
  12  -4   2  416.96   68.29
  12  -4   2  378.46   64.09
 -14   4  -2  526.85   94.09
 -14   4  -2  626.24   59.39
 -14   4  -2  776.82  105.69
 -14   4  -2  567.34   79.99
 -14   4  -2  620.94   89.39
  14  -4   2  728.83   69.89
  14  -4   2  626.84   84.99
 -16   4  -2  418.26   80.59
 -16   4  -2  638.14   57.39
 -16   4  -2  561.14   85.59
  16  -4   2  526.15   75.89
  16  -4   2  537.85   57.59
  16  -4   2  592.14   58.49
 -18   4  -2  607.94   98.09
 -18   4  -2  674.03   67.69
 -18   4  -2  561.74  157.68
  18  -4   2  829.42   72.19
  18  -4   2  755.72   72.19
 -20   4  -2   68.79   22.60
 -20   4  -2  138.79   62.39
 -20   4  -2  122.39   54.09
 -20   4  -2  174.38   71.09
  20  -4   2   50.69   20.60
  20  -4   2   43.50   26.50
 -22   4  -2  101.29   54.89
 -22   4  -2   63.79   63.59
 -22   4  -2   52.49   64.29
  22  -4   2   34.60   16.00
  22  -4   2   13.20   25.70
 -24   4  -2  -27.00   56.09
 -24   4  -2  154.78   76.69
 -24   4  -2   48.60   53.19
  24  -4   2  -14.40   21.90
 -27  -3   2  156.08   49.20
 -27  -3   2   70.19   66.89
  25   3  -2    9.50   27.50
  25   3  -2   61.59   27.10
 -25  -3   2   -9.40   59.19
 -25  -3   2   31.40   24.70
 -25  -3   2   98.69   67.09
 -25  -3   2   60.09   36.90
  23   3  -2   33.40   25.20
  23   3  -2   74.69   26.10
 -23  -3   2   62.19   28.00
 -23  -3   2   36.30   34.50
 -23  -3   2  154.08   67.19
 -23  -3   2   87.99   61.39
  21   3  -2   59.59   25.80
  21   3  -2   94.49   36.50
  21   3  -2   47.60   23.30
 -21  -3   2   69.19   57.39
 -21  -3   2  219.18   71.89
 -21  -3   2   99.89   32.10
 -21  -3   2   62.99   21.50
  19   3  -2  136.29   27.90
  19   3  -2  131.89   26.70
  19   3  -2  121.59   32.50
 -19  -3   2   73.79   42.10
 -19  -3   2  134.69   56.49
 -19  -3   2   71.19   33.80
 -19  -3   2   64.59   32.80
  17   3  -2   93.39   28.10
  17   3  -2   52.19   19.80
  17   3  -2   84.29   27.70
  17   3  -2   78.69   22.90
 -17  -3   2  206.78   36.90
 -17  -3   2  146.39   25.50
 -17  -3   2  143.29   25.80
 -17  -3   2  164.08   52.99
 -17  -3   2  100.39   44.90
  15   3  -2  614.34  104.99
  15   3  -2  669.43   68.09
  15   3  -2  698.23   60.59
  15   3  -2  730.33   68.19
  15   3  -2  605.34   59.69
 -15  -3   2  542.15   77.69
 -15  -3   2  658.23   61.09
 -15  -3   2  580.04   66.99
 -15  -3   2  709.33   60.09
 -15  -3   2  781.32   92.29
  13   3  -2   69.49   21.90
  13   3  -2   53.49   19.60
  13   3  -2   57.49   16.40
  13   3  -2   49.00   49.70
  13   3  -2   54.69   15.90
 -13  -3   2   95.99   25.40
 -13  -3   2   80.59   17.50
 -13  -3   2  103.39   19.40
 -13  -3   2  150.28   39.30
  11   3  -2  213.98   29.30
  11   3  -2  241.48   28.50
  11   3  -2  162.88   27.40
  11   3  -2  312.47   89.19
 -11  -3   2  245.68   33.50
 -11  -3   2  198.38   35.60
 -11  -3   2  336.57   49.20
 -11  -3   2  296.67   36.80
 -11  -3   2  250.67   26.20
   9   3  -2  380.06   66.09
   9   3  -2  347.77   35.80
   9   3  -2  399.86   40.60
   9   3  -2  465.65   42.90
  -9  -3   2  472.25   38.90
  -9  -3   2  412.56   51.59
  -9  -3   2  445.56   37.60
  -9  -3   2  417.46   43.70
   7   3  -2  810.52   65.89
   7   3  -2  758.52   66.49
   7   3  -2  853.91   70.29
   7   3  -2  873.01   69.09
   7   3  -2  915.11   86.29
   5   3  -2 3516.25  273.97
  -5  -3   2 3770.92  275.77
  -1   3  -2 1199.28   86.19
  -1   3  -2 1164.88   86.79
   1  -3   2 1008.90   83.09
   1  -3   2  991.90   75.09
   1  -3   2  953.40   86.49
   1  -3   2  933.71   83.39
   1  -3   2  924.31   84.39
   1  -3   2  918.01   77.09
  -3   3  -2 1467.55  129.79
  -3   3  -2 1577.24  127.29
  -3   3  -2 1611.54  119.19
   3  -3   2 1621.44  128.49
   3  -3   2 1490.65  128.49
   3  -3   2 1614.24  116.59
   3  -3   2 1492.75  128.39
   3  -3   2 1605.64  119.39
  -5   3  -2 1027.20  106.29
  -5   3  -2 1224.08   92.29
  -5   3  -2 1161.78  104.49
  -5   3  -2 1137.79  104.49
   5  -3   2 1319.87  108.29
   5  -3   2 1097.99  104.19
   5  -3   2 1341.17   92.99
   5  -3   2 1250.47  102.79
  -7   3  -2 2419.86  203.28
  -7   3  -2 2449.55  200.48
  -7   3  -2 2555.04  186.98
   7  -3   2 2589.04  203.38
   7  -3   2 2335.97  201.48
  -9   3  -2 3895.51  281.67
  -9   3  -2 3517.25  303.07
  -9   3  -2 3638.24  296.17
  -9   3  -2 3628.04  301.67
   9  -3   2 4114.99  282.97
   9  -3   2 3595.34  298.87
 -11   3  -2 1097.49  103.19
 -11   3  -2 1050.89   81.09
 -11   3  -2 1050.89   81.69
 -11   3  -2  947.31  109.79
 -11   3  -2 1207.78  114.39
  11  -3   2  867.51   81.49
  11  -3   2  926.31  102.89
  11  -3   2  853.71   98.79
 -13   3  -2  633.14   96.29
 -13   3  -2  590.64   78.69
 -13   3  -2  593.94   54.29
 -13   3  -2  588.84   89.69
 -13   3  -2  539.35   51.89
  13  -3   2  542.95   54.49
  13  -3   2  451.25   53.59
  13  -3   2  641.94   81.49
  13  -3   2  673.13   87.89
 -15   3  -2  231.68   32.50
 -15   3  -2  275.57   64.59
 -15   3  -2  265.97   68.19
 -15   3  -2  267.97   33.50
 -15   3  -2  272.07   58.99
  15  -3   2  303.67   52.79
  15  -3   2  237.38   35.80
  15  -3   2  292.17   38.10
  15  -3   2  160.78   60.59
 -17   3  -2  178.08   60.89
 -17   3  -2  121.59   50.99
 -17   3  -2  100.29   56.59
 -17   3  -2  171.68   29.60
  17  -3   2  211.68   34.70
  17  -3   2  267.37   54.19
  17  -3   2  168.08   33.20
 -19   3  -2  141.39   29.40
 -19   3  -2  340.07   65.29
 -19   3  -2  388.96   84.89
 -19   3  -2   82.69   51.29
  19  -3   2  117.69   31.90
 -21   3  -2  580.44   91.19
 -21   3  -2  444.66   96.59
 -21   3  -2  322.67   45.30
  21  -3   2  292.37   48.30
 -23   3  -2  157.88   74.59
 -23   3  -2  449.95  104.29
 -23   3  -2  286.07   76.29
 -25   3  -2  305.77   79.59
 -25   3  -2  241.78   85.19
  26   2  -2   32.80   28.90
 -26  -2   2   20.70   38.80
 -26  -2   2   27.80   67.49
 -26  -2   2  -10.10   17.50
 -26  -2   2   19.40   58.09
  24   2  -2   17.50   25.30
  24   2  -2   15.20   23.30
 -24  -2   2   49.20   36.20
 -24  -2   2   45.70   62.59
 -24  -2   2  123.59   65.69
 -24  -2   2   39.20   25.40
  22   2  -2  126.69   29.30
  22   2  -2   89.09   28.30
 -22  -2   2  107.79   40.00
 -22  -2   2  224.78   72.19
 -22  -2   2   40.10   51.19
  20   2  -2   63.49   26.50
  20   2  -2   54.09   21.00
  20   2  -2   38.30   27.30
 -20  -2   2   84.69   22.10
 -20  -2   2   64.49   30.00
 -20  -2   2   42.90   47.80
 -20  -2   2   50.89   26.00
 -20  -2   2   42.20   45.70
  18   2  -2  483.65   50.29
  18   2  -2  438.26   59.49
  18   2  -2  419.36   48.20
  18   2  -2  571.54   66.99
 -18  -2   2  491.65   70.59
 -18  -2   2  346.07   73.19
 -18  -2   2  488.25   86.29
 -18  -2   2  452.85   48.60
  16   2  -2  682.63   70.89
  16   2  -2  669.73   68.09
  16   2  -2  620.84   59.19
  16   2  -2  673.43   60.49
 -16  -2   2  641.14   60.39
 -16  -2   2  823.12  106.99
 -16  -2   2  588.64   58.89
 -16  -2   2  625.14   91.39
  14   2  -2  196.28   26.90
  14   2  -2  185.68   64.79
  14   2  -2  283.97   39.00
  14   2  -2  213.38   28.60
 -14  -2   2  295.87   58.49
 -14  -2   2  153.28   24.60
 -14  -2   2  156.68   47.80
 -14  -2   2  195.18   28.40
  12   2  -2  899.21  111.39
  12   2  -2  837.72   72.69
  12   2  -2  826.72   78.79
  12   2  -2  970.50   80.29
  12   2  -2  880.01   72.89
 -12  -2   2  948.81   74.39
 -12  -2   2  828.22   92.99
 -12  -2   2  845.22   88.59
 -12  -2   2  896.31   72.49
  10   2  -2 1347.57  107.19
  10   2  -2 1378.76  112.29
  10   2  -2 1378.76  135.19
  10   2  -2 1398.86  106.99
 -10  -2   2 1367.46  106.79
 -10  -2   2 1387.36  123.19
 -10  -2   2 1436.96  108.39
 -10  -2   2 1272.27  117.39
   8   2  -2   65.19   12.80
   8   2  -2   46.50   10.00
   8   2  -2   45.80    9.30
   8   2  -2   69.09   36.40
  -8  -2   2  125.49   22.00
  -8  -2   2   55.89   11.10
  -8  -2   2   62.79   10.20
  -8  -2   2   44.00   18.30
  -8  -2   2   45.70   12.90
   6   2  -2  863.61   69.49
   6   2  -2  902.21   71.39
   6   2  -2  926.21   68.89
  -6  -2   2  870.81   71.79
  -6  -2   2  894.01   70.09
  -6  -2   2  891.31   69.09
  -6  -2   2  910.11   77.59
  -6  -2   2  859.71   72.39
   0   2  -2   35.80    5.00
   0   2  -2   27.90    6.90
   0   2  -2   39.30   12.40
   0   2  -2   36.90    3.60
   0   2  -2   35.70    8.90
   0   2  -2   24.70    9.30
   0  -2   2   21.50   11.60
  -2   2  -2  315.57   32.80
  -2   2  -2  387.96   35.30
   2  -2   2  258.67   30.20
   2  -2   2  239.78   22.80
  -4   2  -2 4381.86  332.07
  -4   2  -2 4536.95  333.97
   4  -2   2 4168.68  331.67
  -6   2  -2 2271.77  199.28
  -6   2  -2 2556.14  189.98
   6  -2   2 2569.34  190.38
   6  -2   2 2668.83  201.58
  -8   2  -2 1524.25  118.69
   8  -2   2 1195.38  102.99
 -12   2  -2 1001.50   78.49
 -12   2  -2  819.32  105.19
 -12   2  -2 1013.60   77.99
  12  -2   2  820.52   78.39
  12  -2   2 1093.29   97.99
  12  -2   2  914.31   80.29
 -14   2  -2  361.36   41.80
 -14   2  -2  366.96   40.60
 -14   2  -2  679.43  101.39
 -14   2  -2  521.75   82.99
  14  -2   2  483.55   62.69
  14  -2   2  413.56   45.60
  14  -2   2  282.97   42.70
 -16   2  -2  237.38   37.70
 -16   2  -2  356.86   61.39
 -16   2  -2  545.65   79.79
  16  -2   2  292.57   41.40
  16  -2   2  293.17   42.80
  16  -2   2  409.36   60.39
 -18   2  -2 1222.28  116.99
 -18   2  -2 1346.47  144.39
 -18   2  -2  819.52   87.79
 -18   2  -2  839.92   81.09
  18  -2   2  912.31   85.59
  18  -2   2  919.41  101.89
  18  -2   2  855.91   83.89
 -20   2  -2  122.29   27.70
 -20   2  -2  264.27   79.69
 -20   2  -2  292.97   91.39
 -20   2  -2  122.39   56.79
  20  -2   2  127.29   33.80
 -22   2  -2  178.18   80.49
 -22   2  -2   97.39   53.69
 -22   2  -2  114.49   70.89
 -22   2  -2   51.39   20.30
  22  -2   2   69.69   29.60
 -24   2  -2   20.70   53.19
 -24   2  -2   74.19   53.89
  24  -2   2   30.10   30.70
  27   1  -2   73.69   34.10
 -27  -1   2   86.59   41.40
 -27  -1   2  210.38  106.79
 -27  -1   2   30.30   66.39
  25   1  -2   48.80   32.00
 -25  -1   2  225.48   82.39
 -25  -1   2   63.59   40.80
 -25  -1   2   62.39   63.39
  23   1  -2   51.19   44.20
 -23  -1   2   87.59   91.79
 -23  -1   2   -4.90   32.00
 -23  -1   2  -14.80   49.70
  21   1  -2  102.59   28.60
  21   1  -2  142.39   30.30
  21   1  -2  102.39   30.60
 -21  -1   2  166.68   74.79
 -21  -1   2   41.00   61.89
 -21  -1   2  108.19   40.10
 -21  -1   2   96.39   24.30
  19   1  -2   69.79   29.40
  19   1  -2   73.39   21.50
  19   1  -2  103.99   25.70
 -19  -1   2   62.49   31.10
 -19  -1   2   62.49   20.00
 -19  -1   2   31.70   45.10
 -19  -1   2   70.89   48.80
  17   1  -2  272.57   36.50
  17   1  -2  243.28   46.30
  17   1  -2  276.17   45.50
  17   1  -2  225.68   36.10
 -17  -1   2  356.16   48.70
 -17  -1   2  333.87   35.00
 -17  -1   2  332.37   37.60
 -17  -1   2  274.57   63.59
  15   1  -2  420.86   49.00
  15   1  -2  220.38   69.09
  15   1  -2  358.36   37.70
  15   1  -2  372.06   37.80
 -15  -1   2  365.56   36.10
 -15  -1   2  321.17   35.80
 -15  -1   2  263.27   53.79
  13   1  -2   16.10   11.10
  13   1  -2   11.10   40.40
  13   1  -2   16.10   11.90
  13   1  -2    8.00   16.00
 -13  -1   2   20.60   31.60
 -13  -1   2   46.20   15.30
 -13  -1   2   33.70   11.40
 -13  -1   2   64.09   31.50
 -11  -1   2 1005.30   76.19
 -11  -1   2  899.51   74.89
 -11  -1   2  874.51   90.59
   9   1  -2 1589.74  131.89
   9   1  -2 1535.35  131.69
   9   1  -2 1589.74  137.39
  -9  -1   2 1897.51  144.59
  -9  -1   2 1774.12  147.89
  -9  -1   2 1871.81  132.99
  -9  -1   2 1923.41  132.39
   1   1  -2  883.11   68.49
   1   1  -2  923.31   64.99
  -1  -1   2  834.32   64.99
  -1  -1   2  813.22   68.09
  -1   1  -2 1186.38   90.19
  -1   1  -2 1193.28   90.79
  -1   1  -2 1207.18   85.59
   1  -1   2  989.80   88.79
  -5   1  -2 2739.53  194.98
   5  -1   2 2313.77  194.48
   5  -1   2 2733.53  207.28
   5  -1   2 2640.74  202.08
  -7   1  -2 3038.00  250.37
  -7   1  -2 3190.68  249.58
  -7   1  -2 3113.39  235.18
   7  -1   2 3417.66  244.98
   7  -1   2 2987.80  235.68
  -9   1  -2 3179.68  254.37
  -9   1  -2 3260.27  254.07
  -9   1  -2 3279.87  284.77
  -9   1  -2 3400.66  264.17
   9  -1   2 3613.74  255.97
   9  -1   2 3542.55  265.37
   9  -1   2 3457.35  256.37
 -11   1  -2 2705.03  201.18
 -11   1  -2 2966.20  230.58
 -11   1  -2 2617.84  201.18
  11  -1   2 2494.35  201.98
  11  -1   2 2592.94  212.18
  11  -1   2 2435.76  202.48
 -13   1  -2  322.77   36.00
 -13   1  -2  621.74   88.49
 -13   1  -2  392.56   37.70
  13  -1   2  360.36   38.70
  13  -1   2  236.48   75.69
  13  -1   2  394.16   55.19
  13  -1   2  299.47   43.60
 -15   1  -2  413.46   63.39
 -15   1  -2  391.66   40.30
 -15   1  -2  332.07   40.70
  15  -1   2  220.18   76.39
  15  -1   2  342.87   52.99
  15  -1   2  433.16   45.40
  15  -1   2  451.85   44.70
 -17   1  -2  544.95   59.79
  17  -1   2  715.73   81.29
  17  -1   2  608.44   62.69
  17  -1   2  671.93   63.49
 -19   1  -2  170.38   73.99
 -19   1  -2  143.39   53.09
 -19   1  -2   97.59   24.80
  19  -1   2  198.38   34.50
  19  -1   2  139.19   30.10
 -21   1  -2   94.99   25.40
 -21   1  -2   97.49   53.09
 -21   1  -2   76.79   69.69
  21  -1   2   59.49   27.70
  21  -1   2   82.59   23.30
 -23   1  -2   89.39   73.39
 -23   1  -2   69.19   62.79
  23  -1   2   53.09   33.10
 -25   1  -2   36.80   66.19
 -25   1  -2  -70.99   65.39
 -25   1  -2   11.60   46.80
  25  -1   2   15.10   27.00
  26   0  -2  108.19   35.60
 -26   0   2  108.99   68.99
 -26   0   2   84.69   42.10
 -26   0   2  154.08   73.69
  24   0  -2   21.70   26.20
 -24   0   2  111.19   66.19
 -24   0   2    6.90   32.40
 -24   0   2   19.70   53.09
  22   0  -2  348.67   51.09
 -22   0   2  308.57   92.89
 -22   0   2  435.16   68.09
  20   0  -2  950.10  107.49
  20   0  -2 1019.90   90.39
 -20   0   2 1265.47  155.38
 -20   0   2  829.62   84.09
 -20   0   2 1164.58  104.39
  18   0  -2 1688.33  147.49
  18   0  -2 1687.13  135.19
  18   0  -2 1537.95  132.89
 -18   0   2 1651.43  132.89
 -18   0   2 1717.43  133.29
 -18   0   2 1585.44  170.68
 -18   0   2 1609.74  150.28
  16   0  -2  484.75   48.80
  16   0  -2  514.55   65.89
  16   0  -2  542.85   48.90
 -16   0   2  491.85   47.20
 -16   0   2  486.55   61.09
 -16   0   2  427.26   46.00
 -16   0   2  440.36   77.39
  14   0  -2 2505.25  188.68
  14   0  -2 2321.07  187.18
 -14   0   2 2538.35  187.68
 -14   0   2 2314.37  192.48
 -14   0   2 2610.94  216.38
 -14   0   2 2270.27  210.18
 -14   0   2 2457.35  187.48
  12   0  -2 1564.24  103.89
  12   0  -2 1479.95  115.19
 -12   0   2 1138.99  121.19
 -12   0   2 1282.67  124.69
 -12   0   2 1109.79  105.39
 -12   0   2 1277.17  102.19
 -12   0   2 1238.38  102.09
  10   0  -2 6656.73  516.15
 -10   0   2 7072.39  523.15
   8   0  -2 1814.42  142.09
   8   0  -2 1701.93  142.29
   8   0  -2 2033.60  156.28
   8   0  -2 1645.94  148.89
  -8   0   2 1765.92  153.38
  -8   0   2 2054.19  142.69
  -8   0   2 2082.89  142.79
 -10   0  -2 2300.97  214.48
 -10   0  -2 2878.01  222.78
 -10   0  -2 2358.46  199.48
 -10   0  -2 2534.95  199.18
  10   0   2 2899.31  202.08
  10   0   2 2716.83  200.48
 -12   0  -2  718.23   60.99
 -12   0  -2  867.41   93.19
 -12   0  -2  678.23   60.69
 -12   0  -2  516.35   79.39
  12   0   2  760.72   63.29
  12   0   2  690.33   65.39
  12   0   2  644.44  104.69
  12   0   2  652.23   70.29
 -14   0  -2  131.29   22.90
 -16   0  -2   77.69   35.80
 -16   0  -2   54.19   19.80
  16   0   2   66.59   60.19
  16   0   2  141.39   33.70
  16   0   2   90.79   23.20
 -18   0  -2   91.39   24.50
 -18   0  -2  112.89   63.99
 -18   0  -2  214.28   66.99
 -18   0  -2  123.99   46.10
  18   0   2  173.88   32.50
  18   0   2  193.38   44.00
  18   0   2  220.18   34.20
 -20   0  -2  202.28   59.09
 -20   0  -2  235.48   38.60
 -20   0  -2  422.46   91.59
 -20   0  -2  222.38   91.49
  20   0   2  221.68   41.50
 -22   0  -2  299.17   99.79
 -22   0  -2  142.99   60.19
  22   0   2  138.39   37.10
 -24   0  -2  236.28   70.89
 -24   0  -2  230.58   90.99
  24   0   2  197.38   46.20
  27  -1  -2   86.39   34.40
 -27   1   2   98.19   42.90
 -27   1   2  220.68   82.49
 -27   1   2   23.10   63.99
  25  -1  -2   65.49   32.40
 -25   1   2  130.39   45.20
 -25   1   2   62.39   65.49
 -25   1   2  137.79   70.49
  23  -1  -2   42.00   29.10
 -23   1   2   32.00   53.79
 -23   1   2    1.40   32.30
 -23   1   2   64.79   65.59
  21  -1  -2  166.08   34.80
  21  -1  -2  134.39   45.40
 -21   1   2  165.18   68.29
 -21   1   2  134.29   43.90
 -21   1   2  140.59   28.30
 -21   1   2   51.29   59.29
  19  -1  -2  112.59   25.70
  19  -1  -2  125.89   40.00
 -19   1   2   62.89   20.40
 -19   1   2   51.29   48.10
 -19   1   2   32.70   29.50
 -19   1   2   62.89   50.09
  17  -1  -2  285.77   54.49
 -17   1   2  427.66   81.59
 -17   1   2  381.26   58.69
 -17   1   2  365.26   43.10
 -17   1   2  386.96   43.70
 -17   1   2  458.95   85.69
  15  -1  -2  367.06   55.89
  15  -1  -2  348.67   39.10
  15  -1  -2  355.46   40.50
 -15   1   2  383.56   38.70
 -15   1   2  457.75   76.99
 -15   1   2  348.77   38.00
 -15   1   2  461.65   56.59
  13  -1  -2   22.50   22.70
  13  -1  -2   19.70   10.80
  13  -1  -2   36.80   21.90
  13  -1  -2    9.10   12.00
 -13   1   2   98.39   39.40
 -13   1   2   28.10   19.30
 -13   1   2   38.40   12.00
 -13   1   2   43.00   15.30
 -11   1   2  879.21   83.09
 -11   1   2  951.30   76.89
 -11   1   2 1025.60   77.09
   9  -1  -2 2227.98  161.48
   9  -1  -2 1857.41  162.68
   9  -1  -2 1656.33  147.59
   9  -1  -2 1995.40  147.39
  -9   1   2 1945.11  165.18
  -9   1   2 2004.10  147.99
  -9   1   2 1901.61  151.58
  -9   1   2 2050.79  147.39
  -7   1   2 5924.71  412.36
  -7   1   2 4981.50  411.16
   1  -1  -2  935.81   63.99
  -1   1   2  784.82   63.69
  -1   1   2  827.32   63.49
  -1  -1  -2 1357.16   93.59
   1   1   2 1369.16   97.49
   1   1   2 1070.09   92.99
   1   1   2 1155.78   92.39
  -5  -1  -2 2094.09  165.58
  -5  -1  -2 2020.80  167.18
  -5  -1  -2 2305.67  165.88
  -5  -1  -2 2045.40  170.38
  -5  -1  -2 2119.99  180.98
   5   1   2 2411.76  166.58
   5   1   2 2319.37  169.48
   5   1   2 2332.17  178.68
  -7  -1  -2 2950.60  213.68
  -7  -1  -2 2737.43  221.68
  -7  -1  -2 2709.73  213.38
   7   1   2 3201.98  214.28
   7   1   2 2831.02  231.08
   7   1   2 2768.62  213.38
   7   1   2 2774.72  218.08
   7   1   2 2754.32  214.28
  -9  -1  -2 2943.51  257.27
  -9  -1  -2 3078.89  239.78
  -9  -1  -2 2947.80  239.68
  -9  -1  -2 3057.59  259.17
   9   1   2 3398.76  246.78
   9   1   2 3266.67  241.58
   9   1   2 3233.58  262.77
   9   1   2 3354.06  240.68
   9   1   2 3397.16  241.98
 -11  -1  -2 2113.99  159.88
 -11  -1  -2 1941.81  176.48
 -11  -1  -2 2251.67  183.98
 -11  -1  -2 2112.59  159.78
  11   1   2 2072.09  160.18
  11   1   2 1974.60  189.18
  11   1   2 2043.50  160.18
  11   1   2 2034.20  167.18
  11   1   2 1986.90  161.08
 -13  -1  -2  248.78   30.50
 -13  -1  -2  316.37   62.79
 -13  -1  -2  320.77   34.60
  13   1   2  220.38   29.90
  13   1   2  201.08   29.70
  13   1   2  187.18   29.60
  13   1   2  294.87   43.40
  13   1   2  131.89   60.19
 -15  -1  -2  300.27   38.20
 -15  -1  -2  416.96   56.09
 -15  -1  -2  475.65   84.19
 -15  -1  -2  244.18   53.69
  15   1   2  277.57   38.90
  15   1   2  401.16   52.89
  15   1   2  186.28   67.59
  15   1   2  371.36   42.90
 -17  -1  -2  476.15   52.89
  17   1   2  493.75   55.39
  17   1   2  594.84   75.49
  17   1   2  638.14   58.49
 -19  -1  -2   87.39   54.59
 -19  -1  -2  142.79   63.19
 -19  -1  -2   92.49   24.10
 -19  -1  -2  143.09   46.30
  19   1   2  123.59   29.40
 -21  -1  -2  182.78   73.79
 -21  -1  -2   89.99   26.30
 -21  -1  -2   54.09   46.20
 -21  -1  -2    1.40   51.69
  21   1   2   59.69   30.00
 -23  -1  -2  -19.40   67.99
 -23  -1  -2   76.59   68.19
  23   1   2   33.70   28.00
 -25  -1  -2   16.60   49.10
 -25  -1  -2   53.69   73.99
 -25  -1  -2   36.00   66.19
  25   1   2   15.20   27.20
  26  -2  -2   45.40   29.30
 -26   2   2  -38.20   50.09
 -26   2   2   12.40   32.90
 -26   2   2   36.80   55.39
  24  -2  -2   35.90   26.30
 -24   2   2   27.50   36.00
 -24   2   2    8.40   58.19
 -24   2   2  107.89   63.69
  22  -2  -2  115.09   31.40
 -22   2   2  113.69   42.50
 -22   2   2  200.58   71.09
 -22   2   2   77.49   63.09
  20  -2  -2   43.50   23.00
  20  -2  -2   79.89   38.00
 -20   2   2   85.89   58.39
 -20   2   2   36.00   45.30
 -20   2   2   31.60   33.20
  18  -2  -2  500.45   72.49
  18  -2  -2  508.95   54.49
 -18   2   2  417.26   47.00
 -18   2   2  484.95   68.19
 -18   2   2  503.45   89.29
 -18   2   2  567.14  100.39
 -18   2   2  455.75   48.00
  16  -2  -2  655.53   59.79
  16  -2  -2  648.84   82.09
 -16   2   2  639.04   56.29
 -16   2   2  428.46   77.59
 -16   2   2  635.04   72.59
 -16   2   2  589.64   55.29
  14  -2  -2  232.08   30.60
  14  -2  -2  297.27   56.49
  14  -2  -2  206.68   45.20
 -14   2   2  230.38   54.09
 -14   2   2  169.18   37.30
 -14   2   2  166.88   24.10
 -14   2   2  263.37   64.19
 -14   2   2  152.48   24.80
  12  -2  -2 1529.95  112.99
 -12   2   2 1541.45  138.19
 -12   2   2 1431.76  135.19
 -12   2   2 1190.68  108.69
  10  -2  -2 1528.15  135.99
  10  -2  -2 1715.43  136.39
  10  -2  -2 1489.25  116.99
 -10   2   2 1515.65  134.89
 -10   2   2 1408.06  114.59
 -10   2   2 1468.55  135.29
 -10   2   2 1554.04  123.29
 -10   2   2 1402.76  115.59
   8  -2  -2 3287.27  248.78
   8  -2  -2 2940.11  237.58
  -8   2   2 3262.07  240.48
  -8   2   2 3105.99  248.28
   6  -2  -2 2183.18  175.48
   6  -2  -2 2273.67  167.58
   6  -2  -2 2314.37  174.78
  -6   2   2 2320.47  167.98
  -6   2   2 2185.08  172.78
  -6   2   2 1869.21  172.38
   0  -2  -2   36.90   10.40
   0  -2  -2   31.50    9.70
   0   2   2   13.60    4.20
   0   2   2   16.40    3.00
   0   2   2   13.70    5.40
   0   2   2   14.70    4.50
   0   2   2    9.30    7.50
  -2  -2  -2  369.46   29.10
  -2  -2  -2  373.56   37.80
  -2  -2  -2  369.26   30.30
  -2  -2  -2  364.76   28.00
  -2  -2  -2  363.56   28.90
   2   2   2  327.87   29.90
   2   2   2  331.77   37.20
   2   2   2  331.37   28.50
   2   2   2  319.57   28.50
   2   2   2  316.67   27.70
  -6  -2  -2 2352.26  181.78
  -6  -2  -2 2407.96  182.08
  -6  -2  -2 2253.07  200.88
  -6  -2  -2 2459.45  184.78
  -6  -2  -2 2358.46  187.08
   6   2   2 2491.95  182.08
   6   2   2 2382.36  196.78
   6   2   2 2526.45  185.78
   6   2   2 2401.56  182.58
   6   2   2 2506.95  182.08
  -8  -2  -2 1295.77   95.19
  -8  -2  -2 1268.47   95.39
  -8  -2  -2 1353.06  105.39
   8   2   2 1168.08   99.39
   8   2   2 1124.19   94.59
   8   2   2 1082.59  115.79
   8   2   2 1224.68   94.89
   8   2   2 1150.98   95.49
 -10  -2  -2  603.44   64.19
 -10  -2  -2  465.55   45.90
 -10  -2  -2  442.36   45.60
 -10  -2  -2  427.16   64.19
  10   2   2  761.72  123.79
  10   2   2  558.94   48.60
  10   2   2  580.94   47.30
  10   2   2  576.64   47.80
 -12  -2  -2  519.15   51.09
 -12  -2  -2  573.34   51.59
 -12  -2  -2  500.55   73.49
 -12  -2  -2  636.24   82.79
  12   2   2  603.34   52.39
  12   2   2  647.64   54.49
  12   2   2  580.84   59.79
  12   2   2  514.75   50.89
  12   2   2  562.74   88.39
 -14  -2  -2  340.87   36.70
 -14  -2  -2  423.66   69.89
 -14  -2  -2  302.17   35.40
  14   2   2  300.77   44.90
  14   2   2  176.28   64.19
  14   2   2  214.88   33.10
  14   2   2  216.38   32.60
  14   2   2  270.17   36.50
 -16  -2  -2   62.89   20.90
 -16  -2  -2   24.20   38.60
 -16  -2  -2   85.89   45.20
  16   2   2   45.60   18.60
  16   2   2   77.89   22.40
  16   2   2   88.59   23.20
  16   2   2   96.99   30.00
  16   2   2   34.70   53.49
 -18  -2  -2  577.84   57.09
 -18  -2  -2  465.05   91.29
  18   2   2  559.64   60.89
  18   2   2  551.84   66.79
 -20  -2  -2   93.39   60.39
 -20  -2  -2  111.49   26.40
 -20  -2  -2  139.19   66.59
  20   2   2  106.99   29.10
 -22  -2  -2   18.30   48.80
 -22  -2  -2   55.59   58.99
 -22  -2  -2   31.30   41.80
  22   2   2   48.90   29.30
 -24  -2  -2   97.29   75.29
 -24  -2  -2   50.59   90.99
 -24  -2  -2   40.70   49.40
  24   2   2   28.10   31.40
  27  -3  -2   51.89   32.60
 -27   3   2  110.29   74.89
 -27   3   2   36.10   33.70
  25  -3  -2   64.49   30.10
 -25   3   2  140.49   70.79
 -25   3   2   64.99   67.79
 -25   3   2   45.10   39.50
  23  -3  -2  102.39   37.00
 -23   3   2   93.89   69.39
 -23   3   2    5.30   35.00
 -23   3   2  106.99   60.09
  21  -3  -2  174.38   50.79
  21  -3  -2   68.19   27.00
 -21   3   2    7.90   48.90
 -21   3   2  212.48   67.39
 -21   3   2   93.19   25.00
 -21   3   2  136.59   43.60
  19  -3  -2   84.89   34.40
  19  -3  -2  121.19   27.70
 -19   3   2  137.59   41.10
 -19   3   2   72.79   54.79
 -19   3   2  163.18   59.29
 -19   3   2   80.49   21.80
 -17   3   2 1193.48  137.19
  15  -3  -2 1991.30  188.68
 -15   3   2 2119.29  181.08
 -15   3   2 2194.68  198.88
 -15   3   2 2297.37  202.38
  13  -3  -2  151.18   43.90
  13  -3  -2  227.28   47.90
 -13   3   2  152.08   25.40
 -13   3   2  198.48   24.80
 -13   3   2  270.37   41.30
 -13   3   2  396.06   66.99
  11  -3  -2  463.15   61.49
  11  -3  -2  277.87   33.50
  11  -3  -2  417.26   70.19
 -11   3   2  357.16   55.99
 -11   3   2  305.67   31.60
 -11   3   2  317.97   33.20
 -11   3   2  455.35   49.30
  -9   3   2 3473.35  297.27
  -9   3   2 4528.05  318.57
  -7   3   2 3017.50  221.28
  -7   3   2 2923.41  222.98
   5  -3  -2 2974.90  232.68
  -1  -3  -2 1292.27   92.09
  -1  -3  -2 1325.27   93.89
  -1  -3  -2 1327.87   93.09
  -1  -3  -2 1329.47   99.19
  -1  -3  -2 1255.87  101.99
   1   3   2  994.40   92.49
   1   3   2 1055.99   92.09
  -3  -3  -2 1573.84  123.09
  -3  -3  -2 1487.75  132.49
  -3  -3  -2 1558.94  122.89
  -3  -3  -2 1464.55  121.59
  -3  -3  -2 1621.34  124.49
   3   3   2 1613.34  121.69
   3   3   2 1748.33  122.79
   3   3   2 1722.63  134.09
   3   3   2 1640.64  124.69
   3   3   2 1722.33  122.79
  -5  -3  -2 1257.67  100.89
  -5  -3  -2 1217.58   98.49
  -5  -3  -2 1219.38   99.29
  -5  -3  -2 1171.58  114.89
  -5  -3  -2 1168.08  101.89
   5   3   2 1450.55   99.59
   5   3   2 1261.07  112.49
   5   3   2 1330.07   98.79
   5   3   2 1312.67  101.99
   5   3   2 1418.96   99.79
  -7  -3  -2 2598.54  208.18
  -7  -3  -2 2631.04  207.78
  -7  -3  -2 2667.83  229.68
  -7  -3  -2 2496.35  212.68
  -7  -3  -2 2554.94  210.98
   7   3   2 2893.61  225.88
   7   3   2 2943.01  208.18
   7   3   2 2964.20  209.28
   7   3   2 3039.00  212.78
  -9  -3  -2 3892.51  329.07
  -9  -3  -2 3748.32  310.17
  -9  -3  -2 3916.81  302.47
  -9  -3  -2 3746.93  302.67
   9   3   2 4285.07  308.27
   9   3   2 4383.76  329.07
   9   3   2 4109.59  302.57
   9   3   2 4171.98  304.07
 -11  -3  -2 1008.90   78.69
 -11  -3  -2  973.70  105.09
 -11  -3  -2  951.30   92.99
 -11  -3  -2 1040.20   79.69
  11   3   2  908.81  106.99
  11   3   2  871.01   77.79
  11   3   2  858.71   78.79
  11   3   2  909.81   78.29
  11   3   2  922.81   83.59
 -13  -3  -2  554.54   76.19
 -13  -3  -2  530.45   57.49
 -13  -3  -2  558.54   52.49
 -13  -3  -2  631.64   81.79
  13   3   2  539.95   59.79
  13   3   2  551.74   94.29
  13   3   2  506.25   52.29
  13   3   2  551.24   53.19
  13   3   2  541.95   53.69
 -15  -3  -2  225.98   32.50
 -15  -3  -2  280.47   64.89
 -15  -3  -2  237.88   33.40
 -15  -3  -2  154.88   51.49
  15   3   2  174.38   63.39
  15   3   2  159.18   28.60
  15   3   2  193.58   31.50
  15   3   2  296.47   43.00
  15   3   2  285.17   37.00
 -17  -3  -2  170.38   30.80
 -17  -3  -2   94.59   51.29
 -17  -3  -2  103.19   51.99
  17   3   2  236.48   34.20
  17   3   2  123.29   26.70
  17   3   2  174.18   35.40
 -19  -3  -2   16.30   44.50
 -19  -3  -2   16.00   16.50
  19   3   2   31.80   20.60
  19   3   2   40.50   25.50
 -21  -3  -2  391.46   92.99
 -21  -3  -2  230.38   85.19
 -21  -3  -2  253.37   43.30
  21   3   2  278.07   47.10
 -23  -3  -2  157.48   70.29
 -23  -3  -2   69.09   47.00
 -23  -3  -2  247.58   84.59
  23   3   2   51.99   28.90
 -25  -3  -2   29.70   46.00
 -25  -3  -2   91.19   78.79
  25   3   2   90.99   33.70
  26  -4  -2  135.39   38.30
 -26   4   2  163.78   48.80
 -26   4   2  144.69   75.19
  24  -4  -2   92.59   34.30
 -24   4   2  158.48   50.99
 -24   4   2  161.68   74.59
  22  -4  -2  174.08   40.00
 -22   4   2  241.78   57.19
 -22   4   2  267.47   82.89
  20  -4  -2  184.28   34.00
  20  -4  -2  130.29   41.90
 -20   4   2  248.88   52.19
 -20   4   2  140.19   28.00
 -20   4   2   80.29   21.90
 -20   4   2  272.67   66.39
  18  -4  -2   39.90   23.60
  18  -4  -2  106.39   43.30
 -18   4   2  222.38   65.89
 -18   4   2  109.09   22.60
 -18   4   2  171.68   43.60
 -18   4   2  161.48   59.29
  16  -4  -2  707.73   90.39
  16  -4  -2  606.84  116.69
  16  -4  -2  555.34   61.79
 -16   4   2  721.13   80.59
 -16   4   2  766.12  104.19
 -16   4   2  699.43   59.69
 -16   4   2  656.23   60.59
  14  -4  -2 1558.84  131.09
  14  -4  -2 1440.76  155.78
 -14   4   2 1719.43  130.59
 -14   4   2 1640.44  143.99
 -14   4   2 1706.23  128.29
 -14   4   2 1603.04  155.98
  12  -4  -2 1874.21  162.58
  12  -4  -2 2298.67  170.78
  12  -4  -2 2093.39  187.98
 -12   4   2 2312.17  176.28
 -12   4   2 1845.52  160.78
 -12   4   2 2242.28  189.28
 -12   4   2 2283.67  185.98
 -12   4   2 1968.60  160.08
  10  -4  -2 2277.17  154.98
  10  -4  -2 2115.39  175.98
  10  -4  -2 2153.08  163.28
 -10   4   2 1910.91  163.18
 -10   4   2 1896.41  152.48
 -10   4   2 1783.82  172.38
 -10   4   2 1863.11  168.88
 -10   4   2 1928.51  150.58
   8  -4  -2 1433.26  131.69
   8  -4  -2 1485.75  112.59
  -8   4   2 1409.06  109.69
  -8   4   2 1293.97  127.69
  -8   4   2 1654.13  126.79
   6  -4  -2  447.86   57.19
   6  -4  -2  608.14   45.60
   6  -4  -2  545.95   43.80
  -6   4   2  514.95   58.29
   4  -4  -2  274.37   35.90
   4  -4  -2  257.57   24.40
   4  -4  -2  322.47   40.50
   4  -4  -2  204.18   29.00
   4  -4  -2  198.78   35.00
   4  -4  -2  262.17   23.50
  -4   4   2  316.17   36.80
  -4  -4  -2 2345.27  182.18
  -4  -4  -2 2347.17  183.68
  -4  -4  -2 2514.85  182.38
  -4  -4  -2 2379.06  180.78
  -4  -4  -2 2378.76  188.78
  -4  -4  -2 2291.07  194.48
   4   4   2 2404.36  181.08
   4   4   2 2390.36  195.38
   4   4   2 2493.15  184.18
   4   4   2 2484.85  181.38
   4   4   2 2357.06  180.08
  -6  -4  -2 3330.97  224.18
  -6  -4  -2 3141.89  219.18
  -6  -4  -2 3247.88  222.28
  -6  -4  -2 3085.69  239.68
  -6  -4  -2 3199.18  220.18
   6   4   2 2499.85  217.38
   6   4   2 2644.64  218.28
   6   4   2 2652.43  218.08
   6   4   2 2740.43  221.48
   6   4   2 2620.04  233.58
  -8  -4  -2  528.35   81.09
  -8  -4  -2  534.55   49.10
  -8  -4  -2  533.15   51.49
  -8  -4  -2  496.75   44.20
  -8  -4  -2  555.04   44.40
   8   4   2  442.36   64.39
   8   4   2  418.86   42.20
   8   4   2  428.46   43.30
   8   4   2  421.96   46.10
   8   4   2  482.25   42.90
 -10  -4  -2  599.54   52.89
 -10  -4  -2  559.04   61.89
 -10  -4  -2  618.84   98.19
 -10  -4  -2  531.85   53.09
  10   4   2  580.04   52.49
  10   4   2  608.24   52.19
  10   4   2  578.54   53.29
  10   4   2  569.14   77.69
  10   4   2  621.64   58.39
 -12  -4  -2  421.46   61.69
 -12  -4  -2  322.27   46.10
 -12  -4  -2  423.26   41.80
  12   4   2  363.36   40.10
  12   4   2  403.46   48.00
  12   4   2  448.56   78.29
  12   4   2  430.06   47.00
  12   4   2  385.96   40.30
 -14  -4  -2  688.93   66.69
 -14  -4  -2  540.25   78.89
 -14  -4  -2  809.42   99.49
 -14  -4  -2  604.64   65.09
  14   4   2  777.22   68.69
  14   4   2  721.73   66.09
  14   4   2  825.82  107.29
  14   4   2  764.42   75.29
  14   4   2  837.22   68.29
 -16  -4  -2  707.33   60.99
 -16  -4  -2  616.04   58.49
 -16  -4  -2  443.66   79.69
  16   4   2  385.26   69.69
  16   4   2  595.24   58.29
  16   4   2  612.94   58.69
 -18  -4  -2  834.12  119.99
 -18  -4  -2  756.72   74.79
  18   4   2  791.92   78.59
  18   4   2  692.13   72.69
  18   4   2  792.52   87.79
  18   4   2  825.92   76.69
 -20  -4  -2  151.18   69.69
 -20  -4  -2  130.89   67.19
 -20  -4  -2   93.09   25.40
  20   4   2   23.60   24.90
  20   4   2   43.20   25.80
 -22  -4  -2  -47.00   38.20
 -22  -4  -2   62.99   60.09
  22   4   2  -22.20   26.40
 -24  -4  -2   42.30   65.59
 -24  -4  -2  117.69   73.49
  24   4   2  -14.30   26.20
  25  -5  -2   75.09   32.00
 -25   5   2  121.79   46.10
 -25   5   2  198.68   79.29
 -25   5   2   67.09   64.29
 -23   5   2  293.07   62.99
 -23   5   2  313.97   86.79
 -23   5   2  151.68   68.39
  21  -5  -2  187.98   38.00
 -21   5   2  533.65  146.29
 -21   5   2  276.87   61.09
 -21   5   2  281.57   78.49
 -21   5   2  204.98   35.10
  19  -5  -2   65.59   25.00
  19  -5  -2   85.19   29.00
 -19   5   2  210.78   48.70
 -19   5   2  161.48   58.99
 -19   5   2  102.39   23.90
  17  -5  -2   20.60   17.70
 -17   5   2   84.49   44.40
 -17   5   2  158.58   56.79
  15  -5  -2  707.03  103.09
  15  -5  -2  905.11  111.29
  15  -5  -2  847.92   80.19
 -15   5   2  850.51  105.09
 -15   5   2  947.01   76.79
 -15   5   2  930.01   79.39
 -15   5   2 1123.09  101.69
  13  -5  -2 1763.72  131.39
  13  -5  -2 1583.74  138.79
  13  -5  -2 1490.55  155.08
 -13   5   2 1628.64  144.69
 -13   5   2 1524.65  127.49
 -13   5   2 1663.13  151.88
 -13   5   2 1601.44  125.89
  11  -5  -2 1215.38  119.59
  11  -5  -2 1387.56  135.19
  11  -5  -2 1331.97  136.99
 -11   5   2 1482.75  124.99
 -11   5   2 1240.18  125.49
 -11   5   2 1330.87  105.39
 -11   5   2 1520.65  136.09
 -11   5   2 1283.87  107.79
   9  -5  -2 1696.33  139.89
   9  -5  -2 1416.16  174.28
   9  -5  -2 1552.84  125.69
   9  -5  -2 1625.24  127.99
   9  -5  -2 1638.34  147.29
  -9   5   2 1551.54  126.99
  -9   5   2 1854.61  151.68
  -9   5   2 1721.63  140.89
  -9   5   2 1604.34  142.09
   7  -5  -2 1128.19   88.49
   7  -5  -2 1072.39  105.09
   7  -5  -2 1098.09  100.19
   7  -5  -2 1102.79   86.29
   7  -5  -2 1111.39  103.59
  -7   5   2 1217.18  106.89
  -7   5   2 1049.30   87.29
  -7   5   2 1021.80   99.59
  -7   5   2 1090.19   98.59
   5  -5  -2   68.49   24.20
   5  -5  -2   36.20   16.00
   5  -5  -2   79.79   11.20
   5  -5  -2   74.39   13.80
   5  -5  -2   34.50   20.30
   5  -5  -2   45.80   20.10
  -5   5   2   19.90    9.70
  -5   5   2   14.20   16.20
  -5   5   2   23.50   18.60
  -5   5   2   10.90   12.90
   3  -5  -2 2121.39  156.58
   3  -5  -2 2085.09  171.98
   3  -5  -2 2174.58  169.08
   3  -5  -2 2144.69  158.38
   3  -5  -2 2020.20  169.48
   3  -5  -2 2091.59  164.98
  -3   5   2 2042.10  163.88
  -3   5   2 1933.41  166.98
  -3   5   2 2146.09  157.88
  -3   5   2 2027.80  167.78
  -3   5   2 2129.39  159.88
  -3   5   2 2026.80  156.48
   1  -5  -2 1857.51  148.59
   1  -5  -2 1770.92  151.38
   1  -5  -2 1872.81  155.98
   1  -5  -2 2026.40  142.29
   1  -5  -2 1938.11  153.98
   1  -5  -2 1958.70  145.79
  -1   5   2 1694.63  151.18
  -1   5   2 1891.91  153.68
  -1   5   2 1898.51  142.09
  -1   5   2 1913.31  141.89
  -1   5   2 1912.41  144.39
  -1   5   2 1800.32  142.99
  -1   5   2 1821.42  155.48
  -1  -5  -2 2786.92  239.68
  -1  -5  -2 2988.90  230.68
  -1  -5  -2 2873.41  230.18
  -1  -5  -2 2936.21  232.28
  -1  -5  -2 2716.13  242.38
   1   5   2 3240.68  239.68
   1   5   2 3403.96  232.78
   1   5   2 3212.48  245.38
   1   5   2 3259.27  234.38
   1   5   2 3378.06  230.28
  -5  -5  -2 1061.29   85.69
  -5  -5  -2 1015.80   84.19
  -5  -5  -2 1090.39   86.59
  -5  -5  -2 1061.09   87.99
  -5  -5  -2 1060.09   96.69
  -5  -5  -2 1008.80  103.79
   5   5   2 1121.79   84.59
   5   5   2 1040.70   87.39
   5   5   2 1067.99   84.49
   5   5   2 1028.20   83.19
   5   5   2 1075.49  103.09
  -7  -5  -2  675.23   60.69
  -7  -5  -2  620.04   85.39
  -7  -5  -2  595.44   55.39
  -7  -5  -2  582.44   66.89
  -7  -5  -2  564.34   57.49
  -7  -5  -2  592.14   54.39
   7   5   2  679.33   54.89
   7   5   2  721.03   82.99
   7   5   2  664.23   59.49
  -9  -5  -2  162.28   26.40
  -9  -5  -2  140.99   28.90
  -9  -5  -2  156.28   42.40
  -9  -5  -2  251.17   68.99
  -9  -5  -2  196.88   27.90
  -9  -5  -2  246.98   37.80
   9   5   2  233.78   33.40
   9   5   2  254.17   30.20
   9   5   2  251.27   28.20
   9   5   2  247.18   53.39
   9   5   2  231.88   28.00
 -11  -5  -2  577.44  100.69
 -11  -5  -2  544.45   70.39
 -11  -5  -2  616.74   57.89
 -11  -5  -2  623.84   69.29
 -11  -5  -2  592.24   62.59
  11   5   2  644.74   58.89
  11   5   2  698.73   90.49
  11   5   2  684.53   57.89
  11   5   2  671.83   63.19
  11   5   2  655.73   58.09
 -13  -5  -2  741.23   66.09
 -13  -5  -2  817.92   67.29
 -13  -5  -2  754.02   81.49
 -13  -5  -2  733.93   83.39
  13   5   2  703.43   70.89
  13   5   2  634.14   63.29
  13   5   2  710.33  100.89
  13   5   2  649.54   63.69
  13   5   2  674.73   65.39
 -15  -5  -2 1130.69  104.39
 -15  -5  -2 1194.98  118.59
 -15  -5  -2 1084.49  124.49
 -15  -5  -2 1310.17  107.29
  15   5   2 1244.18  111.99
  15   5   2 1300.17  104.59
  15   5   2 1291.27  104.19
 -17  -5  -2  321.77   57.69
 -17  -5  -2  277.17   62.99
 -17  -5  -2  674.73  159.48
 -17  -5  -2  409.46   50.79
  17   5   2  388.26   49.70
  17   5   2  407.86   56.19
  17   5   2  336.17   49.60
  17   5   2  374.46   47.70
 -19  -5  -2  221.18   71.49
 -19  -5  -2  186.18   34.30
  19   5   2  159.58   34.30
  19   5   2  125.79   31.00
 -21  -5  -2   57.19   58.39
 -21  -5  -2   36.40   55.89
 -21  -5  -2   93.79   63.49
  21   5   2   43.30   24.60
  21   5   2   21.00   26.00
 -23  -5  -2   76.99   72.09
 -23  -5  -2   21.10   54.69
  23   5   2   21.00   31.20
  24  -6  -2   26.80   27.10
 -24   6   2   78.29   51.39
 -24   6   2   97.69   66.49
 -24   6   2  133.59   50.19
  22  -6  -2  159.38   37.30
 -22   6   2  147.69   51.79
 -22   6   2  125.79   56.79
 -22   6   2  233.58   75.29
  20  -6  -2   71.49   28.10
 -20   6   2   91.79   25.20
 -20   6   2  154.98   50.29
 -20   6   2  128.79  100.99
 -20   6   2  206.88   69.49
  18  -6  -2   98.99   28.60
  18  -6  -2   50.89   36.60
 -18   6   2  140.19   47.60
 -18   6   2  106.79   40.80
 -18   6   2  209.88   66.39
 -18   6   2  137.99   26.80
  16  -6  -2  171.48   47.10
  16  -6  -2  194.98   33.20
 -16   6   2  157.18   28.40
 -16   6   2  143.29   43.80
 -16   6   2  209.48   27.80
  14  -6  -2  115.89   49.90
  14  -6  -2  122.79   21.60
  14  -6  -2  197.18   56.89
  14  -6  -2   57.39   31.10
  14  -6  -2   74.39   23.30
 -14   6   2   92.99   20.50
 -14   6   2   49.00   38.00
 -14   6   2  102.59   20.10
 -14   6   2  101.79   39.80
  12  -6  -2  127.79   49.50
  12  -6  -2  158.68   23.70
  12  -6  -2  139.79   24.90
 -12   6   2  166.18   43.10
 -12   6   2  184.98   47.10
 -12   6   2  197.38   24.30
 -12   6   2  172.18   26.50
  10  -6  -2  819.22   77.09
  10  -6  -2  851.11   89.59
  10  -6  -2  778.12   97.89
 -10   6   2  713.83   85.89
 -10   6   2  964.40   95.49
 -10   6   2  940.51   73.39
   8  -6  -2 1406.66  113.19
   8  -6  -2 1363.06  133.49
   8  -6  -2 1304.47  131.79
   8  -6  -2 1402.46  133.59
   8  -6  -2 1523.95  129.49
   8  -6  -2 1465.05  110.89
  -8   6   2 1448.96  131.99
  -8   6   2 1522.85  134.99
  -8   6   2 1419.06  112.19
  -8   6   2 1319.47  127.29
   6  -6  -2 1574.54  135.79
   6  -6  -2 1467.55  134.79
   6  -6  -2 1452.95  118.79
   6  -6  -2 1494.05  138.99
   6  -6  -2 1644.84  122.09
   6  -6  -2 1399.96  137.79
  -6   6   2 1574.04  135.49
  -6   6   2 1627.24  131.29
  -6   6   2 1589.84  138.09
  -6   6   2 1683.13  121.29
   4  -6  -2 1534.35  120.99
   4  -6  -2 1528.35  136.89
   4  -6  -2 1524.45  132.09
   4  -6  -2 1601.64  123.79
   4  -6  -2 1574.34  139.89
  -4   6   2 1602.74  121.19
  -4   6   2 1673.33  123.29
  -4   6   2 1588.44  130.79
  -4   6   2 1572.94  136.59
   2  -6  -2  940.11   78.99
   2  -6  -2  946.31   69.49
   2  -6  -2  968.70   85.99
   2  -6  -2  936.01   74.49
   2  -6  -2  973.70   88.29
  -2   6   2  779.92   71.69
  -2   6   2  796.82   84.29
  -2   6   2  781.22   82.99
  -2   6   2  803.42   68.79
  -2   6   2  866.31   70.99
  -2   6   2  799.52   68.99
   0  -6  -2 1999.70  153.68
   0  -6  -2 1959.90  167.18
   0  -6  -2 1954.80  150.78
   0  -6  -2 1916.81  154.48
   0  -6  -2 1726.33  162.88
   0   6   2 1969.70  162.88
   0   6   2 2059.49  150.78
   0   6   2 2005.90  154.98
   0   6   2 2050.59  150.78
   0   6   2 2039.90  153.48
   0   6   2 2042.50  152.48
   0   6   2 1950.90  167.28
  -2  -6  -2 1975.10  156.98
  -2  -6  -2 2066.09  154.18
  -2  -6  -2 2029.40  156.08
  -2  -6  -2 2064.09  167.08
  -2  -6  -2 1933.51  153.58
  -2  -6  -2 2075.59  172.28
   2   6   2 2082.39  165.18
   2   6   2 2012.70  155.18
   2   6   2 1943.41  170.28
   2   6   2 2015.00  153.18
   2   6   2 1893.61  156.98
   2   6   2 2059.99  152.88
  -4  -6  -2 1124.69  102.39
  -4  -6  -2 1038.70   89.49
  -4  -6  -2 1109.99   91.79
  -4  -6  -2 1055.89   90.99
  -4  -6  -2 1061.89  106.79
  -4  -6  -2 1086.29   88.09
   4   6   2 1152.88   87.09
   4   6   2 1040.70  104.79
   4   6   2 1139.49   87.59
   4   6   2 1112.79   91.89
   4   6   2 1159.08   88.79
  -6  -6  -2 1250.37  104.39
  -6  -6  -2 1200.18  121.69
  -6  -6  -2 1202.18  107.89
  -6  -6  -2 1280.47  107.19
  -6  -6  -2 1233.18  105.99
  -6  -6  -2 1346.27  128.99
   6   6   2 1448.06  104.89
   6   6   2 1453.35  109.69
   6   6   2 1336.67  127.49
   6   6   2 1328.07  104.49
  -8  -6  -2  381.06   57.49
  -8  -6  -2  352.56   40.20
  -8  -6  -2  313.37   44.90
  -8  -6  -2  384.66   51.09
  -8  -6  -2  490.25   80.89
  -8  -6  -2  330.07   39.40
   8   6   2  504.15   41.40
   8   6   2  411.46   44.60
   8   6   2  427.06   68.89
   8   6   2  397.26   39.30
   8   6   2  445.96   39.70
 -10  -6  -2  553.84   51.69
 -10  -6  -2  520.95   61.69
 -10  -6  -2  546.35   95.39
 -10  -6  -2  533.55   59.09
 -10  -6  -2  606.24   73.79
 -10  -6  -2  589.94   58.99
  10   6   2  554.64   49.99
  10   6   2  508.05   49.30
  10   6   2  495.75   54.59
  10   6   2  469.55   78.79
  10   6   2  516.55   50.19
 -12  -6  -2  329.37   56.09
 -12  -6  -2  248.88   46.30
 -12  -6  -2  242.28   35.30
 -12  -6  -2  174.28   70.19
 -12  -6  -2  217.58   33.90
  12   6   2  287.17   35.10
  12   6   2  313.67   35.20
  12   6   2  270.27   62.49
  12   6   2  280.57   35.60
  12   6   2  293.97   40.20
 -14  -6  -2  328.97   45.50
 -14  -6  -2  382.06   48.40
 -14  -6  -2  443.56   66.79
 -14  -6  -2  453.35   68.19
  14   6   2  425.76   44.90
  14   6   2  364.66   45.20
  14   6   2  464.95   57.89
 -16  -6  -2   70.59   34.00
 -16  -6  -2   41.60   42.30
 -16  -6  -2   56.39   21.50
 -16  -6  -2   39.00   33.90
 -16  -6  -2   48.20   20.50
  16   6   2   40.20   21.50
  16   6   2   69.89   21.80
  16   6   2   29.80   23.40
  16   6   2   42.90   21.00
  16   6   2   26.10   43.50
 -18  -6  -2   64.19   62.89
 -18  -6  -2   54.99   24.60
 -18  -6  -2  151.68   60.19
  18   6   2   62.89   24.10
  18   6   2   68.49   27.90
 -20  -6  -2  122.89   64.39
 -20  -6  -2  131.49   48.50
  20   6   2  208.68   36.90
  20   6   2  168.68   36.20
 -22  -6  -2   59.89   62.49
 -22  -6  -2   98.89   66.39
  22   6   2   60.79   27.30
  22   6   2   67.69   33.70
  25  -7  -2   67.09   30.60
  25  -7  -2   68.99   24.80
 -25   7   2   99.69   55.49
 -25   7   2   61.79   52.69
  23  -7  -2  124.09   28.40
  23  -7  -2  139.59   35.40
 -23   7   2  166.68   55.29
 -23   7   2  149.79   55.29
  21  -7  -2   25.50   24.40
  21  -7  -2   42.60   20.70
 -21   7   2    8.60   51.99
 -21   7   2   73.99   45.70
 -21   7   2   54.99   44.40
  19  -7  -2  108.19   29.90
  19  -7  -2   89.49   23.50
 -19   7   2   83.59   20.90
 -19   7   2   54.79   43.30
 -19   7   2  101.09   59.99
 -19   7   2  114.19   47.30
 -19   7   2   71.69   22.50
  17  -7  -2  223.48   67.69
  17  -7  -2   85.99   26.80
  17  -7  -2  113.79   24.20
  17  -7  -2  125.59   54.39
 -17   7   2   67.69   40.40
 -17   7   2  120.79   22.00
 -17   7   2  103.19   24.60
 -17   7   2  119.89   46.60
  15  -7  -2  170.48   49.00
  15  -7  -2  268.97   33.30
  15  -7  -2  181.28   34.40
  15  -7  -2  145.29   61.09
 -15   7   2  284.27   32.20
 -15   7   2  236.68   56.49
 -15   7   2  284.57   35.30
 -15   7   2  158.38   47.00
  13  -7  -2  540.25   53.79
  13  -7  -2  613.84   49.50
  13  -7  -2  552.94   90.49
  13  -7  -2  578.74   76.39
  13  -7  -2  428.66   85.59
 -13   7   2  371.86   78.59
 -13   7   2  465.85   46.40
 -13   7   2  505.15   50.19
 -13   7   2  753.02   91.59
 -13   7   2  430.86   69.49
  11  -7  -2 1235.18  136.69
  11  -7  -2 1213.68  123.29
  11  -7  -2 1365.06  138.79
  11  -7  -2 1357.16  102.29
  11  -7  -2 1349.47  106.89
 -11   7   2 1154.68  129.79
 -11   7   2 1140.89  120.79
 -11   7   2 1332.97  126.49
 -11   7   2 1301.07  104.49
   9  -7  -2 1069.89  113.49
   9  -7  -2  987.40  119.09
   9  -7  -2 1159.68  119.49
   9  -7  -2 1201.68   95.19
   9  -7  -2 1061.19  116.49
  -9   7   2 1153.38  115.39
  -9   7   2 1334.37  113.29
  -9   7   2 1130.09  118.69
  -9   7   2 1297.27   95.19
   7  -7  -2  878.01   68.59
   7  -7  -2  656.63   86.09
   7  -7  -2  870.61  100.79
   7  -7  -2  985.00   97.49
   7  -7  -2  813.12   89.49
   7  -7  -2  879.81   64.89
  -7   7   2  662.83   76.69
  -7   7   2  677.93   65.39
  -7   7   2  756.22   86.19
   5  -7  -2   23.80   25.10
   5  -7  -2   46.90   26.00
   5  -7  -2   77.09   30.90
   5  -7  -2   63.49   29.80
   5  -7  -2   50.19   11.60
   5  -7  -2   57.69   14.60
  -5   7   2   64.59   13.80
  -5   7   2   29.80   22.10
  -5   7   2  107.69   36.90
  -5   7   2   35.00   20.70
  -5   7   2   76.39   13.20
   3  -7  -2  484.15   67.89
   3  -7  -2  404.06   39.10
   3  -7  -2  450.65   58.39
   3  -7  -2  408.16   58.79
   3  -7  -2  409.96   48.10
  -3   7   2  466.75   39.80
  -3   7   2  464.95   58.79
  -3   7   2  448.56   40.50
  -3   7   2  494.45   63.39
  -3   7   2  480.45   41.60
  -3   7   2  472.45   44.60
   1  -7  -2 1233.78  112.79
   1  -7  -2 1181.58  119.69
   1  -7  -2 1334.87  103.59
   1  -7  -2 1180.98  121.19
   1  -7  -2 1267.27  108.39
  -1   7   2 1297.97  119.89
  -1   7   2 1423.26  124.59
  -1   7   2 1406.96  104.49
  -1   7   2 1377.06  103.69
  -1   7   2 1363.46  107.29
  -1   7   2 1432.76  105.89
  -1  -7  -2 1769.62  147.99
  -1  -7  -2 1745.63  143.29
  -1  -7  -2 1856.11  160.68
  -1  -7  -2 1763.72  146.09
  -1  -7  -2 1744.53  161.58
   1   7   2 1868.51  156.88
   1   7   2 1905.51  148.69
   1   7   2 1941.71  143.39
   1   7   2 1982.50  146.59
   1   7   2 2024.70  143.59
   1   7   2 1881.81  163.08
  -3  -7  -2 4496.95  363.66
  -3  -7  -2 4282.57  347.27
  -3  -7  -2 4477.85  344.17
  -3  -7  -2 4707.53  370.36
  -3  -7  -2 4526.35  346.57
  -3  -7  -2 4526.75  344.67
   3   7   2 4757.52  348.97
   3   7   2 4726.93  345.57
   3   7   2 4838.52  356.06
   3   7   2 4656.93  345.47
  -5  -7  -2  443.16   42.90
  -5  -7  -2  627.94   73.29
  -5  -7  -2  471.25   68.09
  -5  -7  -2  419.16   42.80
  -5  -7  -2  399.56   43.70
  -5  -7  -2  421.06   40.90
  -5  -7  -2  437.06   56.39
   5   7   2  395.46   60.09
   5   7   2  391.56   40.30
   5   7   2  408.66   44.70
   5   7   2  340.47   38.50
   5   7   2  428.76   40.10
  -7  -7  -2  101.29   23.50
  -7  -7  -2  210.08   34.40
  -7  -7  -2  157.68   55.79
  -7  -7  -2  138.69   36.30
  -7  -7  -2  116.79   21.90
  -7  -7  -2  144.49   25.00
   7   7   2  153.68   45.20
   7   7   2  152.08   28.20
   7   7   2  148.09   21.80
   7   7   2  115.19   21.80
   7   7   2  115.49   19.10
  -9  -7  -2   -9.90   15.50
  -9  -7  -2   24.20   50.09
  -9  -7  -2   -2.20   13.00
  -9  -7  -2   10.90   26.40
  -9  -7  -2   15.30   13.20
  -9  -7  -2   15.20   16.10
   9   7   2   30.00   14.20
   9   7   2   26.00   13.60
   9   7   2   19.80   13.10
   9   7   2    7.50   13.70
   9   7   2   33.40   42.00
 -11  -7  -2   77.99   23.30
 -11  -7  -2  144.99   70.79
 -11  -7  -2   82.59   21.30
 -11  -7  -2   98.79   23.90
 -11  -7  -2  124.89   41.20
 -11  -7  -2   70.09   26.70
  11   7   2  187.58   27.10
  11   7   2  152.18   24.70
  11   7   2  178.88   32.30
  11   7   2  169.18   24.80
  11   7   2  111.19   50.49
 -13  -7  -2  141.89   29.10
 -13  -7  -2  140.69   44.70
 -13  -7  -2  133.49   28.70
 -13  -7  -2   43.50   64.59
 -13  -7  -2  162.18   41.60
  13   7   2  175.58   28.90
  13   7   2  161.78   27.80
  13   7   2  183.88   35.40
 -15  -7  -2   35.30   21.30
 -15  -7  -2   35.10   48.40
 -15  -7  -2   15.90   30.90
 -15  -7  -2   18.10   32.60
 -15  -7  -2   -5.50   15.00
  15   7   2   60.69   25.90
  15   7   2   69.69   21.50
  15   7   2   96.39   22.60
  15   7   2   27.40   45.00
  15   7   2   45.70   20.80
 -17  -7  -2  318.57   46.10
 -17  -7  -2  373.36   90.59
  17   7   2  280.87   42.70
  17   7   2  341.27   44.70
 -19  -7  -2   96.99   46.00
 -19  -7  -2  144.89   66.39
  19   7   2   43.20   28.00
  19   7   2   51.69   24.00
 -21  -7  -2   60.09   56.69
 -21  -7  -2   13.50   48.70
  21   7   2   51.59   25.80
  21   7   2   36.00   29.60
 -23  -7  -2  -32.90   53.19
 -23  -7  -2  -21.20   56.99
  23   7   2   14.60   24.30
  23   7   2  -15.10   23.90
  24  -8  -2   15.00   21.50
  24  -8  -2   18.90   25.90
 -24   8   2   38.20   57.79
 -24   8   2   46.90   61.79
 -24   8   2   16.80   47.10
  22  -8  -2   26.00   20.30
  22  -8  -2   72.99   28.70
 -22   8   2   80.89   54.19
 -22   8   2  184.58   74.69
 -22   8   2   34.80   59.59
  20  -8  -2  228.88   42.40
  20  -8  -2  274.67   38.30
 -20   8   2  264.07   73.79
 -20   8   2  246.48   67.19
  18  -8  -2   95.99   22.60
  18  -8  -2   98.49   28.40
 -18   8   2   86.99   53.59
 -18   8   2   30.70   45.00
 -18   8   2   69.69   23.50
 -18   8   2  214.58   67.39
  16  -8  -2  999.40  110.99
  16  -8  -2 1030.50   93.69
  16  -8  -2 1050.99   87.99
  16  -8  -2  963.50  132.39
 -16   8   2  970.40  119.39
 -16   8   2 1023.50   87.19
 -16   8   2 1092.69  121.99
 -16   8   2 1017.10   90.49
  14  -8  -2  217.88   59.19
  14  -8  -2  225.88   36.20
  14  -8  -2  188.28   58.89
  14  -8  -2  200.18   52.79
  14  -8  -2  216.38   28.40
 -14   8   2  191.88   31.30
 -14   8   2  178.38   26.60
 -14   8   2  203.68   56.09
 -14   8   2  223.18   57.49
 -14   8   2  195.08   60.59
  12  -8  -2  776.62   65.39
  12  -8  -2  740.33   69.89
  12  -8  -2  717.13   97.99
  12  -8  -2  880.51  111.19
  12  -8  -2  681.13  105.79
  12  -8  -2  754.62   94.99
 -12   8   2  685.53   94.99
 -12   8   2  923.21  106.29
 -12   8   2  680.43   92.99
 -12   8   2  633.14   66.89
  10  -8  -2  127.39   44.90
  10  -8  -2   84.99   38.40
  10  -8  -2  106.39   45.90
  10  -8  -2   92.19   21.90
  10  -8  -2   65.79   41.50
  10  -8  -2   97.59   17.90
 -10   8   2   85.29   39.30
 -10   8   2   77.09   41.40
 -10   8   2   52.29   28.20
 -10   8   2   87.89   21.00
   8  -8  -2 1287.97  128.09
   8  -8  -2 1252.27  102.39
   8  -8  -2 1108.19  121.79
   8  -8  -2 1237.68   97.99
   8  -8  -2 1294.77  128.09
   8  -8  -2 1173.98  123.09
  -8   8   2 1062.09  108.59
  -8   8   2 1469.35  128.69
  -8   8   2 1113.39  113.19
  -8   8   2 1078.79  121.19
   6  -8  -2 2581.54  237.28
   6  -8  -2 2775.42  216.28
   6  -8  -2 2570.14  229.88
   6  -8  -2 2659.73  233.38
   6  -8  -2 2648.44  214.38
   6  -8  -2 2923.11  240.18
  -6   8   2 2880.81  227.28
  -6   8   2 2943.51  212.78
  -6   8   2 2914.61  215.48
  -6   8   2 3013.80  235.58
  -6   8   2 2871.51  234.68
   4  -8  -2 4845.52  376.76
   4  -8  -2 5024.50  382.86
   4  -8  -2 4598.14  368.56
   4  -8  -2 4689.33  385.86
   4  -8  -2 4405.56  382.06
  -4   8   2 5254.97  383.06
  -4   8   2 5209.78  362.36
  -4   8   2 5020.80  367.86
  -4   8   2 5065.79  363.86
  -4   8   2 4397.46  378.36
  -4   8   2 5037.10  364.66
   2  -8  -2 2144.19  192.38
   2  -8  -2 2304.67  184.18
   2  -8  -2 2254.67  190.48
   2  -8  -2 2044.90  188.68
   2  -8  -2 2284.17  170.28
   2  -8  -2 2243.68  176.48
  -2   8   2 2159.68  192.18
  -2   8   2 2313.47  189.98
  -2   8   2 2173.38  169.88
  -2   8   2 2264.87  171.28
  -2   8   2 2104.49  187.08
  -2   8   2 2375.46  173.08
  -2   8   2 2400.36  175.78
   0  -8  -2 1770.42  159.28
   0  -8  -2 1847.62  145.59
   0  -8  -2 1883.61  151.78
   0  -8  -2 1539.25  153.98
   0  -8  -2 1746.93  161.18
   0  -8  -2 1874.01  140.29
   0   8   2 1894.51  163.78
   0   8   2 1785.02  142.99
   0   8   2 1859.81  141.99
   0   8   2 1858.31  140.29
   0   8   2 1782.12  156.78
   0   8   2 1836.02  141.69
  -2  -8  -2  524.45   72.29
  -2  -8  -2  451.85   67.29
  -2  -8  -2  527.25   46.90
  -2  -8  -2  488.35   49.80
  -2  -8  -2  396.96   57.89
  -2  -8  -2  517.55   49.20
  -2  -8  -2  536.85   46.60
   2   8   2  549.05   48.90
   2   8   2  528.65   68.29
   2   8   2  522.05   51.99
   2   8   2  484.25   45.00
   2   8   2  483.85   44.80
   2   8   2  447.26   64.19
  -4  -8  -2  468.65   71.49
  -4  -8  -2  403.06   64.09
  -4  -8  -2  410.46   47.70
  -4  -8  -2  427.36   46.00
  -4  -8  -2  422.56   46.50
  -4  -8  -2  509.75   61.49
  -4  -8  -2  398.06   44.30
   4   8   2  470.65   68.19
   4   8   2  508.15   44.00
   4   8   2  526.65   46.30
   4   8   2  511.55   50.39
   4   8   2  500.45   43.90
  -6  -8  -2  917.31   83.59
  -6  -8  -2  939.61  112.09
  -6  -8  -2  798.12   85.39
  -6  -8  -2 1065.09  103.99
  -6  -8  -2  817.82  100.19
  -6  -8  -2  971.40   86.29
   6   8   2 1067.29  110.99
   6   8   2 1031.10   82.59
   6   8   2 1133.69   84.69
   6   8   2  987.70   89.09
   6   8   2 1101.59   82.39
  -8  -8  -2 1007.70  109.79
  -8  -8  -2  967.30   94.29
  -8  -8  -2 1238.18  112.19
  -8  -8  -2 1063.39   91.19
  -8  -8  -2 1055.39  126.99
  -8  -8  -2 1061.69   93.09
  -8  -8  -2  987.30   95.29
   8   8   2 1090.89   89.99
   8   8   2 1068.39  116.79
   8   8   2 1142.59   89.99
   8   8   2 1093.19   88.59
   8   8   2  968.20   94.69
 -10  -8  -2 1074.19   90.19
 -10  -8  -2 1086.09  137.39
 -10  -8  -2 1067.49  111.19
 -10  -8  -2 1044.80   90.79
 -10  -8  -2 1022.30   96.59
 -10  -8  -2 1149.19   97.99
  10   8   2 1028.50   91.69
  10   8   2 1008.50  121.69
  10   8   2  933.81   85.89
  10   8   2 1038.60   87.49
  10   8   2  913.71   92.69
 -12  -8  -2  877.61  132.89
 -12  -8  -2  663.63   73.59
 -12  -8  -2  768.12   88.59
 -12  -8  -2  759.42   65.09
 -12  -8  -2  655.53   64.09
  12   8   2  537.55   58.79
  12   8   2  518.85   65.19
  12   8   2  540.75   58.89
 -14  -8  -2   89.19   26.50
 -14  -8  -2   96.89   39.80
 -14  -8  -2   47.00   29.60
 -14  -8  -2   67.79   70.29
 -14  -8  -2   75.09   23.50
  14   8   2    9.00   43.70
  14   8   2   49.40   22.60
  14   8   2   33.10   18.90
  14   8   2   73.69   27.50
 -16  -8  -2  183.38   67.39
 -16  -8  -2   29.40   20.90
 -16  -8  -2   48.70   35.90
  16   8   2   40.20   22.10
  16   8   2    0.40   19.30
 -18  -8  -2  269.17   75.29
 -18  -8  -2  184.38   55.59
  18   8   2  232.28   39.50
  18   8   2  183.08   36.60
 -20  -8  -2  184.58   60.99
  20   8   2  215.58   39.50
  20   8   2  216.38   41.60
 -22  -8  -2  184.08   74.29
 -22  -8  -2   -0.40   48.20
  22   8   2   98.39   37.10
  22   8   2   97.59   32.40
  23  -9  -2   90.59   36.40
  23  -9  -2   84.39   25.10
 -23   9   2  231.78   66.29
 -23   9   2  124.39   61.69
  21  -9  -2  112.49   31.30
  21  -9  -2   88.59   31.80
 -21   9   2   52.89   51.99
 -21   9   2  145.29   97.79
  19  -9  -2  181.88   68.09
  19  -9  -2  212.78   42.00
  19  -9  -2  254.57   35.50
 -19   9   2  154.68   49.30
 -19   9   2  230.58   69.49
  17  -9  -2  414.86   47.90
  17  -9  -2  429.06   56.49
  17  -9  -2  477.15   97.29
 -17   9   2  366.86   77.69
 -17   9   2  354.86  117.09
 -17   9   2  395.56   50.89
  15  -9  -2  373.76   81.19
  15  -9  -2  683.63  130.89
  15  -9  -2  613.04   61.79
  15  -9  -2  483.75   81.59
  15  -9  -2  622.34   55.29
 -15   9   2  529.55   89.59
 -15   9   2  580.84   53.49
 -15   9   2  532.45   91.99
 -15   9   2  511.65   58.09
  13  -9  -2  703.93   59.09
  13  -9  -2  552.64  102.69
  13  -9  -2  669.63   97.69
  13  -9  -2  676.63   65.99
  13  -9  -2  671.43   90.69
 -13   9   2  554.94   60.19
 -13   9   2  473.55   78.79
 -13   9   2  739.53  100.29
 -13   9   2  643.84   57.89
  11  -9  -2  244.48   31.00
  11  -9  -2  195.08   34.00
  11  -9  -2  304.87   65.39
  11  -9  -2  175.98   53.39
  11  -9  -2  349.07   79.39
  11  -9  -2  200.88   60.79
 -11   9   2  203.18   32.30
 -11   9   2  167.48   52.59
 -11   9   2  208.98   50.59
 -11   9   2  316.97   65.79
   9  -9  -2  598.34   60.09
   9  -9  -2  636.84   87.99
   9  -9  -2  692.73   56.39
   9  -9  -2  634.14   90.79
   9  -9  -2  590.64   86.19
  -9   9   2  574.04   58.69
  -9   9   2  660.83   91.59
  -9   9   2  632.84   85.49
   7  -9  -2 3023.00  267.87
   7  -9  -2 3044.80  237.38
   7  -9  -2 3111.19  242.18
   7  -9  -2 2921.11  261.97
   7  -9  -2 2938.31  260.37
   7  -9  -2 3189.38  267.67
  -7   9   2 3357.46  241.38
  -7   9   2 3277.87  264.07
  -7   9   2 3341.37  255.37
   5  -9  -2 2024.90  159.98
   5  -9  -2 1896.41  178.28
   5  -9  -2 1888.61  176.38
   5  -9  -2 2078.29  172.38
   5  -9  -2 1969.80  150.38
  -5   9   2 2033.40  153.88
  -5   9   2 1887.61  156.98
  -5   9   2 1933.01  176.48
  -5   9   2 1838.82  149.99
  -5   9   2 1954.50  154.28
   3  -9  -2 1090.39  107.59
   3  -9  -2 1119.99  117.29
   3  -9  -2 1130.49   98.39
   3  -9  -2 1120.59   90.69
   3  -9  -2 1088.59  117.29
  -3   9   2 1062.19   92.59
  -3   9   2 1169.58   94.29
  -3   9   2 1269.67  104.79
  -3   9   2 1192.48  116.89
  -3   9   2 1137.09  116.39
  -3   9   2 1090.19   90.39
   1  -9  -2 1103.79  112.79
   1  -9  -2 1222.48  100.09
   1  -9  -2 1188.78  117.39
   1  -9  -2 1262.67   93.59
   1  -9  -2 1043.40  105.39
   1  -9  -2 1224.88  119.59
  -1   9   2 1149.69  114.89
  -1   9   2 1237.68  113.29
  -1   9   2 1056.69  116.09
  -1   9   2 1149.08   97.89
  -1   9   2 1043.40  114.09
  -1   9   2 1150.78   94.99
  -1   9   2 1080.59   91.89
  -1  -9  -2  426.66   53.99
  -1  -9  -2  351.06   58.99
  -1  -9  -2  311.17   54.59
  -1  -9  -2  378.56   67.19
  -1  -9  -2  269.77   31.60
   1   9   2  195.98   46.40
   1   9   2  307.67   60.29
   1   9   2  200.38   32.80
   1   9   2  261.87   33.80
   1   9   2  230.08   30.80
   1   9   2  181.88   27.70
  -3  -9  -2  709.83   92.49
  -3  -9  -2  635.54   63.69
  -3  -9  -2  644.54   91.79
  -3  -9  -2  849.02   84.59
  -3  -9  -2  662.23   68.49
  -3  -9  -2  609.54   64.19
  -3  -9  -2  600.64   65.79
   3   9   2  860.61   72.29
   3   9   2  867.01   88.19
   3   9   2  779.62   63.59
   3   9   2  785.22   66.89
   3   9   2  761.22   90.69
   3   9   2  767.72   63.59
  -5  -9  -2 1242.18  107.59
  -5  -9  -2 1179.08  133.39
  -5  -9  -2 1277.57  111.89
  -5  -9  -2 1301.67  130.39
  -5  -9  -2 1235.48  109.89
  -5  -9  -2 1340.47  110.09
   5   9   2 1392.86  114.09
   5   9   2 1292.47  107.79
   5   9   2 1474.05  106.89
   5   9   2 1288.47  135.09
   5   9   2 1362.66  106.19
  -7  -9  -2 1261.77  143.39
  -7  -9  -2 1161.68  111.19
  -7  -9  -2 1157.28  108.79
  -7  -9  -2 1215.88  112.49
  -7  -9  -2 1247.58  113.39
  -7  -9  -2 1129.09  129.59
  -7  -9  -2 1364.46  130.29
   7   9   2 1389.96  107.49
   7   9   2 1455.75  116.99
   7   9   2 1428.66  109.79
   7   9   2 1379.16  140.39
   7   9   2 1519.45  109.09
  -9  -9  -2  918.91   87.39
  -9  -9  -2  921.21   81.39
  -9  -9  -2  859.51  103.59
  -9  -9  -2  942.51   87.59
  -9  -9  -2  857.01   83.09
  -9  -9  -2  967.30  129.89
   9   9   2  851.41  110.69
   9   9   2  822.42   78.19
   9   9   2  934.21   80.89
   9   9   2  932.81   77.99
   9   9   2  866.61   85.49
 -11  -9  -2  811.92   77.79
 -11  -9  -2  857.61   85.39
 -11  -9  -2  877.71  134.19
 -11  -9  -2  878.11  100.69
 -11  -9  -2  807.72   84.79
 -11  -9  -2  848.92   77.49
  11   9   2  789.72   72.99
  11   9   2  835.12   82.29
  11   9   2  705.93   72.39
 -13  -9  -2  376.46   49.30
 -13  -9  -2  305.97   57.59
 -13  -9  -2  408.86  116.09
 -13  -9  -2  457.05   51.79
  13   9   2  241.78   46.30
  13   9   2  338.47   42.40
  13   9   2  347.97   45.30
 -15  -9  -2   33.20   20.70
 -15  -9  -2   -4.90   65.29
 -15  -9  -2   22.90   24.30
 -15  -9  -2   52.39   39.00
  15   9   2   38.60   20.50
  15   9   2   43.10   24.00
 -17  -9  -2  -20.20   30.00
 -17  -9  -2  100.09   61.59
  17   9   2   33.30   23.00
  17   9   2   24.00   22.50
 -19  -9  -2   69.39   45.60
  19   9   2   37.10   25.90
  19   9   2   58.59   27.30
 -21  -9  -2   65.09   75.49
 -21  -9  -2   75.09   47.00
  21   9   2   42.10   29.00
  22 -10  -2   32.60   63.09
  22 -10  -2   -9.70   26.10
  22 -10  -2    3.30   16.80
 -22  10   2   13.80   43.20
 -22  10   2   20.40   55.49
 -22  10   2   20.30   47.00
  20 -10  -2   38.30   26.20
  20 -10  -2   -2.60   42.20
  20 -10  -2  -14.20   15.10
 -20  10   2   15.60   46.20
 -20  10   2   22.00   48.80
 -20  10   2    3.00   49.10
  18 -10  -2   55.69   27.50
  18 -10  -2   20.00   44.10
  18 -10  -2   14.00   17.40
 -18  10   2   80.19   56.79
 -18  10   2   26.60   53.49
 -18  10   2    9.40   37.70
  16 -10  -2    6.10   35.80
  16 -10  -2   25.30   23.50
  16 -10  -2   37.00   43.80
  16 -10  -2   31.90   17.70
 -16  10   2   -1.60   19.40
 -16  10   2   16.40   42.50
 -16  10   2   36.70   46.40
 -16  10   2  118.19   56.99
  14 -10  -2   47.00   45.60
  14 -10  -2   59.99   17.90
  14 -10  -2    5.40   36.60
  14 -10  -2   42.10   22.40
 -14  10   2   11.60   36.00
 -14  10   2   36.10   15.60
 -14  10   2   45.80   20.30
 -14  10   2  -19.30   41.50
  12 -10  -2   26.90   15.10
  12 -10  -2   67.29   48.70
  12 -10  -2   21.90   36.50
  12 -10  -2   16.80   19.10
  12 -10  -2   15.70   39.10
 -12  10   2   11.40   33.60
 -12  10   2   65.29   47.50
 -12  10   2    0.20   34.20
 -12  10   2   46.00   19.50
  10 -10  -2  100.89   56.09
  10 -10  -2   -1.40   11.00
  10 -10  -2   -8.00   29.40
  10 -10  -2    0.60   16.20
  10 -10  -2   -4.30   40.10
  10 -10  -2   15.80   37.90
 -10  10   2    1.70   41.50
 -10  10   2  -14.10   29.70
 -10  10   2    3.50   14.40
   8 -10  -2   65.59   39.90
   8 -10  -2   97.09   46.80
   8 -10  -2   43.50   19.60
   8 -10  -2   62.19   16.10
   8 -10  -2   26.90   38.90
  -8  10   2   53.09   43.40
  -8  10   2   63.99   19.80
  -8  10   2   51.89   29.60
  -8  10   2  141.89   45.20
   6 -10  -2  406.06   75.59
   6 -10  -2  294.87   33.90
   6 -10  -2  361.26   73.29
   6 -10  -2  243.58   37.90
   6 -10  -2  351.36   61.39
   6 -10  -2  251.27   58.99
  -6  10   2  369.36   72.09
  -6  10   2  324.67   35.30
  -6  10   2  295.47   36.70
  -6  10   2  320.67   63.69
  -6  10   2  287.97   37.20
  -6  10   2  296.77   42.80
   4 -10  -2  570.24   79.69
   4 -10  -2  493.25   76.39
   4 -10  -2  453.15   76.29
   4 -10  -2  458.85   67.49
   4 -10  -2  493.95   47.80
   4 -10  -2  488.75   56.49
  -4  10   2  482.75   50.89
  -4  10   2  535.65   47.80
  -4  10   2  617.04   76.19
  -4  10   2  489.35   54.39
  -4  10   2  590.24   86.49
  -4  10   2  497.25   50.29
   2 -10  -2  157.58   47.10
   2 -10  -2  159.18   33.30
   2 -10  -2  149.79   50.89
   2 -10  -2  140.69   39.20
   2 -10  -2  161.38   24.80
   2 -10  -2  268.57   56.49
  -2  10   2  166.58   48.60
  -2  10   2  168.78   25.00
  -2  10   2  166.68   26.50
  -2  10   2  175.88   27.20
  -2  10   2  157.98   46.50
  -2  10   2  125.09   28.30
  -2  10   2  169.28   48.10
   0 -10  -2  187.78   28.90
   0 -10  -2  155.88   28.70
   0 -10  -2  239.88   58.59
   0 -10  -2  185.98   40.00
   0 -10  -2  242.58   56.89
   0  10   2  274.67   32.10
   0  10   2  237.18   29.50
   0  10   2  304.77   64.09
   0  10   2  264.17   37.20
   0  10   2  264.47   35.40
   0  10   2  319.57   57.99
  -2 -10  -2  109.69   23.40
  -2 -10  -2   87.29   25.30
  -2 -10  -2  151.88   40.00
  -2 -10  -2   98.39   47.50
  -2 -10  -2  115.09   33.50
  -2 -10  -2   79.89   39.10
   2  10   2  133.69   44.50
   2  10   2  149.59   43.90
   2  10   2  163.48   24.60
   2  10   2   95.89   22.50
   2  10   2  134.69   22.50
   2  10   2   99.49   24.10
  -4 -10  -2   23.60   18.00
  -4 -10  -2   14.80   13.90
  -4 -10  -2   20.60   19.30
  -4 -10  -2   57.19   29.40
  -4 -10  -2   25.50   36.10
  -4 -10  -2  -11.30   14.70
  -4 -10  -2   18.80   36.80
   4  10   2   30.80   31.90
   4  10   2   25.50   14.60
   4  10   2   31.30   19.70
   4  10   2   30.00   14.50
   4  10   2   22.70   18.20
  -6 -10  -2  422.46   53.69
  -6 -10  -2  520.45   82.19
  -6 -10  -2  453.85   55.39
  -6 -10  -2  412.46   54.49
  -6 -10  -2  470.85   50.69
  -6 -10  -2  695.53  102.49
   6  10   2  509.25   48.60
   6  10   2  463.35   51.99
   6  10   2  463.35   80.59
   6  10   2  509.55   57.09
   6  10   2  503.05   48.60
  -8 -10  -2  298.87   43.10
  -8 -10  -2  384.36   53.79
  -8 -10  -2  376.26   70.29
  -8 -10  -2  348.57   43.90
  -8 -10  -2  306.97   78.69
  -8 -10  -2  305.77   61.59
  -8 -10  -2  227.08   44.40
   8  10   2  270.67   42.90
   8  10   2  331.37   43.00
   8  10   2  298.47   38.00
   8  10   2  277.87   38.70
 -10 -10  -2   89.59   67.49
 -10 -10  -2  120.79   28.60
 -10 -10  -2  169.08   31.70
 -10 -10  -2  148.19   31.30
 -10 -10  -2  128.99   36.60
  10  10   2  115.09   26.20
  10  10   2  125.29   25.00
  10  10   2  210.58   31.30
 -12 -10  -2   51.79   29.20
 -12 -10  -2   49.30   29.70
 -12 -10  -2  110.49   26.30
 -12 -10  -2  100.89   26.50
 -12 -10  -2   51.29  121.89
  12  10   2  105.49   30.40
  12  10   2   58.79   21.70
  12  10   2   83.49   23.90
 -14 -10  -2   39.50   21.00
 -14 -10  -2    7.80   79.19
 -14 -10  -2   28.20   48.90
  14  10   2   40.20   23.80
  14  10   2   43.10   21.40
 -16 -10  -2   19.60   40.00
 -16 -10  -2   -8.30   66.89
  16  10   2   34.10   22.60
  16  10   2   42.80   23.40
 -18 -10  -2   43.70   43.70
 -18 -10  -2   63.19   56.29
  18  10   2   77.49   31.50
  18  10   2   67.29   25.40
 -20 -10  -2   -3.60   42.30
  20  10   2   26.80   25.80
  20  10   2   -5.30   22.90
  21 -11  -2   74.19   21.50
  21 -11  -2   47.20   61.29
  21 -11  -2   39.40   31.60
 -21  11   2  102.09   58.09
 -21  11   2  178.48   75.29
 -21  11   2   89.19   49.10
  19 -11  -2   64.39   30.50
  19 -11  -2   45.70   52.39
  19 -11  -2   54.79   20.00
 -19  11   2   81.79   49.40
 -19  11   2   79.09   60.49
 -19  11   2   78.39   57.19
  17 -11  -2   57.49   53.19
  17 -11  -2  125.39   33.30
  17 -11  -2   64.49   20.80
 -17  11   2  146.79   65.89
 -17  11   2   90.89   48.80
 -17  11   2  221.68   74.09
  15 -11  -2   70.39   19.80
  15 -11  -2   55.69   49.40
  15 -11  -2   46.60   28.80
 -15  11   2  126.49   56.09
 -15  11   2   91.69   25.60
 -15  11   2  171.88   64.79
 -15  11   2   75.69   57.19
  13 -11  -2  102.99   47.40
  13 -11  -2   80.29   26.50
  13 -11  -2   47.30   43.90
  13 -11  -2   57.89   17.80
 -13  11   2   22.30   20.50
 -13  11   2    6.50   30.90
 -13  11   2   34.40   51.09
 -13  11   2   72.39   48.00
  11 -11  -2    8.20   19.80
  11 -11  -2   13.40   36.50
  11 -11  -2   55.69   50.69
  11 -11  -2   23.50   39.70
  11 -11  -2    2.70   41.00
  11 -11  -2   26.00   14.50
 -11  11   2   25.40   17.00
 -11  11   2   31.80   51.19
 -11  11   2   -5.90   34.20
 -11  11   2   11.60   28.80
   9 -11  -2  -22.10   49.40
   9 -11  -2  -21.10   35.10
   9 -11  -2    1.40   31.60
   9 -11  -2   -0.60   18.90
   9 -11  -2  -10.70   11.60
  -9  11   2   -3.10   44.70
  -9  11   2   -8.60   25.80
  -9  11   2  -39.30   16.80
  -9  11   2   39.90   36.40
  -9  11   2   -3.10   13.70
   7 -11  -2  741.73  103.39
   7 -11  -2  893.71  115.89
   7 -11  -2  847.22  107.59
   7 -11  -2  728.63   79.39
   7 -11  -2  773.42   67.89
   7 -11  -2  839.22  110.89
  -7  11   2  792.42   72.09
  -7  11   2  739.93   97.19
  -7  11   2  853.81   80.89
  -7  11   2  766.02   72.29
  -7  11   2  873.51  113.59
   5 -11  -2  760.52   77.29
   5 -11  -2  721.03  100.09
   5 -11  -2  679.93  100.09
   5 -11  -2  916.71   98.19
   5 -11  -2  916.11  117.19
   5 -11  -2  789.02   66.89
  -5  11   2  855.81   76.89
  -5  11   2  776.72   66.79
  -5  11   2  761.22   70.19
  -5  11   2  723.23   94.39
  -5  11   2  867.31  110.49
  -5  11   2  724.43   69.19
   3 -11  -2  253.57   37.80
   3 -11  -2  397.96   63.09
   3 -11  -2  365.66   36.80
   3 -11  -2  474.15   81.09
   3 -11  -2  335.37   71.49
   3 -11  -2  351.86   69.09
  -3  11   2  318.67   40.90
  -3  11   2  321.27   45.50
  -3  11   2  327.87   40.40
  -3  11   2  367.86   71.29
  -3  11   2  242.88   60.49
  -3  11   2  266.77   35.40
  -3  11   2  369.06   68.69
   1 -11  -2  287.17   64.89
   1 -11  -2  411.56   88.59
   1 -11  -2  220.18   57.89
   1 -11  -2  270.97   42.70
   1 -11  -2  283.17   52.29
   1 -11  -2  284.17   35.70
  -1  11   2  232.68   30.90
  -1  11   2  250.57   59.49
  -1  11   2  218.78   52.69
  -1  11   2  244.48   36.00
  -1  11   2  264.97   63.79
  -1  11   2  264.27   35.00
  -1  11   2  283.27   39.50
  -1 -11  -2  -28.80   21.40
  -1 -11  -2   -7.10   12.90
  -1 -11  -2  -14.00   36.70
  -1 -11  -2    8.30   13.50
   1  11   2   16.50   16.00
   1  11   2    4.70   12.70
   1  11   2   11.60   14.40
   1  11   2   -8.40   15.30
   1  11   2   -0.40   27.40
   1  11   2   -8.80   32.10
  -3 -11  -2  141.89   53.89
  -3 -11  -2  127.09   37.80
  -3 -11  -2  134.49   48.60
  -3 -11  -2   96.59   25.30
  -3 -11  -2  154.48   33.40
   3  11   2  116.89   49.20
   3  11   2   61.89   17.90
   3  11   2  103.49   21.50
   3  11   2   62.29   22.90
   3  11   2   94.09   22.70
   3  11   2   94.59   44.20
  -5 -11  -2  141.59   55.69
  -5 -11  -2  135.69   27.00
  -5 -11  -2   99.19   27.30
  -5 -11  -2  100.29   29.50
  -5 -11  -2  161.68   44.30
  -5 -11  -2   91.39   52.89
  -5 -11  -2  108.99   31.20
   5  11   2  151.78   32.10
   5  11   2  188.58   32.10
   5  11   2  198.18   28.80
   5  11   2  178.08   27.50
  -7 -11  -2  651.13   73.49
  -7 -11  -2  620.64  108.49
  -7 -11  -2  538.05   60.19
  -7 -11  -2  539.45   64.79
  -7 -11  -2  514.35   66.49
   7  11   2  648.34   58.69
   7  11   2  640.84   69.59
   7  11   2  579.84   57.59
   7  11   2  677.03   61.89
  -9 -11  -2  345.77   57.49
  -9 -11  -2  359.96   87.09
  -9 -11  -2  420.16   63.39
  -9 -11  -2  416.86   75.99
  -9 -11  -2  360.76   53.39
   9  11   2  470.25   50.89
   9  11   2  573.64  102.99
   9  11   2  475.65   64.79
   9  11   2  468.15   53.29
   9  11   2  496.85   49.20
 -11 -11  -2  585.24   98.39
 -11 -11  -2  465.65   60.69
 -11 -11  -2  483.05   70.39
 -11 -11  -2  458.85   59.59
 -11 -11  -2  615.84   59.59
  11  11   2  511.25   58.59
  11  11   2  423.76   53.29
  11  11   2  550.64   71.09
 -13 -11  -2  118.89   41.30
 -13 -11  -2  174.28   95.19
 -13 -11  -2  144.99   34.40
  13  11   2   77.49   27.00
  13  11   2  107.79   26.80
 -15 -11  -2    6.60   33.00
 -15 -11  -2   -8.50   73.29
  15  11   2   -2.60   19.80
  15  11   2   -5.80   19.40
 -17 -11  -2   47.90   66.79
 -17 -11  -2   33.40   34.80
  17  11   2   -2.40   21.10
  17  11   2   -9.20   24.90
 -19 -11  -2  175.38  125.19
 -19 -11  -2  118.09   54.19
  19  11   2  106.99   31.00
  19  11   2   90.39   32.10
  20 -12  -2   18.40   16.70
  20 -12  -2   38.10   57.39
  20 -12  -2   14.00   26.80
 -20  12   2   50.29   45.30
 -20  12   2   93.69   61.49
 -20  12   2   43.10   59.89
  18 -12  -2   53.49   19.70
  18 -12  -2   28.80   29.30
  18 -12  -2   28.80   51.99
 -18  12   2   74.89   60.69
 -18  12   2   18.20   48.80
 -18  12   2   34.60   42.90
  16 -12  -2  103.79   34.20
  16 -12  -2   77.09   57.19
  16 -12  -2   78.89   21.00
 -16  12   2  101.29   55.39
 -16  12   2   92.19   63.39
  14 -12  -2  277.27   80.59
  14 -12  -2  270.07   47.00
  14 -12  -2  285.67   35.50
 -14  12   2  211.28   39.30
 -14  12   2  262.27   78.49
 -14  12   2  240.08   63.29
  12 -12  -2  321.37   38.30
  12 -12  -2  290.87   78.49
  12 -12  -2  292.37   46.80
 -12  12   2  442.76   85.59
 -12  12   2  334.67   70.79
 -12  12   2  240.78   46.30
  10 -12  -2   60.79   50.49
  10 -12  -2   60.59   18.10
  10 -12  -2   50.89   24.60
  10 -12  -2   55.69   31.20
  10 -12  -2   65.99   48.30
 -10  12   2   74.59   45.00
 -10  12   2   40.00   21.30
 -10  12   2   69.79   30.00
 -10  12   2   94.39   40.00
 -10  12   2   69.29   56.09
   8 -12  -2  187.98   66.59
   8 -12  -2  191.28   43.70
   8 -12  -2  250.77   66.49
   8 -12  -2  118.99   45.60
   8 -12  -2  210.58   30.70
  -8  12   2  309.87   40.10
  -8  12   2  294.17   46.30
  -8  12   2  389.06   73.89
  -8  12   2  241.38   70.19
  -8  12   2  247.78   38.00
   6 -12  -2  114.29   50.39
   6 -12  -2   99.89   32.40
   6 -12  -2  129.39   46.80
   6 -12  -2  172.28   60.29
   6 -12  -2  117.49   21.80
  -6  12   2  118.59   25.20
  -6  12   2  122.29   26.10
  -6  12   2  135.69   47.10
  -6  12   2  116.09   31.20
  -6  12   2  161.58   59.89
  -6  12   2  120.79   21.80
   4 -12  -2  387.96   60.19
   4 -12  -2  508.05   82.59
   4 -12  -2  385.96   83.49
   4 -12  -2  387.46   45.70
   4 -12  -2  325.07   75.19
  -4  12   2  592.84   95.39
  -4  12   2  554.24   51.99
  -4  12   2  611.54   83.69
  -4  12   2  478.85   46.40
  -4  12   2  391.16   55.69
  -4  12   2  532.05   52.59
   2 -12  -2  326.37   42.00
   2 -12  -2  329.47   49.20
   2 -12  -2  482.35   85.49
  -2  12   2  422.06   78.19
  -2  12   2  327.77   49.30
  -2  12   2  364.06   46.70
  -2  12   2  438.56   41.90
  -2  12   2  434.66   45.60
   0 -12  -2  365.76   43.80
   0 -12  -2  485.75   90.09
   0 -12  -2  365.06   51.09
   0  12   2  267.67   66.39
   0  12   2  342.17   42.70
   0  12   2  379.96   47.90
   0  12   2  380.36   51.19
   0  12   2  355.56   43.10
  -2 -12  -2 1048.30  125.19
  -2 -12  -2  928.51   88.69
  -2 -12  -2 1011.10  102.79
  -2 -12  -2  832.52   81.39
   2  12   2  917.61   78.89
   2  12   2  815.02  108.89
   2  12   2  859.51   81.59
   2  12   2  923.21   80.19
   2  12   2  790.72   82.39
  -4 -12  -2  268.07   72.19
  -4 -12  -2  287.07   42.60
  -4 -12  -2  232.08   49.60
  -4 -12  -2  283.27   46.80
   4  12   2  312.07   42.30
   4  12   2  270.07   35.50
   4  12   2  238.48   38.90
  -6 -12  -2   48.50   18.80
  -6 -12  -2   16.40   20.00
  -6 -12  -2   29.80   51.29
  -6 -12  -2   70.79   46.20
  -6 -12  -2   61.89   28.70
  -6 -12  -2    7.10   11.70
  -6 -12  -2    9.10   22.30
   6  12   2    9.10   18.80
   6  12   2   38.30   16.10
   6  12   2   46.60   43.90
   6  12   2   22.80   17.10
   6  12   2   13.80   23.60
  -8 -12  -2  249.18   39.80
  -8 -12  -2  261.77   60.89
  -8 -12  -2  189.48   41.20
  -8 -12  -2  211.58   97.59
   8  12   2  238.68   39.00
   8  12   2  282.97   48.30
   8  12   2  209.48   32.50
 -10 -12  -2  576.04   63.69
 -10 -12  -2  500.05   63.09
 -10 -12  -2  629.54   81.09
 -10 -12  -2  543.95   72.19
  10  12   2  577.04   58.49
  10  12   2  508.75   61.59
 -12 -12  -2  111.99   42.10
 -12 -12  -2  138.89   88.79
 -12 -12  -2   98.79   34.80
  12  12   2   97.29   30.00
  12  12   2  111.59   27.50
 -14 -12  -2   98.49   93.39
 -14 -12  -2   84.39   37.20
  14  12   2   87.09   28.10
  14  12   2   76.09   29.60
 -16 -12  -2   -8.80   71.89
 -16 -12  -2  -14.00   34.00
  16  12   2   37.60   24.90
  16  12   2   29.60   24.60
 -18 -12  -2   66.19   47.80
  18  12   2   43.00   27.80
  18  12   2   95.09   32.10
  19 -13  -2   -2.70   48.70
  19 -13  -2  -30.20   12.50
  19 -13  -2   -1.30   27.20
 -19  13   2  -26.60   61.19
 -19  13   2   20.50   49.40
  17 -13  -2   35.80   18.50
  17 -13  -2    4.40   48.20
  17 -13  -2   25.90   25.30
 -17  13   2   76.19   67.79
 -17  13   2   -9.00   42.30
 -17  13   2    7.00   45.70
  15 -13  -2  117.19   25.70
  15 -13  -2  224.78   43.80
  15 -13  -2  169.18   68.79
 -15  13   2  157.78   75.39
 -15  13   2  205.48   60.79
  13 -13  -2  530.75  109.09
  13 -13  -2  451.65   61.69
  13 -13  -2  491.65   49.50
 -13  13   2  449.36   58.09
 -13  13   2  483.55  107.29
 -13  13   2  393.76   73.89
  11 -13  -2  256.57   33.00
  11 -13  -2  224.78   50.79
  11 -13  -2  284.37   78.09
 -11  13   2  223.18   79.19
 -11  13   2  193.78   34.90
 -11  13   2  187.28   44.20
   9 -13  -2  220.88   68.79
   9 -13  -2  224.28   48.70
   9 -13  -2  268.87   34.50
  -9  13   2  326.97   52.09
  -9  13   2  212.08   36.00
  -9  13   2  265.47   75.59
  -9  13   2  214.78   36.00
   7 -13  -2   95.09   52.49
   7 -13  -2   50.79   18.10
   7 -13  -2   70.09   29.20
  -7  13   2   56.99   21.80
  -7  13   2   84.49   24.00
  -7  13   2   86.79   33.60
  -7  13   2   94.29   57.59
   5 -13  -2   15.90   22.90
   5 -13  -2   37.50   47.60
   5 -13  -2    1.90   13.40
   5 -13  -2  119.09   60.69
  -5  13   2   16.10   13.70
  -5  13   2   29.80   19.00
  -5  13   2    7.40   18.30
  -5  13   2   96.39   52.49
  -5  13   2   24.40   25.30
   3 -13  -2  211.88   61.59
   3 -13  -2   85.99   29.10
   3 -13  -2  196.08   47.70
   3 -13  -2   86.89   22.10
   3 -13  -2  145.99   55.59
  -3  13   2  190.88   30.50
  -3  13   2  144.59   77.99
  -3  13   2  108.09   25.90
  -3  13   2   91.29   20.60
  -3  13   2  157.78   35.30
   1 -13  -2  319.57   68.89
   1 -13  -2  280.17   48.60
   1 -13  -2  339.07   82.49
   1 -13  -2  312.97   43.10
   1 -13  -2  414.06   65.19
  -1  13   2  445.26   47.20
  -1  13   2  509.15   48.20
  -1  13   2  400.86   49.30
  -1  13   2  379.56   54.09
  -1  13   2  345.47   88.79
  -1  13   2  439.76   99.29
  -1 -13  -2  725.93   96.89
  -1 -13  -2  630.54   74.79
  -1 -13  -2  678.23  111.29
  -1 -13  -2  867.21  102.99
  -1 -13  -2  576.54   67.79
   1  13   2  807.52   77.79
   1  13   2  729.03   74.89
   1  13   2  735.63   71.59
   1  13   2  718.63   68.29
  -3 -13  -2  294.97   50.49
  -3 -13  -2  332.57  102.69
  -3 -13  -2  271.67   41.40
   3  13   2  290.87   37.70
   3  13   2  268.07   43.50
   3  13   2  300.37   38.90
   3  13   2  280.27   42.70
   3  13   2  265.47   71.39
  -5 -13  -2  247.98   42.30
  -5 -13  -2  299.47   47.80
  -5 -13  -2  276.17   79.49
   5  13   2  282.17   38.30
   5  13   2  209.88   37.50
   5  13   2  186.78   37.40
   5  13   2  198.58   37.40
  -7 -13  -2   -6.10   20.70
  -7 -13  -2  -17.50   20.80
  -7 -13  -2  -14.10   16.40
  -7 -13  -2  -50.69   57.59
   7  13   2    4.90   21.60
   7  13   2   12.10   18.80
  -9 -13  -2   13.40   23.30
  -9 -13  -2    6.90   25.90
  -9 -13  -2   14.70   61.69
   9  13   2   75.19   27.10
   9  13   2    2.80   31.50
 -11 -13  -2  119.19   83.79
 -11 -13  -2   60.99   37.10
 -11 -13  -2  100.99   40.50
  11  13   2  102.79   28.40
  11  13   2  108.69   37.80
 -13 -13  -2  139.79   47.80
 -13 -13  -2  212.18  104.49
  13  13   2  121.19   34.00
  13  13   2  139.19   31.40
 -15 -13  -2  115.69   38.10
 -15 -13  -2   94.89  100.59
  15  13   2  158.68   33.00
  15  13   2  143.49   34.60
 -17 -13  -2   50.79   38.40
 -17 -13  -2   96.19   83.19
  17  13   2   80.99   30.50
  16 -14  -2  129.59   36.50
  16 -14  -2   27.70   59.79
 -16  14   2  133.69   73.69
 -16  14   2   69.29   50.79
 -16  14   2  211.78  110.09
  14 -14  -2   48.00   56.29
  14 -14  -2   36.50   32.10
  14 -14  -2   39.30   18.00
 -14  14   2   63.29   39.10
 -14  14   2   -7.90   31.80
 -14  14   2  189.58   67.29
 -14  14   2   61.49   72.29
  12 -14  -2   38.50   50.19
  12 -14  -2   20.60   16.70
  12 -14  -2   20.70   27.00
 -12  14   2  162.58   63.09
 -12  14   2   57.49   59.89
 -12  14   2    6.20   25.10
 -12  14   2    5.60   29.50
  10 -14  -2   37.20   29.30
  10 -14  -2   83.49   54.29
  10 -14  -2   21.70   17.00
 -10  14   2   50.09   31.70
 -10  14   2   41.20   20.50
 -10  14   2   67.89   63.59
 -10  14   2   33.60   20.50
   8 -14  -2   20.50   43.50
   8 -14  -2   43.70   18.30
   8 -14  -2   52.59   29.70
  -8  14   2   53.49   21.70
  -8  14   2   53.89   23.60
  -8  14   2   78.59   62.49
  -8  14   2   31.70   32.10
  -8  14   2   20.70   38.60
   6 -14  -2   30.80   17.10
   6 -14  -2   33.00   42.80
  -6  14   2  160.18   60.29
  -6  14   2   54.29   22.60
  -6  14   2  -16.40   51.39
  -6  14   2   73.99   33.20
  -6  14   2   43.20   20.80
   4 -14  -2   49.50   48.60
   4 -14  -2   70.19   20.20
   4 -14  -2   57.09   31.20
  -4  14   2   76.69   22.80
  -4  14   2   64.29   45.40
  -4  14   2   83.89   63.59
  -4  14   2   86.79   24.90
  -4  14   2  102.59   26.30
  -4  14   2   37.10   28.40
   2 -14  -2   -1.40   47.10
   2 -14  -2   39.60   23.70
   2 -14  -2    8.80   17.10
  -2  14   2   17.50   52.89
  -2  14   2   35.80   28.90
  -2  14   2   52.69   17.00
  -2  14   2   25.00   19.80
  -2  14   2   34.70   20.30
   0 -14  -2   35.50   51.89
   0 -14  -2   16.90   20.50
   0 -14  -2   36.10   19.90
   0  14   2   49.00   29.50
   0  14   2   29.20   15.40
   0  14   2   50.99   54.29
   0  14   2   37.40   20.30
   0  14   2   11.80   17.30
  -2 -14  -2   48.60   32.20
  -2 -14  -2  104.89   57.89
  -2 -14  -2   16.80   21.00
   2  14   2   31.70   19.80
   2  14   2   53.09   23.90
   2  14   2  107.59   57.29
   2  14   2   61.39   21.70
   2  14   2   46.80   26.30
  -4 -14  -2   72.49   57.19
  -4 -14  -2   79.79   29.40
  -4 -14  -2   74.29   39.60
   4  14   2   87.69   25.60
   4  14   2   77.19   24.40
   4  14   2  117.89   30.00
  -6 -14  -2   10.30   24.30
  -6 -14  -2   30.20   24.80
  -6 -14  -2   27.80   61.09
   6  14   2    5.80   22.60
   6  14   2   34.10   22.30
   6  14   2    6.20   19.00
  -8 -14  -2   24.30   27.20
  -8 -14  -2   -7.40   65.59
  -8 -14  -2   28.20   29.60
   8  14   2   57.59   32.20
   8  14   2   24.70   20.50
 -10 -14  -2  -16.30   25.70
 -10 -14  -2   88.89   86.39
 -10 -14  -2  -30.80   24.40
  10  14   2   -0.20   24.90
  10  14   2   -1.50   20.60
 -12 -14  -2    5.30   32.00
 -12 -14  -2  -42.70   79.69
  12  14   2    6.30   22.90
  12  14   2   -6.00   19.40
 -14 -14  -2   20.70   90.79
 -14 -14  -2  -24.90   25.80
  14  14   2   -8.90   25.00
  14  14   2   18.10   23.50
  15 -15  -2   33.70   35.80
  15 -15  -2  105.09   23.30
  15 -15  -2  100.59   63.79
 -15  15   2  245.48   76.29
 -15  15   2  100.49   43.50
 -15  15   2  114.89   73.69
  13 -15  -2   83.49   24.30
  13 -15  -2   63.29   57.39
  13 -15  -2   87.39   43.70
 -13  15   2   79.99   71.39
 -13  15   2  141.39   34.10
 -13  15   2  166.88   48.60
 -13  15   2  116.49   58.59
  11 -15  -2  213.18   31.90
  11 -15  -2  183.68   50.59
  11 -15  -2  140.69   67.79
 -11  15   2  247.28   52.39
 -11  15   2  223.98   38.90
 -11  15   2  109.79   73.39
   9 -15  -2  179.78   70.79
   9 -15  -2  251.67   52.79
   9 -15  -2  165.78   29.60
  -9  15   2  188.08   38.30
  -9  15   2  108.29   72.39
  -9  15   2  301.67   73.99
  -9  15   2  201.88   48.40
   7 -15  -2  129.29   26.30
   7 -15  -2  136.99   61.49
   7 -15  -2  144.29   45.30
  -7  15   2  155.08   33.10
  -7  15   2  109.49   30.10
  -7  15   2  227.68   71.49
  -7  15   2  191.88   77.69
   5 -15  -2   65.19   34.40
   5 -15  -2   84.79   58.09
   5 -15  -2   95.89   23.70
  -5  15   2   63.79   65.19
  -5  15   2   91.29   21.90
  -5  15   2   89.29   25.50
  -5  15   2  100.59   34.90
  -5  15   2   85.69   26.80
   3 -15  -2  -11.10   48.40
   3 -15  -2    2.60   16.80
   3 -15  -2   20.40   25.10
  -3  15   2   42.20   19.10
  -3  15   2   16.50   26.70
  -3  15   2   33.20   21.40
  -3  15   2   27.90   22.00
  -3  15   2   32.20   61.49
   1 -15  -2   33.40   53.19
   1 -15  -2   47.90   26.50
  -1  15   2   71.09   54.19
  -1  15   2   78.19   24.10
  -1  15   2   56.59   32.60
  -1  15   2   40.10   20.10
  -1 -15  -2   -3.10   49.99
  -1 -15  -2   25.20   28.50
  -1 -15  -2   19.30   22.50
   1  15   2   75.09   30.80
   1  15   2   42.80   20.80
   1  15   2   88.79   55.39
   1  15   2   48.10   22.60
  -3 -15  -2  186.98   72.59
  -3 -15  -2  188.58   46.30
  -3 -15  -2  139.69   35.40
   3  15   2  178.98   36.40
   3  15   2  128.39   43.40
   3  15   2  149.99   31.90
  -5 -15  -2   47.70   28.70
  -5 -15  -2  124.19   39.80
  -5 -15  -2   73.29   64.69
   5  15   2   65.79   31.30
   5  15   2   46.40   24.80
   5  15   2   72.69   24.70
  -7 -15  -2   76.09   75.09
  -7 -15  -2    1.80   27.10
  -7 -15  -2   31.80   32.20
   7  15   2   34.20   28.70
   7  15   2   65.79   23.60
   7  15   2   30.30   22.30
  -9 -15  -2   -9.80   26.30
  -9 -15  -2   44.70   75.19
  -9 -15  -2    2.10   30.70
   9  15   2   14.00   24.00
   9  15   2  -15.00   17.90
 -11 -15  -2   63.89   36.00
 -11 -15  -2   56.89   86.59
 -11 -15  -2   66.29   30.50
  11  15   2   77.69   31.00
  11  15   2   53.79   25.60
 -13 -15  -2   92.89   42.50
 -13 -15  -2   76.29   97.79
  13  15   2   32.30   25.70
  13  15   2   62.79   26.10
  12 -16  -2  169.28   74.39
  12 -16  -2  107.39   41.10
  12 -16  -2  116.19   25.50
 -12  16   2   59.39  138.09
 -12  16   2  122.49   44.30
 -12  16   2  135.49   33.60
  10 -16  -2  141.69   65.49
  10 -16  -2   99.99   35.80
  10 -16  -2  225.48   32.50
 -10  16   2  160.68   46.60
 -10  16   2  216.28   85.19
 -10  16   2  218.38   39.20
   8 -16  -2   59.39   56.09
   8 -16  -2   86.99   35.20
   8 -16  -2  127.29   26.50
  -8  16   2   64.99   38.40
  -8  16   2  100.49   73.89
  -8  16   2   93.29   29.20
   6 -16  -2    1.40   16.80
   6 -16  -2   30.40   27.10
   6 -16  -2   11.60   50.59
  -6  16   2  186.08   67.99
  -6  16   2   36.30   34.70
  -6  16   2   50.29   24.90
  -6  16   2   45.40   62.89
   4 -16  -2   18.80   50.89
   4 -16  -2   22.00   28.90
   4 -16  -2   18.50   18.70
  -4  16   2   30.50   30.10
  -4  16   2    6.60   27.40
  -4  16   2   10.80   54.49
   2 -16  -2   18.90   22.90
   2 -16  -2   61.49   24.20
   2 -16  -2   18.40   52.89
  -2  16   2   29.20   34.40
  -2  16   2   77.09   32.00
  -2  16   2   37.90   30.90
  -2  16   2   86.09   60.39
   0 -16  -2  226.68   40.30
   0 -16  -2  141.89   68.29
   0 -16  -2  181.08   45.60
   0  16   2  229.88   74.19
   0  16   2  241.88   47.80
   0  16   2  238.78   37.70
   0  16   2  263.27   49.70
  -2 -16  -2  111.99   65.59
  -2 -16  -2  139.99   38.30
  -2 -16  -2  129.39   35.90
   2  16   2  194.78   68.69
   2  16   2  108.99   37.80
   2  16   2  150.98   31.80
  -4 -16  -2  151.78   71.59
  -4 -16  -2  206.28   41.60
  -4 -16  -2  122.19   36.80
   4  16   2  194.48   35.70
   4  16   2  174.68   39.10
  -6 -16  -2    8.80   29.00
  -6 -16  -2   44.10   30.40
  -6 -16  -2   73.99   75.09
   6  16   2   10.40   20.40
   6  16   2   11.80   26.20
  -8 -16  -2   48.40   28.90
  -8 -16  -2   85.69   36.50
  -8 -16  -2   76.09   77.39
   8  16   2   71.29   32.50
   8  16   2   70.99   26.50
 -10 -16  -2  -30.50   87.89
 -10 -16  -2   90.59   43.50
  10  16   2   73.89   30.10
  10  16   2   52.79   25.10
   9 -17  -2   57.69   55.39
   9 -17  -2   66.19   33.30
   9 -17  -2   64.39   21.20
  -9  17   2  172.08   80.49
  -9  17   2  119.99   31.80
  -9  17   2   18.10   33.30
   7 -17  -2   47.00   33.90
   7 -17  -2   36.40   19.80
  -7  17   2   30.60   34.20
  -7  17   2   67.49   27.80
  -7  17   2   40.60   71.29
   5 -17  -2  154.58   73.79
   5 -17  -2  100.89   27.30
   5 -17  -2   91.59   37.50
  -5  17   2  127.39   32.90
  -5  17   2  149.88   39.90
   3 -17  -2  158.98   70.79
   3 -17  -2  283.97   42.30
   3 -17  -2  203.18   49.90
  -3  17   2  261.07   99.39
  -3  17   2  231.68   49.90
  -3  17   2  274.67   43.50
   1 -17  -2   94.89   65.59
   1 -17  -2  211.28   49.90
   1 -17  -2  100.79   29.80
  -1  17   2   70.09   26.80
  -1  17   2   91.89   70.39
  -1  17   2   85.69   37.00
  -1 -17  -2   33.10   57.49
  -1 -17  -2   69.39   27.20
  -1 -17  -2   32.90   24.30
   1  17   2  -12.40   27.60
   1  17   2   40.50   24.10
   1  17   2   14.40   77.59
  -3 -17  -2   19.50   27.00
  -3 -17  -2   -6.90   54.39
  -3 -17  -2   -4.60   26.40
   3  17   2   26.50   26.00
   3  17   2  -25.20   17.20
  -5 -17  -2   77.79   32.20
  -5 -17  -2   31.30   88.09
  -5 -17  -2   -2.90   29.50
   5  17   2   46.40   24.80
   5  17   2   32.10   27.60
  -7 -17  -2  142.19   47.50
  -7 -17  -2  109.59   44.00
   7  17   2  127.09   30.30
   7  17   2  151.48   37.40
   9  17  -3   39.30   56.49
  -9 -17   3    1.90   29.90
   7  17  -3  -12.50   22.00
   7  17  -3  -20.20   21.70
  -7 -17   3   45.70   78.59
  -7 -17   3   22.50   23.10
   5  17  -3   28.90   27.40
   5  17  -3    7.00   20.10
   5  17  -3    6.10   24.80
   5  17  -3   -5.80   60.59
  -5 -17   3   19.50   26.20
  -5 -17   3  -21.10   67.79
   3  17  -3   99.69   69.09
   3  17  -3   11.70   21.40
   3  17  -3   43.90   32.90
   3  17  -3  104.99   34.10
  -3 -17   3  120.69   37.80
  -3 -17   3   84.19   65.19
  -3 -17   3   64.69   61.99
   1  17  -3  155.18   77.39
   1  17  -3  133.69   32.20
   1  17  -3  240.08   45.40
   1  17  -3  182.38   40.40
  -1 -17   3  179.18   42.20
  -1 -17   3   96.79   34.20
  -1 -17   3  155.48   65.89
  -1  17  -3  149.49   37.10
  -1  17  -3   80.39   25.90
  -1  17  -3   99.09   20.70
  -1  17  -3  146.29   39.90
   1 -17   3   44.80   50.99
   1 -17   3   81.09   25.30
   1 -17   3   86.89   37.30
  -3  17  -3   70.19   26.00
  -3  17  -3   42.30   34.90
  -3  17  -3  123.89   35.40
  -3  17  -3   60.39   67.59
   3 -17   3   23.10   17.20
   3 -17   3   51.59   53.99
   3 -17   3   13.30   29.00
  -5  17  -3   31.40   58.49
  -5  17  -3   33.80   26.20
  -5  17  -3   27.90   33.30
  -5  17  -3   36.20   50.09
   5 -17   3   -8.20   42.10
   5 -17   3   30.10   16.90
   5 -17   3   -1.90   27.80
  12  16  -3   77.79   30.30
  12  16  -3   88.29   37.80
 -12 -16   3   12.10   90.49
 -12 -16   3   46.50   29.80
  10  16  -3   45.50   29.10
  10  16  -3   60.99   30.10
  10  16  -3   47.40   22.40
 -10 -16   3  -26.70   84.39
 -10 -16   3  102.59   40.00
   8  16  -3  101.99   55.59
   8  16  -3  108.99   35.00
[truncated: 1,559,924 more chars]
