# Supplementary material for: Promiscuity in Molecular Mimics of the Cysteine Dioxygenase: Effects of Selenium in the Substrate and Cobalt as the Central Metal Ion
Source: Angew Chem Int Ed Engl. 2025 Aug 19;64(40):e202507578. doi: 10.1002/anie.202507578 (PMC12462750; doi:10.1002/anie.202507578)
Supplement: Supplementary file 2 — Supporting Information [file ANIE-64-e202507578-s001.zip › 7_kw457_sq.cif]

 
data_7_kw457_sq
 
_audit_creation_method            'SHELXL-2018/3'
_shelx_SHELXL_version_number      '2018/3'
_chemical_name_systematic         ?
_chemical_name_common             ?
_chemical_melting_point           ?
_chemical_formula_moiety          ?
_chemical_formula_sum
 'C38 H46 B Co N7 Se' 
_chemical_formula_weight          749.52

loop_
 _atom_type_symbol
 _atom_type_description
 _atom_type_scat_dispersion_real
 _atom_type_scat_dispersion_imag
 _atom_type_scat_source
 'C'  'C'   0.0033   0.0016
 'International Tables Vol C Tables 4.2.6.8 and 6.1.1.4'
 'H'  'H'   0.0000   0.0000
 'International Tables Vol C Tables 4.2.6.8 and 6.1.1.4'
 'B'  'B'   0.0013   0.0007
 'International Tables Vol C Tables 4.2.6.8 and 6.1.1.4'
 'Co'  'Co'   0.3494   0.9721
 'International Tables Vol C Tables 4.2.6.8 and 6.1.1.4'
 'N'  'N'   0.0061   0.0033
 'International Tables Vol C Tables 4.2.6.8 and 6.1.1.4'
 'Se'  'Se'  -0.0929   2.2259
 'International Tables Vol C Tables 4.2.6.8 and 6.1.1.4'
 
_space_group_crystal_system       orthorhombic
_space_group_IT_number            60
_space_group_name_H-M_alt         'P b c n'
_space_group_name_Hall            '-P 2n 2ab'
 
_shelx_space_group_comment
;
The symmetry employed for this shelxl refinement is uniquely defined
by the following loop, which should always be used as a source of
symmetry information in preference to the above space-group names.
They are only intended as comments.
;
 
loop_
 _space_group_symop_operation_xyz
 'x, y, z'
 '-x+1/2, -y+1/2, z+1/2'
 '-x, y, -z+1/2'
 'x+1/2, -y+1/2, -z'
 '-x, -y, -z'
 'x-1/2, y-1/2, -z-1/2'
 'x, -y, z-1/2'
 '-x-1/2, y-1/2, z'
 
_cell_length_a                    22.599(3)
_cell_length_b                    21.963(3)
_cell_length_c                    16.146(2)
_cell_angle_alpha                 90
_cell_angle_beta                  90
_cell_angle_gamma                 90
_cell_volume                      8013.7(17)
_cell_formula_units_Z             8
_cell_measurement_temperature     100(2)
_cell_measurement_reflns_used      7473
_cell_measurement_theta_min        2.42
_cell_measurement_theta_max       28.03
_exptl_crystal_description       'plate'
_exptl_crystal_colour            'red'
_exptl_crystal_density_meas       ?
_exptl_crystal_density_method     ?
_exptl_crystal_density_diffrn     1.242          
_exptl_crystal_F_000              3112
_exptl_transmission_factor_min    ?
_exptl_transmission_factor_max    ?
_exptl_crystal_size_max           0.340
_exptl_crystal_size_mid           0.320
_exptl_crystal_size_min           0.070
_exptl_absorpt_coefficient_mu     1.371
_shelx_estimated_absorpt_T_min    0.653
_shelx_estimated_absorpt_T_max    0.910
_exptl_absorpt_correction_type    multi-scan
_exptl_absorpt_correction_T_min   0.5116  
_exptl_absorpt_correction_T_max   0.7457
_exptl_absorpt_process_details    SADABS
_exptl_absorpt_special_details    ?
_diffrn_ambient_temperature       100(2)
_diffrn_radiation_wavelength      0.71073
_diffrn_radiation_type            MoK\a
_diffrn_source                    ?
_diffrn_measurement_device_type  'Bruker D8 Venture'
_diffrn_measurement_method       '\f and \w scans'
_diffrn_detector_area_resol_mean  ?
_diffrn_reflns_number             63865
_diffrn_reflns_av_unetI/netI      0.1275
_diffrn_reflns_av_R_equivalents   0.1555
_diffrn_reflns_limit_h_min        -30
_diffrn_reflns_limit_h_max        28
_diffrn_reflns_limit_k_min        -28
_diffrn_reflns_limit_k_max        28
_diffrn_reflns_limit_l_min        -21
_diffrn_reflns_limit_l_max        19
_diffrn_reflns_theta_min          2.243
_diffrn_reflns_theta_max          28.316
_diffrn_reflns_theta_full         25.242
_diffrn_measured_fraction_theta_max   0.973
_diffrn_measured_fraction_theta_full  0.989
_diffrn_reflns_Laue_measured_fraction_max    0.973
_diffrn_reflns_Laue_measured_fraction_full   0.989
_diffrn_reflns_point_group_measured_fraction_max   0.973
_diffrn_reflns_point_group_measured_fraction_full  0.989
_reflns_number_total              9712
_reflns_number_gt                 5124
_reflns_threshold_expression      'I > 2\s(I)'
_reflns_Friedel_coverage          0.000
_reflns_Friedel_fraction_max      .
_reflns_Friedel_fraction_full     .
 
_reflns_special_details
;
 Reflections were merged by SHELXL according to the crystal
 class for the calculation of statistics and refinement.
 
 Structure factors included contributions from the .fab file.
 
 _reflns_Friedel_fraction is defined as the number of unique
 Friedel pairs measured divided by the number that would be
 possible theoretically, ignoring centric projections and
 systematic absences.
;
 
_computing_data_collection       'Bruker APEX4'
_computing_cell_refinement       'Bruker SAINT'
_computing_data_reduction        'Bruker SAINT'
_computing_structure_solution     'SHELXT 2018/2 (Sheldrick, 2018)'
_computing_structure_refinement 'SHELXL-2018/3 (Sheldrick, 2018)'
_computing_molecular_graphics     ?
_computing_publication_material   ?
_refine_special_details           ?
_refine_ls_structure_factor_coef  Fsqd
_refine_ls_matrix_type            full
_refine_ls_weighting_scheme       calc
_refine_ls_weighting_details
'w=1/[\s^2^(Fo^2^)+(0.0060P)^2^+93.9129P] where P=(Fo^2^+2Fc^2^)/3'
_atom_sites_solution_primary      ?
_atom_sites_solution_secondary    ?
_atom_sites_solution_hydrogens    mixed
_refine_ls_hydrogen_treatment     mixed
_refine_ls_extinction_method      none
_refine_ls_extinction_coef        .
_refine_ls_number_reflns          9712
_refine_ls_number_parameters      445
_refine_ls_number_restraints      0
_refine_ls_R_factor_all           0.1964
_refine_ls_R_factor_gt            0.1084
_refine_ls_wR_factor_ref          0.2466
_refine_ls_wR_factor_gt           0.2055
_refine_ls_goodness_of_fit_ref    1.073
_refine_ls_restrained_S_all       1.073
_refine_ls_shift/su_max           0.001
_refine_ls_shift/su_mean          0.000
 
loop_
 _atom_site_label
 _atom_site_type_symbol
 _atom_site_fract_x
 _atom_site_fract_y
 _atom_site_fract_z
 _atom_site_U_iso_or_equiv
 _atom_site_adp_type
 _atom_site_occupancy
 _atom_site_site_symmetry_order  
 _atom_site_calc_flag
 _atom_site_refinement_flags_posn
 _atom_site_refinement_flags_adp
 _atom_site_refinement_flags_occupancy
 _atom_site_disorder_assembly
 _atom_site_disorder_group
Se1 Se 0.25330(3) 0.36385(4) 0.45976(4) 0.0321(2) Uani 1 1 d . . . . .
Co1 Co 0.24480(4) 0.39141(5) 0.60237(5) 0.0256(2) Uani 1 1 d . . . . .
N1 N 0.3423(3) 0.3962(3) 0.6258(4) 0.0277(14) Uani 1 1 d . . . . .
C1 C 0.3980(3) 0.3964(4) 0.4918(5) 0.0333(19) Uani 1 1 d . . . . .
N2 N 0.3571(3) 0.3991(3) 0.7081(4) 0.0285(15) Uani 1 1 d . . . . .
C2 C 0.4067(3) 0.4525(4) 0.4553(5) 0.035(2) Uani 1 1 d . . . . .
B2 B 0.3100(4) 0.4063(5) 0.7746(6) 0.032(2) Uani 1 1 d . . . . .
H1 H 0.334(4) 0.411(4) 0.836(5) 0.049 Uiso 1 1 d . U . . .
N3 N 0.2701(3) 0.3501(3) 0.7754(4) 0.0316(16) Uani 1 1 d . . . . .
C3 C 0.4136(3) 0.4567(5) 0.3680(5) 0.042(2) Uani 1 1 d . . . . .
H3 H 0.419514 0.495242 0.342580 0.051 Uiso 1 1 calc R U . . .
N4 N 0.2375(3) 0.3356(3) 0.7063(4) 0.0283(14) Uani 1 1 d . . . . .
C4 C 0.4115(4) 0.4042(5) 0.3200(5) 0.043(2) Uani 1 1 d . . . . .
N5 N 0.2727(3) 0.4649(3) 0.7534(4) 0.0286(15) Uani 1 1 d . . . . .
C5 C 0.4046(3) 0.3475(5) 0.3576(5) 0.044(2) Uani 1 1 d . . . . .
H5 H 0.404653 0.311619 0.324792 0.053 Uiso 1 1 calc R U . . .
N6 N 0.2399(3) 0.4661(3) 0.6819(4) 0.0287(14) Uani 1 1 d . . . . .
C6 C 0.3976(3) 0.3432(5) 0.4451(5) 0.042(2) Uani 1 1 d . . . . .
N7 N 0.1493(3) 0.3950(3) 0.5782(4) 0.0353(16) Uani 1 1 d . . . . .
H7A H 0.132193 0.361343 0.600794 0.042 Uiso 1 1 calc R U . . .
H7B H 0.134074 0.428115 0.604453 0.042 Uiso 1 1 calc R U . . .
C7 C 0.3936(3) 0.3939(4) 0.5842(5) 0.037(2) Uani 1 1 d . . . . .
C8 C 0.4161(4) 0.3989(5) 0.7164(5) 0.046(3) Uani 1 1 d . . . . .
H8 H 0.437181 0.400723 0.767276 0.055 Uiso 1 1 calc R U . . .
C9 C 0.4409(4) 0.3958(6) 0.6392(5) 0.055(3) Uani 1 1 d . . . . .
H9 H 0.481870 0.395050 0.625982 0.066 Uiso 1 1 calc R U . . .
C10 C 0.4105(4) 0.5111(5) 0.5056(5) 0.046(2) Uani 1 1 d . . . . .
H10A H 0.401364 0.545911 0.469881 0.069 Uiso 1 1 calc R U . . .
H10B H 0.450521 0.515555 0.528065 0.069 Uiso 1 1 calc R U . . .
H10C H 0.381928 0.509414 0.551241 0.069 Uiso 1 1 calc R U . . .
C11 C 0.4157(5) 0.4097(5) 0.2262(5) 0.059(3) Uani 1 1 d . . . . .
H11A H 0.436690 0.374206 0.203876 0.089 Uiso 1 1 calc R U . . .
H11B H 0.437416 0.446832 0.211826 0.089 Uiso 1 1 calc R U . . .
H11C H 0.375849 0.411480 0.202553 0.089 Uiso 1 1 calc R U . . .
C12 C 0.3902(4) 0.2798(4) 0.4825(5) 0.043(2) Uani 1 1 d . . . . .
H12A H 0.413415 0.250372 0.450397 0.065 Uiso 1 1 calc R U . . .
H12B H 0.348358 0.268192 0.481140 0.065 Uiso 1 1 calc R U . . .
H12C H 0.404165 0.280062 0.539982 0.065 Uiso 1 1 calc R U . . .
C13 C 0.2613(4) 0.3081(4) 0.8347(5) 0.0361(19) Uani 1 1 d . . . . .
H13 H 0.278807 0.308421 0.888144 0.043 Uiso 1 1 calc R U . . .
C14 C 0.2226(4) 0.2644(4) 0.8052(5) 0.039(2) Uani 1 1 d . . . . .
H14 H 0.208578 0.229262 0.833411 0.047 Uiso 1 1 calc R U . . .
C15 C 0.2087(3) 0.2832(4) 0.7253(5) 0.0334(19) Uani 1 1 d . . . . .
C16 C 0.2129(3) 0.5215(4) 0.6808(5) 0.0319(19) Uani 1 1 d . . . . .
C17 C 0.2294(3) 0.5539(4) 0.7509(5) 0.0358(19) Uani 1 1 d . . . . .
H17 H 0.217306 0.593930 0.765426 0.043 Uiso 1 1 calc R U . . .
C18 C 0.2665(3) 0.5169(4) 0.7951(5) 0.0332(19) Uani 1 1 d . . . . .
H18 H 0.284756 0.526621 0.846479 0.040 Uiso 1 1 calc R U . . .
C19 C 0.1673(3) 0.2555(4) 0.6650(5) 0.0302(18) Uani 1 1 d . . . . .
C20 C 0.1895(3) 0.2161(4) 0.6025(5) 0.0331(19) Uani 1 1 d . . . . .
C21 C 0.1493(3) 0.1913(4) 0.5462(5) 0.0323(18) Uani 1 1 d . . . . .
H21 H 0.163412 0.164555 0.504480 0.039 Uiso 1 1 calc R U . . .
C22 C 0.0893(4) 0.2046(4) 0.5495(6) 0.043(2) Uani 1 1 d . . . . .
C23 C 0.0685(4) 0.2421(5) 0.6115(6) 0.048(3) Uani 1 1 d . . . . .
H23 H 0.027311 0.250603 0.614779 0.057 Uiso 1 1 calc R U . . .
C24 C 0.1070(3) 0.2678(4) 0.6698(5) 0.036(2) Uani 1 1 d . . . . .
C25 C 0.1331(4) 0.3981(6) 0.4898(6) 0.057(3) Uani 1 1 d . . . . .
H25A H 0.090590 0.388288 0.483668 0.069 Uiso 1 1 calc R U . . .
H25B H 0.139284 0.440157 0.469558 0.069 Uiso 1 1 calc R U . . .
C26 C 0.1672(3) 0.3568(5) 0.4396(6) 0.053(3) Uani 1 1 d . . . . .
H26A H 0.159079 0.365242 0.380394 0.063 Uiso 1 1 calc R U . . .
H26B H 0.154482 0.314568 0.451308 0.063 Uiso 1 1 calc R U . . .
C27 C 0.1707(3) 0.5389(4) 0.6143(5) 0.0322(18) Uani 1 1 d . . . . .
C28 C 0.1105(3) 0.5410(4) 0.6324(5) 0.038(2) Uani 1 1 d . . . . .
C29 C 0.0705(4) 0.5581(5) 0.5706(6) 0.052(3) Uani 1 1 d . . . . .
H29 H 0.029468 0.560059 0.583288 0.062 Uiso 1 1 calc R U . . .
C30 C 0.0896(4) 0.5723(4) 0.4903(6) 0.041(2) Uani 1 1 d . . . . .
C31 C 0.1501(4) 0.5704(4) 0.4735(5) 0.037(2) Uani 1 1 d . . . . .
H31 H 0.163829 0.580903 0.419740 0.044 Uiso 1 1 calc R U . . .
C32 C 0.1911(3) 0.5533(4) 0.5344(5) 0.0297(17) Uani 1 1 d . . . . .
C33 C 0.2545(3) 0.2029(4) 0.5967(5) 0.0356(18) Uani 1 1 d . . . . .
H33A H 0.262898 0.182623 0.543883 0.053 Uiso 1 1 calc R U . . .
H33B H 0.266217 0.176266 0.642513 0.053 Uiso 1 1 calc R U . . .
H33C H 0.276741 0.241103 0.599748 0.053 Uiso 1 1 calc R U . . .
C34 C 0.0470(4) 0.1764(5) 0.4871(6) 0.052(3) Uani 1 1 d . . . . .
H34A H 0.020327 0.207813 0.465645 0.078 Uiso 1 1 calc R U . . .
H34B H 0.023749 0.144426 0.514296 0.078 Uiso 1 1 calc R U . . .
H34C H 0.069640 0.158667 0.441334 0.078 Uiso 1 1 calc R U . . .
C35 C 0.0824(4) 0.3102(5) 0.7357(6) 0.052(3) Uani 1 1 d . . . . .
H35A H 0.049614 0.333856 0.712435 0.078 Uiso 1 1 calc R U . . .
H35B H 0.113666 0.337940 0.754341 0.078 Uiso 1 1 calc R U . . .
H35C H 0.068151 0.286172 0.782747 0.078 Uiso 1 1 calc R U . . .
C36 C 0.0866(4) 0.5259(6) 0.7182(6) 0.061(3) Uani 1 1 d . . . . .
H36A H 0.043283 0.528232 0.717635 0.091 Uiso 1 1 calc R U . . .
H36B H 0.102262 0.555114 0.758531 0.091 Uiso 1 1 calc R U . . .
H36C H 0.098864 0.484655 0.733720 0.091 Uiso 1 1 calc R U . . .
C37 C 0.0453(4) 0.5917(5) 0.4241(6) 0.061(3) Uani 1 1 d . . . . .
H37A H 0.062729 0.585507 0.369113 0.091 Uiso 1 1 calc R U . . .
H37B H 0.035620 0.634869 0.431371 0.091 Uiso 1 1 calc R U . . .
H37C H 0.009265 0.567257 0.429182 0.091 Uiso 1 1 calc R U . . .
C38 C 0.2554(3) 0.5493(4) 0.5140(5) 0.0333(17) Uani 1 1 d . . . . .
H38A H 0.263561 0.572883 0.463772 0.050 Uiso 1 1 calc R U . . .
H38B H 0.266317 0.506641 0.504882 0.050 Uiso 1 1 calc R U . . .
H38C H 0.278687 0.565788 0.560120 0.050 Uiso 1 1 calc R U . . .
 
loop_
 _atom_site_aniso_label
 _atom_site_aniso_U_11
 _atom_site_aniso_U_22
 _atom_site_aniso_U_33
 _atom_site_aniso_U_23
 _atom_site_aniso_U_13
 _atom_site_aniso_U_12
Se1 0.0307(4) 0.0461(5) 0.0193(3) -0.0061(4) -0.0011(3) -0.0014(4)
Co1 0.0275(5) 0.0313(6) 0.0179(4) 0.0032(4) 0.0000(4) -0.0022(4)
N1 0.033(3) 0.033(4) 0.017(3) 0.001(3) -0.001(2) 0.004(3)
C1 0.022(4) 0.053(6) 0.024(4) -0.001(4) 0.001(3) 0.002(4)
N2 0.028(3) 0.040(4) 0.018(3) -0.004(3) -0.004(2) 0.009(3)
C2 0.023(4) 0.049(6) 0.033(4) -0.009(4) 0.001(3) 0.005(3)
B2 0.028(4) 0.043(6) 0.026(4) -0.002(4) 0.004(3) 0.002(4)
N3 0.034(3) 0.038(4) 0.022(3) 0.000(3) 0.000(2) 0.003(3)
C3 0.023(4) 0.068(7) 0.036(5) -0.001(5) -0.002(3) 0.000(4)
N4 0.032(3) 0.031(4) 0.022(3) 0.006(3) -0.002(2) -0.001(3)
C4 0.037(4) 0.066(7) 0.025(4) -0.009(5) 0.005(3) -0.012(4)
N5 0.026(3) 0.037(4) 0.023(3) -0.003(3) 0.001(2) 0.004(3)
C5 0.034(4) 0.070(7) 0.027(4) -0.012(5) 0.003(3) -0.005(4)
N6 0.025(3) 0.034(4) 0.027(3) -0.003(3) 0.000(2) 0.003(3)
C6 0.028(4) 0.064(7) 0.033(4) -0.003(5) 0.000(3) -0.001(4)
N7 0.029(3) 0.040(5) 0.037(4) -0.008(4) -0.001(3) 0.001(3)
C7 0.023(4) 0.056(6) 0.030(4) -0.004(4) 0.000(3) 0.005(4)
C8 0.033(4) 0.079(8) 0.026(4) -0.012(5) -0.002(3) 0.020(5)
C9 0.025(4) 0.106(9) 0.034(5) -0.012(6) 0.002(3) 0.015(5)
C10 0.039(5) 0.066(7) 0.033(5) -0.009(5) -0.002(4) 0.007(4)
C11 0.065(6) 0.081(9) 0.031(5) -0.003(5) 0.008(4) -0.023(6)
C12 0.038(5) 0.057(7) 0.035(5) -0.006(5) 0.001(4) -0.002(4)
C13 0.052(5) 0.028(5) 0.029(4) -0.003(4) 0.003(4) 0.005(4)
C14 0.057(5) 0.029(5) 0.030(4) 0.005(4) 0.001(4) -0.008(4)
C15 0.035(4) 0.040(5) 0.024(4) 0.004(4) 0.005(3) 0.002(4)
C16 0.027(4) 0.045(5) 0.024(4) -0.005(4) 0.005(3) -0.007(3)
C17 0.036(4) 0.037(5) 0.034(4) -0.003(4) 0.001(3) 0.001(4)
C18 0.032(4) 0.040(5) 0.027(4) 0.005(4) 0.006(3) -0.002(3)
C19 0.042(4) 0.017(4) 0.031(4) -0.002(4) 0.008(3) -0.006(3)
C20 0.031(4) 0.038(5) 0.030(4) 0.009(4) 0.006(3) -0.002(3)
C21 0.032(4) 0.029(5) 0.036(4) -0.002(4) 0.006(3) -0.006(3)
C22 0.035(4) 0.048(6) 0.047(5) -0.010(5) 0.002(4) -0.010(4)
C23 0.025(4) 0.067(7) 0.051(6) -0.021(5) 0.006(4) -0.006(4)
C24 0.038(4) 0.035(5) 0.036(5) -0.008(4) 0.013(3) -0.006(4)
C25 0.023(4) 0.100(9) 0.048(5) -0.010(6) -0.013(4) 0.007(5)
C26 0.016(4) 0.102(9) 0.040(5) -0.013(5) -0.003(3) -0.009(4)
C27 0.030(4) 0.032(5) 0.034(4) 0.003(4) 0.006(3) 0.005(3)
C28 0.033(4) 0.050(6) 0.032(4) 0.010(4) 0.006(3) 0.006(4)
C29 0.028(4) 0.076(8) 0.052(6) 0.010(6) 0.006(4) 0.007(4)
C30 0.041(5) 0.039(6) 0.043(5) 0.004(4) 0.002(4) -0.002(4)
C31 0.054(5) 0.017(5) 0.039(5) 0.001(4) 0.007(4) -0.002(4)
C32 0.035(4) 0.026(5) 0.029(4) -0.002(4) 0.005(3) -0.002(3)
C33 0.033(4) 0.039(5) 0.034(4) -0.003(4) 0.004(4) 0.009(4)
C34 0.034(5) 0.073(8) 0.050(5) -0.025(6) -0.001(4) 0.000(5)
C35 0.039(5) 0.072(8) 0.045(5) -0.015(5) 0.016(4) -0.011(5)
C36 0.041(5) 0.093(9) 0.048(6) 0.026(6) 0.016(4) 0.009(5)
C37 0.050(6) 0.076(9) 0.055(6) 0.021(6) -0.006(5) 0.007(5)
C38 0.041(4) 0.031(5) 0.028(4) 0.004(4) 0.009(3) -0.002(4)
 
_geom_special_details
;
 All esds (except the esd in the dihedral angle between two l.s. planes)
 are estimated using the full covariance matrix.  The cell esds are taken
 into account individually in the estimation of esds in distances, angles
 and torsion angles; correlations between esds in cell parameters are only
 used when they are defined by crystal symmetry.  An approximate (isotropic)
 treatment of cell esds is used for estimating esds involving l.s. planes.
;
 
loop_
 _geom_bond_atom_site_label_1
 _geom_bond_atom_site_label_2
 _geom_bond_distance
 _geom_bond_site_symmetry_2
 _geom_bond_publ_flag
Se1 C26 1.979(7) . ?
Se1 Co1 2.3885(11) . ?
Co1 N4 2.084(6) . ?
Co1 N6 2.086(6) . ?
Co1 N7 2.193(6) . ?
Co1 N1 2.237(6) . ?
N1 C7 1.343(9) . ?
N1 N2 1.371(8) . ?
C1 C2 1.381(12) . ?
C1 C6 1.391(12) . ?
C1 C7 1.495(11) . ?
N2 C8 1.340(10) . ?
N2 B2 1.521(10) . ?
C2 C3 1.420(11) . ?
C2 C10 1.523(12) . ?
B2 N3 1.527(12) . ?
B2 N5 1.576(12) . ?
N3 C13 1.344(10) . ?
N3 N4 1.376(8) . ?
C3 C4 1.392(13) . ?
N4 C15 1.358(10) . ?
C4 C5 1.393(14) . ?
C4 C11 1.522(12) . ?
N5 C18 1.334(10) . ?
N5 N6 1.372(8) . ?
C5 C6 1.425(11) . ?
N6 C16 1.361(10) . ?
C6 C12 1.528(13) . ?
N7 C25 1.477(11) . ?
C7 C9 1.390(11) . ?
C8 C9 1.368(11) . ?
C13 C14 1.383(12) . ?
C14 C15 1.390(11) . ?
C15 C19 1.481(11) . ?
C16 C17 1.390(11) . ?
C16 C27 1.485(11) . ?
C17 C18 1.368(11) . ?
C19 C24 1.392(11) . ?
C19 C20 1.420(11) . ?
C20 C21 1.395(11) . ?
C20 C33 1.501(10) . ?
C21 C22 1.388(11) . ?
C22 C23 1.379(12) . ?
C22 C34 1.520(12) . ?
C23 C24 1.401(12) . ?
C24 C35 1.518(12) . ?
C25 C26 1.439(13) . ?
C27 C28 1.394(10) . ?
C27 C32 1.406(11) . ?
C28 C29 1.397(12) . ?
C28 C36 1.524(11) . ?
C29 C30 1.402(12) . ?
C30 C31 1.395(11) . ?
C30 C37 1.525(12) . ?
C31 C32 1.402(11) . ?
C32 C38 1.493(10) . ?
 
loop_
 _geom_angle_atom_site_label_1
 _geom_angle_atom_site_label_2
 _geom_angle_atom_site_label_3
 _geom_angle
 _geom_angle_site_symmetry_1
 _geom_angle_site_symmetry_3
 _geom_angle_publ_flag
C26 Se1 Co1 95.7(3) . . ?
N4 Co1 N6 87.9(3) . . ?
N4 Co1 N7 94.9(3) . . ?
N6 Co1 N7 91.7(2) . . ?
N4 Co1 N1 88.2(2) . . ?
N6 Co1 N1 84.9(2) . . ?
N7 Co1 N1 175.3(3) . . ?
N4 Co1 Se1 129.30(19) . . ?
N6 Co1 Se1 142.83(18) . . ?
N7 Co1 Se1 85.24(18) . . ?
N1 Co1 Se1 95.49(15) . . ?
C7 N1 N2 106.0(6) . . ?
C7 N1 Co1 139.9(5) . . ?
N2 N1 Co1 114.0(4) . . ?
C2 C1 C6 121.2(7) . . ?
C2 C1 C7 117.9(8) . . ?
C6 C1 C7 120.7(9) . . ?
C8 N2 N1 109.9(6) . . ?
C8 N2 B2 128.7(6) . . ?
N1 N2 B2 121.2(6) . . ?
C1 C2 C3 119.8(8) . . ?
C1 C2 C10 122.2(8) . . ?
C3 C2 C10 117.9(9) . . ?
N2 B2 N3 109.6(7) . . ?
N2 B2 N5 107.8(7) . . ?
N3 B2 N5 110.2(6) . . ?
C13 N3 N4 109.8(6) . . ?
C13 N3 B2 130.4(7) . . ?
N4 N3 B2 119.8(6) . . ?
C4 C3 C2 119.7(9) . . ?
C15 N4 N3 105.6(6) . . ?
C15 N4 Co1 136.0(5) . . ?
N3 N4 Co1 118.3(5) . . ?
C3 C4 C5 120.1(8) . . ?
C3 C4 C11 119.1(9) . . ?
C5 C4 C11 120.8(9) . . ?
C18 N5 N6 110.6(6) . . ?
C18 N5 B2 130.2(7) . . ?
N6 N5 B2 119.1(6) . . ?
C4 C5 C6 120.3(9) . . ?
C16 N6 N5 105.7(6) . . ?
C16 N6 Co1 135.9(5) . . ?
N5 N6 Co1 118.3(5) . . ?
C1 C6 C5 118.8(9) . . ?
C1 C6 C12 123.5(8) . . ?
C5 C6 C12 117.7(9) . . ?
C25 N7 Co1 114.7(5) . . ?
N1 C7 C9 110.1(7) . . ?
N1 C7 C1 123.7(6) . . ?
C9 C7 C1 125.8(7) . . ?
N2 C8 C9 108.4(7) . . ?
C8 C9 C7 105.6(7) . . ?
N3 C13 C14 109.1(7) . . ?
C13 C14 C15 104.8(8) . . ?
N4 C15 C14 110.7(7) . . ?
N4 C15 C19 120.1(7) . . ?
C14 C15 C19 129.1(8) . . ?
N6 C16 C17 109.1(7) . . ?
N6 C16 C27 121.8(7) . . ?
C17 C16 C27 129.0(8) . . ?
C18 C17 C16 106.6(8) . . ?
N5 C18 C17 108.0(7) . . ?
C24 C19 C20 120.2(7) . . ?
C24 C19 C15 120.2(7) . . ?
C20 C19 C15 119.6(7) . . ?
C21 C20 C19 118.1(7) . . ?
C21 C20 C33 121.3(7) . . ?
C19 C20 C33 120.5(7) . . ?
C22 C21 C20 121.9(8) . . ?
C23 C22 C21 119.1(8) . . ?
C23 C22 C34 120.7(8) . . ?
C21 C22 C34 120.2(8) . . ?
C22 C23 C24 121.1(8) . . ?
C19 C24 C23 119.5(8) . . ?
C19 C24 C35 121.0(8) . . ?
C23 C24 C35 119.4(8) . . ?
C26 C25 N7 112.5(8) . . ?
C25 C26 Se1 112.6(6) . . ?
C28 C27 C32 120.4(7) . . ?
C28 C27 C16 118.9(7) . . ?
C32 C27 C16 120.7(7) . . ?
C27 C28 C29 119.4(8) . . ?
C27 C28 C36 122.0(8) . . ?
C29 C28 C36 118.6(7) . . ?
C28 C29 C30 121.4(8) . . ?
C31 C30 C29 118.4(8) . . ?
C31 C30 C37 121.0(8) . . ?
C29 C30 C37 120.6(8) . . ?
C30 C31 C32 121.3(8) . . ?
C31 C32 C27 119.1(7) . . ?
C31 C32 C38 120.3(7) . . ?
C27 C32 C38 120.5(7) . . ?
 
_refine_diff_density_max    1.129
_refine_diff_density_min   -1.604
_refine_diff_density_rms    0.120
loop_
  _platon_squeeze_void_nr                          
  _platon_squeeze_void_average_x                   
  _platon_squeeze_void_average_y                   
  _platon_squeeze_void_average_z                   
  _platon_squeeze_void_volume                      
  _platon_squeeze_void_count_electrons             
  _platon_squeeze_void_content                     
   1 -0.000  0.289  0.250       217        66 ' '
   2  0.500  0.789  0.250       217        66 ' '
   3  0.500  0.211  0.750       219        66 ' '
   4 -0.000  0.711  0.750       219        66 ' '
_platon_squeeze_void_probe_radius                  1.20
_platon_squeeze_details                           ?


_shelx_res_file
;
TITL mo_b23_kw457_0m_a.res in Pbcn
    mo_b23_kw457_0m_a_sq.res
    created by SHELXL-2018/3 at 12:21:24 on 01-Aug-2023
REM Old TITL mo_b23_kw457_0m in Pbcn
REM SHELXT solution in Pbcn: R1 0.229, Rweak 0.025, Alpha 0.068
REM <I/s>   0.784 for  719 systematic absences,  Orientation a'=c, b'=-b, c'=a
REM Formula found by SHELXT:  C78 Co2 N17 Se2
CELL  0.71073  22.5986  21.9629  16.1458   90.000   90.000   90.000
ZERR    8.000   0.0028   0.0027   0.0020    0.000    0.000    0.000
LATT  1
SYMM 1/2-X, 1/2-Y, 1/2+Z
SYMM -X, Y, 1/2-Z
SYMM 1/2+X, 1/2-Y, -Z
SFAC C H B CO N SE
UNIT 304 368 8 8 56 8
ACTA
OMIT 1 5 0
OMIT 1 3 3
OMIT 0 2 0
OMIT 1 1 1
OMIT 0 4 1
OMIT 0 18 10
OMIT 2 2 2
TEMP -173.150
L.S. 12 0   37
BOND
SIZE 0.07 0.32 0.34
FMAP 2
PLAN 20
ABIN
WGHT    0.006000   93.912903
FVAR       0.09507
SE1   6    0.253299    0.363845    0.459763    11.00000    0.03074    0.04615 =
         0.01934   -0.00606   -0.00110   -0.00142
CO1   4    0.244798    0.391406    0.602371    11.00000    0.02753    0.03130 =
         0.01791    0.00315   -0.00001   -0.00216
N1    5    0.342264    0.396155    0.625809    11.00000    0.03333    0.03269 =
         0.01705    0.00099   -0.00098    0.00418
C1    1    0.398030    0.396393    0.491850    11.00000    0.02223    0.05321 =
         0.02441   -0.00054    0.00053    0.00221
N2    5    0.357127    0.399096    0.708053    11.00000    0.02751    0.03990 =
         0.01797   -0.00371   -0.00372    0.00855
C2    1    0.406740    0.452536    0.455265    11.00000    0.02272    0.04913 =
         0.03284   -0.00950    0.00059    0.00452
B2    3    0.309990    0.406281    0.774619    11.00000    0.02768    0.04341 =
         0.02592   -0.00161    0.00412    0.00151
H1    2    0.334376    0.411225    0.836397    11.00000   -1.50000
N3    5    0.270142    0.350134    0.775423    11.00000    0.03431    0.03835 =
         0.02222    0.00020    0.00008    0.00306
C3    1    0.413570    0.456729    0.368042    11.00000    0.02326    0.06762 =
         0.03592   -0.00087   -0.00210   -0.00016
AFIX  43
H3    2    0.419514    0.495242    0.342580    11.00000   -1.20000
AFIX   0
N4    5    0.237499    0.335606    0.706279    11.00000    0.03177    0.03093 =
         0.02226    0.00594   -0.00234   -0.00068
C4    1    0.411518    0.404153    0.320019    11.00000    0.03713    0.06614 =
         0.02483   -0.00873    0.00466   -0.01212
N5    5    0.272677    0.464880    0.753430    11.00000    0.02593    0.03686 =
         0.02301   -0.00334    0.00141    0.00358
C5    1    0.404648    0.347517    0.357616    11.00000    0.03362    0.07033 =
         0.02743   -0.01237    0.00256   -0.00548
AFIX  43
H5    2    0.404653    0.311619    0.324792    11.00000   -1.20000
AFIX   0
N6    5    0.239919    0.466084    0.681874    11.00000    0.02459    0.03410 =
         0.02747   -0.00308   -0.00047    0.00326
C6    1    0.397615    0.343210    0.445099    11.00000    0.02795    0.06386 =
         0.03336   -0.00348   -0.00049   -0.00101
N7    5    0.149343    0.394967    0.578247    11.00000    0.02922    0.04022 =
         0.03661   -0.00794   -0.00139    0.00110
AFIX  23
H7A   2    0.132193    0.361343    0.600794    11.00000   -1.20000
H7B   2    0.134074    0.428115    0.604453    11.00000   -1.20000
AFIX   0
C7    1    0.393641    0.393896    0.584157    11.00000    0.02295    0.05642 =
         0.03022   -0.00432   -0.00008    0.00520
C8    1    0.416136    0.398944    0.716399    11.00000    0.03258    0.07893 =
         0.02644   -0.01157   -0.00211    0.01960
AFIX  43
H8    2    0.437181    0.400723    0.767276    11.00000   -1.20000
AFIX   0
C9    1    0.440914    0.395791    0.639208    11.00000    0.02471    0.10648 =
         0.03423   -0.01198    0.00169    0.01513
AFIX  43
H9    2    0.481870    0.395050    0.625982    11.00000   -1.20000
AFIX   0
C10   1    0.410471    0.511074    0.505601    11.00000    0.03855    0.06604 =
         0.03294   -0.00888   -0.00176    0.00690
AFIX 137
H10A  2    0.401364    0.545911    0.469881    11.00000   -1.50000
H10B  2    0.450521    0.515555    0.528065    11.00000   -1.50000
H10C  2    0.381928    0.509414    0.551241    11.00000   -1.50000
AFIX   0
C11   1    0.415745    0.409658    0.226214    11.00000    0.06458    0.08123 =
         0.03131   -0.00331    0.00768   -0.02276
AFIX 137
H11A  2    0.436690    0.374206    0.203876    11.00000   -1.50000
H11B  2    0.437416    0.446832    0.211826    11.00000   -1.50000
H11C  2    0.375849    0.411480    0.202553    11.00000   -1.50000
AFIX   0
C12   1    0.390226    0.279773    0.482507    11.00000    0.03811    0.05655 =
         0.03496   -0.00586    0.00116   -0.00186
AFIX 137
H12A  2    0.413415    0.250372    0.450397    11.00000   -1.50000
H12B  2    0.348358    0.268192    0.481140    11.00000   -1.50000
H12C  2    0.404165    0.280062    0.539982    11.00000   -1.50000
AFIX   0
C13   1    0.261297    0.308126    0.834654    11.00000    0.05176    0.02804 =
         0.02855   -0.00272    0.00328    0.00461
AFIX  43
H13   2    0.278807    0.308421    0.888144    11.00000   -1.20000
AFIX   0
C14   1    0.222597    0.264384    0.805226    11.00000    0.05697    0.02928 =
         0.03008    0.00480    0.00101   -0.00787
AFIX  43
H14   2    0.208578    0.229262    0.833411    11.00000   -1.20000
AFIX   0
C15   1    0.208742    0.283153    0.725313    11.00000    0.03533    0.04034 =
         0.02443    0.00418    0.00468    0.00233
C16   1    0.212876    0.521460    0.680775    11.00000    0.02708    0.04466 =
         0.02384   -0.00480    0.00497   -0.00691
C17   1    0.229413    0.553899    0.750948    11.00000    0.03649    0.03660 =
         0.03437   -0.00341    0.00130    0.00131
AFIX  43
H17   2    0.217306    0.593930    0.765426    11.00000   -1.20000
AFIX   0
C18   1    0.266541    0.516923    0.795118    11.00000    0.03199    0.04026 =
         0.02735    0.00528    0.00558   -0.00174
AFIX  43
H18   2    0.284756    0.526621    0.846479    11.00000   -1.20000
AFIX   0
C19   1    0.167314    0.255511    0.665039    11.00000    0.04248    0.01681 =
         0.03131   -0.00184    0.00784   -0.00589
C20   1    0.189460    0.216146    0.602525    11.00000    0.03116    0.03804 =
         0.03009    0.00913    0.00615   -0.00215
C21   1    0.149280    0.191337    0.546236    11.00000    0.03188    0.02851 =
         0.03646   -0.00236    0.00563   -0.00582
AFIX  43
H21   2    0.163412    0.164555    0.504480    11.00000   -1.20000
AFIX   0
C22   1    0.089273    0.204635    0.549452    11.00000    0.03497    0.04777 =
         0.04680   -0.01049    0.00177   -0.00983
C23   1    0.068462    0.242098    0.611509    11.00000    0.02493    0.06708 =
         0.05142   -0.02098    0.00606   -0.00609
AFIX  43
H23   2    0.027311    0.250603    0.614779    11.00000   -1.20000
AFIX   0
C24   1    0.106974    0.267823    0.669807    11.00000    0.03763    0.03536 =
         0.03595   -0.00763    0.01275   -0.00633
C25   1    0.133132    0.398071    0.489758    11.00000    0.02327    0.10014 =
         0.04818   -0.01016   -0.01318    0.00743
AFIX  23
H25A  2    0.090590    0.388288    0.483668    11.00000   -1.20000
H25B  2    0.139284    0.440157    0.469558    11.00000   -1.20000
AFIX   0
C26   1    0.167200    0.356828    0.439550    11.00000    0.01612    0.10243 =
         0.03961   -0.01272   -0.00330   -0.00853
AFIX  23
H26A  2    0.159079    0.365242    0.380394    11.00000   -1.20000
H26B  2    0.154482    0.314568    0.451308    11.00000   -1.20000
AFIX   0
C27   1    0.170739    0.538874    0.614259    11.00000    0.03018    0.03198 =
         0.03434    0.00321    0.00591    0.00452
C28   1    0.110460    0.541022    0.632398    11.00000    0.03265    0.04969 =
         0.03247    0.00951    0.00632    0.00637
C29   1    0.070473    0.558069    0.570613    11.00000    0.02813    0.07625 =
         0.05182    0.01032    0.00592    0.00748
AFIX  43
H29   2    0.029468    0.560059    0.583288    11.00000   -1.20000
AFIX   0
C30   1    0.089585    0.572304    0.490293    11.00000    0.04067    0.03878 =
         0.04274    0.00410    0.00184   -0.00216
C31   1    0.150124    0.570398    0.473497    11.00000    0.05415    0.01694 =
         0.03932    0.00130    0.00656   -0.00224
AFIX  43
H31   2    0.163829    0.580903    0.419740    11.00000   -1.20000
AFIX   0
C32   1    0.191133    0.553292    0.534362    11.00000    0.03461    0.02559 =
         0.02882   -0.00170    0.00499   -0.00224
C33   1    0.254468    0.202884    0.596659    11.00000    0.03315    0.03924 =
         0.03430   -0.00298    0.00431    0.00871
AFIX 137
H33A  2    0.262898    0.182623    0.543883    11.00000   -1.50000
H33B  2    0.266217    0.176266    0.642513    11.00000   -1.50000
H33C  2    0.276741    0.241103    0.599748    11.00000   -1.50000
AFIX   0
C34   1    0.046993    0.176376    0.487149    11.00000    0.03387    0.07290 =
         0.04974   -0.02516   -0.00124    0.00027
AFIX 137
H34A  2    0.020327    0.207813    0.465645    11.00000   -1.50000
H34B  2    0.023749    0.144426    0.514296    11.00000   -1.50000
H34C  2    0.069640    0.158667    0.441334    11.00000   -1.50000
AFIX   0
C35   1    0.082426    0.310204    0.735669    11.00000    0.03867    0.07170 =
         0.04471   -0.01488    0.01625   -0.01129
AFIX 137
H35A  2    0.049614    0.333856    0.712435    11.00000   -1.50000
H35B  2    0.113666    0.337940    0.754341    11.00000   -1.50000
H35C  2    0.068151    0.286172    0.782747    11.00000   -1.50000
AFIX   0
C36   1    0.086588    0.525907    0.718228    11.00000    0.04146    0.09278 =
         0.04826    0.02587    0.01631    0.00855
AFIX 137
H36A  2    0.043283    0.528232    0.717635    11.00000   -1.50000
H36B  2    0.102262    0.555114    0.758531    11.00000   -1.50000
H36C  2    0.098864    0.484655    0.733720    11.00000   -1.50000
AFIX   0
C37   1    0.045350    0.591718    0.424077    11.00000    0.05033    0.07647 =
         0.05471    0.02077   -0.00640    0.00659
AFIX 137
H37A  2    0.062729    0.585507    0.369113    11.00000   -1.50000
H37B  2    0.035620    0.634869    0.431371    11.00000   -1.50000
H37C  2    0.009265    0.567257    0.429182    11.00000   -1.50000
AFIX   0
C38   1    0.255446    0.549309    0.514040    11.00000    0.04119    0.03050 =
         0.02807    0.00365    0.00850   -0.00164
AFIX 137
H38A  2    0.263561    0.572883    0.463772    11.00000   -1.50000
H38B  2    0.266317    0.506641    0.504882    11.00000   -1.50000
H38C  2    0.278687    0.565788    0.560120    11.00000   -1.50000
REM #####
AFIX   0
HKLF 4


REM  mo_b23_kw457_0m_a.res in Pbcn
REM wR2 = 0.2466, GooF = S = 1.073, Restrained GooF = 1.073 for all data
REM R1 = 0.1084 for 5124 Fo > 4sig(Fo) and 0.1964 for all 9712 data
REM 445 parameters refined using 0 restraints

END

WGHT      0.0000     90.6593

REM Highest difference peak  1.129,  deepest hole -1.604,  1-sigma level  0.120
Q1    1   0.2919  0.3647  0.4580  11.00000  0.05    1.13
Q2    1   0.2541  0.6110  0.8208  11.00000  0.05    1.13
Q3    1   0.2521  0.4068  0.4606  11.00000  0.05    1.02
Q4    1   0.2225  0.3875  0.5169  11.00000  0.05    0.99
Q5    1   0.2583  0.6357  0.7974  11.00000  0.05    0.89
Q6    1   0.2430  0.4215  0.5704  11.00000  0.05    0.79
Q7    1   0.2812  0.3860  0.5988  11.00000  0.05    0.78
Q8    1   0.2566  0.3312  0.4317  11.00000  0.05    0.78
Q9    1   0.2693  0.3815  0.6629  11.00000  0.05    0.73
Q10   1   0.2048  0.3654  0.4518  11.00000  0.05    0.72
Q11   1   0.2525  0.3872  0.5078  11.00000  0.05    0.71
Q12   1   0.2401  0.3577  0.5822  11.00000  0.05    0.70
Q13   1   0.2006  0.3882  0.5981  11.00000  0.05    0.69
Q14   1   0.2487  0.2023  0.8823  11.00000  0.05    0.67
Q15   1   0.1300  0.3546  0.5145  11.00000  0.05    0.65
Q16   1   0.2351  0.3625  0.3796  11.00000  0.05    0.58
Q17   1   0.2426  0.1694  0.8353  11.00000  0.05    0.57
Q18   1   0.2473  0.5731  0.8919  11.00000  0.05    0.56
Q19   1   0.1599  0.3620  0.5961  11.00000  0.05    0.55
Q20   1   0.2991  0.3381  0.3995  11.00000  0.05    0.55
;
_shelx_res_checksum   15704

_shelx_hkl_file
;
   0   0   2  230.38   26.60
   0   0   2  235.98   26.70
   0   0  -2  227.88   26.60
   0   0  -2  233.08   26.70
   0   0   3   -0.80    0.80
   0   0  -3    0.20    0.80
   0   0  -3    1.10    1.20
   0   0   4  777.42   92.49
   0   0  -4  833.12   92.69
   0   0  -4  813.22   92.59
   0   0  -5   -0.50    1.20
   0   0   5    0.50    1.10
   0   0  -5    0.10    1.30
   0   0  -6   81.59    9.80
   0   0  -6   79.19   10.00
   0   0   6   80.99    9.70
   0   0   7   -0.10    1.50
   0   0  -7   -1.60    1.80
   0   0  -7    1.00    2.00
   0   0   8   79.19   10.70
   0   0  -8   99.79   11.00
   0   0  -9   -3.90    2.40
   0   0   9    0.70    1.70
   0   0  -9    0.50    2.30
   0   0 -10   22.60    3.90
   0   0 -10   14.50    3.60
   0   0 -11   -0.40    2.60
   0   0 -12  187.48   22.90
   0   0 -12  190.98   22.80
   0   0 -13   -6.20    3.40
   0   0 -13    1.50    2.90
   0   0 -14  209.08   25.70
   0   0 -14  211.98   25.60
   0   0 -15    1.40    3.40
   0   0 -15   -5.20    3.70
   0   0 -16   84.89   11.20
   0   0 -16   70.89   11.90
   0   0 -18   16.00    7.20
   0   0 -18   22.30    5.50
   0   0 -19   -0.60    4.00
   0   0 -19   -2.60    5.10
   0   0 -20   29.60    8.70
   0   0 -20   44.40    9.50
   0   0 -21   -3.30    4.50
   0   0 -21    1.80    5.60
   0   1   2    0.10    0.60
   0   1  -2    0.00    0.50
   0  -1  -2   -0.40    0.80
   0  -1  -2    0.10    0.60
   0   1   2   -0.30    0.80
   0   1   3    0.00    0.90
   0  -1  -3   -0.30    1.20
   0   1  -3    0.30    0.80
   0  -1  -3   -0.50    0.90
   0  -1   3   -0.10    0.70
   0   1  -3   -1.00    0.90
   0   1   3   -0.70    1.20
   0   1   4    1.30    1.10
   0   1   4    1.50    1.40
   0  -1  -4    2.80    1.40
   0  -1  -4    1.30    1.20
   0  -1   4    2.30    0.90
   0   1  -4    2.10    1.00
   0   1   5   -0.30    1.10
   0  -1  -5   -0.80    1.50
   0   1  -5   -0.60    1.10
   0  -1   5    0.20    1.00
   0   1  -5    0.50    1.40
   0  -1  -5   -0.30    1.30
   0  -1  -6   -1.50    1.50
   0   1  -6   -1.80    1.60
   0   1  -6   -1.40    1.40
   0  -1  -6   -0.80    1.80
   0  -1   6    1.00    1.20
   0   1   6   -0.80    1.40
   0   1   7    3.10    1.70
   0   1  -7   -0.50    1.70
   0   1  -7    2.90    2.10
   0  -1   7    2.90    1.50
   0  -1  -7    1.00    2.20
   0  -1  -7    1.60    2.00
   0  -1   8    2.00    1.60
   0  -1  -8   -2.90    2.10
   0   1  -8   -1.80    1.90
   0   1  -8    0.70    2.20
   0   1   8    0.70    1.80
   0  -1  -8    0.40    2.40
   0   1  -9   -1.90    2.00
   0   1  -9   -1.40    2.10
   0  -1  -9   -0.80    2.50
   0   1   9    1.90    1.90
   0  -1 -10    0.30    2.60
   0   1  10    1.60    2.00
   0   1 -10    0.10    2.30
   0   1 -11    1.90    2.40
   0  -1 -11    0.10    2.70
   0  -1 -12   -1.20    2.70
   0   1 -12   -1.00    2.60
   0  -1 -13   -7.90    3.40
   0   1 -13   -2.00    2.90
   0  -1 -13    3.90    3.30
   0   1 -13   -5.80    3.10
   0  -1 -14   -3.70    3.80
   0  -1 -14    3.00    3.50
   0   1 -14    6.10    3.50
   0   1 -14   -1.40    3.50
   0   1 -15   -5.40    4.20
   0   1 -15    1.90    3.20
   0  -1 -15   -7.10    3.90
   0  -1 -15   -0.20    3.40
   0  -1 -16   -6.50    4.80
   0   1 -16    1.10    3.60
   0   1 -16   -3.70    3.60
   0   1 -17   -0.80    3.50
   0  -1 -17    2.60    3.80
   0  -1 -18   -4.30    6.20
   0   1 -18   -2.80    4.60
   0  -1 -18    7.00    4.30
   0   1 -19   -7.00    5.20
   0  -1 -19   -4.20    3.70
   0  -1 -19   -1.40    6.30
   0   1 -19    0.70    4.00
   0  -1 -20   -0.70    6.20
   0  -1 -20   -3.20    4.20
   0   1 -20    0.50    5.30
   0   1 -20    0.90    4.70
   0   1 -21   -2.30    5.60
   0  -1 -21   -4.00    4.50
   0   1 -21   -7.60    4.50
   0  -1 -21   -3.90    5.50
   0   2   0    0.00    0.20
   0  -2  -1  231.78   26.40
   0  -2  -1  230.38   26.40
   0   2   1  233.88   26.40
   0   2   1  221.68   26.40
   0  -2  -2   60.29    7.10
   0  -2  -2   63.29    7.20
   0   2   2   59.29    7.20
   0   2   2   58.39    7.10
   0   2   3  221.78   25.40
   0  -2  -3  216.78   25.50
   0  -2  -3  219.08   25.40
   0   2   3  222.88   25.50
   0   2   4   26.50    3.60
   0  -2  -4   22.30    3.50
   0  -2  -4   24.80    3.80
   0   2  -4   22.40    3.40
   0   2   4   27.30    3.50
   0  -2   5  477.75   57.19
   0  -2  -5  500.25   57.39
   0   2   5  503.75   57.49
   0   2  -5  499.85   57.29
   0   2  -5  532.45   57.39
   0   2   5  485.15   57.29
   0  -2  -5  495.45   57.49
   0   2   6    0.40    1.40
   0   2  -6    0.00    1.30
   0   2  -6    0.70    1.50
   0  -2  -6   -2.10    1.50
   0  -2  -6   -2.00    1.90
   0   2  -7 1664.43  193.48
   0   2  -7 1661.63  193.68
   0  -2  -7 1737.23  193.68
   0   2   7 1650.43  193.58
   0  -2  -7 1735.43  193.78
   0   2  -8   70.79    9.40
   0   2   8   77.59    9.50
   0  -2  -8   82.89   10.00
   0  -2  -8   78.79    9.70
   0   2  -8   72.19    9.60
   0   2  -9  622.14   70.19
   0   2   9  586.04   70.19
   0  -2  -9  631.14   70.49
   0   2  -9  601.24   70.29
   0   2  10   29.40    4.30
   0   2 -10   29.70    4.50
   0  -2 -10   33.90    5.00
   0   2 -10   20.40    4.10
   0  -2 -10   21.90    4.60
   0  -2 -11   26.60    4.80
   0   2 -11   24.10    4.20
   0  -2 -11   17.40    4.40
   0   2  11   22.30    3.80
   0   2 -12    1.40    2.70
   0   2 -12   -3.20    2.80
   0  -2 -12   -6.00    3.30
   0  -2 -12    6.30    3.20
   0   2 -13   65.69    9.30
   0  -2 -13   68.39    9.60
   0  -2 -13   55.99    9.70
   0   2 -13   65.79    9.20
   0  -2 -14   -5.80    3.90
   0   2 -14    7.50    3.40
   0  -2 -14    3.90    3.70
   0   2 -15  115.49   14.70
   0  -2 -15  147.59   18.60
   0  -2 -15   95.09   15.10
   0   2 -15  102.09   14.60
   0  -2 -16   20.30    6.60
   0   2 -16   23.60    6.20
   0   2 -16   34.60    6.10
   0  -2 -16   28.70    6.00
   0  -2 -17    3.40    4.30
   0   2 -17    8.60    4.00
   0   2 -18   14.10    6.30
   0  -2 -18    2.50    6.30
   0   2 -18   10.40    4.80
   0  -2 -18   13.00    5.50
   0  -2 -19   38.30    8.60
   0   2 -19   41.90    8.40
   0  -2 -19   39.60    9.40
   0   2 -19   41.00    8.90
   0  -2 -20   -5.50    5.80
   0   2 -20   -3.70    4.10
   0  -2 -20   -1.20    4.80
   0   2 -20   -0.80    4.90
   0   2 -21   28.60    8.20
   0  -2 -21   31.50    8.70
   0  -2 -21   21.90    8.50
   0   2 -21   38.10    8.10
   0   3   0   -0.60    0.50
   0   3   0    0.50    0.60
   0  -3   0   -0.30    0.70
   0   3   1   11.80    1.80
   0  -3  -1   11.30    1.70
   0   3   1   13.50    1.90
   0  -3  -1   10.50    1.80
   0   3   2    0.70    0.90
   0  -3  -2   -0.30    1.20
   0   3   2    0.50    1.20
   0  -3  -2    1.30    0.90
   0   3   3    4.80    1.70
   0  -3  -3    2.60    1.30
   0  -3  -3    5.10    1.60
   0   3   3    4.70    1.30
   0  -3  -4    0.40    1.20
   0   3   4    0.90    1.20
   0  -3  -4    2.00    1.70
   0   3   4   -0.40    1.60
   0   3   5    0.10    1.70
   0   3   5    0.80    1.40
   0  -3  -5    0.00    1.50
   0  -3  -5    0.50    1.80
   0  -3  -6    2.00    1.80
   0  -3  -6    3.50    2.20
   0   3   6    3.70    1.80
   0   3   7    2.10    1.90
   0  -3  -7   -1.80    2.10
   0  -3  -7   -0.50    2.40
   0   3  -7   -1.50    1.60
   0   3  -7    0.20    1.80
   0   3  -8   -3.30    1.70
   0  -3  -8   -3.10    2.30
   0  -3  -8   -2.30    2.50
   0   3   8    0.00    2.00
   0   3  -8    0.80    2.00
   0   3   9    0.10    2.00
   0   3  -9    1.90    2.10
   0  -3  -9    2.60    2.70
   0   3  -9    0.60    2.00
   0  -3 -10    4.70    2.90
   0   3  10    1.60    2.30
   0   3 -10    2.40    2.30
   0   3  11    0.20    2.40
   0   3 -11   -3.30    2.10
   0  -3 -11    0.40    2.90
   0   3 -12   -3.30    2.40
   0  -3 -12    5.00    3.30
   0   3 -12   -5.40    2.60
   0  -3 -12   -3.80    3.50
   0  -3 -13    0.20    3.20
   0   3 -13   -0.60    2.60
   0  -3 -13   -9.50    3.80
   0  -3 -14   -0.80    4.80
   0   3 -14   -7.50    3.10
   0   3 -14    1.50    3.00
   0  -3 -15    4.70    3.80
   0   3 -15    3.00    3.20
   0  -3 -15   -7.90    4.30
   0   3 -15   -5.90    4.00
   0  -3 -16    2.10    3.80
   0   3 -16   -7.10    3.90
   0   3 -16    0.10    3.10
   0  -3 -16   -7.80    4.20
   0  -3 -17    1.90    4.20
   0   3 -17   -9.30    4.60
   0   3 -17   -0.70    3.40
   0   3 -18   -5.40    4.40
   0  -3 -18   -0.70    4.30
   0  -3 -18   -9.30    6.40
   0   3 -18   -0.70    3.40
   0  -3 -19   -0.90    4.40
   0   3 -19    3.50    4.50
   0  -3 -19   -5.70    5.80
   0   3 -19   -6.70    4.80
   0  -3 -20   -3.40    6.90
   0   3 -20   -1.50    5.10
   0   3 -20   -4.50    4.00
   0  -3 -20    1.10    4.60
   0  -3 -21   -3.00    6.60
   0   3 -21    0.30    5.80
   0   3 -21   -2.20    4.60
   0  -4   0  897.31  103.69
   0   4   0  913.81  103.69
   0   4   1    0.90    0.90
   0  -4  -1    0.50    1.10
   0  -4  -1    0.10    0.60
   0   4   1    0.40    1.10
   0  -4  -2 1319.07  154.48
   0   4   2 1378.06  154.58
   0  -4  -3  905.51  103.39
   0   4   3  912.71  103.29
   0  -4  -3  912.61  103.29
   0   4   3  870.31  103.39
   0  -4  -4    4.10    1.90
   0  -4  -4    3.90    1.50
   0   4   4    3.80    1.50
   0   4   4    3.70    1.90
   0   4   5   35.00    4.80
   0  -4  -5   34.70    4.90
   0   4   5   31.60    4.90
   0  -4  -5   35.10    5.20
   0   4   6  321.87   36.90
   0  -4  -6  330.07   36.90
   0  -4  -6  317.77   37.10
   0   4   6  301.17   37.10
   0  -4  -7    8.00    3.00
   0  -4  -7    3.70    2.50
   0   4   7    7.20    2.30
   0   4   8   51.99    7.10
   0  -4  -8   49.50    7.30
   0   4  -9    2.20    2.00
   0   4  -9    5.70    2.20
   0  -4  -9    3.40    3.20
   0  -4  -9    8.20    3.10
   0   4   9   10.00    2.60
   0  -4 -10    2.60    3.00
   0   4 -10    2.30    2.10
   0   4  10    3.40    2.40
   0  -4 -10   -4.50    2.90
   0   4 -10   -2.90    2.10
   0   4 -11   10.30    2.80
   0   4  11   11.80    3.10
   0   4 -11    5.90    2.80
   0  -4 -11   14.10    3.60
   0  -4 -11    1.70    3.40
   0  -4 -12  154.88   19.20
   0   4 -12  167.18   18.70
   0   4  12  148.79   18.80
   0  -4 -12  159.98   19.20
   0   4 -12  144.69   18.60
   0   4 -13    0.30    3.10
   0  -4 -13   -4.40    4.10
   0  -4 -13    5.70    5.30
   0   4 -13    6.40    3.00
   0  -4 -14   32.30    6.80
   0   4 -14   44.20    6.40
   0  -4 -14   41.10    6.90
   0   4 -14   29.30    5.80
   0  -4 -15   -2.90    4.60
   0   4 -15   12.40    3.60
   0   4 -15   -4.40    3.30
   0  -4 -15    5.00    4.00
   0   4 -16  103.99   15.00
   0  -4 -16  117.29   15.00
   0  -4 -16  106.79   15.70
   0   4 -16  116.89   14.60
   0   4 -17   27.50    6.10
   0   4 -17   19.10    6.10
   0  -4 -17   22.00    6.20
   0  -4 -18   -2.10    5.50
   0  -4 -18   -1.10    4.20
   0   4 -18   -6.00    4.80
   0   4 -18    0.10    3.80
   0  -4 -19   26.10    8.00
   0  -4 -19   30.60    9.50
   0   4 -19   32.00    6.80
   0   4 -19   28.80    7.00
   0  -4 -20   26.80    8.20
   0  -4 -20   21.20    8.60
   0   4 -20   24.00    7.00
   0   4 -20   24.20    7.00
   0  -4 -21    0.80    7.00
   0   4 -21   -0.50    5.30
   0  -4 -21   -2.00    5.20
   0   4 -21   -4.90    4.40
   0  -5   0   -0.20    0.90
   0   5   0    0.20    0.90
   0  -5   0    0.20    1.00
   0   5   0    0.10    1.00
   0  -5  -1    0.50    0.50
   0   5   1    1.50    1.10
   0  -5  -1    1.30    1.30
   0   5   1    1.30    1.30
   0  -5  -2    1.30    1.60
   0  -5  -2    0.50    1.20
   0   5   2    1.40    1.60
   0   5   2    0.10    1.20
   0  -5  -3    1.00    1.80
   0  -5  -3    2.00    1.30
   0   5   3    2.50    1.40
   0   5   3    1.30    1.70
   0   5   4   11.60    2.30
   0  -5  -4   12.20    2.40
   0   5   4   13.00    2.80
   0  -5  -4   13.20    2.60
   0  -5  -5   -1.20    2.00
   0   5   5   -2.40    2.00
   0   5   5    0.10    1.70
   0  -5  -5   -0.80    1.70
   0  -5  -6    0.60    2.50
   0   5   6    0.60    2.30
   0  -5  -6   -2.80    2.00
   0   5   6   -0.40    1.90
   0  -5  -7   -3.40    2.30
   0   5   7    0.50    2.10
   0  -5  -7    0.90    2.70
   0   5   8    7.70    2.60
   0  -5  -8    8.40    3.20
   0   5   9   -0.40    2.20
   0  -5  -9    0.00    2.80
   0  -5  -9   -7.30    2.70
   0   5  10    1.30    3.30
   0   5 -10    2.60    2.00
   0  -5 -10    2.20    3.00
   0  -5 -11    1.10    3.00
   0   5  11    1.30    2.80
   0   5  12    0.30    2.80
   0   5 -12    1.80    2.40
   0  -5 -12   -4.00    3.70
   0   5 -13   -1.20    2.60
   0  -5 -13   -7.00    4.00
   0  -5 -13   -3.30    3.30
   0   5 -13   -3.00    2.70
   0  -5 -14   -0.80    3.90
   0   5 -14   -7.10    3.30
   0   5 -14    0.30    2.80
   0  -5 -14   -3.60    4.40
   0  -5 -15  -10.40    4.80
   0   5 -15    3.30    3.10
   0  -5 -15    0.40    3.60
   0   5 -16   -5.80    3.60
   0  -5 -16    2.90    4.10
   0  -5 -16   -6.40    5.00
   0   5 -16    0.50    3.40
   0   5 -17    3.00    3.50
   0   5 -17   -3.20    4.10
   0  -5 -17   -0.10    4.30
   0  -5 -18   -2.40    4.50
   0   5 -18    0.30    4.10
   0   5 -18   -5.70    3.20
   0  -5 -18   -8.20    5.40
   0  -5 -19   -0.80    6.40
   0  -5 -19    1.20    4.80
   0   5 -19   -2.70    4.70
   0   5 -19    1.70    4.30
   0   5 -20   -1.30    5.60
   0  -5 -20    7.30    8.20
   0  -5 -20    0.30    5.50
   0   5 -21   -1.80    5.10
   0  -5 -21   -5.10    5.10
   0  -5 -21   -1.10    6.90
   0   6   0  679.63   77.89
   0  -6   0  648.54   77.99
   0  -6   0  713.33   77.89
   0   6   0  676.93   77.99
   0   6   1  713.93   80.39
   0   6   1  706.43   80.49
   0  -6  -1  681.43   80.39
   0  -6  -2    1.70    1.30
   0   6   2    2.00    1.40
   0  -6  -2    2.30    1.80
   0   6   2   -0.10    1.70
   0  -6  -3  506.85   56.89
   0   6   3  481.15   56.99
   0  -6  -3  492.05   56.99
   0   6   3  495.35   56.79
   0   6   4  171.98   21.50
   0  -6  -4  176.18   21.50
   0  -6  -4  186.98   21.30
   0   6   4  188.98   21.30
   0  -6  -5   58.49    7.50
   0   6   5   50.79    7.90
   0   6   5   55.89    7.40
   0  -6  -5   60.19    7.90
   0  -6  -6   81.09   10.20
   0  -6  -6   87.19   10.50
   0   6   6   79.59   10.60
   0   6   6   77.69   10.10
   0   6   7 1022.10  122.29
   0  -6  -7 1077.79  122.59
   0  -6  -7 1096.19  122.39
   0   6   8   77.99   10.10
   0  -6  -8   75.59   10.40
   0  -6  -8   86.19   10.70
   0  -6  -9  179.48   21.50
   0   6   9  175.98   21.30
   0  -6  -9  182.08   21.70
   0  -6 -10  200.08   23.70
   0   6  10  183.48   23.80
   0  -6 -10  202.08   23.50
   0   6  11   76.89    9.90
   0  -6 -11   66.39   10.80
   0   6  12   56.99    8.70
   0  -6 -12   55.19    9.00
   0  -6 -12   66.79    9.30
   0  -6 -13   17.60    5.40
   0  -6 -13   21.40    5.20
   0   6 -13    8.90    3.50
   0  -6 -14  -13.00    4.40
   0  -6 -14   -2.50    3.60
   0   6 -14   -9.90    3.30
   0   6 -15   46.20    7.30
   0  -6 -15   52.69    9.00
   0  -6 -16    2.50    5.20
   0  -6 -16   -1.30    5.50
   0   6 -16    0.00    4.00
   0   6 -16    1.40    3.50
   0   6 -17   -0.90    4.00
   0  -6 -17    9.40    5.90
   0   6 -18   13.60    4.60
   0   6 -18    1.40    4.90
   0  -6 -18   16.20    6.80
   0  -6 -18    4.90    6.40
   0   6 -19   19.30    5.90
   0   6 -19   25.80    6.70
   0  -6 -19   20.20    7.70
   0  -6 -20    1.80    8.10
   0   6 -20    5.80    5.30
   0  -6 -20    0.70    5.70
   0   6 -21   43.30    7.90
   0   7   0   -0.70    1.30
   0   7   0   -0.10    1.10
   0  -7   0   -1.30    1.00
   0  -7   0    2.00    1.30
   0   7   1    7.00    2.10
   0  -7  -1    9.20    2.10
   0   7   1   11.10    1.90
   0   7   2    3.00    1.70
   0  -7  -2    5.10    1.90
   0   7   2    3.00    1.80
   0  -7  -2    3.60    1.50
   0   7   3    2.60    1.70
   0  -7  -3    2.50    2.10
   0  -7  -3    3.30    1.70
   0   7   3    0.60    2.00
   0   7   4   13.20    3.30
   0   7   4   14.90    2.80
   0  -7  -4   14.10    2.80
   0  -7  -4   16.20    3.20
   0   7   5   -2.10    2.50
   0   7   5   -0.60    2.10
   0  -7  -5   -1.30    2.10
   0  -7  -5    0.70    2.60
   0  -7  -6    3.90    2.50
   0  -7  -6    4.90    3.00
   0   7   6    2.60    2.90
   0   7   6    5.10    2.40
   0  -7  -7   -1.50    2.80
   0   7   7    0.80    2.40
   0  -7  -7   -6.30    2.50
   0  -7  -8    1.20    2.90
   0   7   8    1.70    2.40
   0  -7  -8   -3.90    2.70
   0   7   9    1.10    2.70
   0  -7  -9    1.50    3.00
   0  -7  -9   -4.70    3.00
   0   7  10    2.60    4.00
   0  -7 -11   -0.20    3.20
   0   7  11    3.00    3.10
   0  -7 -11   -7.90    3.50
   0  -7 -12    0.50    3.60
   0  -7 -12   -5.30    4.10
   0   7  12    8.40    3.40
   0  -7 -13    0.70    4.10
   0  -7 -13   -4.60    4.50
   0   7  13   10.70    3.90
   0  -7 -14    0.10    3.90
   0  -7 -14   -6.20    4.70
   0  -7 -15  -12.90    6.00
   0  -7 -15   -5.00    3.90
   0  -7 -16   -4.60    5.70
   0  -7 -16    1.10    4.30
   0  -7 -17   -1.50    4.00
   0  -7 -18    1.30    6.70
   0  -7 -19   -1.10    5.30
   0  -7 -19   -2.00    6.80
   0  -7 -20   -8.00    6.60
   0   7 -20   -1.60    4.50
   0   8   0  255.57   29.80
   0  -8   0  243.38   29.70
   0   8   0  250.87   29.60
   0  -8   0  276.97   29.60
   0   8   1  527.65   61.69
   0  -8  -1  523.15   61.59
   0   8   1  554.44   61.49
   0   8   2   17.10    3.40
   0   8   2   18.00    3.10
   0  -8  -2   18.90    3.20
   0  -8  -2   16.30    2.80
   0  -8  -3 1019.20  120.59
   0   8   3 1056.79  120.69
   0  -8  -3 1084.79  120.49
   0   8   3 1038.70  120.49
   0   8   4   91.99   10.90
   0   8   4   69.89   11.30
   0  -8  -4   94.89   10.90
   0  -8  -4   89.09   11.20
   0  -8  -5    1.60    2.40
   0   8   5    0.90    3.00
   0   8   5    5.30    2.50
   0  -8  -5    3.90    2.90
   0  -8  -6   13.30    3.50
   0   8   6   19.20    3.40
   0  -8  -7   -4.30    2.60
   0   8   7    0.40    2.40
   0  -8  -7    1.50    2.90
   0  -8  -8   38.60    6.10
   0   8   8   42.40    6.00
   0  -8  -8   28.90    5.60
   0  -8  -9   20.50    5.90
   0   8   9   23.60    4.10
   0  -8  -9   15.60    4.30
   0   8  10   30.30    6.00
   0  -8 -10   29.30    5.60
   0  -8 -10   18.90    5.20
   0  -8 -11   44.30    7.50
   0  -8 -11   52.59    7.90
   0   8  11   44.00    7.00
   0  -8 -12   48.60    8.90
   0  -8 -12   57.69    9.00
   0   8  12   56.79    8.30
   0  -8 -13   17.30    6.30
   0  -8 -13   23.70    5.80
   0   8  13   29.80    5.60
   0  -8 -14   46.50   10.20
   0  -8 -14   60.99   10.40
   0  -8 -15    2.20    4.30
   0  -8 -15   -1.60    5.30
   0  -8 -16   21.60    8.30
   0  -8 -16   38.00    7.60
   0  -8 -18   10.70    6.40
   0  -8 -19   15.70    7.30
   0  -9   0   -2.20    1.70
   0   9   0   -0.50    1.40
   0   9   0   -1.00    1.70
   0   9   1    7.50    2.30
   0  -9  -1    9.00    2.30
   0   9   1    7.40    2.00
   0   9   2   26.70    4.30
   0  -9  -2   24.90    4.10
   0  -9  -2   26.60    4.20
   0  -9  -3    8.40    2.50
   0   9   3    8.90    2.30
   0  -9  -3    2.70    2.10
   0   9   3    4.50    2.70
   0   9   4    2.20    2.20
   0   9   4    1.10    2.50
   0  -9  -4    3.30    2.60
   0  -9  -4   -0.90    2.20
   0   9   5   -7.40    2.80
   0  -9  -5   -6.20    2.30
   0   9   5   -2.70    2.20
   0  -9  -5   -3.00    2.60
   0  -9  -6   -2.80    2.60
   0  -9  -6    2.90    2.90
   0   9   6    1.30    2.50
   0  -9  -7    4.00    3.00
   0  -9  -7   -4.40    2.70
   0   9   7    2.80    2.50
   0   9   8    1.40    2.70
   0  -9  -8   -5.10    2.80
   0  -9  -8    0.30    3.10
   0  -9  -9   -6.80    3.20
   0   9   9    1.40    2.90
   0  -9  -9    0.60    3.10
   0   9  10    4.60    4.60
   0  -9 -10    5.30    3.60
   0  -9 -11   24.90    5.00
   0  -9 -11    7.40    4.90
   0   9  11   14.00    4.20
   0   9  12   -1.40    3.60
   0  -9 -12  -11.10    4.40
   0  -9 -12   -3.30    3.80
   0  -9 -13    7.80    4.60
   0   9  13   10.20    4.20
   0  -9 -13   -2.30    5.00
   0  -9 -14   -6.50    5.00
   0  -9 -14    9.30    4.80
   0  -9 -15    2.20    4.60
   0  -9 -15   -9.90    5.90
   0  -9 -16    1.50    5.60
   0  -9 -16   -7.60    6.90
   0  -9 -17    3.20    5.20
   0  -9 -18    2.50    5.10
   0  -9 -18   -4.20    8.00
   0  -9 -19   -0.90    8.70
   0  -9 -20   -1.90    9.00
   0  10   0   30.60    4.30
   0  10   0   27.00    4.30
   0 -10   0   30.40    4.50
   0  10   1   -1.80    2.60
   0  10   1    5.20    2.10
   0 -10  -1    9.40    2.40
   0  10   2   14.80    4.50
   0 -10  -2   28.00    4.30
   0 -10  -2   27.90    4.30
   0 -10  -3   36.30    5.10
   0 -10  -3   29.60    5.10
   0  10   3   24.00    5.20
   0  10   3   36.40    5.10
   0 -10  -4  168.98   19.60
   0 -10  -4  159.78   19.80
   0  10   4  164.68   19.60
   0  10   5  146.19   17.90
   0 -10  -5  152.48   18.20
   0 -10  -5  143.29   18.00
   0  10   5  168.38   19.60
   0 -10  -6   84.39   10.80
   0 -10  -6   77.39   10.60
   0  10   6   83.89   10.50
   0 -10  -7  232.28   27.70
   0 -10  -7  236.48   27.40
   0  10   7  226.98   27.30
   0  10   8   32.60    5.00
   0 -10  -8   20.50    5.00
   0 -10  -8   33.70    5.50
   0 -10  -9   87.49   13.70
   0 -10  -9  113.59   13.60
   0  10   9  109.49   13.30
   0  10  10  336.57   44.40
   0 -10 -10  387.36   44.50
   0 -10 -10  408.06   44.50
   0  10  11   51.69    9.10
   0 -10 -11   72.69    9.70
   0 -10 -11   53.19    9.10
   0  10  12   81.29   11.60
   0 -10 -12   76.49   11.90
   0 -10 -12   86.09   12.30
   0 -10 -13   42.50    7.90
   0  10  13   37.50    6.80
   0 -10 -13   22.00    7.50
   0 -10 -14   12.20    6.00
   0 -10 -14   15.70    5.30
   0 -10 -15   31.80    7.40
   0 -10 -15   11.30    7.40
   0 -10 -16   24.60    7.70
   0 -10 -16   29.10    8.30
   0 -10 -17    3.20    5.60
   0 -10 -18   68.69   13.90
   0 -10 -19    7.10    8.00
   0 -10 -20   24.10    9.10
   0  11   0   -2.60    2.10
   0 -11   0   -0.20    1.70
   0  11   0    2.40    1.80
   0 -11   0    2.10    2.00
   0  11   1    1.00    2.00
   0 -11  -1   -1.50    2.00
   0  11   1   -1.70    2.10
   0 -11  -2   23.50    3.60
   0 -11  -2   23.30    3.90
   0  11   2   16.10    4.00
   0  11   3   16.50    3.00
   0 -11  -3   12.50    3.00
   0  11   3    6.50    3.30
   0 -11  -3   16.40    3.40
   0 -11  -4   12.50    3.10
   0  11   4    7.70    3.30
   0 -11  -4    6.60    2.80
   0  11   4   12.00    2.90
   0  11   5    0.50    2.50
   0 -11  -5   -0.70    2.60
   0 -11  -5   -7.10    2.40
   0 -11  -6   20.20    4.10
   0 -11  -6   16.10    3.90
   0  11   6   22.80    3.90
   0  11   7    1.70    2.80
   0 -11  -7    2.30    2.90
   0 -11  -7   -5.50    2.90
   0 -11  -8   -0.40    3.30
   0 -11  -8    5.60    3.30
   0  11   8    6.80    3.30
   0 -11  -9    5.20    3.80
   0  11   9    5.00    3.30
   0 -11  -9   -2.80    3.80
   0 -11 -10    1.00    4.60
   0  11  10   12.90    4.70
   0 -11 -10    9.20    4.20
   0 -11 -11   -8.30    4.60
   0  11  11    1.20    3.80
   0 -11 -11   -3.00    3.90
   0 -11 -12    6.40    4.30
   0 -11 -12   -9.30    5.00
   0  11  12    1.50    4.50
   0 -11 -13   -2.10    4.30
   0  11  13   -1.80    4.30
   0 -11 -13   -8.20    5.00
   0 -11 -14   -9.20    6.60
   0 -11 -14    0.50    4.40
   0 -11 -15  -10.60    7.00
   0 -11 -15   -2.70    5.30
   0 -11 -16   -2.70    6.90
   0 -11 -16   -2.30    5.10
   0 -11 -18   -6.40    7.60
   0 -11 -19   -4.70    9.20
   0  12   0  281.67   32.60
   0  12   1  218.28   25.80
   0 -12  -1  235.78   25.90
   0 -12  -1  209.98   26.00
   0 -12  -2  111.79   14.70
   0  12   2  133.09   15.00
   0 -12  -2  127.69   15.00
   0 -12  -3  616.84   74.59
   0 -12  -3  685.03   74.49
   0  12   3  636.04   74.39
   0 -12  -4    5.00    4.00
   0  12   4    2.80    2.50
   0 -12  -5  146.89   17.30
   0  12   5  137.89   17.10
   0 -12  -5  141.19   17.20
   0 -12  -6   60.69    9.00
   0 -12  -6   72.49    9.10
   0  12   6   61.79    9.00
   0 -12  -7   65.69   10.30
   0  12   7   76.29   10.10
   0 -12  -7   82.19   10.30
   0 -12  -8   12.80    4.40
   0  12   8   14.00    3.80
   0 -12  -8    7.40    4.10
   0  12   9   91.99   10.90
   0 -12  -9   68.99   11.00
   0 -12  -9   63.99   11.20
   0 -12 -10   71.49    9.50
   0  12  10   55.99    9.30
   0 -12 -10   46.80    8.80
   0  12  11   58.49    9.60
   0 -12 -11   58.99    9.70
   0 -12 -12   46.40    7.80
   0  12  12   34.90    6.80
   0 -12 -12   26.20    7.40
   0 -12 -13   -2.30    6.20
   0 -12 -13    8.00    5.60
   0 -12 -14   96.49   15.80
   0 -12 -14  109.19   16.50
   0 -12 -15    4.40    7.60
   0 -12 -15    6.20    6.10
   0 -12 -16   14.00    7.60
   0 -12 -16    6.80    7.30
   0 -12 -18   -0.40    9.60
   0 -12 -19   51.39   14.00
   0 -13   0    2.30    2.10
   0  13   0    3.90    2.10
   0 -13  -1   14.20    3.10
   0  13   1   14.70    2.90
   0 -13  -1   12.80    2.90
   0  13   2    4.90    2.40
   0 -13  -2    8.80    2.70
   0 -13  -3   14.80    4.90
   0 -13  -3   19.70    3.80
   0  13   3   26.80    4.00
   0 -13  -4   -6.00    2.40
   0 -13  -4    0.10    2.70
   0  13   4   -0.20    2.50
   0 -13  -5    2.50    2.80
   0  13   5    4.80    2.90
   0 -13  -6    4.00    3.00
   0  13   6    1.30    2.90
   0  13   7    6.00    3.40
   0 -13  -7    7.20    3.80
   0 -13  -7   -1.20    3.80
   0 -13  -8    5.50    3.60
   0  13   8    2.60    3.50
   0 -13  -8   -6.20    3.60
   0  13   9    3.30    3.60
   0 -13  -9   -0.50    3.60
   0 -13  -9   -5.80    4.20
   0  13  10    4.10    4.10
   0 -13 -10    6.50    4.40
   0 -13 -11   13.50    4.80
   0 -13 -11   -0.90    5.30
   0  13  11   10.80    5.10
   0 -13 -12    2.00    4.90
   0  13  12    3.60    4.10
   0 -13 -12  -14.80    5.90
   0 -13 -13    0.00    5.10
   0 -13 -13   -2.50    5.30
   0 -13 -14   -7.10    6.40
   0 -13 -14    1.80    4.70
   0 -13 -15    3.80    5.20
   0 -13 -15    2.20    6.80
   0 -13 -16   -2.10    6.30
   0 -13 -18    1.00    9.40
   0 -13 -19    6.50   10.70
   0  14   0  155.28   18.30
   0 -14   0  155.38   18.40
   0  14   1   48.00    7.10
   0 -14  -1   53.59    7.50
   0 -14  -1   57.29    7.20
   0  14   2  173.58   20.30
   0 -14  -2  168.98   20.60
   0  14   3   52.79    6.90
   0 -14  -3   50.99    7.00
   0 -14  -3   39.20    6.90
   0 -14  -4  332.97   37.50
   0  14   4  289.17   37.40
   0 -14  -4  343.57   37.60
   0 -14  -5  111.39   14.10
   0  14   5  113.79   13.90
   0 -14  -5  105.99   14.00
   0 -14  -6   20.10    5.30
   0  14   6   33.30    5.10
   0 -14  -6   30.70    5.50
   0  14   7   52.19    7.90
   0 -14  -7   59.19    8.20
   0 -14  -7   48.20    7.80
   0 -14  -8   59.59    8.50
   0  14   8   50.19    8.30
   0 -14  -8   43.20    7.80
   0 -14  -9   17.50    5.30
   0 -14  -9   10.90    5.30
   0  14   9   18.70    4.70
   0 -14 -10  177.98   22.00
   0  14  10  170.88   21.90
   0 -14 -10  172.78   22.30
   0  14  11   13.40    5.80
   0 -14 -11   11.40    4.70
   0 -14 -12   57.19   12.00
   0 -14 -12   66.79   10.70
   0  14  12   73.69   11.50
   0 -14 -13   17.50    6.20
   0 -14 -13    9.60    7.20
   0 -14 -14   -0.30    5.40
   0 -14 -14   -6.80    7.40
   0 -14 -15   11.70    9.30
   0 -14 -16   29.50   10.90
   0 -14 -18   40.80   11.60
   0  15   0    2.70    2.20
   0  15   1    1.10    2.30
   0 -15  -1    0.10    2.30
   0  15   2    6.40    2.80
   0 -15  -2    7.70    2.90
   0  15   3    1.30    2.70
   0 -15  -3   -3.30    2.60
   0 -15  -3    7.10    3.00
   0 -15  -4    6.10    3.40
   0  15   4    5.00    3.00
   0 -15  -4   -1.20    3.10
   0  15   5    1.20    3.20
   0 -15  -5    0.10    3.10
   0 -15  -5   -3.70    3.40
   0 -15  -6   -2.80    3.30
   0  15   6    3.90    3.30
   0 -15  -6    4.30    3.30
   0 -15  -7    1.50    3.50
   0  15   7    6.10    3.50
   0 -15  -8   -5.50    4.20
   0 -15  -8    0.00    3.80
   0  15   8    2.60    3.70
   0 -15  -9    1.70    4.50
   0  15   9    5.60    4.00
   0 -15  -9   -5.60    4.50
   0 -15 -10    6.00    4.50
   0 -15 -10   -5.30    5.10
   0  15  10    1.90    5.10
   0  15  11    4.30    4.20
   0 -15 -11   -5.80    5.40
   0 -15 -11    0.70    5.10
   0 -15 -12    0.60    5.10
   0 -15 -12   -2.00    6.00
   0 -15 -13   -7.40    7.40
   0 -15 -13   -2.90    4.50
   0 -15 -14   -3.00    6.10
   0 -15 -15   -0.80    8.00
   0 -15 -16   -0.40    9.70
   0 -15 -18   -4.10   10.10
   0  16   0   52.89    7.30
   0 -16  -1  174.58   19.50
   0  16   1  163.38   19.30
   0 -16  -1  147.99   19.40
   0 -16  -2  131.49   15.70
   0  16   2  123.79   15.50
   0  16   3  174.18   21.60
   0 -16  -3  171.28   21.80
   0 -16  -3  197.48   21.90
   0  16   4    7.80    3.30
   0 -16  -4   -0.80    3.30
   0 -16  -4    3.60    3.20
   0  16   5   35.90    5.70
   0 -16  -5   29.60    5.90
   0 -16  -5   32.50    6.10
   0  16   6   18.40    4.30
   0 -16  -6   14.00    4.60
   0 -16  -6    5.00    4.30
   0 -16  -7    6.30    3.70
   0  16   7    5.20    3.70
   0 -16  -7   -5.20    4.10
   0 -16  -8   13.90    6.50
   0  16   8   11.70    4.60
   0 -16  -8   -0.20    4.60
   0  16   9   66.99   10.10
   0 -16  -9   46.40    9.20
   0 -16  -9   63.19    9.80
   0 -16 -10   54.19   10.00
   0  16  10   58.49    8.90
   0 -16 -10   47.10    9.60
   0 -16 -11   86.39   12.00
   0 -16 -11   59.49   11.40
   0 -16 -12    6.40    5.20
   0 -16 -12   -6.40    6.10
   0 -16 -13   17.60    7.00
   0 -16 -14   21.40   10.20
   0 -16 -15    8.10    9.60
   0 -16 -16   10.20   10.00
   0 -17   0    5.50    2.70
   0 -17  -1    1.80    2.90
   0  17   1    7.60    3.00
   0 -17  -1    8.60    3.00
   0 -17  -2    1.40    2.80
   0 -17  -2   -2.10    3.10
   0  17   2    5.00    2.90
   0 -17  -3    4.20    3.50
   0 -17  -3    4.90    4.20
   0  17   3   10.70    3.50
   0 -17  -4   -6.70    3.50
   0  17   4    0.50    3.20
   0 -17  -4    1.30    3.10
   0 -17  -5   -4.50    3.80
   0  17   5    4.30    3.50
   0 -17  -5   -0.50    3.40
   0 -17  -6   -2.50    4.00
   0 -17  -6    1.40    3.90
   0  17   6   -1.00    3.40
   0 -17  -7   -2.40    4.20
   0  17   7    6.20    3.90
   0 -17  -8   -9.80    4.70
   0  17   8    4.60    4.00
   0  17   9   10.80    4.60
   0 -17  -9   -2.70    5.30
   0  17  10   12.70    5.90
   0 -17 -10    3.20    6.50
   0 -17 -10   15.80    5.30
   0 -17 -11    2.10    5.20
   0 -17 -11   -3.10    5.70
   0 -17 -12   -7.90    6.00
   0 -17 -13   -0.80    6.70
   0 -17 -14  -13.70    8.90
   0 -17 -15    1.70    6.90
   0 -17 -16   -0.40    9.60
   0 -18  -1   23.90    4.20
   0 -18  -1   14.30    4.00
   0 -18  -2    9.80    3.90
   0  18   2   15.70    3.70
   0 -18  -2    7.90    4.90
   0  18   3   15.70    4.10
   0 -18  -3   11.50    4.00
   0 -18  -4   60.79    9.20
   0  18   4   70.49    9.10
   0 -18  -4   51.39    8.70
   0  18   5   18.10    4.70
   0 -18  -5   13.70    4.30
   0 -18  -5    7.40    5.10
   0  18   6   49.99    7.40
   0 -18  -6   39.00    7.60
   0  18   7   15.10    4.40
   0 -18  -7    1.80    5.10
   0  18   8   70.39   10.30
   0 -18  -8   57.39    9.90
   0  18   9   22.20    6.00
   0 -18  -9    8.60    5.80
   0 -18 -10   -2.40    2.20
   0 -18 -11    0.90    6.20
   0 -18 -12   17.80    7.90
   0 -18 -13    0.30    7.30
   0 -18 -14    8.20    9.40
   0 -18 -15   13.70    9.80
   0 -19  -1    1.40    3.00
   0 -19  -2    4.00    3.20
   0 -19  -2    0.10    5.00
   0 -19  -3    0.40    3.30
   0  19   3    6.30    3.50
   0 -19  -4   -6.40    3.80
   0  19   4    3.40    3.60
   0 -19  -4    0.20    3.50
   0  19   5    6.40    3.70
   0 -19  -5   -4.10    3.20
   0 -19  -5   -3.60    4.30
   0 -19  -6    0.00    4.70
   0  19   6    7.80    4.60
   0  19   7    7.90    4.10
   0 -19  -7   -4.90    5.10
   0  19   8    4.70    4.30
   0 -19  -8   -8.00    4.60
   0 -19  -9   -7.30    5.30
   0 -19 -11   -1.90    7.10
   0 -19 -12    2.50    6.90
   0 -19 -13   -0.40    7.00
   0 -19 -14    1.20    9.20
   0 -20  -2    2.30    4.00
   0 -20  -2    8.30    3.60
   0 -20  -3  110.09   14.50
   0 -20  -4   13.20    5.10
   0 -20  -4   14.30    4.40
   0 -20  -5   30.00    6.40
   0 -20  -6   15.60    5.90
   0 -20  -7   -2.60    2.10
   0 -20  -7   -1.90    5.50
   0 -20  -8    2.10    6.20
   0 -20  -9   44.00   10.60
   0 -20 -11   38.40    8.90
   0 -20 -12    1.40    8.20
   0 -20 -13   17.40    9.80
   0 -20 -14   -1.20    9.10
   0 -20 -15   15.70    9.90
   0 -21  -2    1.80    4.00
   0 -21  -2    5.30    3.30
   0 -21  -3    4.30    3.80
   0 -21  -3   10.70    5.50
   0 -21  -5   -5.00    5.40
   0 -21  -6   -5.10    4.90
   0 -21  -6   -2.40    2.60
   0 -21  -7    1.60    6.00
   0 -21  -8    3.00    6.30
   0 -21  -9    2.40    5.80
   0 -21 -10   -2.60    7.10
   0 -21 -12   -2.60    7.30
   0 -21 -13    5.30    8.60
   0 -21 -14   10.00    9.80
   0 -22  -2   13.50    4.50
   0 -22  -2   23.50    5.40
   0 -22  -5    7.70    4.20
   0 -22  -5   14.80    6.20
   0 -22  -6    1.70    6.50
   0 -22  -7   22.40    7.20
   0 -22  -8    5.90    7.30
   0 -22  -9   19.50    7.00
   0 -22 -10   57.39   11.40
   0 -22 -11    6.60    6.60
   0 -22 -14    9.30    9.30
   0 -23  -2    3.30    4.50
   0 -23  -3    2.50    4.90
   0 -23  -4   -2.20    3.60
   0 -23  -5    4.30    5.70
   0 -23  -6    6.70    7.00
   0 -23  -7   -2.40    6.00
   0 -23  -8    3.50    7.40
   0 -23  -9   12.90    7.70
   0 -23 -12   26.30   10.40
   0 -24  -3   15.00    6.00
   0 -24  -6   14.00    7.40
   0 -24  -7   21.60    7.40
   0 -24  -8   16.20    8.00
   0 -25  -3   13.60    6.30
   0 -25  -4   11.40    6.10
   0 -25  -6    9.20    7.30
   0 -25 -11    8.90    7.80
   0 -26  -3   35.40    8.20
   0 -26  -4   37.60    7.70
   0 -27  -4   24.00    7.20
  -1   0  -2  916.11  137.59
   1   0   2 1141.79  128.39
  -1   0  -2 1151.38  128.39
  -1   0   2 1146.69  128.39
   1   0  -2  940.81  137.59
   1   0  -3    1.50    0.90
   1   0  -3    0.70    1.10
   1   0   3    0.40    0.90
  -1   0  -3    0.10    0.90
  -1   0   3   -0.50    1.10
   1   0  -4  105.39   12.30
  -1   0  -4  103.79   12.20
  -1   0   4  104.89   12.40
   1   0   4   99.79   12.20
   1   0  -4  108.09   12.20
  -1   0   5    1.00    1.40
   1   0  -5   -0.10    1.20
  -1   0  -5    0.00    1.20
   1   0   5   -0.40    1.10
   1   0  -5   -1.50    1.50
  -1   0  -5   -0.30    1.40
   1   0   6 1104.99  130.69
  -1   0  -6 1129.49  130.69
  -1   0   6 1147.59  130.89
   1   0  -6 1167.38  130.79
  -1   0  -6 1178.08  130.89
   1   0  -6 1116.49  130.89
  -1   0   7    4.50    2.10
   1   0   7    2.70    1.70
   1   0  -7    3.20    2.10
   1   0  -7    1.30    1.90
  -1   0  -7    1.20    1.80
  -1   0  -7    4.00    2.30
  -1   0  -8 1502.75  170.58
   1   0   8 1427.86  170.28
   1   0  -8 1436.36  170.48
   1   0  -8 1560.84  170.38
  -1   0  -8 1502.85  170.38
  -1   0  -9   -5.10    2.20
   1   0  -9    0.10    2.20
  -1   0  -9   -2.00    2.30
   1   0  -9   -5.70    2.30
   1   0   9    0.10    1.80
   1   0 -10   40.60    6.80
  -1   0 -10   39.60    6.70
   1   0 -10   53.59    6.80
  -1   0 -10   50.99    6.90
   1   0  10   48.00    6.30
   1   0  11    0.10    2.10
   1   0 -11    1.70    2.60
  -1   0 -11    2.10    2.70
  -1   0 -12  134.59   17.30
   1   0 -12  147.39   17.40
   1   0  12  145.29   17.10
  -1   0 -12  132.39   17.40
   1   0 -12  141.79   17.40
   1   0 -13    1.30    2.90
  -1   0 -13    2.50    3.10
   1   0 -14   43.30    8.10
   1   0 -14   53.79    8.40
  -1   0 -14   60.79    8.90
  -1   0 -14   64.49    8.80
   1   0 -15   -7.40    4.60
   1   0 -15    4.40    3.60
  -1   0 -15    3.80    3.30
  -1   0 -15   -4.40    3.60
   1   0 -16    4.60    4.50
  -1   0 -16   -1.90    3.60
  -1   0 -16   10.40    4.70
   1   0 -16    3.50    4.10
  -1   0 -18    6.00    4.40
   1   0 -18   -2.00    4.90
   1   0 -18    8.20    4.20
  -1   0 -18    0.80    4.90
   1   0 -19   -7.00    5.40
   1   0 -19   -2.40    4.30
  -1   0 -19    1.20    4.30
  -1   0 -19   -4.70    5.20
   1   0 -20   66.69   11.70
  -1   0 -20   54.19   10.70
   1   0 -20   52.69   11.70
  -1   0 -20   61.59   11.10
  -1   0 -21   -0.50    4.70
   1   0 -21   -5.00    4.80
  -1   0 -21    0.70    5.90
   1   1  -1    0.10    0.20
   1  -1  -2   10.50    1.60
  -1   1  -2    9.90    1.40
   1  -1  -2   12.20    1.60
   1   1   2    7.80    1.40
   1   1  -2   10.10    1.40
  -1  -1  -2    7.90    1.40
  -1   1   2   11.30    1.60
   1  -1   2   10.20    1.40
  -1   1  -3  208.58   23.20
   1  -1  -3  200.68   23.40
   1  -1  -3  203.68   23.30
  -1  -1   3  202.48   23.30
   1   1   3  198.58   23.30
   1   1  -3  203.58   23.30
   1  -1   3  195.08   23.20
  -1  -1  -3  203.68   23.30
  -1   1   3  200.38   23.40
   1  -1  -4    2.60    1.30
   1   1   4    3.90    1.30
   1  -1  -4    3.90    1.60
  -1   1  -4    3.00    1.10
  -1  -1   4    3.60    1.40
  -1  -1  -4    5.10    1.30
  -1   1   4    2.10    1.50
  -1   1   4    4.00    1.20
   1   1  -4    4.60    1.60
  -1  -1  -4    3.20    1.40
   1  -1   4    3.20    1.10
   1   1  -4    4.50    1.20
   1   1   5    9.20    1.70
   1  -1  -5    6.60    1.70
  -1   1  -5    7.40    1.80
   1  -1  -5    6.80    2.00
  -1  -1   5    7.20    1.90
  -1   1  -5    7.00    1.60
  -1   1   5    8.00    2.10
   1  -1   5    8.70    1.50
  -1  -1  -5    7.40    1.70
   1   1  -5    6.40    1.60
  -1   1   5    7.20    1.60
   1   1  -5    8.00    1.80
  -1  -1  -5    8.00    2.00
  -1  -1   6   71.79    9.30
   1  -1  -6   81.19    9.50
  -1   1  -6   78.19    9.20
   1  -1  -6   80.09    9.30
  -1   1  -6   81.19    9.40
   1   1   6   72.89    9.20
   1  -1   6   78.09    9.10
  -1   1   6   74.49    9.20
  -1  -1  -6   68.59    9.50
   1   1  -6   80.59    9.20
   1   1  -6   74.29    9.30
  -1  -1  -6   72.49    9.30
  -1   1   6   73.69    9.50
   1  -1  -7   25.90    3.90
  -1   1  -7   22.60    3.70
   1   1   7   25.40    4.20
   1  -1  -7   26.90    4.20
  -1   1  -7   26.40    4.20
   1  -1   7   24.90    3.90
  -1  -1  -7   26.60    3.90
   1   1  -7   25.70    4.10
  -1   1   7   22.80    4.20
  -1  -1  -7   32.20    4.50
   1   1  -7   26.20    3.80
   1  -1  -8   11.20    2.90
  -1   1  -8   12.70    2.90
   1   1   8   10.80    2.40
  -1   1  -8    7.10    2.40
   1  -1  -8    7.60    2.60
  -1  -1  -8    6.20    2.60
   1  -1   8    9.80    2.20
  -1  -1  -8    8.30    2.90
   1   1  -8   10.80    2.70
   1   1  -8    6.80    2.50
   1  -1  -9   -4.40    3.30
   1  -1  -9    1.70    2.40
  -1   1  -9   -1.50    2.10
   1   1   9    4.10    2.00
  -1   1  -9    6.10    2.40
   1   1  -9    0.70    2.20
  -1  -1  -9    3.40    2.60
   1   1  -9   -3.10    2.10
   1  -1   9    3.20    1.80
  -1  -1  -9   -6.70    3.40
   1  -1 -10    1.00    2.50
  -1   1 -10    5.20    2.50
   1   1  10    1.60    2.00
  -1  -1 -10    3.30    2.70
  -1  -1 -10   -5.40    2.40
   1  -1  10    0.50    1.80
   1   1 -10    3.50    2.40
   1   1 -10   -5.70    2.40
   1  -1 -11    3.10    2.80
  -1   1 -11    2.40    2.60
   1   1  11    5.80    2.50
  -1  -1 -11    4.30    2.90
   1   1 -11    5.80    2.60
   1  -1  11    4.20    2.20
  -1   1 -12   11.40    3.70
   1   1  12   20.20    3.70
  -1   1 -12   16.30    3.90
   1  -1 -12   21.10    4.20
   1  -1 -12    7.90    4.20
  -1  -1 -12    9.30    3.90
  -1  -1 -12   18.80    4.30
   1   1 -12   18.30    3.90
  -1   1 -13    3.10    3.30
   1  -1 -13   -1.20    3.70
   1  -1 -13   12.40    3.70
  -1   1 -13   -0.40    3.20
   1   1 -13   12.70    3.60
   1   1 -13    2.40    3.60
  -1  -1 -13    0.70    3.60
  -1  -1 -13   13.00    3.90
  -1   1 -14   -5.10    3.40
   1  -1 -14   -1.20    3.30
   1  -1 -14   -9.00    3.70
  -1   1 -14    1.80    3.20
   1   1 -14   -4.10    3.60
  -1  -1 -14    0.80    3.50
  -1  -1 -14   -4.80    3.80
   1   1 -14    4.40    3.20
   1  -1 -15    1.30    3.50
  -1   1 -15   14.20    4.10
  -1   1 -15    0.90    4.30
   1  -1 -15   -0.40    4.60
  -1  -1 -15    6.70    4.20
   1   1 -15    6.00    3.30
  -1  -1 -15   -3.80    4.20
   1   1 -15   -1.70    4.50
  -1   1 -16   -1.10    4.50
   1  -1 -16   -9.20    5.00
   1  -1 -16   -2.10    4.60
  -1   1 -16   -2.10    3.30
   1   1 -16   -2.30    5.00
   1   1 -16    3.00    3.20
  -1  -1 -16   -5.80    4.30
  -1   1 -17    3.40    3.80
   1  -1 -17    3.80    3.90
   1   1 -17    3.90    3.80
  -1  -1 -17    2.30    3.80
   1  -1 -18   -2.10    5.20
   1  -1 -18    5.20    4.00
  -1   1 -18   -2.80    4.50
  -1  -1 -18   -3.10    5.80
   1   1 -18   -5.60    4.50
  -1  -1 -18    1.50    4.20
  -1   1 -19   -3.10    4.50
  -1   1 -19   -0.10    4.00
   1  -1 -19   -2.70    4.00
   1  -1 -19   -5.60    5.90
   1   1 -19   -0.10    5.00
  -1  -1 -19   -2.10    5.30
  -1  -1 -19   -1.10    4.10
   1   1 -19    1.60    4.30
   1  -1 -20   -1.60    6.50
  -1   1 -20   -0.60    4.40
   1  -1 -20   -2.70    4.80
   1   1 -20   -3.60    4.00
  -1  -1 -20   -1.00    4.60
   1   1 -20    2.00    5.20
  -1  -1 -20   -2.10    5.60
   1  -1 -21   -6.10    4.60
  -1   1 -21   -7.10    6.00
  -1   1 -21   -3.70    4.80
  -1  -1 -21   -0.10    6.50
   1   1 -21   -7.20    4.90
  -1  -1 -21   -1.90    4.60
   1   1 -21   -1.10    5.40
   1   2   0   -0.10    0.20
  -1   2   0   -0.20    0.30
   1   2   1 1400.26  211.18
  -1  -2   1 1934.91  204.78
  -1   2  -1 1824.02  205.28
  -1   2  -1 1823.02  200.88
  -1  -2   1 1683.43  200.78
   1   2  -1 1757.02  200.78
   1  -2   1 1765.62  200.78
  -1  -2  -1 1690.53  201.78
   1   2  -1 1796.32  204.68
   1  -2   1 1887.51  204.88
  -1   2   1 1501.85  210.68
   1   2   2   35.90    4.30
   1  -2  -2   32.50    4.40
   1  -2  -2   36.10    4.30
  -1  -2  -2   38.30    4.30
  -1   2   2   32.30    4.30
  -1   2   2   30.10    4.40
   1  -2  -3    3.20    1.30
   1   2   3    4.20    1.20
   1  -2  -3    2.90    1.50
  -1   2   3    3.10    1.50
  -1   2   3    2.90    1.10
  -1  -2  -3    3.90    1.50
  -1  -2  -3    5.30    1.30
  -1  -2   4   -0.20    0.80
   1  -2  -4   -0.40    1.20
   1  -2  -4    0.20    1.50
   1   2   4   -0.40    1.10
  -1   2   4    0.70    1.60
   1   2  -4    0.60    1.10
  -1   2   4    0.10    1.10
  -1  -2  -4    0.10    1.50
  -1  -2  -4   -0.70    1.20
   1  -2  -5  103.39   12.10
  -1   2  -5   99.89   11.90
   1   2   5  104.99   12.00
   1  -2  -5   96.59   12.20
  -1  -2   5   99.59   12.00
   1  -2   5   97.69   11.90
  -1   2   5   96.79   12.00
   1   2  -5  106.09   11.90
  -1  -2  -5  107.79   12.10
  -1   2   5  102.09   12.30
   1   2  -5  107.89   12.30
  -1  -2  -5   94.29   12.30
   1  -2  -6    1.20    1.70
   1  -2  -6    0.50    2.10
  -1   2  -6    1.90    1.40
  -1   2  -6    4.50    1.70
   1   2   6    3.30    1.60
  -1   2   6    2.10    2.10
  -1   2   6    2.20    1.60
   1   2  -6    3.00    1.60
   1  -2   6    4.00    1.30
  -1  -2  -6    2.40    1.70
   1   2  -6    2.20    1.40
  -1  -2  -6    2.50    2.20
   1   2   7  106.19   11.90
   1  -2  -7  104.69   12.20
  -1  -2  -7   98.19   11.90
   1   2  -7   85.19   11.70
   1  -2   7   95.69   11.60
  -1   2   7  105.99   12.30
  -1  -2  -7   85.29   12.20
  -1   2   7  103.39   11.80
   1   2  -7   95.39   11.90
   1  -2  -8   25.30    4.00
   1   2   8   22.10    3.60
   1  -2  -8   30.60    4.30
  -1   2  -8   22.30    4.00
  -1   2  -8   17.70    3.40
  -1  -2  -8   20.90    4.20
   1   2  -8   19.30    3.70
   1   2  -8   25.00    3.60
  -1   2   8   21.20    4.20
  -1  -2  -8   18.00    3.70
  -1   2   8   24.20    3.60
   1  -2   8   22.20    3.70
   1  -2  -9   19.40    3.80
  -1   2  -9   11.70    3.00
   1   2   9   15.90    3.10
  -1  -2  -9   10.10    3.50
   1   2  -9   15.50    3.30
   1  -2   9   21.40    2.90
   1   2  10    1.60    2.30
  -1   2 -10    2.10    2.20
   1  -2 -10   -4.40    2.70
   1  -2 -10    1.40    2.60
  -1  -2 -10    2.00    2.70
   1  -2  10    0.60    1.70
   1   2 -10    4.40    2.40
   1   2 -10   -2.20    2.30
   1   2  11   20.50    3.80
   1  -2 -11   14.60    4.20
   1  -2 -11   24.60    4.40
  -1   2 -11   20.20    4.00
   1   2 -11   24.10    4.00
  -1  -2 -11   25.40    4.60
  -1  -2 -11   14.20    4.10
   1  -2 -12   27.00    5.60
  -1   2 -12   27.10    5.00
   1   2  12   29.30    5.00
  -1   2 -12   40.40    5.50
  -1  -2 -12   40.80    6.10
   1   2 -12   30.80    5.20
   1   2 -12   27.10    5.10
  -1  -2 -12   23.60    5.40
   1  -2 -13  243.18   30.70
   1   2  13  218.98   30.30
  -1   2 -13  264.17   30.30
   1  -2 -13  258.27   30.70
  -1   2 -13  264.37   30.50
   1   2 -13  259.37   30.50
  -1  -2 -13  250.77   30.70
  -1  -2 -13  268.27   30.60
   1   2 -13  276.97   30.30
  -1   2 -14    5.20    3.20
  -1   2 -14   -0.70    3.40
   1  -2 -14    7.20    3.70
   1  -2 -14   -6.30    4.30
   1   2 -14    9.00    3.40
   1   2 -14   -1.60    3.50
  -1  -2 -14   -0.90    3.90
  -1  -2 -14    5.20    3.60
  -1   2 -15   76.79   10.50
   1  -2 -15   72.79   11.50
   1  -2 -15   91.09   13.60
  -1   2 -15   64.29   11.00
   1   2 -15   77.79   11.20
   1   2 -15   76.49   10.50
  -1  -2 -15   76.79   11.10
   1  -2 -16    7.60    3.90
   1  -2 -16   -7.40    4.80
  -1   2 -16   -0.20    3.10
  -1   2 -16   -6.70    4.40
  -1  -2 -16   -3.70    4.80
   1   2 -16    3.30    3.50
   1   2 -16   -8.40    4.20
  -1  -2 -16    3.00    3.70
   1  -2 -17   24.30    6.00
  -1   2 -17   23.70    5.60
  -1  -2 -17   18.60    6.40
   1   2 -17   30.50    6.60
  -1   2 -18    1.50    3.40
   1  -2 -18   -4.70    5.40
  -1   2 -18   -2.00    4.60
   1  -2 -18    3.30    4.20
  -1  -2 -18    4.60    4.60
  -1  -2 -18   -3.60    6.20
   1   2 -18    6.10    4.60
   1   2 -18   -5.70    5.00
  -1   2 -19   37.10    7.90
   1  -2 -19   31.00    9.50
   1  -2 -19   32.20    8.60
   1   2 -19   52.89    9.50
  -1  -2 -19   33.10    8.00
  -1  -2 -19   38.90    8.50
   1   2 -19   43.30    8.90
  -1   2 -20   -5.10    3.70
   1  -2 -20    4.70    5.50
  -1   2 -20   -2.40    5.20
   1  -2 -20   -6.80    6.90
   1   2 -20   -4.80    4.00
  -1  -2 -20   -1.10    5.40
  -1  -2 -20   -1.80    4.30
   1   2 -20    4.20    5.90
  -1   2 -21   31.40    8.50
   1  -2 -21   43.10    9.70
   1  -2 -21   28.80    9.80
   1   2 -21   31.00    8.70
  -1  -2 -21   39.20    9.50
   1   2 -21   34.70    8.70
  -1  -2 -21   33.60    9.70
  -1   3   0  155.58   18.60
   1  -3   0  157.88   18.60
   1   3   0  170.08   18.60
   1   3   1   78.49    8.60
   1  -3  -1   74.19    8.70
   1  -3  -1   71.09    8.60
  -1  -3  -1   72.09    8.60
  -1   3   1   71.79    8.70
  -1   3   1   72.89    8.60
   1  -3  -2  111.09   13.20
   1   3   2  122.09   13.20
   1  -3  -2  105.19   13.30
  -1   3   2  104.69   13.30
  -1  -3  -2  120.89   13.20
  -1  -3  -2  118.69   13.30
  -1   3   2  109.59   13.20
   1  -3  -3   24.40    3.40
   1   3   3   22.70    3.30
   1  -3  -3   22.30    3.30
  -1   3   3   23.00    3.30
  -1  -3  -3   26.00    3.60
  -1  -3  -3   22.60    3.30
  -1   3   3   21.10    3.30
   1  -3  -4    6.40    1.90
   1  -3  -4    7.40    1.70
   1   3   4    7.80    1.70
  -1   3   4    5.30    2.00
  -1  -3  -4    5.50    1.60
  -1  -3  -4    6.30    2.10
  -1   3   4    8.50    1.60
   1  -3  -5   22.00    3.70
   1  -3  -5   23.80    3.70
   1   3   5   24.90    3.60
  -1  -3  -5   25.70    3.70
  -1   3   5   19.50    3.50
  -1   3   5   23.30    3.80
  -1  -3  -5   26.50    3.90
   1   3   6    6.40    1.90
   1  -3  -6    5.20    2.30
  -1   3  -6    5.30    1.70
   1  -3  -6    2.50    2.00
  -1   3   6    3.70    1.70
  -1   3   6    4.80    2.40
  -1  -3  -6    3.00    1.90
  -1  -3  -6    5.70    2.40
  -1   3  -7   18.50    3.20
   1  -3  -7   18.70    3.80
  -1   3  -7   14.50    2.90
   1   3   7   22.60    3.30
   1  -3  -7   16.00    3.40
  -1   3   7   18.40    3.10
   1   3  -7   17.50    2.90
   1   3  -7   21.60    3.20
  -1   3   7   19.10    3.90
  -1  -3  -7   17.30    3.40
  -1  -3  -7   20.50    3.90
   1  -3  -8   -4.20    2.30
   1   3   8    1.10    2.10
  -1   3  -8   -1.40    2.00
   1  -3  -8   -0.10    2.50
  -1   3  -8   -0.20    1.80
  -1  -3  -8    0.40    2.60
  -1  -3  -8   -3.20    2.30
  -1   3   8    3.20    2.70
  -1   3   8   -0.20    1.90
   1   3  -8   -2.40    1.80
   1   3  -8    1.50    2.00
   1  -3  -9    2.80    2.60
   1   3   9    2.60    2.20
  -1   3  -9    1.30    2.00
  -1   3  -9    4.60    2.30
   1  -3   9    5.30    1.70
  -1  -3  -9    2.80    2.70
  -1   3   9    5.70    2.20
   1   3  -9    4.80    2.20
   1   3  -9   -0.40    2.00
   1  -3 -10    0.90    2.50
   1   3  10    0.60    2.30
  -1   3 -10    1.40    2.20
  -1  -3 -10    4.30    2.90
   1   3 -10    1.50    2.20
  -1   3 -11   -5.60    2.40
  -1   3 -11    4.00    2.50
   1   3  11    3.30    2.60
   1  -3 -11    2.20    2.90
  -1  -3 -11    6.40    3.30
   1   3 -11   -0.10    2.30
  -1  -3 -11   -7.60    2.90
  -1   3 -12    9.50    3.40
   1  -3 -12   20.40    4.30
   1   3  12   21.50    3.90
  -1   3 -12   12.30    3.50
   1  -3 -12    3.60    4.10
  -1  -3 -12   19.70    4.50
   1   3 -12   11.40    3.50
  -1  -3 -12   14.40    4.30
   1   3  13    5.40    3.30
  -1   3 -13   11.10    3.30
   1  -3 -13   -4.90    4.10
   1  -3 -13    6.00    3.60
   1   3 -13   -1.50    3.20
  -1  -3 -13   12.00    4.20
   1   3 -13    6.50    2.90
  -1  -3 -13   -4.00    3.80
  -1   3 -14   -5.30    3.50
  -1   3 -14    3.80    3.00
   1  -3 -14    2.10    4.80
   1  -3 -14   -5.60    4.00
   1   3 -14    3.00    2.90
  -1  -3 -14   -4.00    4.20
   1  -3 -15    0.50    3.80
  -1   3 -15   -7.00    3.40
  -1   3 -15    1.60    3.20
   1  -3 -15   -9.40    4.50
  -1  -3 -15    2.30    3.80
   1   3 -15    5.80    3.40
  -1  -3 -15   -5.90    4.20
  -1   3 -16   -0.80    3.50
   1  -3 -16    2.40    3.70
   1  -3 -16   -9.70    5.60
  -1   3 -16   -4.70    3.60
   1   3 -16   -0.60    3.50
   1   3 -16   -6.30    3.90
  -1  -3 -16   -6.90    4.50
  -1  -3 -16    1.50    4.10
  -1   3 -17    4.20    3.60
   1  -3 -17   -1.70    3.90
  -1   3 -17   -5.80    3.90
  -1  -3 -17    2.90    4.50
   1   3 -17    1.30    3.60
   1   3 -17   -4.60    4.50
  -1   3 -18   -0.10    3.40
   1  -3 -18    0.00    4.40
  -1   3 -18   -6.70    4.60
   1  -3 -18   -9.20    6.60
   1   3 -18   -6.30    4.60
  -1  -3 -18   -3.20    3.70
  -1  -3 -18   -4.90    5.60
   1   3 -18   -0.60    3.80
   1  -3 -19   -4.50    4.10
  -1   3 -19   -2.90    5.10
  -1   3 -19    1.20    4.00
   1  -3 -19   -3.60    5.50
   1   3 -19   -1.30    4.20
  -1  -3 -19    3.30    4.60
  -1  -3 -19   -9.80    5.40
   1   3 -19   -6.80    5.50
   1  -3 -20   -2.10    4.20
   1  -3 -20   -3.20    6.90
  -1   3 -20   -2.50    5.40
  -1   3 -20   -4.20    4.00
   1   3 -20   -4.20    4.00
  -1  -3 -20    1.80    4.90
   1   3 -20   -5.20    5.60
  -1  -3 -20   -5.60    5.10
  -1   3 -21    3.10    5.20
  -1   3 -21   -6.10    4.30
   1   3 -21   -7.40    4.60
   1   3 -21   -0.30    5.50
   1   4   0   -0.10    0.80
  -1  -4   0   -0.70    0.90
  -1   4   0   -0.10    1.00
   1  -4   0   -0.50    0.90
   1  -4  -1    2.30    1.20
   1  -4  -1    2.70    0.90
   1   4   1    4.20    1.10
  -1   4   1    3.30    1.00
  -1   4   1    1.20    1.20
  -1  -4  -1    3.30    1.20
  -1  -4  -1    2.80    0.90
   1   4   2   17.00    2.80
   1  -4  -2   18.60    2.80
   1  -4  -2   19.00    2.80
  -1  -4  -2   17.20    2.70
  -1   4   2   19.20    2.80
  -1  -4  -2   13.50    2.70
  -1   4   2   20.50    3.00
   1  -4  -3  313.07   37.00
   1  -4  -3  309.07   36.90
   1   4   3  320.07   36.90
  -1  -4  -3  323.17   37.00
  -1   4   3  325.47   37.00
  -1   4   3  310.67   36.80
  -1  -4  -3  337.17   36.90
   1  -4  -4  101.99   12.40
   1  -4  -4  109.49   12.30
   1   4   4  105.69   12.30
  -1  -4  -4  103.29   12.30
  -1   4   4   96.79   12.20
  -1  -4  -4  105.29   12.50
  -1   4   4   99.39   12.50
   1  -4  -5  264.27   29.50
   1   4   5  245.98   29.50
   1  -4  -5  247.48   29.60
  -1   4   5  256.17   29.70
  -1  -4  -5  261.77   29.50
  -1  -4  -5  256.17   29.70
  -1   4   5  246.88   29.40
   1   4   6  740.33   87.99
   1  -4  -6  782.52   87.99
   1  -4  -6  774.82   88.19
  -1   4   6  760.22   88.19
  -1   4   6  736.53   87.89
  -1  -4  -6  779.72   88.19
  -1  -4  -6  787.32   87.99
   1   4   7    8.10    2.40
   1  -4  -7    2.50    2.70
   1  -4  -7    4.10    2.50
  -1   4  -7    2.90    1.90
  -1   4   7    6.20    2.20
  -1   4   7    6.00    3.00
  -1  -4  -7    3.90    2.50
  -1  -4  -7    4.90    2.80
  -1   4  -8  945.91  105.79
   1  -4  -8  974.30  105.89
   1   4   8  883.71  105.79
   1  -4  -8  910.21  105.99
  -1   4   8  923.61  106.09
   1   4  -8  929.51  105.99
  -1  -4  -8  936.91  105.79
  -1   4   8  855.71  105.69
  -1  -4  -8  927.21  106.09
   1  -4  -9   17.40    3.60
   1  -4  -9    5.90    4.30
  -1   4  -9   13.50    2.80
   1   4   9   12.50    3.10
  -1   4   9   14.90    2.90
  -1  -4  -9    4.30    4.00
  -1  -4  -9   13.70    3.60
   1   4  -9   13.70    2.70
   1   4  10   33.20    5.10
   1  -4 -10   30.50    5.20
   1  -4 -10   43.90    5.60
  -1   4 -10   36.40    4.80
  -1   4 -10   27.90    4.40
  -1  -4 -10   34.20    5.60
   1   4 -10   33.60    4.70
  -1  -4 -10   26.90    5.10
   1   4 -10   21.30    4.40
  -1   4 -11   89.69   12.30
  -1   4 -11  113.89   12.50
   1  -4 -11   88.29   13.30
   1  -4 -11  117.89   13.10
   1   4  11   97.09   12.70
   1   4 -11  111.29   12.50
   1   4 -11   90.99   12.30
  -1  -4 -11   94.09   12.90
  -1  -4 -11  112.39   13.10
   1   4  12   58.49    8.10
  -1   4 -12   53.69    7.60
   1  -4 -12   59.99    8.30
   1  -4 -12   57.79    8.40
  -1   4 -12   44.20    7.50
  -1  -4 -12   54.19    8.30
   1   4 -12   41.30    7.60
  -1  -4 -12   50.29    8.40
   1   4 -12   55.49    7.50
  -1   4 -13    0.00    2.60
   1   4  13    4.00    3.60
  -1   4 -13   -5.10    2.80
   1  -4 -13   -7.40    3.90
   1  -4 -13   -3.60    5.40
   1   4 -13   -0.80    2.70
   1   4 -13   -6.00    2.90
  -1  -4 -13   -7.60    3.90
  -1   4 -14   14.10    4.10
   1  -4 -14   13.10    4.60
   1   4  14   24.30    5.00
  -1   4 -14   17.80    3.90
   1  -4 -14   -0.10    5.20
  -1  -4 -14   11.80    5.00
   1   4 -14   12.90    4.10
  -1  -4 -14   16.70    5.00
   1  -4 -15   -8.70    4.50
   1  -4 -15   -0.10    3.70
  -1   4 -15   -7.40    3.10
  -1   4 -15    1.00    3.00
   1   4 -15   -0.50    3.10
   1   4 -15   -9.90    3.90
  -1  -4 -15    6.10    4.00
  -1  -4 -15   -7.00    4.20
   1  -4 -16   80.19   11.10
  -1   4 -16   66.09   10.10
  -1   4 -16   72.89    9.90
   1  -4 -16   53.19   10.90
   1   4 -16   69.39   10.00
  -1  -4 -16   57.59   10.80
  -1  -4 -16   55.69   11.70
   1   4 -16   72.69   10.30
  -1   4 -17   -2.00    4.00
   1  -4 -17    4.50    5.00
  -1   4 -17    1.90    3.40
   1   4 -17    3.40    4.10
   1   4 -17   -2.90    4.70
  -1  -4 -17    3.60    4.60
   1  -4 -18   -0.90    5.00
  -1   4 -18   -3.30    4.90
  -1   4 -18    7.50    4.40
   1  -4 -18    2.60    4.90
  -1  -4 -18    3.40    4.50
   1   4 -18   -7.20    5.00
  -1  -4 -18   -5.80    6.70
   1   4 -18   -1.10    3.70
  -1   4 -19   17.40    6.50
   1  -4 -19    8.90    8.40
   1  -4 -19   15.20    6.60
  -1   4 -19   25.10    5.90
  -1  -4 -19   17.40    7.90
   1   4 -19   19.50    6.30
   1   4 -19   15.60    5.80
  -1  -4 -19   20.90    7.10
  -1   4 -20   47.30    8.40
   1  -4 -20   42.70   10.40
  -1   4 -20   28.30    8.10
   1  -4 -20   35.40   10.30
   1   4 -20   45.10    7.90
   1   4 -20   37.90    8.40
  -1  -4 -20   25.80    9.00
  -1  -4 -20   40.50   10.00
   1  -4 -21    1.50    7.40
  -1   4 -21   -0.30    4.70
   1  -4 -21   -7.30    6.10
  -1   4 -21    3.60    5.10
  -1  -4 -21   -4.80    4.50
  -1  -4 -21   -0.20    7.00
   1   4 -21   -3.20    4.70
   1   4 -21    6.90    6.10
  -1   5   0   92.29   12.00
   1  -5   0   90.59   12.00
   1   5   0  115.59   12.00
  -1   5   0   95.99   12.00
  -1  -5   0  107.79   12.10
  -1  -5   0  114.19   12.10
   1  -5  -1    7.70    1.60
   1   5   1    6.20    1.30
  -1   5   1    4.90    1.30
  -1   5   1    6.10    1.70
  -1  -5  -1    4.40    1.60
   1  -5  -2 1745.13  198.98
  -1   5   2 1728.23  198.98
   1  -5  -3   47.60    6.20
   1   5   3   48.70    6.00
   1  -5  -3   46.30    6.00
  -1  -5  -3   46.30    6.30
  -1   5   3   47.60    6.30
  -1   5   3   45.40    5.90
  -1  -5  -3   48.30    6.00
   1  -5  -4    2.60    1.90
   1  -5  -4    0.00    1.50
   1   5   4   -0.10    1.50
  -1  -5  -4   -0.90    1.50
  -1   5   4   -1.90    1.90
  -1   5   4   -0.10    1.40
  -1  -5  -4   -0.80    1.80
   1  -5  -5   22.30    4.20
   1   5   5   34.50    4.40
   1  -5  -5   26.50    4.40
  -1  -5  -5   36.90    4.90
  -1   5   5   23.50    4.20
  -1  -5  -5   32.70    4.40
  -1   5   5   21.20    4.30
   1   5   6    5.30    2.10
   1  -5  -6    1.30    2.20
   1  -5  -6    3.90    2.50
  -1   5   6   -0.30    2.50
  -1  -5  -6    8.00    2.80
  -1  -5  -6    1.80    2.20
  -1   5   6    2.00    1.90
   1  -5  -7   23.60    4.20
   1   5   7   20.10    3.60
   1  -5  -7   19.60    3.80
  -1  -5  -7   14.40    3.70
  -1  -5  -7   17.10    4.00
  -1   5   7   25.90    4.50
  -1   5   7   25.90    3.60
   1   5   8    3.40    2.40
   1  -5  -8    4.30    2.70
   1  -5  -8   -3.80    2.60
  -1   5   8    5.10    2.30
  -1   5   8    1.90    3.00
  -1  -5  -8   -2.30    2.50
  -1  -5  -8    3.50    2.80
   1  -5  -9    1.30    2.70
   1   5   9   -0.20    2.40
  -1  -5  -9    2.90    2.80
  -1  -5  -9   -5.20    2.90
  -1   5   9    1.70    2.20
   1   5  10    3.60    2.90
   1  -5 -10    1.10    2.90
  -1  -5 -10   -4.50    2.90
  -1   5  10    2.10    2.80
  -1  -5 -10    2.10    3.00
   1   5  11    8.00    3.00
   1  -5 -11    6.20    3.40
  -1   5 -11    8.30    2.60
  -1  -5 -11   10.40    3.80
  -1  -5 -11   -1.10    3.50
   1   5  12    9.70    3.30
  -1   5 -12   12.80    3.00
  -1   5 -12    7.00    2.90
   1  -5 -12    4.30    4.30
  -1  -5 -12    9.70    4.50
  -1   5 -13   10.30    3.20
  -1   5 -13   14.30    3.40
   1  -5 -13   10.20    4.30
   1   5  13   15.80    3.90
   1  -5 -13    6.90    4.80
   1   5 -13    8.60    3.30
  -1  -5 -13    4.80    4.60
  -1  -5 -13   12.60    4.40
   1   5 -13    4.90    3.20
  -1   5 -14    4.10    3.10
   1  -5 -14   -1.90    4.50
   1   5  14    4.60    4.20
   1  -5 -14    5.30    4.40
  -1   5 -14   -3.60    3.30
   1   5 -14    5.00    2.90
  -1  -5 -14   -3.20    4.30
  -1  -5 -14    2.00    4.10
   1  -5 -15   -8.70    4.50
   1  -5 -15   -3.40    3.40
  -1   5 -15   -6.70    3.20
  -1   5 -15    2.40    3.30
  -1  -5 -15   -7.00    4.70
   1   5 -15    2.50    3.20
  -1  -5 -15   -0.80    3.90
  -1   5 -16   -1.80    3.70
   1  -5 -16   -2.90    4.40
   1  -5 -16  -10.60    6.80
  -1   5 -16    6.90    3.90
  -1  -5 -16    0.20    4.70
   1   5 -16   -3.60    4.40
  -1  -5 -16    2.30    4.80
   1   5 -16    1.30    3.40
   1  -5 -17   -2.00    4.50
  -1   5 -17   -7.90    4.00
  -1   5 -17   -1.30    3.10
  -1  -5 -17   -0.60    3.70
   1   5 -17   -1.70    4.90
   1   5 -17    1.90    3.80
   1  -5 -18    4.20    5.10
  -1   5 -18    0.10    3.40
   1  -5 -18   -5.30    5.60
  -1   5 -18   -4.10    4.40
  -1  -5 -18   -5.30    5.40
   1   5 -18   -4.60    3.40
  -1  -5 -18   -0.20    4.80
   1   5 -18   -7.40    4.70
  -1   5 -19    4.80    4.40
  -1   5 -19    8.60    5.50
   1  -5 -19   -0.90    7.90
   1  -5 -19    1.80    5.30
  -1  -5 -19    6.60    5.80
   1   5 -19    5.60    5.00
   1   5 -19    2.00    4.30
  -1  -5 -19    5.80    6.80
  -1   5 -20    7.60    5.20
   1  -5 -20    0.60    6.70
   1  -5 -20   -5.00    5.40
  -1  -5 -20   -1.70    6.80
   1   5 -20    4.50    5.40
  -1  -5 -20    3.70    5.70
   1   5 -20    0.60    4.80
  -1   5 -21    5.20    5.30
   1  -5 -21   -8.50    5.70
  -1   5 -21   -4.00    4.10
  -1  -5 -21    2.30    6.80
  -1  -5 -21    2.40    6.50
   1   5 -21   -6.30    4.30
   1   5 -21    3.00    5.40
   1  -6   0   -1.50    1.00
   1   6   0    0.60    1.00
  -1   6   0   -1.40    1.00
   1  -6   0   -1.20    1.20
  -1  -6   0   -0.40    0.90
  -1  -6   0    0.40    1.20
  -1   6   0   -0.30    1.30
  -1   6  -1 3305.77  406.06
   1   6   1 4129.09  432.26
  -1   6  -1 3906.01  418.16
   1   6   1 3161.68  407.06
   1  -6  -1 3868.91  431.86
  -1  -6   1 3434.16  406.16
  -1  -6   1 3980.80  420.26
   1  -6   1 3626.04  419.16
  -1   6   1 3182.08  407.16
   1   6  -1 3708.03  417.86
  -1  -6  -1 4151.48  434.56
   1   6  -1 3525.85  406.06
   1  -6   1 3414.56  406.06
  -1   6   1 4118.89  431.36
   1  -6  -2  505.75   57.59
   1   6   2  475.45   57.49
   1  -6  -2  523.95   57.49
  -1   6   2  518.35   57.49
  -1  -6  -2  460.55   57.59
  -1   6   2  519.05   57.69
  -1  -6  -2  497.85   57.49
   1  -6  -3  155.58   17.40
   1  -6  -3  149.59   17.60
   1   6   3  148.59   17.40
  -1  -6  -3  145.59   17.60
  -1   6   3  147.59   17.60
  -1   6   3  143.49   17.40
  -1  -6  -3  147.89   17.40
   1   6   4  148.59   17.00
   1  -6  -4  140.49   17.00
   1  -6  -4  135.79   17.10
  -1  -6  -4  152.18   17.00
  -1  -6  -4  152.58   17.30
  -1   6   4  130.49   17.20
  -1   6   4  144.69   16.90
   1  -6  -5  216.88   23.50
   1  -6  -5  193.38   23.70
   1   6   5  196.28   23.40
  -1   6   5  200.78   23.80
  -1  -6  -5  204.08   23.50
  -1  -6  -5  190.58   23.70
  -1   6   5  196.88   23.40
   1   6   6   22.50    4.00
   1  -6  -6   30.00    4.20
   1  -6  -6   27.90    4.50
  -1   6   6   24.00    4.70
  -1  -6  -6   20.60    4.00
  -1   6   6   28.90    4.40
  -1  -6  -6   24.90    4.50
   1  -6  -7   21.00    4.20
  -1   6   7   27.30    4.90
  -1  -6  -7   15.00    4.30
  -1  -6  -7   22.60    3.90
   1  -6  -8   19.30    3.90
   1   6   8   19.60    3.60
   1  -6  -8   23.30    4.30
  -1   6   8   17.20    4.40
  -1  -6  -8   13.20    4.00
  -1  -6  -8   12.90    3.70
  -1   6   8   21.30    3.60
   1  -6  -9    8.50    3.60
   1  -6  -9   10.00    3.50
   1   6   9   13.60    3.10
  -1  -6  -9    7.00    3.40
  -1  -6  -9    3.20    3.30
  -1   6   9   14.10    3.00
   1  -6 -10   25.10    5.30
   1   6  10   21.50    5.10
   1  -6 -10   37.90    5.30
  -1  -6 -10   27.10    5.10
  -1   6  10   25.90    4.90
   1  -6 -11    3.70    3.90
  -1  -6 -11    3.80    3.80
   1  -6 -12   -3.50    4.00
   1  -6 -12    5.60    3.60
   1   6  12    5.40    3.50
  -1  -6 -12   -2.20    4.00
  -1  -6 -12    8.20    4.00
   1   6  13  189.88   26.30
   1  -6 -13  216.58   26.90
   1  -6 -13  233.08   27.20
  -1  -6 -13  218.68   26.90
   1   6 -13  230.78   26.10
  -1  -6 -13  232.28   27.00
   1  -6 -14    3.20    3.90
   1  -6 -14  -11.40    4.70
  -1   6 -14    2.20    2.90
   1   6  14    4.40    3.60
  -1  -6 -14    0.90    3.70
   1  -6 -15   93.89   17.20
   1  -6 -15   98.59   16.90
  -1   6 -15  127.79   15.10
  -1   6 -15  125.49   15.00
  -1  -6 -15  111.69   16.60
  -1  -6 -15  113.09   16.00
   1   6 -15  130.69   15.10
  -1   6 -16   46.10    7.10
   1  -6 -16   27.10    8.30
   1  -6 -16   44.00    7.90
  -1  -6 -16   35.50    7.90
  -1  -6 -16   40.70    8.40
   1   6 -16   45.40    7.30
   1   6 -16   48.10    7.50
  -1   6 -17   19.30    5.30
   1  -6 -17    5.60    5.50
  -1  -6 -17   13.00    6.40
   1   6 -17   16.60    4.40
   1   6 -17   12.50    4.90
  -1   6 -18   58.89    8.40
   1  -6 -18   27.90    9.10
   1  -6 -18   40.20    9.40
   1   6 -18   49.40    8.00
   1   6 -18   47.30    8.00
  -1  -6 -18   42.00    9.90
  -1  -6 -18   32.30    9.70
  -1   6 -19   40.60    6.80
  -1   6 -19   35.00    7.30
  -1  -6 -19   20.10    7.70
   1   6 -19   28.60    6.60
  -1  -6 -19   30.80    9.00
   1  -6 -20   -0.80    7.40
  -1   6 -20    4.60    5.20
   1  -6 -20    3.00    6.20
   1   6 -20   -2.10    4.30
  -1  -6 -20   -0.10    5.30
  -1  -6 -20    7.60    7.30
   1   6 -20   -1.10    5.00
  -1   6 -21   52.09    8.60
  -1  -6 -21   45.50    9.80
   1   6 -21   40.90    8.40
   1   6 -21   24.00    8.30
   1   7   0  103.09   10.80
  -1   7   0   86.39   10.80
   1  -7   0   80.49   10.80
  -1  -7   0  103.99   10.90
   1  -7   0   86.09   10.80
   1   7   1    0.60    1.20
   1  -7  -1    3.20    1.60
  -1   7   1    2.20    1.30
  -1  -7  -1    2.20    1.60
  -1   7   1    1.10    1.60
   1  -7  -2    6.50    1.90
   1  -7  -2    3.10    1.50
   1   7   2    6.10    1.70
  -1  -7  -2    6.10    1.90
  -1  -7  -2    4.80    1.60
  -1   7   2    3.40    1.90
  -1   7   2    3.40    1.60
   1  -7  -3   18.40    2.80
   1  -7  -3   17.50    3.10
   1   7   3   18.00    2.90
  -1   7   3   15.70    2.80
  -1   7   3   13.00    3.30
  -1  -7  -3   15.80    3.10
  -1  -7  -3   18.70    2.90
   1   7   4    8.10    2.20
   1  -7  -4    5.80    2.20
   1  -7  -4   11.00    2.60
  -1   7   4    1.30    2.60
  -1  -7  -4   10.40    2.60
  -1  -7  -4    7.00    2.20
  -1   7   4    7.90    2.10
   1   7   5   11.80    2.70
   1  -7  -5    7.60    2.90
   1  -7  -5    9.60    2.70
  -1   7   5    9.10    2.50
  -1  -7  -5    9.60    2.70
  -1   7   5    4.40    3.00
  -1  -7  -5   10.30    3.10
   1  -7  -6   -1.10    2.30
   1  -7  -6    2.00    2.60
   1   7   6    6.40    2.50
  -1   7   6    1.60    2.90
  -1  -7  -6    3.90    2.90
  -1  -7  -6    1.40    2.40
  -1   7   6    3.50    2.20
   1   7   7    0.70    2.40
   1  -7  -7   -3.00    2.40
  -1   7   7   -0.60    2.90
  -1   7   7    1.30    2.20
  -1  -7  -7   -4.40    2.60
  -1  -7  -7    0.40    2.80
   1  -7  -8   -0.90    2.80
   1   7   8    6.90    2.70
   1  -7  -8    6.40    3.20
  -1  -7  -8   -0.90    2.80
  -1   7   8    4.50    3.10
  -1  -7  -8    6.50    3.10
  -1   7   8    8.10    2.50
   1   7   9   11.10    3.40
   1  -7  -9    4.70    3.50
   1  -7  -9   14.70    3.80
  -1  -7  -9   15.20    3.90
  -1   7   9   11.60    3.20
   1   7  10    4.30    4.00
   1  -7 -10    6.60    5.60
   1  -7 -10   -4.10    3.40
  -1  -7 -10   -1.40    4.60
  -1  -7 -10   -6.30    3.30
  -1   7  10    5.30    3.50
   1   7  11    3.60    3.20
   1  -7 -11   -0.20    3.20
   1  -7 -11   -3.60    3.70
  -1  -7 -11   -7.30    3.50
  -1  -7 -11    4.20    3.60
   1  -7 -12   31.50    6.00
   1  -7 -12   31.50    5.70
   1   7  12   18.20    4.40
  -1  -7 -12   16.30    5.10
  -1  -7 -12   11.60    5.00
   1   7  13   31.80    6.00
   1  -7 -13   31.60    7.00
   1  -7 -13   34.50    6.80
  -1  -7 -13   28.90    6.80
  -1  -7 -13   34.10    6.90
   1  -7 -14    4.40    5.30
   1   7  14    9.10    4.80
   1  -7 -14    8.80    5.00
  -1  -7 -14    4.80    4.00
  -1  -7 -14   -5.50    5.20
   1  -7 -15    2.30    4.40
   1  -7 -15   -8.60    5.20
  -1  -7 -15    2.70    4.30
  -1  -7 -15   -5.40    4.90
   1  -7 -16  -11.90    5.60
   1  -7 -16   -5.60    4.00
  -1  -7 -16    2.30    4.40
  -1  -7 -16   -8.80    6.40
   1  -7 -17    2.50    4.50
  -1  -7 -17   -1.10    4.20
  -1  -7 -18    0.90    6.80
   1  -7 -19    3.30    5.70
   1  -7 -19    1.70    7.70
  -1  -7 -19   -0.30    5.10
  -1  -7 -19   -2.30    7.20
   1  -7 -20   -8.40    6.80
  -1  -7 -20   -5.80    8.00
  -1  -8   0    0.10    1.50
   1  -8   0    0.50    1.50
   1   8   0   -0.90    1.30
   1  -8   0   -0.50    1.20
  -1   8   0    0.80    1.30
  -1   8   0    0.10    1.60
   1   8   1   18.50    3.00
   1  -8  -1   27.70    3.40
  -1  -8  -1   16.10    3.20
  -1   8   1   22.70    3.50
  -1   8   1   21.10    3.30
   1  -8  -2   21.80    3.20
   1   8   2   15.20    3.00
  -1   8   2   21.00    3.30
  -1  -8  -2   15.00    2.70
  -1  -8  -2   12.60    3.00
   1   8   3   48.80    6.40
   1  -8  -3   47.70    6.60
   1  -8  -3   46.00    6.30
  -1  -8  -3   44.40    6.50
  -1   8   3   39.70    6.60
  -1   8   3   47.40    6.30
  -1  -8  -3   50.19    6.30
   1   8   4  112.39   13.30
   1  -8  -4  109.09   13.50
   1  -8  -4  119.49   13.40
  -1   8   4   95.59   13.70
  -1   8   4  109.99   13.20
  -1  -8  -4  110.09   13.30
  -1  -8  -4  104.69   13.50
   1  -8  -5   63.89    9.20
   1  -8  -5   65.49    9.40
   1   8   5   77.69    9.10
  -1  -8  -5   77.69    9.20
  -1   8   5   54.89    9.60
  -1  -8  -5   84.89    9.60
  -1   8   5   65.79    9.00
   1  -8  -6  627.44   71.19
   1  -8  -6  641.34   70.99
   1   8   6  624.64   70.89
  -1  -8  -6  646.44   70.99
  -1   8   6  568.84   70.89
  -1   8   6  605.94   71.29
  -1  -8  -6  591.54   71.19
   1  -8  -7   17.50    4.30
   1  -8  -7   30.50    4.80
   1   8   7   24.80    4.20
  -1  -8  -7   20.50    4.30
  -1  -8  -7   29.40    4.80
  -1   8   7   32.10    5.20
  -1   8   7   26.30    4.10
   1  -8  -8  199.88   23.60
   1  -8  -8  201.58   23.50
   1   8   8  196.98   23.30
  -1  -8  -8  200.48   23.70
  -1  -8  -8  194.08   23.50
  -1   8   8  190.68   23.20
  -1   8   8  191.08   23.80
   1  -8  -9  273.07   32.70
   1  -8  -9  274.77   31.80
   1   8   9  267.17   31.60
  -1  -8  -9  254.67   32.50
  -1  -8  -9  274.97   31.80
  -1   8   9  264.17   31.50
   1  -8 -10   52.79    8.10
   1  -8 -10   59.39    8.50
   1   8  10   49.10    9.00
  -1  -8 -10   54.69    8.40
  -1   8  10   60.29    8.90
  -1  -8 -10   49.00    8.00
   1  -8 -11   94.29   13.50
   1   8  11   89.09   12.70
   1  -8 -11  101.99   13.30
  -1   8  11  101.09   12.70
  -1  -8 -11   90.59   13.30
  -1  -8 -11  106.99   13.40
   1  -8 -12   21.50    6.30
   1  -8 -12   33.40    6.50
   1   8  12   37.00    6.00
  -1  -8 -12   39.60    6.90
  -1  -8 -12   26.50    6.40
   1  -8 -13   31.80    7.60
   1   8  13   43.00    6.80
   1  -8 -13   51.99    7.70
  -1  -8 -13   36.60    7.30
  -1  -8 -13   28.80    7.20
   1  -8 -14   66.39   11.20
   1  -8 -14   70.29   11.10
   1   8  14   69.99   11.20
  -1  -8 -14   78.79   11.40
  -1  -8 -14   75.99   11.30
   1  -8 -15    6.90    5.10
   1  -8 -15   -3.10    5.50
  -1  -8 -15    0.90    4.40
  -1  -8 -15   -2.20    4.90
   1  -8 -16   -3.50    6.70
   1  -8 -16   19.10    5.70
  -1  -8 -16    8.40    5.00
  -1  -8 -16   -3.00    6.40
   1  -8 -17   25.30    8.30
   1  -8 -18   16.00    8.50
   1  -8 -18    9.60    5.80
  -1  -8 -18    6.20    6.20
  -1  -8 -18   19.90    7.70
   1  -8 -19    7.50    7.50
  -1  -8 -19    2.90    5.10
  -1  -8 -19   11.00    7.90
   1  -8 -20   32.90    9.40
  -1  -8 -20   32.10    9.80
   1  -9   0   90.59   11.90
  -1  -9   0  105.79   12.00
  -1  -9   0  113.89   11.90
  -1   9   0   88.19   11.80
  -1   9   0   91.19   12.00
   1   9   0  107.79   11.80
   1  -9  -1    2.40    1.90
   1   9   1    0.60    1.60
  -1  -9  -1    2.70    2.00
  -1   9   1    2.10    1.60
  -1   9   1    1.30    2.10
   1  -9  -2    7.10    2.10
   1  -9  -2    7.60    2.50
  -1   9   2    6.30    2.60
  -1   9   2    8.30    3.00
  -1  -9  -2    6.30    2.10
  -1  -9  -2   10.30    2.60
   1  -9  -3   16.00    3.20
   1   9   3   21.30    3.20
   1  -9  -3   14.30    2.90
  -1   9   3   12.90    2.90
  -1  -9  -3   20.60    3.10
  -1   9   3    9.00    3.40
   1   9   4    1.10    2.20
   1  -9  -4    4.80    2.50
   1  -9  -4   -0.60    2.10
  -1  -9  -4   -2.90    2.20
  -1   9   4    0.80    2.10
  -1  -9  -4    3.40    2.60
  -1   9   4   -0.10    2.70
   1  -9  -5   71.49    8.90
   1   9   5   61.89    8.50
   1  -9  -5   60.29    8.60
  -1  -9  -5   59.59    8.80
  -1  -9  -5   56.59    8.50
  -1   9   5   72.79    8.50
  -1   9   5   71.29    9.30
   1  -9  -6   -3.10    2.50
   1   9   6    1.20    2.50
   1  -9  -6    4.70    2.90
  -1   9   6    2.60    2.40
  -1   9   6    2.10    4.30
  -1  -9  -6    4.60    3.10
  -1  -9  -6   -2.90    2.60
   1   9   7   11.80    3.10
   1  -9  -7    8.50    3.20
  -1   9   7    5.40    3.70
  -1   9   7    7.40    2.70
  -1  -9  -7    9.40    3.40
  -1  -9  -7    2.70    3.00
   1   9   8   13.80    3.40
   1  -9  -8   16.80    4.10
   1  -9  -8    4.60    3.50
  -1   9   8    9.10    3.00
  -1  -9  -8    7.40    3.40
  -1   9   8   10.60    4.00
  -1  -9  -8   16.90    4.00
   1  -9  -9    2.60    3.20
   1   9   9    2.90    3.10
  -1  -9  -9   -5.80    3.20
  -1   9   9    2.00    3.00
  -1  -9  -9    6.80    3.60
   1   9  10   14.70    5.00
   1  -9 -10    9.70    4.00
   1  -9 -10    0.10    4.10
  -1  -9 -10   14.70    4.40
  -1  -9 -10    4.50    4.00
  -1   9  10    9.90    4.00
   1  -9 -11   -0.10    3.50
   1  -9 -11   -7.80    4.10
   1   9  11    7.20    3.70
  -1  -9 -11    0.30    3.70
  -1  -9 -11   -4.50    4.10
  -1   9  11    7.10    3.60
   1   9  12    2.60    3.90
   1  -9 -12    2.80    4.10
   1  -9 -12  -10.20    4.40
  -1  -9 -12   -5.90    4.50
  -1  -9 -12    2.80    4.20
   1  -9 -13   -6.20    4.80
   1   9  13    5.20    3.90
   1  -9 -13    3.70    4.10
  -1  -9 -13   -2.80    4.80
  -1  -9 -13    4.40    4.20
   1  -9 -14   -7.60    5.30
   1  -9 -14    2.80    4.00
   1   9  14   11.90    4.70
  -1  -9 -14   10.10    4.90
  -1  -9 -14   -3.10    5.50
   1  -9 -15  -16.00    6.00
   1  -9 -15    0.70    4.60
  -1  -9 -15   -3.80    4.10
  -1  -9 -15   -9.10    5.50
   1  -9 -16  -11.70    7.00
   1  -9 -16    2.90    5.60
  -1  -9 -16   -6.70    5.20
  -1  -9 -16    1.50    4.40
   1  -9 -17   -4.60    4.10
  -1  -9 -17    5.10    5.70
   1  -9 -18   -1.00    5.10
   1  -9 -18   -7.20    7.70
  -1  -9 -18   -1.00    5.40
   1  -9 -19    8.60    8.90
  -1  -9 -19    6.30    7.50
   1  -9 -20    6.10    8.90
  -1  -9 -20   -9.70    8.10
   1  10   0   -2.60    1.60
   1 -10   0   -1.50    1.80
  -1  10   0   -0.70    1.60
  -1  10   0   -0.50    1.80
  -1 -10   0   -0.10    1.70
   1  10   1  570.24   68.39
   1 -10  -1  603.24   68.49
  -1  10   1  614.94   68.69
  -1 -10  -1  573.34   68.49
  -1  10   1  615.54   68.39
   1 -10  -2  438.26   50.39
   1 -10  -2  468.45   50.29
  -1 -10  -2  439.36   50.19
  -1  10   2  432.26   50.49
  -1 -10  -2  396.16   50.39
   1  10   3   88.29   11.60
   1 -10  -3  100.89   11.60
   1 -10  -3   98.59   11.80
  -1  10   3   79.79   12.00
  -1 -10  -3   93.79   11.60
  -1 -10  -3   92.69   11.80
  -1  10   3  100.09   11.60
   1 -10  -4  422.46   49.60
   1  10   4  439.96   49.40
   1 -10  -4  444.26   49.50
  -1 -10  -4  448.96   49.50
  -1  10   4  431.16   49.40
  -1  10   4  385.26   49.80
  -1 -10  -4  409.46   49.60
   1  10   5    3.20    2.60
   1 -10  -5    4.00    2.80
   1 -10  -5    7.50    3.10
  -1  10   5    7.60    2.60
  -1 -10  -5   -1.90    2.50
  -1 -10  -5    0.20    2.90
  -1  10   5    5.20    4.40
   1 -10  -6   21.50    4.20
   1 -10  -6   25.20    4.50
   1  10   6   20.90    4.00
  -1 -10  -6   14.40    3.90
  -1 -10  -6   21.30    4.40
  -1  10   6   27.70    4.00
  -1  10   6   20.20    5.00
   1  10   7   23.10    3.90
   1 -10  -7   17.00    4.00
   1 -10  -7    9.20    3.80
  -1  10   7   18.30    3.50
  -1  10   7    8.90    4.30
  -1 -10  -7   12.40    3.70
   1  10   8   61.19    9.20
   1 -10  -8   56.79    9.50
   1 -10  -8   76.49    9.50
  -1 -10  -8   70.99    9.60
  -1  10   8   67.89    9.00
  -1 -10  -8   55.49    9.40
  -1  10   8   79.79   10.00
   1 -10  -9   29.10    5.50
   1  10   9   29.80    5.10
   1 -10  -9   20.00    5.40
  -1 -10  -9   17.70    5.10
  -1 -10  -9   28.50    5.50
  -1  10   9   32.50    4.90
   1 -10 -10  105.29   12.80
   1 -10 -10   98.49   13.10
   1  10  10   89.79   13.40
  -1 -10 -10   73.59   12.50
  -1  10  10  106.89   12.80
  -1 -10 -10   72.29   12.70
   1  10  11   26.20    5.70
   1 -10 -11   27.50    6.40
   1 -10 -11   35.10    6.30
  -1  10  11   32.90    5.60
  -1 -10 -11   18.50    6.00
  -1 -10 -11   27.20    6.20
   1 -10 -12    8.10    5.60
   1 -10 -12   10.00    5.10
   1  10  12   22.50    5.10
  -1 -10 -12    9.70    5.40
  -1 -10 -12   16.60    5.20
   1  10  13   38.30    7.10
   1 -10 -13   43.00    7.50
   1 -10 -13   26.40    7.90
  -1 -10 -13   26.90    7.40
  -1 -10 -13   32.10    7.10
   1 -10 -14   -1.30    6.00
   1 -10 -14    6.10    4.40
   1  10  14    7.90    4.50
  -1 -10 -14    2.00    5.00
  -1 -10 -14   -6.30    6.00
   1 -10 -15   70.19   12.60
   1 -10 -15   76.79   12.20
  -1 -10 -15   83.79   12.30
  -1 -10 -15   62.09   12.60
   1 -10 -16   47.60   10.40
   1 -10 -16   51.69   11.90
  -1 -10 -16   63.59   10.80
  -1 -10 -16   54.49   10.80
   1 -10 -17    7.60    6.60
  -1 -10 -17   13.90    7.00
   1 -10 -18   73.39   13.60
  -1 -10 -18   77.59   14.80
   1 -10 -19    5.40    8.50
  -1 -10 -19   15.50    9.00
   1 -10 -20   14.20    8.80
  -1 -10 -20   18.20    8.20
   1  11   0   63.59    8.80
  -1  11   0   62.79    9.10
  -1  11   0   70.89    8.80
   1 -11   0   78.59    8.90
   1 -11   0   80.99    9.10
   1 -11  -1   39.00    5.40
  -1  11  -1   31.70    5.20
   1  11   1   40.80    5.30
  -1 -11  -1   42.50    5.50
  -1  11   1   28.00    5.20
  -1  11   1   35.70    5.20
   1 -11  -2   40.90    6.70
   1 -11  -2   43.10    7.00
  -1 -11  -2   60.39    7.20
  -1 -11  -2   58.59    6.70
   1 -11  -3   -1.30    2.20
   1 -11  -3   -1.30    2.40
   1  11   3    0.80    2.30
  -1  11   3    0.50    2.10
  -1 -11  -3   -0.20    2.60
  -1  11   3   -2.30    2.70
  -1 -11  -3   -2.00    2.10
   1 -11  -4    8.10    2.90
   1  11   4    4.40    2.60
   1 -11  -4    0.10    2.50
  -1  11   4   -0.10    3.10
  -1  11   4    6.30    2.50
  -1 -11  -4    4.10    2.80
  -1 -11  -4    0.00    2.40
   1 -11  -5   17.90    4.20
   1 -11  -5   28.90    4.70
   1  11   5   33.00    4.50
  -1 -11  -5   38.30    5.30
  -1  11   5   16.30    4.60
  -1  11   5   22.50    4.10
  -1 -11  -5   26.90    4.40
   1  11   6    4.10    2.90
   1 -11  -6    6.80    3.00
   1 -11  -6   -2.80    2.70
  -1 -11  -6    3.70    3.10
  -1  11   6    0.90    3.20
  -1 -11  -6   -2.30    2.70
  -1  11   6    4.20    2.60
   1 -11  -7    0.40    2.90
   1  11   7    2.40    3.00
  -1  11   7    2.60    2.70
  -1 -11  -7    5.70    3.30
  -1  11   7   -3.00    3.10
   1 -11  -8    2.00    3.10
   1  11   8   -1.00    3.20
  -1  11   8    1.30    3.00
  -1 -11  -8    3.10    3.30
  -1 -11  -8   -2.70    3.20
   1 -11  -9    1.80    3.60
   1  11   9    7.50    3.70
   1 -11  -9   -3.30    3.80
  -1  11   9    6.20    3.20
  -1 -11  -9    4.40    3.90
  -1 -11  -9   -0.90    3.70
   1 -11 -10   -0.90    4.50
   1 -11 -10    8.40    4.20
   1  11  10   23.90    4.90
  -1 -11 -10    2.90    4.40
  -1 -11 -10   13.00    4.50
  -1  11  10   10.20    4.00
   1  11  11   10.20    4.40
   1 -11 -11    4.90    4.20
   1 -11 -11   -8.90    4.60
  -1 -11 -11   -3.60    4.50
  -1 -11 -11    2.00    4.30
   1 -11 -12   11.30    4.70
   1 -11 -12   -6.30    5.30
   1  11  12    7.10    4.40
  -1 -11 -12    4.20    4.50
  -1 -11 -12   -6.60    5.20
   1  11  13    1.80    4.00
   1 -11 -13   -9.40    5.30
   1 -11 -13   -0.10    4.90
  -1 -11 -13    3.80    5.00
  -1 -11 -13  -10.10    5.20
   1 -11 -14   -4.80    5.60
   1 -11 -14    0.00    4.90
   1  11  14   10.10    5.40
  -1 -11 -14   -6.80    6.40
  -1 -11 -14    6.80    5.20
   1 -11 -15   -4.70    7.20
   1 -11 -15   -0.10    5.00
  -1 -11 -15    7.60    5.70
  -1 -11 -15  -10.10    7.00
   1 -11 -16   -1.80    5.10
   1 -11 -16   -7.40    7.90
  -1 -11 -16   -2.20    4.60
  -1 -11 -16   -7.60    8.20
   1 -11 -18   -6.00    9.00
  -1 -11 -18    1.40    8.80
   1 -11 -19   -5.50    9.40
  -1 -11 -19    3.00    8.80
   1  12   0    0.70    1.90
  -1 -12   0    0.30    2.20
   1 -12   0    0.30    2.20
  -1  12   0    2.10    1.90
   1 -12  -1   12.50    2.90
   1  12   1   12.40    2.70
   1 -12  -1   10.40    3.10
  -1  12   1   13.70    2.70
  -1 -12  -1   10.20    2.60
  -1 -12  -1   14.40    2.90
   1 -12  -2   32.10    4.80
   1  12   2   30.80    4.80
   1 -12  -2   26.30    4.60
  -1 -12  -2   26.00    4.60
  -1 -12  -2   33.80    4.80
  -1  12   2   33.80    5.20
   1  12   3  119.59   15.00
   1 -12  -3  137.99   15.30
   1 -12  -3  135.89   15.00
  -1  12   3  138.69   14.90
  -1 -12  -3  117.49   14.90
  -1  12   3   97.29   15.60
  -1 -12  -3  108.09   15.10
   1 -12  -4    3.80    4.20
   1 -12  -4   -3.50    2.50
   1  12   4    1.60    2.60
  -1 -12  -4   -1.50    2.40
  -1  12   4    4.50    2.40
  -1 -12  -4    7.40    4.80
  -1  12   4   -0.80    2.80
   1 -12  -5  117.19   14.50
   1  12   5   99.09   14.30
   1 -12  -5  127.49   14.60
  -1  12   5  127.79   14.30
  -1 -12  -5  112.19   14.60
  -1  12   5  120.99   15.00
  -1 -12  -5  113.09   14.40
   1  12   6   63.09   10.20
   1 -12  -6   72.99   10.30
   1 -12  -6   76.69   10.30
  -1  12   6   76.79   10.80
  -1  12   6   84.69   10.10
  -1 -12  -6   84.79   10.50
  -1 -12  -6   74.59   10.20
   1 -12  -7    5.90    3.60
   1 -12  -7   19.90    4.00
   1  12   7    7.50    3.40
  -1 -12  -7    3.20    3.40
  -1 -12  -7   10.20    3.70
   1  12   8   89.59   12.80
   1 -12  -8   89.99   12.80
   1 -12  -8   90.29   12.80
  -1 -12  -8  104.59   13.00
  -1  12   8  107.29   12.50
  -1 -12  -8   86.89   12.80
   1  12   9  275.37   34.20
   1 -12  -9  295.87   34.50
  -1  12   9  280.67   34.10
  -1 -12  -9  307.87   34.40
  -1 -12  -9  279.97   34.40
   1 -12 -10    3.20    4.80
   1  12  10    4.70    4.10
   1 -12 -10   14.90    4.60
  -1 -12 -10   -6.00    4.30
  -1 -12 -10    2.10    4.00
   1 -12 -11  147.89   17.90
   1  12  11  130.69   17.70
   1 -12 -11  149.79   18.20
  -1 -12 -11  105.19   17.70
  -1 -12 -11  140.09   18.20
   1 -12 -12   12.90    6.10
   1 -12 -12   20.40    5.50
  -1 -12 -12   12.50    5.90
  -1 -12 -12   12.70    5.30
   1 -12 -13   -1.80    7.20
   1 -12 -13   14.70    5.60
  -1 -12 -13   12.40    5.70
  -1 -12 -13    8.10    6.30
   1 -12 -14   67.39   13.00
   1  12  14   79.99   11.60
  -1 -12 -14   68.29   12.60
   1 -12 -15   -5.20    6.70
   1 -12 -15    3.00    5.60
  -1 -12 -15    0.60    7.70
  -1 -12 -15   12.90    6.20
   1 -12 -16    0.90    8.70
  -1 -12 -16    3.10    9.00
   1 -12 -18    7.70    9.90
  -1 -12 -18    9.50    7.50
  -1 -12 -19   51.89   13.60
  -1 -13   0   12.90    2.70
   1  13   0   11.40    2.60
  -1  13   0    4.80    2.70
   1  13   1    5.90    2.30
   1 -13  -1    4.20    2.30
   1 -13  -1    0.60    2.10
  -1  13   1    0.80    2.50
  -1 -13  -1    1.80    2.00
  -1  13   1    2.50    2.10
  -1 -13  -1    5.30    2.40
   1  13   2    1.80    2.30
   1 -13  -2    6.20    2.60
   1 -13  -2    1.60    2.00
  -1  13   2    4.20    2.50
  -1 -13  -2    4.30    2.40
  -1  13   2    4.90    2.70
   1  13   3    7.90    2.80
   1 -13  -3    6.40    2.80
   1 -13  -3    7.70    3.60
  -1 -13  -3    6.50    3.80
  -1  13   3   14.10    2.90
  -1  13   3    8.70    3.60
  -1 -13  -3    5.80    2.70
   1 -13  -4    5.20    3.00
   1  13   4    3.90    2.80
   1 -13  -4   -0.60    2.60
  -1  13   4    0.30    3.00
  -1 -13  -4   -0.80    2.60
  -1  13   4    4.90    2.60
  -1 -13  -4    0.50    2.70
   1  13   5   14.60    3.70
   1 -13  -5   17.50    3.80
   1 -13  -5   10.40    3.60
  -1 -13  -5   10.40    3.60
  -1  13   5   15.60    4.20
  -1 -13  -5   17.30    3.80
  -1  13   5   18.20    3.50
   1 -13  -6    5.20    3.10
   1 -13  -6   -4.30    3.00
   1  13   6    1.60    3.30
  -1  13   6    7.70    3.60
  -1  13   6    4.20    2.90
  -1 -13  -6   -4.70    3.00
  -1 -13  -6    4.30    3.10
   1  13   7   12.00    3.80
   1 -13  -7   -3.50    3.70
   1 -13  -7    5.40    3.50
  -1  13   7    6.90    3.20
  -1 -13  -7   12.90    4.00
  -1 -13  -7    0.10    3.40
   1 -13  -8    5.70    3.60
   1  13   8    4.70    3.80
   1 -13  -8   -3.50    3.80
  -1  13   8    4.90    3.50
  -1 -13  -8   -4.50    3.70
  -1 -13  -8   11.40    3.80
   1  13   9   16.50    4.50
   1 -13  -9   11.10    4.20
   1 -13  -9   -3.30    4.60
  -1 -13  -9   -0.80    4.40
  -1  13   9    7.10    3.80
  -1 -13  -9   15.90    4.60
   1 -13 -10  -12.50    4.30
   1 -13 -10   -1.00    3.90
   1  13  10    4.20    4.40
  -1 -13 -10    0.60    3.90
  -1  13  10    1.30    3.80
  -1 -13 -10   -6.10    4.40
   1  13  11   21.30    5.30
   1 -13 -11    4.10    5.50
   1 -13 -11   13.40    5.00
  -1 -13 -11    4.00    5.60
  -1 -13 -11   11.10    5.10
   1 -13 -12   -0.40    4.10
   1  13  12    9.20    4.30
   1 -13 -12   -9.80    5.10
  -1 -13 -12   -7.70    5.10
  -1 -13 -12    5.30    4.90
   1 -13 -13    1.50    5.80
   1  13  13    7.40    6.10
   1 -13 -13    2.70    5.50
  -1 -13 -13    8.60    5.80
  -1 -13 -13    3.60    5.50
   1 -13 -14   -3.40    4.10
   1 -13 -14  -10.50    5.60
   1  13  14    0.80    6.00
  -1 -13 -14    0.70    4.90
  -1 -13 -14   -7.00    6.40
   1 -13 -15   -0.10    5.30
   1 -13 -15  -10.30    7.70
  -1 -13 -15   -8.80    8.00
  -1 -13 -15    4.90    5.80
   1 -13 -16    1.20    9.20
  -1 -13 -16   -3.00    8.70
   1 -13 -18   -4.70    9.30
  -1 -13 -18   -2.60    8.00
  -1 -13 -19    4.20    9.90
  -1  14   0    0.50    2.50
   1  14   0    1.70    2.20
  -1 -14   0    3.70    2.20
   1 -14  -1    4.00    2.40
  -1  14  -1   -1.00    3.40
   1  14   1    0.80    2.30
   1 -14  -1   -2.30    2.30
  -1 -14  -1    3.30    2.40
  -1  14   1    2.90    2.20
  -1  14   1   -1.40    2.50
  -1 -14  -1   -1.00    2.60
   1 -14  -2  511.95   57.09
  -1 -14  -2  443.86   57.09
  -1  14   2  489.35   57.19
  -1  14   2  521.85   56.89
   1  14   3   20.10    4.10
   1 -14  -3   21.60    4.20
   1 -14  -3   27.70    4.40
  -1  14   3   23.00    4.60
  -1 -14  -3   20.80    4.20
  -1  14   3   30.70    4.20
  -1 -14  -3   16.30    3.90
   1 -14  -4  131.09   16.40
   1 -14  -4  117.39   16.30
   1  14   4  137.39   16.30
  -1 -14  -4  134.99   16.40
  -1  14   4  124.09   16.80
  -1 -14  -4  132.59   16.20
  -1  14   4  146.99   16.20
   1  14   5    9.20    3.50
   1 -14  -5    7.80    3.50
  -1  14   5   11.80    3.80
  -1 -14  -5    8.20    3.50
  -1  14   5    6.50    3.20
   1 -14  -6   14.80    4.40
   1 -14  -6   21.20    4.50
  -1 -14  -6   24.90    4.90
  -1 -14  -6   19.70    4.60
  -1  14   6   19.60    4.30
   1 -14  -7    8.70    3.70
   1  14   7   10.10    4.00
   1 -14  -7    5.90    3.90
  -1 -14  -7    1.30    3.80
  -1 -14  -7    8.90    3.70
  -1  14   7   10.80    3.70
   1  14   8    8.30    4.10
   1 -14  -8   -2.90    4.00
   1 -14  -8    1.60    3.80
  -1  14   8   13.50    3.90
  -1 -14  -8    2.70    3.80
  -1 -14  -8   -2.10    4.10
   1 -14  -9   -3.40    4.60
   1 -14  -9    5.60    4.30
   1  14   9   17.00    4.60
  -1 -14  -9   11.70    4.80
  -1  14   9    7.10    3.90
  -1 -14  -9    1.10    4.50
   1 -14 -10   71.69   12.40
   1 -14 -10   80.99   11.70
   1  14  10   87.89   11.50
  -1 -14 -10   62.79   11.40
   1 -14 -11   13.10    5.50
   1  14  11   22.70    5.70
   1 -14 -11    2.00    5.60
  -1 -14 -11   22.80    5.80
  -1 -14 -11    9.50    5.60
   1 -14 -12   47.20   10.50
   1 -14 -12   46.30   10.30
  -1 -14 -12   68.39   11.60
  -1 -14 -12   62.79   10.80
   1  14  13    7.50    6.30
   1 -14 -13    8.70    7.50
   1 -14 -13    8.60    5.40
  -1 -14 -13    0.80    6.50
  -1 -14 -13    9.50    5.50
   1 -14 -14  -11.90    7.00
   1 -14 -14   -2.30    4.80
   1  14  14    0.90    6.50
  -1 -14 -14   -8.70    5.50
  -1 -14 -14   -0.40    4.60
   1 -14 -15   11.70    8.50
  -1 -14 -15   12.10    8.20
   1 -14 -16   42.90    9.70
  -1 -14 -16   47.70   12.10
   1 -14 -18   37.30   10.80
  -1 -14 -18   41.00   11.40
  -1  15   0   18.60    3.70
   1  15   0   18.20    3.40
   1  15   1    2.30    2.60
   1 -15  -1    6.90    2.60
  -1  15   1    2.70    2.60
  -1 -15  -1    5.90    2.60
   1  15   2   10.50    3.20
   1 -15  -2   14.00    3.20
  -1  15   2   12.00    3.20
  -1  15   2   10.10    3.70
  -1 -15  -2   11.30    3.30
   1 -15  -3   10.50    3.20
   1  15   3   10.50    3.30
  -1  15   3    2.30    3.10
  -1  15   3    7.70    3.00
  -1 -15  -3   13.70    3.50
  -1 -15  -3    3.60    3.10
   1 -15  -4    2.50    3.20
   1  15   4    5.90    3.30
   1 -15  -4    1.20    3.20
  -1 -15  -4   -0.70    3.10
  -1  15   4   10.10    3.10
  -1 -15  -4    7.20    3.40
  -1  15   4    9.80    3.70
   1 -15  -5    1.80    3.20
   1  15   5    1.60    3.30
   1 -15  -5   -8.00    3.30
  -1  15   5    0.70    3.10
  -1 -15  -5   -5.80    3.20
  -1 -15  -5    1.30    3.30
   1 -15  -6    4.90    3.40
   1  15   6    7.50    3.80
  -1  15   6    4.40    3.20
  -1 -15  -6    4.60    3.50
   1  15   7    3.80    3.90
   1 -15  -7   -2.00    3.30
   1 -15  -7   -8.70    3.80
  -1  15   7    3.90    3.40
  -1 -15  -7   -8.40    3.70
  -1 -15  -7    2.20    3.60
   1 -15  -8    3.50    4.90
   1 -15  -8   10.80    4.60
   1  15   8   24.60    5.00
  -1 -15  -8   11.40    4.90
  -1  15   8    9.00    4.00
  -1 -15  -8   22.40    5.40
   1 -15  -9    2.80    4.50
   1  15   9    5.70    4.40
  -1 -15  -9    8.80    4.50
  -1 -15  -9   -5.80    4.40
  -1  15   9    3.90    4.40
   1 -15 -10    2.30    4.30
   1  15  10   11.60    5.00
   1 -15 -10   -1.60    5.40
  -1 -15 -10   16.30    5.30
  -1 -15 -10   -3.60    5.30
   1 -15 -11    2.00    5.50
   1  15  11    8.70    5.70
   1 -15 -11   -5.50    6.30
  -1 -15 -11    3.00    5.70
  -1 -15 -11    5.30    5.00
   1 -15 -12   -3.00    6.30
   1  15  12    1.60    5.00
   1 -15 -12   -1.10    4.90
  -1 -15 -12    7.70    5.40
  -1 -15 -12   -0.50    6.00
   1 -15 -13  -12.00    7.40
   1 -15 -13    0.10    5.30
   1  15  13    7.10    6.40
  -1 -15 -13   -8.10    5.50
  -1 -15 -13   -1.10    4.80
   1 -15 -14   -3.20    8.10
  -1 -15 -14   -1.10    7.40
   1 -15 -15    2.80    9.70
  -1 -15 -15   -7.30    8.50
   1 -15 -16   -9.70    9.50
  -1 -15 -16    3.30    6.80
  -1 -15 -17    9.90    9.50
  -1 -15 -18   -2.70    7.60
   1  16   0    4.10    2.50
  -1 -16   0    1.40    2.40
   1 -16  -1   24.80    4.20
   1  16   1   21.60    4.00
   1 -16  -1   28.70    4.30
  -1 -16  -1   18.20    4.00
  -1 -16  -1   22.30    4.10
   1  16   2   47.40    6.80
   1 -16  -2   39.50    6.40
  -1 -16  -2   48.00    7.00
   1  16   3  139.19   16.70
   1 -16  -3  133.59   16.80
   1 -16  -3  135.99   16.70
  -1 -16  -3  134.79   16.80
  -1 -16  -3  132.79   16.70
  -1  16   3  134.49   16.60
   1 -16  -4   -4.40    3.20
   1 -16  -4    0.50    3.10
   1  16   4    2.80    3.30
  -1  16   4    0.80    3.00
  -1 -16  -4   -3.30    3.20
  -1 -16  -4   -1.70    2.90
   1  16   5   90.39   11.90
   1 -16  -5   79.19   12.00
   1 -16  -5   89.29   11.80
  -1 -16  -5   85.69   11.70
  -1  16   5   85.99   11.50
  -1 -16  -5   88.19   11.80
   1 -16  -6   -3.20    3.80
   1  16   6    5.90    3.80
   1 -16  -6    3.10    3.60
  -1  16   6    7.50    3.70
  -1 -16  -6    5.50    3.90
  -1 -16  -6   -4.00    3.70
   1  16   7    4.30    4.00
   1 -16  -7    3.00    3.70
   1 -16  -7   -4.50    4.20
  -1  16   7    6.30    3.90
  -1 -16  -7    0.20    3.60
  -1 -16  -7   -4.00    4.10
   1  16   8   10.00    4.90
   1 -16  -8   10.20    6.00
  -1 -16  -8   -2.40    4.50
   1  16   9   90.89   13.30
   1 -16  -9   77.99   13.10
   1 -16  -9   84.19   13.70
  -1 -16  -9   97.39   13.50
  -1 -16  -9   98.39   13.20
   1 -16 -10   24.40    6.80
   1  16  10   38.80    6.80
  -1 -16 -10   32.10    7.20
   1  16  11  148.19   17.60
   1 -16 -11  112.99   18.20
   1 -16 -11  117.39   17.20
  -1 -16 -11  107.49   17.00
  -1 -16 -11  133.79   17.70
   1 -16 -12    0.40    6.50
   1  16  12   11.80    6.30
   1 -16 -12   -1.90    4.70
  -1 -16 -12    2.20    5.20
  -1 -16 -12    3.20    6.60
   1 -16 -13    8.50    8.50
  -1 -16 -13   15.80    7.60
   1 -16 -14    4.80    9.00
  -1 -16 -14   13.80    9.10
   1 -16 -15   14.20    7.40
  -1 -16 -15   12.70   10.10
   1 -16 -16    4.60    9.90
  -1 -16 -16   17.90   10.70
   1 -17   0   16.10    3.50
   1  17   0   20.90    3.80
   1 -17  -1    5.50    3.20
   1 -17  -1    8.20    3.00
  -1 -17  -1   18.00    3.60
  -1 -17  -1    8.10    3.00
   1 -17  -2    3.30    3.40
   1 -17  -2    7.00    3.10
   1  17   2    8.70    3.30
  -1 -17  -2    4.50    3.10
  -1 -17  -2    3.70    3.20
   1  17   3    4.80    3.40
   1 -17  -3   -1.40    3.40
   1 -17  -3   -1.50    3.20
  -1 -17  -3   -4.30    3.70
  -1 -17  -3   -5.70    3.00
   1 -17  -4    6.90    3.40
   1  17   4    4.90    3.60
  -1 -17  -4   -2.50    3.50
  -1 -17  -4    7.70    3.60
   1 -17  -5    8.50    3.90
   1  17   5   13.80    4.30
   1 -17  -5    1.20    4.20
  -1 -17  -5   18.10    4.50
  -1 -17  -5    1.00    4.10
   1 -17  -6   -8.20    3.90
   1  17   6    3.40    4.30
   1 -17  -6   -1.80    3.50
  -1 -17  -6   -2.70    3.50
  -1 -17  -6   -6.20    4.00
   1 -17  -7   -4.20    4.50
   1  17   7    6.40    4.10
  -1 -17  -7   -0.40    4.40
   1  17   8   11.30    4.80
   1 -17  -8   -0.70    4.80
  -1 -17  -8   -2.20    5.20
   1  17   9    8.80    5.20
   1 -17  -9   -0.80    5.20
  -1 -17  -9   -8.70    6.50
   1  17  10   21.30    6.00
   1 -17 -10    0.20    4.30
   1 -17 -10    3.80    6.20
  -1 -17 -10    6.80    5.10
  -1 -17 -10    9.90    7.40
   1  17  11   33.20    7.60
   1 -17 -11   13.20    5.90
   1 -17 -11   -1.00    6.80
  -1 -17 -11   12.20    6.20
  -1 -17 -11   13.00    6.50
   1  17  12    8.30    5.00
   1 -17 -12   -3.20    6.40
  -1 -17 -12  -13.40    5.90
   1 -17 -13    2.00    8.00
  -1 -17 -13    1.20    8.00
   1 -17 -14   -6.30    6.10
  -1 -17 -14   -5.40    7.80
   1 -17 -15   -1.00    8.20
  -1 -17 -15    5.40   10.10
   1 -17 -16   -0.20    8.40
  -1 -17 -16   12.90    8.80
   1 -17 -17   12.20    9.80
   1  18   0    1.40    2.80
   1 -18   0    4.90    2.60
   1  18   1   13.50    3.60
   1 -18  -1   15.80    4.00
  -1 -18  -1   13.40    3.70
  -1 -18  -1   15.10    3.70
   1 -18  -2  149.29   18.00
   1  18   2  136.19   18.00
  -1 -18  -2  157.08   18.10
   1  18   3    9.30    3.50
   1 -18  -3    1.60    3.40
  -1 -18  -3    3.40    3.50
   1 -18  -4  100.39   13.10
   1  18   4  109.69   13.10
   1 -18  -4   84.79   13.50
  -1 -18  -4   99.89   13.30
  -1 -18  -4   93.99   13.00
   1 -18  -5   -4.60    4.20
   1  18   5    5.10    3.70
   1 -18  -5   -0.60    3.40
  -1 -18  -5   -0.20    3.50
  -1 -18  -5   -4.40    4.40
   1 -18  -6   22.00    5.40
   1 -18  -6   18.60    5.90
  -1 -18  -6   22.60    5.70
  -1 -18  -6   39.70    6.30
   1  18   7    7.40    4.10
   1 -18  -7    0.90    4.90
  -1 -18  -7   -5.90    4.90
   1 -18  -8   15.10    6.90
   1  18   8   29.90    6.60
  -1 -18  -8   26.80    6.30
   1  18   9    7.10    5.20
   1 -18  -9    0.20    5.50
  -1 -18  -9    0.80    5.40
   1 -18 -11    6.40    6.70
   1  18  11   23.60    6.90
  -1 -18 -11   10.20    6.70
   1  18  12   33.90    8.60
   1 -18 -12   23.10    9.20
  -1 -18 -12   16.80    8.80
   1 -18 -13   -1.70    8.40
  -1 -18 -13   -6.00    7.80
   1 -18 -14    4.40    6.50
  -1 -18 -14   -0.20    8.50
   1 -18 -15    6.80    9.70
  -1 -18 -15    9.10    8.50
   1  19   0   26.50    4.70
   1  19   1    1.30    3.10
   1 -19  -1   -5.50    3.60
   1  19   2    9.70    3.60
   1 -19  -2   10.30    3.50
  -1 -19  -2    7.50    3.50
  -1 -19  -2    1.00    4.50
   1 -19  -3    4.10    3.50
   1  19   3   10.20    3.70
  -1 -19  -3    5.20    3.80
   1 -19  -4   -2.60    4.00
   1 -19  -4    3.80    3.80
   1  19   4    6.60    3.80
  -1 -19  -4    4.30    3.80
  -1 -19  -4   -0.90    4.50
   1 -19  -5   -0.80    3.70
   1 -19  -5   -7.80    4.00
   1  19   5    4.20    4.30
  -1 -19  -5    0.60    3.80
  -1 -19  -5   -3.10    4.30
   1  19   6   11.10    4.60
   1 -19  -6   -7.70    4.60
  -1 -19  -6   -1.10    4.70
   1  19   7   -0.10    4.30
   1 -19  -7   -7.70    4.90
  -1 -19  -7   -4.90    5.10
   1 -19  -8   -3.70    6.00
   1  19   8    5.20    6.00
  -1 -19  -8   -3.10    5.70
   1 -19  -9    5.00    6.60
   1  19   9   10.70    5.40
  -1 -19  -9   -3.90    5.30
   1  19  10   11.10    5.40
   1  19  11    7.10    5.20
   1 -19 -11   -4.00    6.50
  -1 -19 -11   -1.20    6.20
   1 -19 -12   -2.90    7.90
  -1 -19 -12    0.70    7.30
   1 -19 -13   -6.10    7.50
  -1 -19 -13   -0.50    8.00
   1 -19 -14    7.00    9.30
  -1 -19 -14    6.10    9.60
   1 -20  -1   -0.40    2.90
   1  20   1    4.40    3.50
  -1 -20  -1    3.50    3.20
   1 -20  -2   20.40    4.40
   1  20   2   26.30    4.80
  -1 -20  -2   24.60    4.50
  -1 -20  -2   13.10    4.70
   1 -20  -3   63.99   10.30
  -1 -20  -3   80.89   10.50
   1 -20  -4   25.10    6.20
   1 -20  -4   28.30    5.90
   1  20   4   34.10    6.60
  -1 -20  -4   37.80    6.40
  -1 -20  -4   28.20    6.30
   1 -20  -5   26.90    7.00
  -1 -20  -5   37.90    7.40
   1 -20  -6    4.10    5.20
   1  20   6   10.50    5.10
  -1 -20  -6   -3.60    4.90
   1 -20  -7    0.70    5.70
   1 -20  -7   -2.60    2.10
   1  20   7    4.40    5.50
  -1 -20  -7   -1.70    2.20
  -1 -20  -7   -1.90    5.70
   1 -20  -8   -2.50    3.40
   1 -20  -8   -1.70    6.70
  -1 -20  -8    1.20    5.40
   1  20   9   94.29   14.10
   1 -20  -9   80.99   14.70
  -1 -20  -9   89.69   14.30
   1  20  10   10.60    5.30
   1 -20 -11   53.69   11.00
  -1 -20 -11   64.29   11.50
   1 -20 -12   12.20    7.70
  -1 -20 -12   11.80    7.80
   1 -20 -13    2.70    7.70
  -1 -20 -13   19.80    9.10
   1 -20 -14   -4.90    8.80
  -1 -20 -14    4.30    9.20
   1 -20 -15   15.80   10.20
  -1 -21  -1   -1.00    3.00
   1  21   2    6.00    3.90
   1 -21  -2    0.60    3.20
  -1 -21  -2    0.90    3.10
  -1 -21  -2    0.10    3.80
   1 -21  -3    6.00    5.30
   1 -21  -3    0.80    3.40
  -1 -21  -3    4.20    3.50
   1  21   4    7.60    4.80
   1  21   5    9.70    4.20
   1 -21  -5    2.80    4.90
  -1 -21  -5    4.50    5.40
   1  21   6    1.10    4.60
   1 -21  -6   -6.10    6.50
   1 -21  -6   -3.90    2.70
  -1 -21  -6   -3.70    2.30
  -1 -21  -6   -1.70    5.10
   1 -21  -7   -4.10    5.40
   1  21   7    6.10    4.70
  -1 -21  -7    1.90    5.70
   1  21   8    3.80    4.80
   1 -21  -8    5.20    6.80
  -1 -21  -8    2.60    6.30
   1  21   9   10.20    6.10
   1 -21  -9    0.70    5.80
  -1 -21  -9   -2.20    5.60
  -1 -21 -10   -2.30    7.10
   1 -21 -11   -2.40    6.60
  -1 -21 -11    0.80    6.50
   1 -21 -12    3.10    8.30
  -1 -21 -12   -2.60    7.30
   1 -21 -13    1.60    8.60
  -1 -21 -13   -4.40    8.50
   1 -21 -14    9.40   10.10
   1 -22  -2   53.09    7.60
   1 -22  -2   41.90    6.90
  -1 -22  -2   29.70    6.50
   1  22   5   53.89    8.40
   1 -22  -5   38.80    8.20
  -1 -22  -5   31.00    8.20
   1 -22  -6    9.30    6.00
   1  22   6   18.10    5.10
  -1 -22  -6    8.10    5.80
   1 -22  -7   12.00    7.10
  -1 -22  -7    5.20    6.30
   1 -22  -8    6.10    7.20
  -1 -22  -8    4.10    7.00
   1 -22  -9   20.60    7.10
  -1 -22  -9   18.30    8.10
   1 -22 -10   51.29   10.50
   1 -22 -12   27.60    9.30
  -1 -22 -12   34.90   10.40
   1 -22 -13    4.40    9.20
  -1 -22 -13    3.20    7.90
   1 -22 -14    5.00    9.00
   1 -23  -2    1.40    5.20
  -1 -23  -2   -1.00    4.40
   1 -23  -3    3.00    5.00
  -1 -23  -3   -0.90    4.90
  -1 -23  -3   -4.70    2.10
   1 -23  -4   -1.50    3.30
  -1 -23  -4    1.10    3.50
   1 -23  -5    1.10    6.40
  -1 -23  -5    1.90    5.60
   1 -23  -6   -0.20    7.00
  -1 -23  -6    5.90    5.80
   1 -23  -7    9.90    7.20
  -1 -23  -7    8.10    6.60
   1 -23  -8    7.00    7.60
  -1 -23  -8   -1.60    7.20
   1 -23  -9    3.00    5.90
   1 -23 -10    8.10    6.60
  -1 -23 -10   10.00    6.80
  -1 -23 -11   11.20    8.00
   1 -23 -12    9.70    8.90
  -1 -23 -12    9.80    8.50
   1 -24  -3    9.20    4.60
   1 -24  -3   31.90    7.40
  -1 -24  -3   23.00    5.80
  -1 -24  -3   11.80    4.90
   1 -24  -6   14.30    7.50
  -1 -24  -6   16.10    7.80
   1 -24  -7    9.80    6.60
  -1 -24  -7   15.30    7.00
   1 -24  -8   17.60    8.10
  -1 -24  -8   17.30    8.20
  -1 -24  -9   40.90   10.30
   1 -24 -10   15.90    7.10
   1 -24 -11   46.60   10.20
   1 -25  -2   -8.30    3.40
   1 -25  -3   14.80    6.70
  -1 -25  -3   11.40    5.50
  -1 -25  -4   17.50    6.70
   1 -25  -6    8.80    7.40
  -1 -25  -7   21.70    9.20
   1 -25  -8   16.80    8.50
  -1 -25  -8   17.50    8.00
  -1 -25  -9   16.90    8.00
   1 -25 -10   10.60    6.70
   1 -25 -11   16.20    8.40
  -1 -25 -11   20.80    8.80
   1 -26  -3   28.70    7.40
  -1 -26  -3   24.70    7.40
   1 -26  -4   57.39    9.80
  -1 -26  -4   31.20    8.00
   1 -26  -7   39.20    9.10
   1 -27  -4   27.00    7.20
  -1 -27  -4   25.70    6.90
  -1 -27  -7   19.60    7.00
  -1 -27  -8   36.60    9.20
  -2   0  -1    0.70    0.40
  -2   0   1    0.80    0.60
   2   0  -1    1.00    0.70
   2   0   1    1.00    0.50
  -2   0  -2   18.40    2.60
   2   0   2   18.70    2.60
   2   0  -2   23.50    2.80
  -2   0   2   21.80    2.70
  -2   0   3    1.40    1.30
   2   0   3    0.50    0.90
   2   0  -3    2.60    1.20
  -2   0  -3   -0.70    0.90
  -2   0  -4    9.00    1.80
   2   0   4    9.70    1.70
  -2   0   4   11.60    2.10
   2   0  -4   13.00    2.10
  -2   0   5    1.00    1.50
   2   0  -5    0.10    1.50
  -2   0  -5    0.40    1.30
   2   0  -5    1.10    1.40
   2   0   5   -0.20    1.20
   2   0   6  135.19   16.30
   2   0  -6  129.69   16.40
  -2   0  -6  137.89   16.30
  -2   0   6  136.49   16.50
   2   0  -6  153.58   16.40
  -2   0  -7    0.10    2.10
  -2   0   7    3.90    2.30
   2   0   7   -3.90    1.60
  -2   0  -7   -3.20    1.80
   2   0  -7    0.00    2.00
   2   0  -7    0.50    2.00
   2   0   8   35.80    4.90
  -2   0  -8   27.10    5.00
  -2   0  -8   30.30    4.60
  -2   0  -9   -5.50    2.10
   2   0  -9    1.40    2.30
   2   0   9   -0.10    1.90
  -2   0   9    2.00    2.40
  -2   0  -9    0.40    2.50
   2   0 -10   11.80    3.10
  -2   0 -10    5.50    2.90
  -2   0 -10    9.60    3.20
   2   0  10   12.00    2.70
   2   0  11    0.70    2.20
  -2   0 -11   -2.00    2.60
   2   0 -11    0.00    2.60
   2   0  12  130.49   14.90
   2   0 -12  109.39   15.40
  -2   0 -12  123.89   15.40
   2   0 -12  121.59   15.30
  -2   0 -12  118.59   15.20
  -2   0 -13    1.90    3.10
   2   0  13    2.00    2.70
   2   0 -13    1.50    2.80
   2   0 -14  537.95   63.29
   2   0 -14  505.15   63.09
  -2   0 -14  580.14   62.99
  -2   0 -14  536.05   63.19
   2   0 -15    1.70    3.50
   2   0 -15   -8.40    4.00
  -2   0 -15    4.10    3.30
  -2   0 -15   -4.40    3.70
   2   0 -16  111.39   14.40
  -2   0 -16   93.49   15.00
   2   0 -16   97.39   14.40
  -2   0 -16  108.69   14.20
   2   0 -18    3.80    4.40
  -2   0 -18    5.90    4.40
  -2   0 -18   -0.50    5.10
   2   0 -18   -2.60    6.60
   2   0 -19   -2.00    6.20
  -2   0 -19   -0.80    3.70
   2   0 -19   -1.50    4.40
  -2   0 -19   -5.40    5.30
  -2   0 -20   59.69   10.50
   2   0 -20   47.40   11.10
   2   0 -20   64.69   11.40
  -2   0 -20   59.59   10.60
  -2   0 -21    2.70    5.80
   2   0 -21   -5.50    6.10
   2   0 -21   -8.80    4.60
  -2   0 -21   -4.10    4.30
   2   1   0   -0.10    0.50
   2  -1   0    0.30    0.60
  -2   1   0   -0.10    0.30
   2   1   0    0.10    0.30
  -2   1  -1    2.00    0.50
  -2   1  -1    2.40    0.70
   2  -1  -1    2.70    0.70
  -2  -1   1    3.00    0.60
   2   1  -1    2.20    0.60
  -2  -1  -1    2.20    0.60
  -2   1   1    1.40    0.70
   2  -1   1    3.40    0.80
   2  -1   1    2.00    0.50
  -2   1  -2  177.38   19.90
   2   1   2  168.38   19.90
  -2  -1   2  173.08   19.90
   2  -1  -2  174.88   20.00
   2  -1   2  167.98   19.80
  -2  -1  -2  173.78   19.90
   2   1  -2  176.68   19.90
  -2   1   2  168.18   20.00
   2  -1  -3    0.30    1.20
   2   1   3    0.00    1.00
  -2  -1   3    0.30    1.10
  -2   1  -3   -0.90    0.80
  -2   1   3    0.00    1.40
   2  -1   3   -0.30    0.80
  -2  -1  -3    0.30    1.00
   2   1  -3    1.60    1.40
   2  -1  -4   16.80    2.40
   2  -1  -4   14.50    2.50
  -2  -1   4   15.90    2.40
  -2   1  -4   12.10    2.10
   2   1   4   15.70    2.30
   2   1  -4   18.90    2.40
  -2   1   4   12.90    2.60
   2  -1   4   12.20    2.10
  -2  -1  -4   15.20    2.30
   2  -1  -5    6.40    1.80
   2  -1  -5    6.30    2.00
  -2  -1   5    6.50    1.90
  -2   1  -5    5.00    1.50
   2   1   5    7.50    1.70
   2   1  -5    8.00    1.70
  -2   1   5    4.80    2.00
   2   1  -5    8.10    1.80
   2  -1   5    7.30    1.50
  -2  -1  -5    5.90    1.70
   2  -1  -6    9.50    2.30
   2   1   6   10.70    2.20
   2  -1  -6   11.40    2.50
  -2  -1   6    9.80    2.40
  -2   1  -6    7.00    2.00
   2  -1   6    9.80    2.00
  -2   1   6    6.80    2.50
  -2  -1  -6    9.80    2.20
   2   1  -6   11.70    2.40
   2   1  -6   11.50    2.20
  -2  -1   7   36.30    5.00
  -2   1  -7   32.70    4.80
   2  -1  -7   37.30    5.00
   2  -1  -7   29.10    4.60
   2   1   7   31.80    4.90
  -2   1  -7   27.00    4.80
  -2  -1  -7   32.30    4.60
  -2   1   7   32.20    5.10
   2   1  -7   32.50    4.90
   2   1  -7   34.70    4.80
  -2  -1  -7   35.60    5.10
   2  -1   7   30.00    4.60
  -2   1  -8    6.30    2.60
   2  -1  -8    2.70    2.50
  -2   1  -8    2.90    2.20
  -2  -1   8    1.90    2.40
   2   1   8    4.80    2.10
   2  -1  -8    6.70    2.60
   2   1  -8    3.10    2.30
   2  -1   8    6.70    2.00
  -2  -1  -8    1.60    2.30
  -2  -1  -8    6.30    2.80
   2   1  -8    8.40    2.50
  -2   1   8    4.40    2.80
  -2   1  -9    2.90    2.40
   2   1   9    3.20    2.10
   2  -1  -9    4.60    2.50
  -2   1  -9   -1.70    2.10
   2  -1   9    3.00    1.90
  -2  -1  -9    5.30    2.80
   2   1  -9    5.00    2.30
   2   1  -9   -2.10    2.20
  -2   1   9    4.10    2.80
  -2  -1  -9   -2.80    2.60
  -2   1 -10   -0.90    2.40
   2  -1 -10    6.20    2.80
   2   1  10    4.30    2.40
  -2   1 -10    7.60    2.80
   2  -1  10    4.50    2.10
   2   1 -10    5.80    2.50
  -2  -1 -10    6.70    3.00
   2  -1 -11    1.00    2.70
   2   1  11    3.50    2.40
  -2   1 -11    3.70    2.70
   2   1 -11    3.20    2.50
   2  -1  11    0.80    2.10
  -2  -1 -11    2.20    2.70
   2  -1 -12    3.20    3.00
   2   1  12    2.70    2.70
  -2   1 -12    3.80    2.90
  -2   1 -12   -4.40    2.70
  -2  -1 -12   -6.60    2.90
   2   1 -12   -5.50    3.00
   2  -1  12    1.00    2.40
  -2  -1 -12    0.20    2.90
   2   1 -12    1.70    2.70
  -2   1 -13    0.20    3.20
  -2   1 -13    8.20    3.60
   2  -1 -13   -1.10    3.70
   2  -1 -13   10.90    3.60
   2   1  13   10.50    3.30
   2  -1  13    7.10    3.10
   2   1 -13   -0.90    3.60
   2   1 -13    9.10    3.50
  -2  -1 -13    1.60    3.60
  -2  -1 -13    8.30    3.70
  -2   1 -14    0.10    3.00
  -2   1 -14   -6.00    3.50
   2  -1 -14   -9.50    3.80
   2   1  14    6.80    3.20
   2  -1 -14   -0.20    3.20
  -2  -1 -14   -6.60    3.70
   2   1 -14   -6.10    3.60
  -2  -1 -14    3.30    3.60
   2   1 -14    5.30    3.40
   2  -1 -15   17.40    5.90
   2  -1 -15   20.50    6.10
  -2   1 -15   30.00    6.00
  -2   1 -15   34.60    6.00
  -2  -1 -15   24.60    6.10
   2   1 -15   21.40    6.20
   2   1 -15   41.40    6.30
  -2  -1 -15   39.90    6.20
   2  -1 -16   -2.50    4.80
  -2   1 -16    4.50    4.00
  -2   1 -16    9.70    3.60
  -2  -1 -16   13.90    6.60
  -2  -1 -16   13.80    5.00
   2   1 -16    9.90    4.70
   2   1 -16   10.10    4.40
  -2   1 -17    7.70    4.20
   2  -1 -17   12.10    4.50
  -2  -1 -17    6.90    4.30
   2   1 -17    5.10    4.30
  -2   1 -18   -5.10    5.30
   2  -1 -18  -10.30    5.40
   2  -1 -18    2.90    4.60
  -2  -1 -18   -5.40    4.80
   2   1 -18   -4.90    5.80
  -2  -1 -18   -1.70    3.80
   2  -1 -19    9.20    5.60
  -2   1 -19    2.90    4.00
   2  -1 -19   -3.00    6.10
   2   1 -19   -0.20    4.50
  -2  -1 -19    4.80    4.60
  -2  -1 -19   -2.60    5.90
   2   1 -19   -2.90    5.90
   2  -1 -20   -2.50    5.10
  -2   1 -20    3.60    4.20
   2  -1 -20   -0.50    6.60
  -2  -1 -20   -3.60    4.30
   2   1 -20   -2.40    4.60
  -2  -1 -20   -5.20    5.30
   2   1 -20   -0.30    6.10
  -2   1 -21   -4.40    4.40
   2  -1 -21    0.70    6.70
  -2   1 -21   -6.20    5.60
   2  -1 -21   -5.60    4.90
  -2  -1 -21    2.90    6.20
   2   1 -21  -10.50    4.70
  -2  -1 -21   -1.80    4.40
   2   1 -21   -5.60    5.70
  -2   2   0   95.79   11.10
   2  -2   0   95.59   11.10
   2   2   0   95.09   11.00
  -2   2  -1  447.16   49.99
   2   2   1  437.86   49.99
  -2   2  -1  411.46   49.90
   2  -2  -1  434.46   49.99
  -2  -2  -1  445.16   49.99
   2  -2   1  454.65   49.99
   2  -2   1  417.76   49.90
  -2   2   1  433.16   50.09
   2   2  -1  444.36   49.99
   2  -2  -2   62.39    8.00
   2   2   2   66.99    7.90
  -2  -2  -2   64.89    7.90
  -2   2   2   65.79    8.00
   2   2  -2   70.89    7.80
   2  -2  -3  242.38   27.20
   2  -2  -3  229.48   27.30
  -2   2  -3  238.28   27.10
   2   2   3  229.28   27.20
  -2   2   3  230.68   27.40
  -2  -2  -3  234.38   27.20
   2   2  -3  245.68   27.20
  -2   2  -4   65.59    7.80
   2  -2  -4   64.49    8.10
   2   2   4   64.99    8.00
   2  -2  -4   66.29    8.00
  -2  -2   4   63.89    7.90
   2   2  -4   67.29    7.90
  -2  -2  -4   68.19    8.00
   2  -2   4   63.09    7.80
  -2   2   4   68.79    8.20
  -2  -2   5  504.35   59.49
   2   2   5  515.85   59.59
   2  -2  -5  554.64   59.59
   2  -2  -5  515.55   59.69
  -2   2  -5  514.05   59.39
  -2  -2  -5  528.05   59.59
   2   2  -5  507.15   59.59
   2  -2   5  503.75   59.39
  -2   2   5  517.85   59.69
  -2  -2   6    0.10    1.60
  -2   2  -6   -0.60    1.30
   2  -2  -6    3.10    2.00
   2   2   6    0.30    1.60
   2  -2  -6   -1.40    1.80
  -2  -2  -6   -0.80    1.80
   2  -2   6    0.60    1.20
   2   2  -6    1.60    1.60
   2   2  -6    0.60    1.50
  -2   2   6    0.80    2.10
  -2  -2  -6   -1.50    1.60
   2  -2  -7  849.72   91.09
   2  -2  -7  766.52   91.09
  -2  -2   7  766.82   90.99
  -2   2  -7  783.72   90.89
   2   2   7  757.32   90.89
   2   2  -7  828.42   90.89
   2   2  -7  778.62   90.99
  -2  -2  -7  791.62   91.19
   2  -2   7  760.72   90.79
  -2   2   7  807.92   91.19
  -2  -2  -7  817.82   90.99
  -2   2  -8   38.60    5.90
   2  -2  -8   42.60    5.70
  -2  -2   8   33.30    5.40
   2   2   8   38.90    5.80
   2  -2  -8   44.20    6.10
  -2   2  -8   41.50    5.60
  -2   2   8   43.90    6.20
   2  -2   8   46.90    5.40
   2   2  -8   29.40    5.60
  -2  -2  -8   36.80    5.90
   2   2  -8   38.00    5.50
  -2  -2  -8   35.40    5.90
   2   2   9  369.96   44.70
  -2   2  -9  379.66   44.60
  -2   2  -9  376.16   44.80
   2  -2  -9  434.06   45.70
   2  -2  -9  406.76   45.00
   2   2  -9  373.26   44.70
  -2  -2  -9  389.36   45.00
   2   2  -9  383.66   44.60
  -2   2   9  386.26   45.00
   2  -2   9  374.36   44.50
   2  -2 -10   -0.70    2.50
  -2   2 -10   -0.70    2.40
   2   2  10    1.80    2.30
  -2   2 -10   -1.20    2.20
  -2   2  10    2.90    2.80
   2  -2  10    1.10    1.90
   2   2 -10    1.80    2.20
  -2  -2 -10    2.90    3.00
  -2   2 -11   10.00    3.30
   2  -2 -11    8.70    3.30
   2   2  11   12.20    3.00
  -2  -2 -11    4.40    3.30
   2   2 -11   13.10    3.10
   2  -2  11    9.70    2.50
  -2  -2 -11   16.00    3.80
   2  -2 -12   22.40    4.10
   2   2  12   13.20    3.30
  -2   2 -12    6.80    3.20
  -2   2 -12   11.80    3.50
   2  -2 -12    7.00    4.10
  -2  -2 -12    7.40    3.80
  -2  -2 -12   14.70    4.00
   2   2 -12    4.80    3.50
   2  -2  12   13.40    3.00
   2   2 -12   17.10    3.60
   2  -2 -13   56.39    8.50
   2   2  13   54.19    8.40
  -2   2 -13   60.39    8.30
  -2   2 -13   47.60    8.10
   2  -2 -13   52.29    8.30
   2   2 -13   52.09    7.90
  -2  -2 -13   62.49    9.00
   2   2 -13   59.89    8.00
  -2  -2 -13   47.80    8.00
   2   2  14   20.20    4.70
   2  -2 -14   17.40    5.80
  -2   2 -14   23.30    4.80
  -2   2 -14   33.80    5.30
  -2  -2 -14   23.50    5.40
   2   2 -14   15.00    4.90
   2   2 -14   30.20    4.90
  -2  -2 -14   14.70    5.20
  -2   2 -15   26.50    5.90
  -2   2 -15   31.00    5.90
   2  -2 -15   28.50    6.70
   2   2 -15   42.30    6.30
  -2  -2 -15   39.00    6.50
   2   2 -15   25.80    6.10
   2  -2 -16   12.50    4.30
   2  -2 -16   -0.20    5.40
  -2   2 -16    6.30    4.60
  -2   2 -16   11.20    4.40
  -2  -2 -16   13.00    4.40
   2   2 -16    3.90    4.20
   2   2 -16    9.60    4.10
  -2  -2 -16   12.00    5.60
  -2   2 -17   -1.30    3.30
  -2   2 -17    1.40    4.40
   2  -2 -17    8.10    4.40
  -2  -2 -17    4.20    3.90
   2   2 -17    3.10    3.90
   2  -2 -18    3.40    4.90
   2  -2 -18   -9.30    5.50
  -2   2 -18    3.20    3.70
  -2   2 -18   -2.70    4.70
   2   2 -18    2.50    4.20
  -2  -2 -18   -0.50    3.80
  -2  -2 -18   -4.30    4.60
   2   2 -18   -6.00    5.00
   2  -2 -19   55.39   11.00
   2  -2 -19   48.40   11.00
  -2  -2 -19   49.10    9.50
   2   2 -19   56.59    9.10
  -2  -2 -19   47.80    9.40
   2   2 -19   51.99    9.80
   2  -2 -20    2.70    5.50
  -2   2 -20    0.40    4.30
   2  -2 -20   -6.20    6.80
  -2   2 -20   -0.40    5.80
  -2  -2 -20   -2.80    4.00
   2   2 -20   -3.50    5.70
   2   2 -20   -7.40    4.40
  -2  -2 -20    3.00    6.50
   2  -2 -21   44.90   10.80
   2  -2 -21   27.00    9.90
  -2   2 -21   56.39    8.90
  -2   2 -21   38.60    9.30
   2   2 -21   52.29   10.30
  -2  -2 -21   39.40    9.40
  -2  -2 -21   48.10   10.50
   2   2 -21   36.10   10.10
   2   3   0   -0.60    0.60
   2  -3   0    0.10    0.80
  -2   3   0    0.00    0.90
  -2   3  -1  965.50  105.79
   2  -3  -1  911.11  105.89
  -2   3   1  895.51  105.89
   2   3   2  124.89   14.90
   2  -3  -2  133.49   15.00
  -2   3   2  133.59   15.10
  -2  -3  -2  123.79   14.90
   2  -3  -3  213.58   25.20
   2  -3  -3  222.88   25.10
   2   3   3  211.78   25.10
  -2  -3  -3  215.98   25.10
  -2   3   3  220.48   25.20
   2  -3  -4   19.60    3.20
   2   3   4   17.40    2.80
   2  -3  -4   22.10    3.10
  -2   3   4   24.50    3.30
  -2  -3  -4   16.60    2.80
   2  -3  -5    5.00    2.00
   2  -3  -5    3.80    1.80
   2   3   5    7.90    1.80
  -2  -3  -5    3.90    1.90
  -2  -3  -5    4.80    1.80
  -2   3   5    5.30    2.10
  -2   3  -6    1.70    1.40
   2  -3  -6    5.50    2.20
   2  -3  -6    2.40    2.00
  -2  -3   6    4.30    1.70
   2   3   6    4.50    1.90
  -2  -3  -6    2.50    1.90
   2   3  -6    4.60    1.60
   2   3  -6    3.90    2.10
  -2   3   6    1.40    2.30
  -2  -3  -6    3.20    2.30
   2  -3  -7   28.20    4.20
   2  -3  -7   26.30    4.40
   2   3   7   27.40    4.00
  -2  -3   7   22.20    3.70
  -2   3  -7   22.00    3.60
  -2  -3  -7   19.10    4.30
   2   3  -7   26.00    3.70
   2   3  -7   28.10    3.90
  -2   3   7   32.40    4.90
  -2  -3  -7   21.70    4.00
  -2   3  -8    1.80    1.90
   2  -3  -8   -0.40    2.60
   2  -3  -8    6.00    2.90
   2   3   8    4.10    2.30
  -2   3  -8    5.90    2.20
  -2  -3  -8    5.90    3.00
   2  -3   8    5.10    1.70
  -2  -3  -8    1.40    2.50
   2   3  -8    3.90    2.10
  -2   3   8    5.50    3.00
   2   3  -8    9.30    2.20
   2   3   9    3.90    2.40
  -2   3  -9   -1.30    2.00
  -2   3  -9    4.60    2.30
   2  -3  -9    3.20    2.60
   2  -3   9    3.90    1.70
   2   3  -9    0.70    2.10
  -2   3   9    2.80    3.00
  -2  -3  -9    5.10    3.00
   2   3  -9    2.10    2.00
   2   3  10    4.80    2.50
   2  -3 -10    2.00    2.50
  -2   3 -10   -0.40    2.30
  -2   3 -10   -4.50    2.10
  -2  -3 -10   -5.20    2.60
  -2  -3 -10    3.80    2.90
   2  -3  10    1.00    1.80
  -2   3  10    2.20    3.00
   2   3 -10    1.30    2.10
   2  -3 -11   14.00    3.50
  -2   3 -11   11.70    3.10
   2   3  11   11.60    3.20
  -2   3 -11    4.00    2.80
  -2  -3 -11   13.60    3.80
   2   3 -11   12.30    2.90
   2  -3  11    8.60    2.40
  -2  -3 -11    2.10    3.30
   2  -3 -12   -8.10    3.30
  -2   3 -12   -0.80    2.60
   2   3  12    1.60    2.90
   2  -3 -12    5.00    3.30
  -2   3 -12   -5.30    2.60
   2   3 -12    1.30    2.60
   2   3 -12   -2.70    2.80
  -2  -3 -12   -8.10    3.20
  -2  -3 -12    2.20    3.30
   2  -3 -13   -1.20    4.10
  -2   3 -13    7.00    3.40
   2   3  13   15.30    3.90
   2  -3 -13    9.20    3.90
  -2   3 -13   15.60    3.70
   2   3 -13    5.60    3.60
  -2  -3 -13   20.90    4.70
  -2  -3 -13    7.20    4.30
   2  -3 -14   25.80    6.20
  -2   3 -14   24.60    5.10
  -2   3 -14   35.80    5.70
   2   3  14   28.90    5.70
  -2  -3 -14   28.00    5.90
   2   3 -14   24.80    5.60
  -2  -3 -14   37.80    9.00
   2   3 -14   36.90    5.70
   2  -3 -15  -12.60    4.20
  -2   3 -15   -0.40    3.00
   2  -3 -15   -2.80    3.40
  -2   3 -15   -5.10    3.30
   2   3 -15    3.00    2.90
  -2  -3 -15   -8.80    5.00
  -2  -3 -15    0.20    3.90
  -2   3 -16   -2.80    3.40
  -2   3 -16    3.80    3.70
   2  -3 -16    3.10    4.20
   2  -3 -16   -9.20    5.00
  -2  -3 -16   -0.50    3.70
   2   3 -16   -5.90    4.00
   2   3 -16   -1.30    3.60
  -2  -3 -16   -1.70    5.20
  -2   3 -17   -4.10    4.40
   2  -3 -17   -4.10    4.00
  -2   3 -17    0.10    3.40
   2   3 -17    2.20    3.80
   2   3 -17   -5.90    5.40
  -2  -3 -17    0.60    4.00
  -2   3 -18   -4.90    5.00
  -2   3 -18    2.00    3.80
   2  -3 -18   -2.70    6.50
   2  -3 -18    0.20    4.30
  -2  -3 -18    2.20    4.20
   2   3 -18   -0.80    3.60
  -2  -3 -18   -2.70    4.70
   2   3 -18  -10.60    4.50
  -2   3 -19    0.20    3.90
  -2   3 -19   -2.20    5.00
   2  -3 -19  -10.30    6.20
   2  -3 -19   -3.00    4.00
   2   3 -19   -5.50    3.80
   2   3 -19   -5.20    5.00
  -2  -3 -19   -4.20    3.50
  -2  -3 -19   -2.40    5.20
  -2   3 -20   -0.50    4.90
   2  -3 -20   -2.90    4.90
   2  -3 -20    4.10    5.70
  -2  -3 -20    0.20    6.20
  -2  -3 -20    0.10    4.60
   2   3 -20   -2.80    5.40
   2   3 -20   -6.30    4.40
  -2   3 -21   -2.50    4.20
   2  -3 -21   -0.70    6.80
  -2   3 -21   -0.40    5.80
   2   3 -21   -1.00    5.60
   2   3 -21   -8.80    4.40
  -2  -3 -21   -2.00    7.00
   2  -4   0  641.44   72.99
   2   4   0  637.84   72.99
  -2   4   0  631.84   73.09
   2   4   1    8.90    1.60
   2  -4  -1    8.10    1.70
  -2  -4  -1    8.10    1.40
  -2   4   1    9.40    1.90
   2  -4  -2  791.82   89.39
   2  -4  -2  773.52   89.39
   2   4   2  776.82   89.39
  -2  -4  -2  784.72   89.39
  -2   4   2  769.32   89.49
   2  -4  -3  342.07   38.30
   2  -4  -3  322.97   38.40
   2   4   3  328.27   38.30
  -2   4   3  334.17   38.50
  -2  -4  -3  332.87   38.30
   2   4   4   -0.50    1.40
   2  -4  -4   -0.40    1.70
   2  -4  -4   -0.20    1.50
  -2  -4  -4   -0.30    1.70
  -2  -4  -4   -1.10    1.30
  -2   4   4   -0.70    1.80
   2   4   5   35.00    5.10
   2  -4  -5   36.00    5.30
   2  -4  -5   34.90    5.20
  -2   4   5   38.70    5.40
  -2  -4  -5   36.30    5.50
  -2  -4  -5   36.50    5.10
   2   4   6  234.98   26.60
   2  -4  -6  214.78   26.80
   2  -4  -6  235.38   26.70
  -2   4   6  224.08   26.90
  -2  -4  -6  224.18   26.90
  -2  -4  -6  228.38   26.60
   2  -4  -7   34.80    5.30
   2  -4  -7   35.60    5.00
   2   4   7   30.20    4.70
  -2   4   7   31.80    5.60
  -2  -4  -7   32.80    4.90
  -2  -4  -7   35.70    5.50
   2   4  -7   30.40    4.60
   2  -4  -8   23.50    4.10
   2   4   8   15.80    3.00
   2   4  -8   13.40    2.90
  -2  -4  -8    9.00    3.10
  -2   4   8   13.80    4.00
   2  -4  -9    1.50    2.60
   2   4   9    1.20    2.30
  -2   4  -9   -4.10    1.80
  -2   4  -9   -1.90    2.00
  -2  -4  -9    1.60    2.90
  -2   4   9   -0.20    2.90
   2   4  -9    0.10    1.90
   2  -4 -10    7.70    3.10
  -2   4 -10    7.10    2.60
  -2   4 -10    4.90    2.20
   2   4  10    9.60    3.00
   2  -4 -10    2.60    3.20
  -2   4  10    7.20    3.60
   2   4 -10    6.90    2.50
  -2  -4 -10    1.50    3.00
   2   4 -10    0.60    2.40
  -2  -4 -10    9.40    3.40
  -2   4 -11    5.70    2.70
  -2   4 -11    9.80    2.90
   2   4  11   11.60    3.10
   2  -4 -11   14.60    3.50
   2  -4 -11    3.80    3.70
  -2  -4 -11    0.60    3.30
   2   4 -11   13.50    2.90
  -2  -4 -11   15.20    3.70
   2   4 -11    5.90    2.80
   2  -4 -12  207.48   24.70
  -2   4 -12  208.78   24.00
  -2   4 -12  213.38   24.20
   2  -4 -12  194.68   24.60
   2   4  12  182.68   24.40
  -2  -4 -12  187.28   24.60
  -2  -4 -12  212.28   24.60
   2   4 -12  197.18   24.10
   2   4 -12  215.38   24.10
   2   4  13   20.40    4.40
  -2   4 -13   29.70    4.50
   2  -4 -13   10.40    5.60
  -2   4 -13   19.40    3.90
  -2  -4 -13   20.50    7.00
   2   4 -13   10.60    4.00
  -2  -4 -13    9.70    5.00
   2   4 -13   22.10    4.00
   2  -4 -14  161.98   20.70
  -2   4 -14  172.58   20.30
   2  -4 -14  174.58   21.40
  -2   4 -14  169.68   20.10
   2   4 -14  167.58   20.20
   2   4 -14  166.88   20.30
  -2  -4 -14  161.88   21.00
  -2  -4 -14  146.99   21.00
  -2   4 -15   13.40    4.10
   2  -4 -15    5.60    5.40
  -2   4 -15   21.20    4.40
   2  -4 -15   21.00    5.10
  -2  -4 -15   22.40    5.70
   2   4 -15   12.70    5.20
  -2  -4 -15   21.70    5.60
   2   4 -15   34.30    5.80
   2  -4 -16   88.49   15.90
  -2   4 -16  116.19   15.10
  -2   4 -16  122.79   14.70
   2  -4 -16  104.19   16.20
  -2  -4 -16  102.49   15.00
   2   4 -16  111.69   14.70
  -2  -4 -16  120.19   15.70
   2   4 -16  114.49   14.90
  -2   4 -17   26.30    5.90
  -2   4 -17   18.00    5.40
   2  -4 -17   21.30    5.20
   2   4 -17    9.50    5.50
   2   4 -17   17.90    4.80
  -2  -4 -17    9.80    5.70
  -2   4 -18   10.20    4.50
  -2   4 -18    8.80    5.30
   2  -4 -18    9.20    5.70
   2  -4 -18    7.70    5.60
  -2  -4 -18    9.70    7.50
   2   4 -18   16.90    5.40
   2   4 -18   10.90    5.40
  -2  -4 -18   12.20    5.40
   2  -4 -19    3.60    6.20
   2  -4 -19    8.90    6.40
  -2   4 -19   15.30    5.40
  -2   4 -19   12.40    5.50
  -2  -4 -19   11.50    5.10
   2   4 -19   11.00    6.00
   2   4 -19    6.00    5.00
  -2  -4 -19    5.30    5.90
  -2   4 -20   48.80    8.40
  -2   4 -20   31.90    7.80
   2  -4 -20   28.10    9.60
   2  -4 -20   39.60   10.90
  -2  -4 -20   45.30    8.90
   2   4 -20   32.40    8.50
   2   4 -20   45.50    8.90
  -2   4 -21    1.40    5.30
   2  -4 -21   -4.00    5.50
  -2   4 -21   -2.00    4.30
   2   4 -21   -8.00    4.90
   2   4 -21   -0.10    5.10
  -2  -4 -21   -2.10    6.40
  -2  -4 -21    3.50    5.70
   2   5   0   -0.70    0.90
   2  -5   0    0.40    1.10
  -2   5   0    0.30    1.20
   2  -5  -1  248.78   28.20
   2  -5  -1  245.58   28.30
   2   5   1  238.58   28.20
  -2   5   1  246.28   28.30
   2  -5  -2  158.98   18.40
   2   5   2  154.58   18.30
   2  -5  -2  162.28   18.30
  -2   5   2  153.08   18.50
  -2  -5  -2  157.08   18.30
   2   5   3  108.59   13.00
   2  -5  -3  117.59   13.20
   2  -5  -3  114.39   13.00
  -2  -5  -3  106.79   13.00
  -2   5   3  110.19   13.20
  -2  -5  -3  101.59   13.20
   2  -5  -4  202.98   23.70
   2  -5  -4  199.58   23.50
   2   5   4  201.68   23.50
  -2  -5  -4  208.48   23.50
  -2   5   4  194.48   23.70
  -2  -5  -4  202.38   23.70
   2  -5  -5    6.70    2.20
   2  -5  -5    6.20    2.50
   2   5   5    6.50    2.10
  -2  -5  -5    6.10    2.10
  -2   5   5    7.40    2.60
  -2  -5  -5    6.70    2.60
   2  -5  -6    7.30    2.60
   2   5   6    8.70    2.50
   2  -5  -6   11.40    2.90
  -2   5   6   10.20    3.20
  -2  -5  -6    7.10    2.90
  -2  -5  -6    4.80    2.40
   2  -5  -7    0.40    2.50
   2  -5  -7    4.30    2.80
   2   5   7    8.40    2.50
  -2  -5  -7    2.70    2.60
  -2  -5  -7    3.20    3.10
  -2   5   7   -0.30    2.90
   2  -5  -8    6.30    3.20
   2  -5  -8   18.10    3.60
   2   5   8   15.00    3.10
  -2  -5  -8    8.70    3.20
  -2  -5  -8   16.50    3.80
  -2   5   8   12.00    3.80
   2   5   9   21.10    3.70
   2  -5  -9   18.40    3.90
   2  -5  -9    5.80    5.10
  -2  -5  -9   17.50    4.00
  -2   5   9   14.70    4.20
  -2  -5  -9   14.10    4.30
   2   5  10   58.79    8.50
   2  -5 -10   66.29    8.60
  -2   5 -10   62.19    7.90
   2  -5 -10   50.69    8.90
  -2   5  10   63.19    8.90
  -2  -5 -10   54.79    8.60
  -2  -5 -10   57.09    8.80
  -2   5 -11    1.80    2.30
   2   5  11    4.70    3.00
   2  -5 -11   -1.90    3.60
   2  -5 -11   11.70    3.50
   2   5 -11    7.90    2.40
  -2  -5 -11   -1.00    3.30
  -2  -5 -11    7.10    3.50
  -2   5 -12    5.30    2.70
   2   5  12    8.80    3.30
   2  -5 -12    4.00    4.20
  -2   5 -12   14.40    3.10
   2   5 -12    0.30    2.80
  -2  -5 -12    1.60    3.90
  -2  -5 -12   10.60    5.20
   2   5 -12    9.50    2.70
  -2   5 -13   13.20    3.50
   2  -5 -13    7.90    5.00
   2   5  13   11.40    3.90
   2  -5 -13   11.80    4.30
  -2   5 -13    9.80    3.20
  -2  -5 -13   -0.60    4.10
  -2  -5 -13    7.20    4.30
   2   5 -13    2.80    3.20
   2   5 -13    8.40    3.00
   2  -5 -14   -3.60    4.60
  -2   5 -14   -5.10    2.90
  -2   5 -14    1.50    2.70
   2  -5 -14    6.80    3.90
   2   5  14    7.30    4.40
  -2  -5 -14   -4.30    4.20
   2   5 -14   -4.70    3.10
   2   5 -14    5.70    3.00
  -2  -5 -14    1.80    4.10
   2  -5 -15   -6.70    6.10
   2  -5 -15    2.20    3.70
  -2   5 -15   -1.40    3.30
  -2   5 -15    2.40    3.00
  -2  -5 -15   11.70    4.40
  -2  -5 -15   -6.80    5.70
   2   5 -15   -1.50    3.70
   2   5 -15    7.70    3.20
  -2   5 -16   13.00    4.10
   2  -5 -16   10.20    5.20
  -2   5 -16    9.10    4.00
   2  -5 -16    2.40    5.90
   2   5 -16   15.00    4.50
  -2  -5 -16   11.10    5.30
   2   5 -16    7.40    4.50
  -2  -5 -16   10.10    5.60
  -2   5 -17   -3.20    3.20
   2  -5 -17    1.50    4.90
  -2   5 -17   -4.10    4.00
   2   5 -17   -3.80    2.90
  -2  -5 -17   -0.30    3.80
   2   5 -17   -6.10    4.80
  -2   5 -18   -0.50    3.60
  -2   5 -18   -1.40    4.20
   2  -5 -18   -5.60    6.30
   2  -5 -18    2.30    4.90
  -2  -5 -18    4.10    4.90
  -2  -5 -18   -8.00    5.20
   2   5 -18   -7.30    4.40
   2   5 -18   -3.90    3.70
   2  -5 -19   -0.10    4.50
  -2   5 -19    2.50    4.50
   2  -5 -19    6.20    6.40
  -2   5 -19    4.90    3.90
   2   5 -19    5.10    4.80
  -2  -5 -19   -2.80    4.50
  -2  -5 -19   -1.50    6.70
   2   5 -19    5.00    5.70
  -2   5 -20   -0.10    4.00
   2  -5 -20   -5.60    4.70
   2  -5 -20   -6.70    7.50
  -2   5 -20    5.00    5.50
   2   5 -20   -5.50    4.30
  -2  -5 -20    3.70    5.70
   2   5 -20   -2.20    4.80
  -2   5 -21    5.10    5.50
  -2   5 -21    1.30    4.60
   2  -5 -21   -6.30    6.00
  -2  -5 -21    1.00    7.20
  -2  -5 -21    1.40    6.20
   2   5 -21    5.20    5.30
   2   5 -21   -8.70    4.70
  -2   6   0   84.19   11.10
   2  -6   0   84.79   11.00
   2   6   0  109.29   11.00
   2  -6  -1    9.00    1.90
   2  -6  -1    6.70    1.40
  -2   6   1    7.70    2.10
   2   6   2   19.60    2.60
   2  -6  -2   14.80    2.60
   2  -6  -2   14.40    2.70
  -2   6   2   10.80    2.70
  -2  -6  -2   19.70    2.90
  -2  -6  -2   18.20    2.80
   2  -6  -3   30.80    4.30
   2  -6  -3   34.20    4.40
   2   6   3   25.30    4.10
  -2   6   3   37.00    4.60
  -2  -6  -3   20.10    4.00
  -2  -6  -3   26.20    4.10
   2   6   4   64.39    7.40
   2  -6  -4   59.69    7.50
   2  -6  -4   56.49    7.60
  -2   6   4   52.49    7.80
  -2  -6  -4   52.39    7.70
  -2  -6  -4   57.19    7.40
   2   6   5  199.68   22.10
   2  -6  -5  185.78   22.10
   2  -6  -5  175.18   22.20
  -2  -6  -5  205.28   22.10
  -2   6   5  176.68   22.00
  -2   6   5  176.98   22.30
  -2  -6  -5  188.38   22.40
   2   6   6   19.40    3.20
   2  -6  -6   13.00    3.20
   2  -6  -6   16.20    3.50
  -2   6   6   15.40    3.90
  -2  -6  -6   12.00    3.10
  -2  -6  -6   13.50    3.70
   2  -6  -7  765.92   89.49
   2  -6  -7  796.32   89.29
   2   6   7  738.43   89.19
  -2   6   7  763.22   89.59
  -2  -6  -7  813.22   89.29
  -2  -6  -7  774.92   89.59
   2  -6  -8  101.19   12.00
   2   6   8   85.99   11.60
   2  -6  -8   96.79   11.90
  -2  -6  -8   91.49   12.10
  -2   6   8   93.29   12.30
  -2  -6  -8   88.39   11.70
   2  -6  -9  185.58   22.40
   2  -6  -9  188.88   22.10
   2   6   9  171.58   21.80
  -2   6   9  186.48   22.40
  -2  -6  -9  187.88   22.10
  -2  -6  -9  181.68   22.20
   2   6  10   49.80    8.30
   2  -6 -10   57.79    8.20
  -2  -6 -10   52.59    7.90
  -2   6  10   66.79   10.20
  -2  -6 -10   60.89    8.50
   2  -6 -11   58.99    9.90
   2  -6 -11   42.80    7.70
   2   6  11   47.30    7.50
  -2  -6 -11   51.19    9.10
  -2  -6 -11   47.00    7.20
   2   6  12   46.00    6.90
   2  -6 -12   34.00    7.50
   2  -6 -12   46.00    7.50
  -2  -6 -12   43.80    7.50
  -2  -6 -12   52.99    7.80
   2  -6 -13  103.09   15.60
   2   6  13  112.89   14.80
   2  -6 -13  107.59   15.10
  -2  -6 -13  113.49   15.20
  -2  -6 -13  129.59   15.50
   2  -6 -14    6.30    4.00
  -2   6 -14   -1.30    3.00
  -2   6 -14    1.50    2.70
   2  -6 -14  -11.20    5.00
   2   6  14    6.50    4.00
   2   6 -14   -8.40    3.40
  -2  -6 -14   10.90    4.40
   2   6 -14    5.20    2.70
  -2  -6 -14   -5.10    4.50
   2  -6 -15   46.70    8.60
   2  -6 -15   63.09    8.40
   2   6 -15   36.10    7.30
   2   6 -15   41.40    6.90
  -2  -6 -15   26.70    8.00
   2  -6 -16   -8.30    7.60
  -2   6 -16   -3.00    3.90
   2  -6 -16    7.90    5.60
   2   6 -16    3.80    3.20
  -2  -6 -16   -2.20    5.30
  -2  -6 -16    7.40    4.40
   2   6 -16   -8.20    3.90
  -2   6 -17    3.40    3.80
  -2   6 -17    5.50    3.60
   2  -6 -17   -2.50    4.60
  -2  -6 -17   -3.20    4.20
   2   6 -17   -6.90    4.40
   2  -6 -18   19.00    7.20
  -2   6 -18    8.50    4.10
  -2   6 -18    5.00    4.50
  -2  -6 -18    3.00    4.60
   2   6 -18    2.50    4.50
  -2  -6 -18   11.50    6.90
   2  -6 -19   11.00    8.00
  -2   6 -19   29.60    6.40
   2  -6 -19   19.40    7.90
   2   6 -19   27.60    6.50
  -2  -6 -19   13.00    8.60
  -2  -6 -19   20.30    7.50
   2   6 -19   34.50    6.90
  -2   6 -20    5.10    4.60
   2  -6 -20    2.10    8.30
  -2   6 -20    7.20    5.40
  -2  -6 -20    5.30    6.70
  -2  -6 -20    0.10    5.10
   2   6 -20    4.70    4.80
  -2   6 -21   75.99   12.00
  -2  -7   0   -0.90    1.30
   2  -7   0    0.00    1.30
   2  -7   0   -1.20    1.20
   2   7   0   -0.30    1.20
  -2  -7   0   -0.60    1.00
  -2   7   0    0.50    1.50
   2   7   1    5.30    1.60
   2  -7  -1    6.40    1.80
  -2   7   1    6.20    1.90
  -2  -7  -1    3.10    1.70
   2  -7  -2   11.60    2.20
   2   7   2   12.80    2.40
   2  -7  -2   12.40    2.50
  -2  -7  -2   13.20    2.60
  -2   7   2   12.10    2.70
  -2  -7  -2   13.10    2.20
   2  -7  -3   66.69    7.80
   2  -7  -3   64.09    8.00
   2   7   3   59.39    7.80
  -2  -7  -3   57.39    8.10
  -2  -7  -3   62.99    7.70
  -2   7   3   59.79    8.10
   2  -7  -4    5.40    2.40
   2  -7  -4    3.90    2.10
   2   7   4    5.30    2.20
  -2  -7  -4    5.90    2.60
  -2   7   4    0.50    2.40
  -2  -7  -4    4.00    2.10
  -2   7   4    4.00    1.90
   2   7   5   65.39    9.00
   2  -7  -5   74.99    9.20
   2  -7  -5   74.69    9.10
  -2  -7  -5   57.89    9.30
  -2  -7  -5   67.79    9.00
  -2   7   5   73.39    8.90
  -2   7   5   71.09    9.40
   2  -7  -6    4.70    2.70
   2  -7  -6    9.20    3.00
   2   7   6   13.40    2.90
  -2   7   6    3.40    3.20
  -2  -7  -6    7.70    2.90
  -2  -7  -6   16.40    3.50
  -2   7   6    7.30    2.50
   2   7   7    1.60    2.50
   2  -7  -7    3.80    2.80
  -2  -7  -7    3.60    3.00
  -2  -7  -7   -3.20    2.60
  -2   7   7   -0.20    3.00
   2  -7  -8    1.20    3.00
   2  -7  -8    7.90    3.20
   2   7   8    4.30    2.70
  -2  -7  -8   -1.20    2.80
  -2   7   8    5.90    3.40
  -2  -7  -8    2.60    3.00
   2  -7  -9    2.80    3.50
   2  -7  -9   11.80    3.60
   2   7   9    3.90    2.90
  -2  -7  -9    8.20    3.30
  -2   7   9   12.50    3.90
  -2  -7  -9    0.50    3.10
   2  -7 -10   12.70    5.20
   2   7  10    6.80    3.30
   2  -7 -10   -2.00    3.50
  -2  -7 -10   -0.60    3.30
  -2   7  10   10.30    3.90
  -2  -7 -10    8.20    4.10
   2   7  11    1.70    3.30
   2  -7 -11    3.00    3.50
  -2  -7 -11   -7.20    3.50
  -2  -7 -11    5.00    3.60
   2   7  12    3.40    3.50
   2  -7 -12   -7.00    4.10
   2  -7 -12   -0.80    3.40
  -2  -7 -12   -4.20    4.00
  -2  -7 -12   -2.60    3.60
   2  -7 -13   -8.30    4.70
   2  -7 -13    5.60    4.50
   2   7  13    6.80    3.90
  -2  -7 -13    3.20    4.10
  -2  -7 -13   -6.20    4.50
   2  -7 -14    3.20    3.90
   2  -7 -14   -6.50    5.30
  -2   7 -14    5.20    3.20
   2   7  14    8.70    3.90
  -2  -7 -14   -0.60    3.90
  -2  -7 -14   -8.70    4.50
   2  -7 -15    4.80    4.70
   2  -7 -15   -5.80    5.60
  -2  -7 -15   -3.20    6.10
  -2  -7 -15    6.70    5.30
   2  -7 -16   -8.80    5.50
   2   7  16    0.20    4.00
   2  -7 -16    2.50    5.60
  -2  -7 -16    0.30    4.00
  -2  -7 -16   -7.00    5.30
   2  -7 -17   -0.90    4.20
  -2  -7 -17    3.40    4.80
  -2   7 -18    2.80    3.60
  -2   7 -18    7.10    4.30
   2  -7 -18   -0.40    6.50
  -2  -7 -18    4.60    6.60
   2  -7 -19   -5.90    8.40
   2  -7 -19    0.20    5.30
  -2  -7 -19    1.70    4.70
  -2  -7 -19   -4.80    6.20
  -2   7 -20    2.30    4.60
   2  -7 -20   -7.30    7.50
  -2  -7 -20   -4.00    7.30
   2  -8   0  480.55   54.09
  -2  -8   0  454.65   54.09
  -2   8   0  469.55   54.19
   2   8   0  474.45   54.09
  -2  -8   0  475.45   53.99
   2  -8   0  466.75   54.09
   2  -8  -1   43.20    5.30
   2   8   1   35.40    5.20
  -2   8  -1   43.80    5.20
  -2  -8  -1   29.40    5.40
  -2   8   1   45.00    5.60
   2   8   2  181.18   20.50
   2  -8  -2  177.28   20.50
   2  -8  -2  170.58   20.60
  -2  -8  -2  182.38   20.50
  -2   8   2  172.68   20.70
  -2  -8  -2  165.48   20.70
   2  -8  -3  183.38   20.90
   2  -8  -3  185.58   21.00
   2   8   3  170.48   20.80
  -2  -8  -3  164.78   21.00
  -2   8   3  174.88   21.10
  -2  -8  -3  183.68   20.80
   2  -8  -4    0.00    2.30
   2  -8  -4   -1.10    2.10
   2   8   4    0.10    2.10
  -2  -8  -4   -0.60    2.40
  -2  -8  -4   -0.10    2.00
  -2   8   4   -5.80    2.70
  -2   8   4    0.70    2.00
   2  -8  -5   38.60    6.80
   2   8   5   55.19    6.80
   2  -8  -5   42.20    6.70
  -2  -8  -5   55.29    7.40
  -2   8   5   43.70    6.60
  -2  -8  -5   51.39    6.80
   2  -8  -6   26.90    5.00
  -2  -8  -6   30.90    4.70
  -2  -8  -6   29.30    5.20
   2  -8  -7    7.50    3.30
   2   8   7   13.10    3.20
   2  -8  -7   15.50    3.60
  -2   8   7   15.40    3.00
  -2   8   7    9.50    4.10
  -2  -8  -7    5.60    3.20
  -2  -8  -7   14.90    3.70
   2   8   8   57.79    7.50
   2  -8  -8   44.60    7.70
   2  -8  -8   45.90    7.30
  -2  -8  -8   64.59    8.00
  -2  -8  -8   43.80    7.60
  -2   8   8   45.30    7.90
   2   8   9    8.60    3.40
   2  -8  -9   24.00    4.40
  -2  -8  -9    3.20    3.40
  -2  -8  -9    9.80    3.70
   2  -8 -10    8.40    3.70
   2  -8 -10   -5.10    3.60
   2   8  10    8.00    3.70
  -2  -8 -10    1.10    3.50
  -2   8  10    1.90    3.70
  -2  -8 -10    5.30    3.70
   2  -8 -11  105.59   12.20
   2  -8 -11   87.99   12.70
   2   8  11   84.29   11.90
  -2  -8 -11   85.29   12.10
  -2  -8 -11   69.59   12.10
   2  -8 -12   80.99   12.70
   2   8  12   85.59   11.80
   2  -8 -12   89.99   12.20
  -2  -8 -12   81.59   12.20
  -2  -8 -12   80.09   12.10
   2  -8 -13   14.80    6.30
   2   8  13   32.00    6.10
   2  -8 -13   31.50    6.10
  -2  -8 -13   30.00    6.50
  -2  -8 -13   20.60    6.20
   2   8  14   85.39   11.90
   2  -8 -14   88.19   12.20
   2  -8 -14   67.19   12.60
  -2  -8 -14   85.79   12.50
  -2  -8 -14   80.29   12.80
   2  -8 -15    8.90    4.90
   2  -8 -15    6.50    6.60
  -2  -8 -15   10.00    6.10
  -2  -8 -15   23.70    5.90
   2  -8 -16   27.00    6.70
   2  -8 -16   16.00    7.80
  -2  -8 -16   21.60    7.40
  -2  -8 -16   29.10    6.90
   2  -8 -18   11.30    7.20
  -2  -8 -18    8.90    7.40
  -2  -8 -18    5.50    5.40
   2  -8 -19   -2.10    7.80
   2  -8 -19    4.70    6.80
  -2  -8 -19   11.90    7.20
   2  -8 -20   23.70    8.80
  -2  -8 -20   31.10    9.80
  -2  -9   0    1.40    1.70
   2  -9   0   -0.70    1.40
   2  -9   0    1.80    1.70
   2   9   0   -1.40    1.50
  -2   9   0    0.00    1.80
  -2   9  -1    9.30    2.20
   2   9   1   10.10    2.30
   2  -9  -1    8.50    2.40
  -2   9   1    8.50    2.60
  -2  -9  -1   14.80    2.60
   2   9   2  149.88   18.40
   2  -9  -2  164.38   18.20
   2  -9  -2  158.38   18.30
  -2   9   2  149.49   18.40
  -2  -9  -2  159.68   18.10
  -2  -9  -2  139.09   18.30
   2  -9  -3    3.10    2.30
   2   9   3    1.30    2.10
   2  -9  -3   -1.90    1.90
  -2  -9  -3   -2.60    1.90
  -2  -9  -3    2.90    2.30
  -2   9   3   -0.10    2.50
   2  -9  -4   25.80    3.90
   2   9   4   18.70    3.50
   2  -9  -4   18.50    3.50
  -2   9   4   19.40    4.20
  -2   9   4   23.40    3.50
  -2  -9  -4   12.40    3.40
  -2  -9  -4   20.50    3.90
   2   9   5   12.30    3.00
   2  -9  -5   12.00    3.30
   2  -9  -5   10.10    3.10
  -2   9   5   14.20    2.90
  -2  -9  -5    7.20    2.90
  -2  -9  -5   12.30    3.40
  -2   9   5   12.00    4.20
   2  -9  -6   -2.80    2.60
   2   9   6    3.10    2.60
   2  -9  -6    3.80    2.80
  -2  -9  -6    0.40    2.60
  -2   9   6    4.70    2.40
  -2  -9  -6    2.30    3.00
   2  -9  -7   19.70    3.90
   2   9   7   11.30    3.30
   2  -9  -7    6.40    3.40
  -2  -9  -7   14.90    3.70
  -2   9   7   16.70    3.20
  -2   9   7   16.30    4.40
  -2  -9  -7    7.90    3.30
   2   9   8    5.80    3.10
   2  -9  -8    5.70    3.20
   2  -9  -8   -3.80    3.10
  -2  -9  -8    0.10    3.00
  -2   9   8    4.50    3.60
  -2  -9  -8   10.50    3.40
   2   9   9    2.00    3.20
   2  -9  -9    3.30    3.10
  -2  -9  -9   -6.40    3.10
  -2   9   9   -0.40    3.50
  -2  -9  -9    5.60    3.50
   2  -9 -10   21.10    5.80
   2  -9 -10   31.20    5.80
   2   9  10   32.40    5.80
  -2  -9 -10   21.60    5.40
  -2   9  10   27.40    6.10
  -2  -9 -10   33.00    6.00
   2  -9 -11   36.00    8.20
   2  -9 -11   53.19    8.40
   2   9  11   57.39    8.80
  -2  -9 -11   50.29    8.30
  -2  -9 -11   71.69    9.20
   2   9  12   13.20    4.50
   2  -9 -12    9.70    4.80
   2  -9 -12    9.00    5.60
  -2  -9 -12    0.50    4.70
  -2  -9 -12    9.70    4.60
   2  -9 -13    4.90    4.10
   2  -9 -13   -7.90    5.00
   2   9  13    7.20    4.20
  -2  -9 -13    9.40    4.50
  -2  -9 -13   -4.00    4.90
   2  -9 -14   20.90    7.20
   2  -9 -14    9.80    6.90
   2   9  14   19.40    5.60
  -2  -9 -14   20.30    6.20
  -2  -9 -14   22.80    5.90
   2  -9 -15   -9.80    4.30
   2  -9 -15   -9.30    6.20
  -2  -9 -15   -3.80    5.80
  -2  -9 -15    4.70    4.80
   2  -9 -16  -11.80    6.40
   2  -9 -16    3.00    5.90
  -2  -9 -16    4.60    5.00
  -2  -9 -16   -6.10    5.80
   2  -9 -17   -0.20    5.50
  -2  -9 -17   -1.20    4.50
   2  -9 -18   -2.00    7.30
   2  -9 -18    1.40    5.40
  -2  -9 -18    2.80    5.30
  -2  -9 -18   -9.80    7.50
  -2  -9 -19   -1.10    7.70
   2  -9 -20   -1.60    8.50
  -2  -9 -20    0.80    8.30
   2 -10   0   73.49    9.00
  -2  10   0   59.09    9.10
  -2 -10   0   84.99    9.20
   2 -10   0   63.69    8.90
   2  10   0   80.99    9.00
   2 -10  -1    7.80    2.40
   2  10   1    7.10    2.20
  -2  10  -1    4.00    2.20
  -2 -10  -1    9.60    2.60
  -2  10   1    3.70    2.70
   2 -10  -2   -0.20    2.00
   2 -10  -2    0.90    2.30
  -2 -10  -2    0.90    2.30
  -2 -10  -2    0.60    1.90
  -2  10   2   -6.80    2.50
   2  10   3   39.30    5.70
   2 -10  -3   34.50    5.60
   2 -10  -3   37.40    5.40
  -2 -10  -3   35.80    5.50
  -2  10   3   29.50    5.60
  -2 -10  -3   43.30    5.90
   2 -10  -4  661.53   80.79
   2 -10  -4  695.13   80.69
   2  10   4  731.23   80.69
  -2  10   4  695.83   80.69
  -2  10   4  628.04   80.99
  -2 -10  -4  768.52   80.69
  -2 -10  -4  719.43   80.99
   2 -10  -5   32.40    5.00
   2 -10  -5   34.80    5.20
   2  10   5   28.40    4.70
  -2  10   5   34.60    5.20
  -2  10   5   36.20    5.90
  -2 -10  -5   22.80    4.60
  -2 -10  -5   28.90    5.10
   2  10   6   87.89   11.10
   2 -10  -6   92.29   11.30
   2 -10  -6   77.89   11.10
  -2 -10  -6   91.09   11.50
  -2 -10  -6   84.49   11.10
  -2  10   6   89.19   10.90
  -2  10   6   78.69   11.70
   2 -10  -7  282.97   33.10
   2  10   7  277.97   33.00
   2 -10  -7  280.77   33.20
  -2 -10  -7  303.67   33.30
  -2 -10  -7  295.87   33.00
  -2  10   7  270.27   32.80
  -2  10   7  253.47   33.40
   2  10   8   31.70    5.50
   2 -10  -8   39.90    5.90
   2 -10  -8   30.60    5.70
  -2 -10  -8   28.40    5.40
  -2  10   8   37.20    6.40
  -2 -10  -8   31.20    5.80
   2 -10  -9   38.70    5.90
   2 -10  -9   28.90    5.70
   2  10   9   26.30    5.10
  -2 -10  -9   19.20    5.20
  -2 -10  -9   27.00    5.40
   2 -10 -10  209.08   22.20
   2  10  10  162.48   21.80
  -2 -10 -10  184.38   21.90
  -2 -10 -10  155.68   21.80
   2 -10 -11   -2.70    4.70
   2 -10 -11    4.70    4.20
   2  10  11   11.50    4.30
  -2 -10 -11    8.00    4.50
  -2 -10 -11    0.00    4.40
   2 -10 -12   44.30    7.80
   2 -10 -12   28.00    8.00
  -2 -10 -12   38.10    7.60
  -2 -10 -12   55.59    8.20
   2  10  13   45.90    8.30
   2 -10 -13   28.00    8.20
   2 -10 -13   41.80    8.00
  -2 -10 -13   51.89    8.60
  -2 -10 -13   65.39    9.00
   2  10  14    5.60    4.10
   2 -10 -14   -8.10    5.60
   2 -10 -14   -5.30    4.10
  -2 -10 -14    2.60    4.30
  -2 -10 -14   -8.10    5.10
   2 -10 -15    8.50    7.70
   2 -10 -15   33.50    7.30
  -2 -10 -15   24.60    6.90
  -2 -10 -15   18.10    7.60
   2  10  16   46.80    7.80
   2 -10 -16   36.30    9.00
  -2 -10 -16   29.40    8.40
  -2 -10 -16   16.50    9.20
   2 -10 -17   11.70    7.10
  -2 -10 -17   19.80    7.10
   2 -10 -18   41.70   11.80
  -2 -10 -18   45.10   10.00
   2 -10 -19   11.40    9.60
  -2 -10 -19   10.60    9.30
   2 -10 -20    6.50    7.90
  -2 -10 -20   17.40    8.50
  -2 -11   0   -1.80    1.80
   2  11   0   -0.70    1.80
  -2  11   0   -0.80    2.10
   2 -11   0    3.30    2.00
  -2 -11   0   -3.70    2.00
   2  11   1   20.90    3.50
   2 -11  -1   25.50    3.70
  -2  11   1   17.30    3.80
  -2 -11  -1   21.20    3.80
   2 -11  -2   90.59   11.20
   2 -11  -2   90.19   11.30
  -2 -11  -2   86.29   11.40
  -2  11   2   89.89   11.60
  -2 -11  -2   95.69   11.20
   2 -11  -3  149.99   17.90
   2 -11  -3  150.58   18.10
   2  11   3  148.69   17.90
  -2  11   3  143.19   18.60
  -2 -11  -3  159.58   17.90
  -2 -11  -3  146.29   18.10
   2 -11  -4    9.90    3.10
   2  11   4   15.90    3.20
  -2  11   4    9.50    2.80
  -2 -11  -4   15.20    3.40
  -2 -11  -4   11.40    3.00
  -2  11   4   -0.40    3.40
   2 -11  -5    3.80    3.80
   2  11   5    0.00    2.60
   2 -11  -5   -1.90    2.60
  -2  11   5    4.10    2.50
  -2 -11  -5    1.70    2.60
  -2 -11  -5    3.30    4.00
  -2  11   5   -3.10    3.30
   2  11   6   20.80    3.90
   2 -11  -6   19.10    3.80
  -2 -11  -6   26.10    4.40
  -2 -11  -6   16.00    3.80
  -2  11   6   13.00    3.40
  -2  11   6    6.40    3.90
   2 -11  -7    0.70    3.00
   2 -11  -7   -5.90    3.00
   2  11   7    2.00    3.10
  -2 -11  -7   -5.20    2.80
  -2 -11  -7    0.10    3.00
  -2  11   7    3.90    3.70
   2 -11  -8   12.40    3.80
   2  11   8   14.20    4.10
  -2  11   8   11.20    4.30
  -2 -11  -8    8.10    4.00
  -2 -11  -8   23.60    4.60
   2  11   9   10.30    3.90
   2 -11  -9    2.60    4.10
   2 -11  -9    8.00    4.00
  -2 -11  -9    2.30    4.10
  -2 -11  -9    8.70    4.30
  -2  11   9    9.50    4.60
   2 -11 -10   26.30    6.40
   2  11  10   32.50    6.30
  -2 -11 -10   35.90    6.60
   2 -11 -11  -11.10    4.70
   2  11  11    2.20    4.10
   2 -11 -11    0.70    3.90
  -2 -11 -11    0.60    4.30
  -2 -11 -11  -11.00    4.10
   2 -11 -12   -9.90    5.10
   2 -11 -12    9.00    4.70
   2  11  12    9.80    5.00
  -2 -11 -12    1.20    5.20
  -2 -11 -12    5.80    4.50
   2 -11 -13  -10.50    5.30
   2 -11 -13    1.60    4.40
   2  11  13    2.60    4.50
  -2 -11 -13    1.00    4.90
  -2 -11 -13   -7.60    4.80
   2 -11 -14  -11.00    7.00
   2 -11 -14    2.90    5.30
   2  11  14    4.60    5.20
  -2 -11 -14    0.20    4.30
  -2 -11 -14   -6.00    5.90
   2 -11 -15   -2.20    6.60
   2  11  15    4.60    5.90
   2 -11 -15   -1.40    4.90
  -2 -11 -15   -1.80    7.00
  -2 -11 -15   -0.20    4.70
   2  11  16   -2.50    5.20
   2 -11 -16    0.90    5.10
   2 -11 -16   -4.50    7.80
  -2 -11 -16   -8.80    7.30
  -2 -11 -16   -1.30    5.00
   2 -11 -18    0.50    9.80
  -2 -11 -18    6.60    9.40
   2 -11 -19    1.70    9.70
  -2 -11 -19    4.00    7.50
  -2  12   0  430.86   51.59
   2  12   0  434.36   51.39
  -2 -12   0  432.86   51.49
   2 -12   0  438.46   51.39
   2 -12   0  490.85   51.39
   2 -12  -1   55.49    6.30
  -2  12  -1   48.60    6.20
   2  12   1   37.20    6.20
  -2  12   1   45.40    6.70
  -2 -12  -1   41.90    6.30
  -2 -12  -1   43.90    6.40
   2  12   2  118.89   15.40
   2 -12  -2  127.99   15.30
   2 -12  -2  130.29   15.20
  -2 -12  -2  131.39   15.40
  -2 -12  -2  124.69   15.10
  -2  12   2  128.29   16.50
   2  12   3  340.17   40.00
   2 -12  -3  347.47   40.20
   2 -12  -3  360.46   40.10
  -2 -12  -3  324.27   40.20
  -2  12   3  316.67   40.50
  -2 -12  -3  372.76   40.10
   2  12   4    1.10    2.60
   2 -12  -4   -3.90    2.40
   2 -12  -4    2.40    4.10
  -2 -12  -4    0.20    2.50
  -2  12   4    1.00    3.10
  -2 -12  -4    0.00    4.50
   2  12   5   40.70    6.50
   2 -12  -5   55.99    6.80
   2 -12  -5   37.90    6.60
  -2 -12  -5   41.50    6.40
  -2 -12  -5   36.70    5.90
  -2  12   5   38.50    7.00
   2 -12  -6   15.40    4.10
   2  12   6   21.40    4.10
   2 -12  -6   20.70    4.30
  -2 -12  -6   14.20    3.90
  -2 -12  -6   23.40    4.40
  -2  12   6   18.90    5.20
   2 -12  -7    8.60    3.40
   2 -12  -7   -3.00    3.50
   2  12   7    3.80    3.30
  -2  12   7    7.60    3.90
  -2 -12  -7    6.60    3.50
  -2 -12  -7   -2.40    3.40
   2  12   8   23.40    4.70
   2 -12  -8   15.90    4.50
  -2  12   8   23.20    5.30
  -2 -12  -8   23.90    5.10
  -2 -12  -8   12.60    4.50
   2 -12  -9   49.60    7.60
   2  12   9   41.50    7.20
   2 -12  -9   46.70    7.60
  -2 -12  -9   37.70    7.50
   2 -12 -10   -5.40    4.70
   2 -12 -10    9.50    4.30
   2  12  10    4.50    4.40
  -2 -12 -10    2.80    4.40
  -2 -12 -10   -5.90    4.10
   2 -12 -11   62.29    8.70
   2  12  11   53.19    8.40
   2 -12 -11   38.50    8.50
  -2 -12 -11   44.50    8.40
  -2 -12 -11   44.90    8.40
   2 -12 -12    0.60    5.70
   2 -12 -12   15.50    4.80
   2  12  12   10.90    5.40
  -2 -12 -12   -2.10    5.20
  -2 -12 -12    9.40    4.60
   2 -12 -13   66.39   11.50
   2 -12 -13   54.19   12.40
   2  12  13   84.69   11.40
  -2 -12 -13   66.09   11.80
  -2 -12 -13   83.19   11.50
   2  12  14   89.59   13.40
   2 -12 -14   70.89   12.70
   2 -12 -14   72.59   13.10
  -2 -12 -14   91.19   13.00
  -2 -12 -14   73.59   12.80
   2  12  15   35.50    7.70
   2 -12 -15   20.00    7.60
   2 -12 -15   23.40    9.80
  -2 -12 -15   25.40    8.00
  -2 -12 -15   27.00    9.30
   2 -12 -16    3.10    6.70
  -2 -12 -16    3.90    6.10
   2 -12 -18   -0.90    9.60
  -2 -12 -18   -1.00    8.80
   2 -12 -19   39.20   12.90
  -2 -12 -19   39.00   11.80
   2 -13   0   -3.50    1.90
  -2  13   0   -2.00    2.40
  -2 -13   0   -0.30    2.00
   2  13   0   -0.80    2.00
   2 -13   0    3.80    2.10
   2 -13  -1    9.30    3.00
   2 -13  -1   14.50    3.20
   2  13   1   19.70    3.20
  -2 -13  -1   16.10    2.90
  -2 -13  -1   23.00    3.60
   2 -13  -2   -0.60    1.70
   2 -13  -2    2.90    2.40
   2  13   2    0.30    2.50
  -2 -13  -2    0.90    1.80
  -2 -13  -2    3.70    2.60
  -2  13   2    1.10    2.70
   2 -13  -3   49.40    6.50
   2  13   3   44.60    6.40
   2 -13  -3   37.10    5.90
  -2  13   3   34.40    6.50
  -2 -13  -3   46.50    6.80
  -2 -13  -3   43.10    6.30
   2 -13  -4    1.50    2.80
   2 -13  -4    7.00    3.10
   2  13   4    6.00    3.00
  -2  13   4    5.20    3.20
  -2 -13  -4    1.80    2.80
  -2 -13  -4    6.30    3.20
   2 -13  -5    4.00    2.80
   2 -13  -5   -1.60    2.90
   2  13   5    2.40    3.10
  -2 -13  -5   -1.90    2.70
  -2  13   5    1.70    3.40
  -2 -13  -5    6.30    3.10
   2 -13  -6    5.80    3.10
   2  13   6    4.10    3.40
  -2 -13  -6    6.10    3.40
  -2  13   6    7.30    3.60
   2 -13  -7    7.00    4.40
   2  13   7   14.00    4.20
   2 -13  -7   15.70    4.20
  -2 -13  -7    9.30    4.00
  -2  13   7   23.10    5.20
  -2 -13  -7   18.60    4.60
   2  13   8    2.00    3.90
   2 -13  -8    2.80    3.30
   2 -13  -8   -7.60    3.70
  -2 -13  -8    0.70    3.40
  -2  13   8    4.20    4.10
  -2 -13  -8   -7.50    3.50
   2 -13  -9    7.00    3.90
   2  13   9   11.10    4.60
  -2 -13  -9   15.40    4.80
  -2  13   9    6.80    4.60
  -2 -13  -9   -1.70    4.20
   2 -13 -10    6.40    4.20
   2 -13 -10   -5.30    4.80
   2  13  10    4.00    4.90
  -2 -13 -10   -7.20    4.40
  -2 -13 -10    2.40    4.20
   2 -13 -11    4.80    4.50
   2 -13 -11   -1.80    5.30
   2  13  11   10.80    5.40
  -2 -13 -11   -2.20    4.80
  -2 -13 -11    8.60    4.40
   2 -13 -12   15.50    5.30
   2  13  12   13.20    5.80
   2 -13 -12    0.00    6.10
  -2 -13 -12    4.60    4.50
  -2 -13 -12   -1.30    5.20
   2  13  13   13.20    4.90
   2 -13 -13    5.40    6.20
   2 -13 -13   16.00    6.30
  -2 -13 -13    7.70    5.50
  -2 -13 -13    8.90    7.10
   2 -13 -14    0.20    4.60
   2 -13 -14  -13.20    7.60
   2  13  14    0.20    4.00
  -2 -13 -14   -8.90    6.30
  -2 -13 -14   -4.00    4.70
   2 -13 -15    1.40    6.10
   2  13  15   18.90    6.30
   2 -13 -15   -8.40    7.10
  -2 -13 -15   -0.20    8.20
  -2 -13 -15   13.70    6.80
   2 -13 -16   -4.10    9.20
  -2 -13 -16   -6.30    5.90
   2 -13 -18   -0.10    8.50
  -2 -13 -18    4.50    7.20
   2 -13 -19    2.60   10.20
  -2 -13 -19    2.30    9.90
   2 -14   0   27.50    3.80
  -2 -14   0   20.20    3.80
   2  14   0   19.60    3.70
  -2  14   0   26.60    4.50
   2 -14  -1   33.80    5.00
   2 -14  -1   27.30    4.90
   2  14   1   36.30    5.10
  -2 -14  -1   39.90    5.50
  -2  14   1   30.90    5.70
  -2 -14  -1   38.80    5.50
   2 -14  -2   71.89    8.30
   2  14   2   52.59    8.00
  -2  14   2   55.79    8.80
  -2 -14  -2   60.09    8.20
   2 -14  -3    2.60    2.70
   2 -14  -3   -3.30    2.60
   2  14   3    1.70    2.80
  -2  14   3    1.00    3.10
  -2 -14  -3    0.40    2.60
  -2 -14  -3    1.80    2.80
   2 -14  -4  177.48   19.00
   2 -14  -4  163.78   18.90
   2  14   4  145.99   18.90
  -2 -14  -4  140.49   18.80
  -2  14   4  146.39   19.40
  -2 -14  -4  164.48   19.10
   2  14   5  109.09   13.30
   2 -14  -5  106.79   13.40
   2 -14  -5  104.29   13.20
  -2  14   5  102.09   13.70
  -2 -14  -5  103.49   13.40
  -2 -14  -5   93.39   13.20
   2 -14  -6   19.50    4.50
   2  14   6   20.70    4.60
   2 -14  -6   11.60    4.50
  -2 -14  -6    8.70    4.10
  -2  14   6   16.70    4.80
  -2 -14  -6   26.60    4.70
   2  14   7   20.50    4.70
   2 -14  -7   28.40    4.90
   2 -14  -7    9.00    4.80
  -2 -14  -7   18.70    4.70
  -2  14   7   16.90    5.10
  -2 -14  -7   10.70    4.40
   2 -14  -8   16.20    5.60
   2 -14  -8   29.90    5.70
   2  14   8   23.20    5.40
  -2 -14  -8   26.90    5.70
  -2 -14  -8   12.30    5.20
  -2  14   8   28.70    5.90
   2  14   9   55.49    7.60
   2 -14  -9   37.70    7.40
   2 -14  -9   25.90    7.30
  -2 -14  -9   47.50    7.70
  -2 -14  -9   40.00    7.20
   2 -14 -10  138.79   17.90
   2 -14 -10  135.69   17.40
   2  14  10  136.19   17.40
  -2 -14 -10  118.09   17.40
  -2 -14 -10  123.69   17.30
   2  14  11   24.20    5.60
   2 -14 -11    6.60    6.30
   2 -14 -11   25.00    5.70
  -2 -14 -11   18.20    5.60
  -2 -14 -11   10.30    5.90
   2 -14 -12   89.99   13.20
   2 -14 -12   74.19   13.40
  -2 -14 -12   93.09   13.70
  -2 -14 -12   88.99   13.90
   2 -14 -13  -11.30    6.20
   2 -14 -13   -1.50    4.40
   2  14  13   15.50    5.30
  -2 -14 -13   -0.90    6.10
  -2 -14 -13   12.40    6.20
   2 -14 -14   -1.60    5.00
   2  14  14    9.30    4.60
   2 -14 -14   -4.70    6.10
  -2 -14 -14    0.50    6.50
  -2 -14 -14   11.60    6.20
   2 -14 -15   -7.30    8.70
   2  14  15   11.90    5.60
  -2 -14 -15   -3.00    9.00
   2 -14 -16   19.10    9.60
  -2 -14 -16   47.30   10.90
  -2 -14 -17    2.00    7.90
   2 -14 -18   22.20    9.30
  -2 -14 -18   39.60    9.90
  -2  15   0   -1.60    2.50
   2 -15   0    2.80    2.50
   2  15   0    0.30    2.30
   2 -15  -1    5.20    2.50
   2 -15  -1   -7.60    3.60
   2  15   1   -0.50    2.50
  -2  15  -1    0.00    2.20
  -2  15   1    0.00    2.60
  -2 -15  -1    2.10    2.50
   2 -15  -2   16.70    3.60
   2  15   2   14.40    3.50
  -2  15   2   14.30    4.10
  -2 -15  -2   14.00    3.50
   2  15   3   -0.50    2.90
   2 -15  -3   -6.10    2.70
   2 -15  -3    1.90    2.70
  -2 -15  -3   -3.10    2.60
  -2 -15  -3    0.40    2.70
  -2  15   3    1.30    3.20
   2 -15  -4   21.50    4.10
   2  15   4   12.10    3.80
   2 -15  -4   11.80    4.00
  -2  15   4   25.40    4.80
  -2 -15  -4    8.00    3.70
  -2 -15  -4    8.50    3.60
   2 -15  -5    1.80    3.20
   2  15   5    7.90    3.70
   2 -15  -5   -5.20    3.30
  -2  15   5    2.60    3.50
  -2 -15  -5    4.50    3.50
  -2 -15  -5   -2.10    3.30
   2 -15  -6   10.40    4.30
   2 -15  -6   18.90    4.30
   2  15   6   10.20    4.00
  -2 -15  -6   14.20    4.10
  -2  15   6   16.10    4.90
  -2 -15  -6    9.40    4.20
   2 -15  -7   -1.00    3.30
   2  15   7   -0.70    3.80
   2 -15  -7  -11.40    3.80
  -2  15   7    0.30    3.80
  -2 -15  -7   -7.50    3.60
  -2 -15  -7   -0.20    3.50
   2 -15  -8   22.10    5.70
   2  15   8   19.10    5.30
  -2 -15  -8   13.00    5.10
  -2 -15  -8   15.00    5.00
   2 -15  -9   -3.30    4.90
   2  15   9   14.60    5.00
   2 -15  -9    3.60    4.20
  -2 -15  -9   -1.90    4.70
  -2 -15  -9   13.30    4.80
   2 -15 -10   -9.30    5.30
   2 -15 -10   -0.70    4.20
   2  15  10   11.10    4.80
  -2 -15 -10   -7.90    4.80
  -2 -15 -10    0.10    4.40
   2 -15 -11   -0.40    5.50
   2  15  11   12.40    5.90
   2 -15 -11    8.50    5.10
  -2 -15 -11    7.40    5.30
  -2 -15 -11    2.10    5.50
   2  15  12    7.90    5.90
   2 -15 -12   -1.80    6.40
   2 -15 -12    2.80    5.30
  -2 -15 -12    0.70    5.30
  -2 -15 -12    4.80    5.60
   2  15  13   -0.10    5.30
   2 -15 -13  -16.60    6.30
   2 -15 -13   -5.20    5.10
  -2 -15 -13   -5.30    4.80
  -2 -15 -13   -4.60    5.60
   2 -15 -14   -1.60    7.00
   2  15  14   17.00    5.70
  -2 -15 -14   -1.40    8.10
   2 -15 -15   -5.30    6.60
   2  15  15   10.10    5.80
  -2 -15 -15   -1.30    7.70
   2 -15 -16    8.70   10.10
  -2 -15 -16    1.90    9.80
   2 -15 -17    2.90    9.10
  -2 -15 -17    1.50    7.30
  -2 -15 -18    5.20    7.80
  -2  16   0   15.00    3.70
   2  16   0   13.80    3.30
   2  16   1  107.59   14.50
   2 -16  -1  124.59   14.50
  -2  16   1  123.39   15.00
  -2 -16  -1  122.69   14.60
   2 -16  -2   78.79    9.80
   2  16   2   68.69    9.80
  -2  16   2   72.49   10.50
  -2 -16  -2   78.99   10.00
   2 -16  -3  226.38   24.20
   2  16   3  199.38   24.00
   2 -16  -3  187.48   24.00
  -2 -16  -3  199.48   23.90
  -2 -16  -3  188.78   24.00
  -2  16   3  199.08   24.50
   2 -16  -4    2.50    3.20
   2  16   4    3.90    3.50
   2 -16  -4   -3.30    3.40
  -2  16   4    2.00    3.40
  -2 -16  -4    0.30    3.20
  -2 -16  -4    3.10    3.30
   2 -16  -5   32.50    6.30
   2 -16  -5   33.60    6.40
  -2 -16  -5   50.99    7.00
  -2 -16  -5   37.20    6.40
  -2  16   5   40.10    7.20
   2 -16  -6    2.00    4.20
   2 -16  -6   10.90    4.10
   2  16   6   13.20    4.60
  -2 -16  -6   10.20    4.10
  -2 -16  -6    8.10    4.30
  -2  16   6   11.10    4.80
   2 -16  -7   -0.70    3.40
   2  16   7    0.30    4.20
   2 -16  -7   -7.10    4.40
  -2 -16  -7   -0.50    3.40
  -2 -16  -7   -7.20    3.90
   2  16   8   14.40    4.70
   2 -16  -8    9.60    6.00
  -2 -16  -8   -0.60    5.00
   2 -16  -9   33.10    7.50
   2 -16  -9   27.20    7.30
  -2 -16  -9   43.70    7.90
  -2 -16  -9   33.30    7.20
   2 -16 -10   35.30    8.20
   2 -16 -10   32.30    7.30
   2  16  10   40.30    7.70
  -2 -16 -10   33.60    7.60
  -2 -16 -10   33.50    7.30
   2 -16 -11   80.19   15.60
   2  16  11  110.19   15.40
   2 -16 -11   98.29   16.30
  -2 -16 -11  120.79   15.20
  -2 -16 -11   88.39   14.60
   2  16  12   10.80    6.90
   2 -16 -12    1.70    4.90
   2 -16 -12    0.10    6.00
  -2 -16 -12    4.50    5.00
  -2 -16 -12    1.60    6.50
   2  16  13   24.90    7.50
   2 -16 -13    5.10    7.40
  -2 -16 -13    4.50    7.40
   2 -16 -14    6.20    8.30
  -2 -16 -14    3.50    7.90
   2 -16 -15   28.70   10.10
  -2 -16 -15   29.60    8.40
   2 -16 -16   -3.20    9.20
  -2  17   0    1.80    2.70
   2  17   0   -0.70    2.70
   2 -17  -1   52.49    6.30
   2  17   1   28.30    5.60
   2 -17  -1   40.20    6.50
  -2 -17  -1   39.20    5.60
   2  17   2   -0.30    3.10
   2 -17  -2    3.50    3.00
   2 -17  -2   -6.20    3.40
  -2 -17  -2   -2.10    3.00
  -2 -17  -2    0.10    2.90
  -2  17   2    3.20    3.20
   2 -17  -3    4.10    3.40
   2 -17  -3    0.60    3.50
   2  17   3   14.50    3.90
  -2  17   3    5.60    3.70
  -2 -17  -3    6.90    3.40
  -2 -17  -3    7.90    3.70
   2  17   4    3.80    3.70
   2 -17  -4    8.10    3.40
   2 -17  -4   -3.20    3.70
  -2 -17  -4    8.30    3.50
  -2  17   4    9.40    4.20
  -2 -17  -4    2.60    3.60
   2 -17  -5   -5.00    4.10
   2  17   5    5.10    4.10
   2 -17  -5    3.80    3.60
  -2 -17  -5   -1.90    3.40
  -2 -17  -5   -2.90    3.80
  -2  17   5    1.00    3.90
   2 -17  -6    5.00    3.70
   2 -17  -6   -4.70    4.30
   2  17   6    3.80    4.10
  -2 -17  -6   -0.90    4.10
  -2 -17  -6    2.00    4.00
   2  17   7    5.60    4.40
   2 -17  -7   -5.00    4.90
  -2 -17  -7   -3.00    4.50
   2  17   8    1.00    4.40
   2 -17  -8   -4.10    4.70
  -2 -17  -8   -3.20    4.90
   2  17   9    9.10    5.10
   2 -17  -9   -6.00    5.00
  -2 -17  -9   -2.10    4.90
   2  17  10   20.70    6.00
   2 -17 -10    3.30    5.00
   2 -17 -10   -0.80    6.30
  -2 -17 -10   10.00    6.30
  -2 -17 -10    8.90    5.50
   2  17  11   22.80    7.10
   2 -17 -11   12.90    6.90
   2 -17 -11    9.70    6.70
  -2 -17 -11    4.10    6.30
  -2 -17 -11   20.00    7.50
   2 -17 -12   -9.50    7.80
   2  17  12   -1.80    5.70
  -2 -17 -12   -8.40    6.70
   2  17  13    8.60    7.10
   2 -17 -13   -2.10    7.00
  -2 -17 -13    0.20    8.00
   2 -17 -14   -5.70    8.00
  -2 -17 -14   -8.90    8.20
   2 -17 -15   -0.10    8.60
   2 -17 -16    6.10    8.70
  -2 -17 -16    2.10    7.40
   2  18   0   14.30    3.70
   2 -18  -1   18.00    4.80
   2 -18  -1   21.90    4.60
   2  18   1   26.30    4.80
  -2 -18  -1   34.10    5.00
   2 -18  -2   15.40    4.90
   2  18   2   27.50    5.00
   2 -18  -2   16.60    4.50
  -2 -18  -2   31.70    5.20
  -2 -18  -2   31.20    5.60
  -2  18   2   24.00    5.40
   2 -18  -3    4.40    3.50
   2  18   3    4.50    3.60
  -2 -18  -3    3.40    3.50
   2  18   4   77.99   10.00
   2 -18  -4   70.59   10.40
   2 -18  -4   68.29    9.60
  -2 -18  -4   52.69    9.30
  -2 -18  -4   66.39    9.70
   2  18   5   16.20    4.90
   2 -18  -5   18.60    4.60
   2 -18  -5    6.80    4.80
  -2 -18  -5   14.90    4.60
  -2 -18  -5    6.40    4.70
   2 -18  -6   45.20    8.70
   2 -18  -6   59.19    8.60
   2  18   6   61.79    9.40
  -2 -18  -6   46.40    8.50
  -2 -18  -6   70.19    9.20
   2 -18  -7   -7.00    5.10
   2  18   7    3.90    4.50
  -2 -18  -7    0.60    4.70
   2  18   8   63.19    9.10
   2 -18  -8   43.80    8.60
  -2 -18  -8   44.30    8.50
   2 -18  -9   -4.80    5.70
   2  18   9   11.10    5.30
  -2 -18  -9    1.20    5.40
   2  18  11   13.40    6.80
   2 -18 -11   -0.20    7.30
  -2 -18 -11    3.50    6.40
   2  18  12   37.70    7.40
   2 -18 -12   17.90    8.50
  -2 -18 -12   30.10    9.20
   2  18  13    9.20    7.00
   2 -18 -13   -6.00    8.20
  -2 -18 -13   -3.70    6.00
   2 -18 -14   -2.10    7.90
  -2 -18 -14    1.90    7.20
   2 -18 -15   11.90    9.00
  -2 -18 -15   12.40    9.50
   2 -18 -16   32.10   10.70
   2  19   0    5.10    3.40
   2 -19  -1   -0.50    2.80
   2 -19  -1   -3.10    3.50
   2  19   1    1.40    3.40
  -2 -19  -1    2.10    3.10
   2 -19  -2    1.80    3.30
   2  19   2    3.50    3.50
  -2 -19  -2    0.60    4.80
  -2 -19  -2    0.70    3.10
   2 -19  -3   12.30    3.90
   2  19   3   10.40    4.50
  -2 -19  -3    6.00    3.70
   2  19   4   15.80    4.60
   2 -19  -4   17.90    5.00
   2 -19  -4   22.30    4.80
  -2 -19  -4   11.50    4.60
  -2 -19  -4   16.30    4.80
   2 -19  -5    6.20    3.80
   2  19   5    6.30    4.40
   2 -19  -5   -2.40    5.00
  -2 -19  -5    0.90    4.40
  -2 -19  -5    7.60    4.00
   2  19   6    7.30    4.90
   2 -19  -6   -7.10    4.90
  -2 -19  -6    2.60    5.20
   2 -19  -7   -6.00    4.70
   2  19   7    4.10    5.40
  -2 -19  -7   -6.50    5.50
   2 -19  -8    1.80    5.20
   2  19   8    8.80    5.10
  -2 -19  -8    1.10    5.00
   2  19   9    7.30    5.40
   2 -19  -9   -4.20    6.90
  -2 -19  -9   -1.50    7.10
   2  19  10    4.70    5.60
   2  19  11   11.00    6.90
   2 -19 -11   -2.30    6.90
  -2 -19 -11    0.00    6.40
   2 -19 -12    4.50    7.20
   2  19  12    0.10    6.50
  -2 -19 -12   -1.80    7.70
   2 -19 -13    1.70    8.50
   2  19  13    0.00    4.80
  -2 -19 -13   -0.80    7.20
   2 -19 -14   -1.50    7.00
  -2 -19 -14    8.30    8.30
   2 -19 -15    5.00    9.60
  -2 -19 -15    3.30    8.50
   2  20   0   20.40    4.40
   2  20   1    2.80    3.50
   2 -20  -1    4.80    3.10
   2 -20  -2   -0.20    4.10
   2  20   2    4.10    3.60
   2 -20  -2    3.20    3.20
  -2 -20  -2    5.60    3.50
  -2 -20  -2   -0.50    3.60
   2  20   3  140.79   16.20
   2 -20  -3  108.19   15.10
  -2 -20  -3  113.99   16.60
  -2 -20  -3  113.79   15.20
   2  20   4    8.80    4.30
   2 -20  -4   -1.20    3.70
   2 -20  -4   -1.60    4.40
  -2 -20  -4    3.00    4.40
  -2 -20  -4    0.50    3.70
   2 -20  -5   46.40    7.50
  -2 -20  -5   34.30    7.80
   2 -20  -6   -3.20    5.20
   2  20   6   11.80    4.40
  -2 -20  -6    1.30    5.10
   2  20   7    1.80    4.70
   2 -20  -7   -3.70    2.40
   2 -20  -7  -12.00    5.90
  -2 -20  -7   -4.90    5.40
  -2 -20  -7   -2.90    2.10
   2 -20  -8   10.90    6.00
   2  20   8   24.70    7.50
  -2 -20  -8    8.90    6.70
   2  20   9   55.49    9.50
   2 -20  -9   26.90   10.40
  -2 -20  -9   52.99    9.40
   2  20  10   16.00    6.60
   2 -20 -11   44.10   10.40
   2  20  11   62.49   10.50
   2 -20 -12    6.70    8.40
   2  20  12   25.90    8.10
  -2 -20 -12   10.40    8.80
   2 -20 -13    5.90    8.20
  -2 -20 -13    4.10    8.00
   2 -20 -14   -0.20    9.10
  -2 -20 -14    9.10    9.70
   2 -20 -15   10.90    8.60
   2  21   0    1.90    3.10
   2 -21  -1    3.90    3.00
   2  21   1    8.50    3.80
  -2 -21  -1    0.90    3.30
   2 -21  -2    0.80    3.10
   2 -21  -2    1.50    4.30
   2  21   2    6.30    3.80
  -2 -21  -2   -0.10    3.90
  -2 -21  -2    5.80    3.50
   2 -21  -3    4.70    4.80
   2 -21  -3    0.70    3.40
  -2 -21  -3    6.20    3.90
   2  21   4    8.40    4.50
   2  21   5    5.10    4.00
   2 -21  -5   -7.00    4.70
  -2 -21  -5    0.60    5.20
   2 -21  -6   -0.80    5.80
   2 -21  -6   -5.40    2.80
   2  21   6    5.40    5.20
  -2 -21  -6    1.40    5.20
  -2 -21  -6   -1.60    2.90
   2 -21  -7   -4.20    5.70
   2  21   7    7.50    4.40
  -2 -21  -7   -5.70    5.80
   2 -21  -8   -2.60    6.90
   2  21   8   15.30    5.50
  -2 -21  -8    6.10    5.70
   2 -21  -9    0.80    7.70
  -2 -21  -9    2.30    8.00
   2  21  10    9.00    6.60
   2  21  11    0.50    6.50
  -2 -21 -11    4.20    8.70
  -2 -21 -12    9.60    8.20
   2 -21 -13    1.20    8.80
  -2 -21 -13   -0.60    7.60
   2 -21 -14    5.50    9.30
   2  22   1    6.10    3.80
   2 -22  -1   -2.60    2.90
  -2 -22  -2   31.60    6.40
   2  22   4   47.10    8.40
   2 -22  -5    6.10    4.50
   2 -22  -5   15.10    6.40
  -2 -22  -5   11.20    4.90
  -2 -22  -5   21.40    6.50
   2  22   6   20.40    6.50
   2 -22  -6    6.90    5.60
  -2 -22  -6    7.50    6.60
   2  22   7   19.10    6.70
   2 -22  -7   16.60    6.70
  -2 -22  -7   10.20    8.30
   2 -22  -8    2.40    7.70
  -2 -22  -8    5.20    7.00
   2  22   9   12.90    6.40
  -2 -22  -9   11.20    8.40
   2  22  10   76.59   12.10
  -2 -22 -10   47.60   10.60
   2 -22 -11    9.50    7.70
  -2 -22 -11   10.50    7.90
   2 -22 -12   29.10    9.60
  -2 -22 -12   36.60   10.10
   2 -22 -13    4.60    8.10
  -2 -22 -13    5.10    8.80
   2 -22 -14    5.70    7.80
   2 -23  -2   -2.00    5.20
   2  23   2    3.30    4.20
  -2 -23  -2   -1.20    4.60
   2  23   3   -3.90    4.50
   2 -23  -3    0.80    5.20
  -2 -23  -3   -3.50    1.90
  -2 -23  -3    5.10    4.80
   2 -23  -4   -2.90    3.40
   2  23   4   13.60    5.40
  -2 -23  -4    3.50    3.80
   2  23   5    6.10    4.70
   2 -23  -5    1.70    6.30
  -2 -23  -5    2.50    5.80
   2  23   6   13.00    6.10
   2 -23  -6   -0.80    5.90
  -2 -23  -6    3.10    6.90
   2 -23  -7   -6.70    6.30
   2  23   7    8.90    5.40
  -2 -23  -7    2.00    6.20
   2 -23  -8    4.30    7.10
   2  23   8    5.40    5.40
  -2 -23  -8    3.90    7.00
  -2 -23  -9   14.30    8.20
   2 -23 -11   12.70    7.60
  -2 -23 -11    5.90    7.00
   2 -23 -12   22.00    9.50
  -2 -23 -12   12.10    7.70
   2 -23 -13   21.10    9.50
  -2 -24  -2   -3.60    1.90
   2 -24  -3   33.90    7.70
   2 -24  -3    6.50    5.20
  -2 -24  -3   17.00    6.00
  -2 -24  -3   30.40    6.20
  -2 -24  -6    3.30    6.50
   2 -24  -7    8.40    6.50
  -2 -24  -7    7.50    6.30
   2 -24  -8   14.30    8.90
  -2 -24  -8   11.70    8.60
  -2 -24  -9   29.30    9.20
  -2 -24 -10   12.20    7.10
   2 -24 -11   62.29   12.20
   2 -25  -3   13.50    6.50
  -2 -25  -3   14.00    5.60
  -2 -25  -4    8.00    6.40
   2 -25  -6   17.80    7.80
  -2 -25  -6   12.40    6.30
  -2 -25  -7    1.50    7.60
   2 -25  -8   13.90    7.80
  -2 -25  -8   16.10    8.50
   2 -25  -9   15.50    7.30
   2 -25 -11   28.70    9.40
  -2 -26  -3   20.70    6.30
  -2 -26  -4   36.90    8.70
  -2 -27  -4   19.80    6.70
   2 -27  -7   29.60    7.90
  -2 -27  -7   29.70    8.60
   2 -27  -8   34.30    8.90
   3   0   0    0.50    0.80
  -3   0   0    1.10    0.70
  -3   0   0    1.40    0.50
   3   0   0    0.70    0.50
  -3   0  -1   -0.10    0.60
   3   0   1   -0.80    0.90
  -3   0   1    0.20    0.80
   3   0   1   -0.70    0.60
   3   0  -1    0.30    0.80
  -3   0  -1    0.30    0.90
   3   0   2    2.30    0.90
  -3   0   2    4.10    1.20
   3   0  -2    5.80    1.20
  -3   0  -2    3.00    1.00
   3   0   3   -0.20    1.00
   3   0  -3   -0.30    1.20
  -3   0   3    0.80    1.40
  -3   0  -3   -1.00    0.90
   3   0  -4   66.59    8.00
   3   0   4   65.99    7.90
  -3   0   4   65.99    8.10
  -3   0  -4   64.79    7.90
   3   0   5    2.50    1.30
   3   0  -5    1.00    1.60
  -3   0  -5   -0.60    1.30
  -3   0   5    1.80    1.60
   3   0  -6 1036.60  113.29
  -3   0   6  970.60  113.39
  -3   0  -6  992.80  113.29
   3   0   6  963.70  113.29
   3   0  -6  972.90  113.39
  -3   0  -7   -0.20    1.90
   3   0   7    4.10    1.90
  -3   0   7   -0.30    2.20
   3   0  -7    0.00    2.10
   3   0  -7    0.60    2.10
  -3   0  -8   74.19    9.80
   3   0   8   82.19    9.70
  -3   0   8   75.69   10.20
   3   0  -8   79.29   10.00
   3   0  -8   77.99   10.00
   3   0  -9    4.70    2.40
  -3   0   9    2.70    2.70
  -3   0  -9    0.20    2.40
   3   0   9    2.30    2.10
  -3   0 -10   79.99   10.80
   3   0 -10   78.79   11.00
  -3   0 -10   90.59   11.20
   3   0 -10   89.79   11.00
   3   0  10   81.89   10.70
  -3   0  10   96.89   11.20
  -3   0 -11   -1.20    2.70
   3   0  11   -0.70    2.30
   3   0 -11    1.00    2.60
  -3   0  11    2.20    2.80
   3   0 -12  379.76   42.40
   3   0  12  350.46   42.20
  -3   0 -12  338.47   42.40
  -3   0 -12  374.46   42.20
   3   0 -12  362.66   42.40
  -3   0 -13   -1.40    2.90
   3   0 -13    3.20    2.90
   3   0  13    1.80    2.90
   3   0 -14   65.19    9.80
  -3   0 -14   69.29    9.80
   3   0 -14   69.69   10.10
  -3   0 -14   58.89    9.70
  -3   0 -15   -3.50    3.60
  -3   0 -15   -3.90    3.10
   3   0 -15   -9.20    3.90
   3   0 -15    0.50    3.60
   3   0 -16   14.20    6.30
   3   0 -16   46.50    6.50
  -3   0 -16   34.00    6.10
  -3   0 -16   24.60    5.90
  -3   0 -17   -2.30    3.20
  -3   0 -18   24.30    6.30
   3   0 -18   23.30    6.70
   3   0 -18   19.90    6.70
  -3   0 -18   18.60    7.10
   3   0 -19   -4.10    6.50
  -3   0 -19    0.00    4.00
  -3   0 -19   -1.60    4.90
   3   0 -19   -6.10    4.10
   3   0 -20   60.49   11.80
  -3   0 -20   59.89   11.00
   3   0 -20   59.69   11.80
  -3   0 -20   65.59   10.80
  -3   0 -21    0.60    5.50
   3   0 -21   -3.80    6.00
  -3   0 -21    1.00    4.80
   3   0 -21  -11.50    4.80
  -3  -1   0   18.90    2.50
   3  -1   0   18.30    2.50
   3  -1   0   22.00    2.60
   3   1   0   20.70    2.70
  -3  -1   0   21.50    2.70
  -3   1   0   19.60    2.50
  -3   1   0   21.80    2.60
   3   1   0   17.60    2.60
  -3   1  -1   63.79    7.90
  -3  -1   1   69.39    8.00
   3  -1  -1   72.49    8.00
  -3   1  -1   68.99    8.00
   3   1   1   65.69    8.00
   3   1  -1   77.79    8.00
  -3   1   1   69.99    8.10
   3  -1   1   73.39    8.10
   3   1  -1   65.29    7.90
  -3  -1  -1   65.79    8.00
   3  -1   1   62.69    7.90
   3  -1  -2  124.49   14.80
   3   1   2  122.49   14.70
  -3  -1   2  133.59   14.80
  -3   1  -2  122.09   14.70
  -3  -1  -2  126.09   14.70
   3  -1   2  122.99   14.70
   3   1  -2  139.89   14.80
  -3   1   2  126.89   14.80
   3   1   3   15.30    2.60
  -3  -1   3   18.40    2.60
  -3   1  -3   15.80    2.50
   3  -1  -3   20.00    2.80
   3   1  -3   17.70    2.60
   3  -1   3   15.30    2.50
  -3  -1  -3   14.80    2.60
  -3   1   3   20.70    2.80
   3   1   4    3.80    1.40
  -3   1  -4    4.20    1.30
  -3  -1   4    4.50    1.60
   3  -1  -4    6.60    1.70
  -3  -1  -4    3.10    1.40
   3  -1   4    3.90    1.20
  -3   1   4    5.00    1.80
   3   1  -4    7.10    1.50
   3  -1  -5    3.30    1.70
  -3   1  -5   -0.70    1.20
  -3  -1   5   -0.50    1.60
   3   1   5   -0.10    1.30
   3  -1   5    0.60    1.20
  -3   1   5    0.60    1.70
  -3  -1  -5   -0.20    1.30
   3   1  -5    0.70    1.40
   3   1   6   15.00    2.50
  -3   1  -6    9.20    2.30
   3  -1  -6   10.70    2.60
   3  -1  -6   12.20    2.60
  -3  -1   6   13.50    2.70
   3  -1   6   10.70    2.20
  -3   1   6   13.60    2.90
  -3  -1  -6   13.00    2.50
   3   1  -6   17.10    2.60
   3  -1  -7   65.69    8.40
  -3  -1   7   57.39    8.30
  -3   1  -7   61.79    8.10
   3   1   7   61.39    8.10
   3  -1  -7   63.49    8.30
  -3   1   7   70.39    8.60
   3   1  -7   66.89    8.20
  -3  -1  -7   57.09    8.20
   3  -1   7   64.29    8.00
   3   1  -7   68.99    8.20
  -3   1  -8    5.70    2.30
   3   1   8    9.30    2.40
   3  -1  -8    1.40    2.70
   3  -1  -8    8.40    2.70
  -3  -1   8    8.80    2.80
   3  -1   8    7.20    2.20
   3   1  -8    6.00    2.60
  -3  -1  -8    8.70    2.80
  -3   1   8    3.60    2.80
   3   1  -8   12.70    2.60
  -3  -1  -8    6.50    2.60
   3   1   9   -1.70    2.00
  -3   1  -9   -5.30    2.00
  -3  -1   9    3.00    2.50
   3  -1  -9   -7.00    2.50
  -3   1  -9   -1.00    2.20
   3  -1  -9    2.80    2.30
  -3  -1  -9    1.20    2.50
   3   1  -9   -5.90    2.30
   3   1  -9    0.40    2.20
   3  -1   9   -0.70    1.80
  -3   1   9   -0.70    2.60
   3  -1 -10    2.20    2.50
   3   1  10    2.00    2.20
  -3  -1  10    1.20    2.50
  -3   1 -10    4.10    2.70
   3   1 -10    3.10    2.40
  -3  -1 -10   -0.90    2.60
   3  -1  10    0.70    2.00
  -3  -1 -10   -4.30    2.50
  -3   1  10    0.70    2.80
   3  -1 -11    0.40    2.60
   3   1  11    0.10    2.40
  -3   1 -11   -2.30    2.70
  -3  -1 -11   -0.10    2.80
   3   1 -11    1.90    2.50
  -3   1  11    1.40    2.80
   3  -1  11   -0.10    2.30
   3   1  12    4.50    3.00
  -3   1 -12   -0.50    3.00
  -3   1 -12    7.10    3.30
   3  -1 -12    7.40    3.40
   3   1 -12    5.50    2.80
   3  -1  12    8.10    2.80
  -3  -1 -12    5.50    3.40
  -3   1 -13    9.40    3.80
   3   1  13   21.50    4.00
  -3   1 -13   10.60    3.90
   3  -1 -13   18.10    4.20
   3  -1 -13    6.80    4.50
  -3  -1 -13   23.60    4.70
   3   1 -13   10.90    4.40
   3  -1  13   11.90    3.50
  -3  -1 -13   13.10    4.30
   3   1 -13   19.00    4.00
   3  -1 -14   13.10    4.00
  -3   1 -14   10.50    3.90
  -3   1 -14    1.70    3.60
   3   1  14   11.50    3.50
  -3  -1 -14    3.10    3.90
   3   1 -14   12.20    3.70
   3   1 -14    3.90    4.20
  -3  -1 -14   16.40    4.40
  -3   1 -15   -0.30    3.30
   3  -1 -15    1.00    3.50
  -3   1 -15   -2.40    3.50
   3  -1 -15   -9.30    4.60
  -3  -1 -15    0.20    3.80
  -3  -1 -15   -3.40    4.00
   3   1 -15    8.10    3.70
   3   1 -15   -6.30    3.90
  -3   1 -16    4.20    3.40
   3  -1 -16   -4.60    4.60
  -3   1 -16   -3.60    3.80
   3   1 -16   -7.80    4.60
  -3  -1 -16    0.10    3.50
  -3  -1 -16   -3.60    3.90
   3   1 -16    2.40    3.80
  -3   1 -17   -4.60    5.10
   3  -1 -17    3.40    3.80
  -3   1 -17    1.50    3.40
  -3  -1 -17    1.00    3.90
   3   1 -17    3.80    3.90
   3   1 -17   -7.40    5.20
  -3   1 -18    6.10    4.30
   3  -1 -18   -1.00    4.20
   3  -1 -18  -10.20    5.30
  -3   1 -18   -0.70    5.40
  -3  -1 -18   -4.20    5.50
  -3  -1 -18    2.10    3.80
   3   1 -18   -5.20    6.10
   3  -1 -19   -3.60    3.90
  -3   1 -19    0.60    4.10
   3  -1 -19   -1.40    6.30
  -3   1 -19   -1.10    4.90
  -3  -1 -19   -3.70    5.60
  -3  -1 -19    1.20    4.30
   3   1 -19   -6.70    6.20
   3   1 -19   -5.20    4.20
   3  -1 -20   -9.20    4.40
  -3   1 -20    0.00    4.00
  -3   1 -20   -0.60    4.90
   3  -1 -20   -5.20    6.10
  -3  -1 -20   -1.30    5.60
   3   1 -20   -1.80    4.70
   3   1 -20    0.50    6.10
  -3  -1 -20    1.40    4.40
  -3   1 -21    2.00    4.90
   3  -1 -21   -2.60    5.60
  -3   1 -21   -0.40    6.00
   3  -1 -21   -5.20    6.40
  -3  -1 -21   -0.30    4.70
   3   1 -21  -10.20    4.60
   3   1 -21   -7.40    5.90
  -3  -1 -21    2.80    6.20
  -3   2   0    0.40    0.90
   3  -2   0   -0.80    0.70
   3  -2   0    0.70    0.90
   3   2   0   -0.80    1.00
   3   2   0   -1.10    0.60
  -3  -2   0   -0.50    1.00
  -3  -2   0   -0.30    0.60
   3  -2  -1  438.36   49.80
   3   2   1  444.36   49.80
  -3  -2   1  447.76   49.80
  -3   2  -1  436.66   49.80
  -3   2  -1  413.66   49.70
   3   2  -1  467.35   49.90
   3   2  -1  410.76   49.70
  -3  -2  -1  422.66   49.80
  -3   2   1  435.16   49.90
   3  -2   1  417.36   49.70
   3  -2   1  444.86   49.80
  -3   2  -2  116.59   14.00
   3  -2  -2  127.29   14.20
  -3   2  -2  129.29   14.10
   3   2   2  115.79   14.10
  -3  -2   2  124.49   14.00
   3   2  -2  123.89   14.00
  -3   2   2  119.59   14.20
  -3  -2  -2  115.39   14.10
   3  -2   2  120.39   14.00
   3   2   3  311.27   36.10
  -3  -2   3  300.17   36.10
  -3   2  -3  322.27   36.00
   3  -2  -3  314.37   36.20
  -3   2   3  315.67   36.30
  -3  -2  -3  310.87   36.10
   3   2  -3  330.17   36.10
   3  -2   3  304.77   36.00
  -3   2  -4   -1.50    1.00
  -3  -2   4    0.70    1.30
   3  -2  -4    1.50    1.50
   3   2   4   -0.80    1.20
   3   2  -4    0.20    1.40
  -3  -2  -4    0.10    1.20
   3  -2   4    0.00    0.90
  -3   2   4    0.60    1.70
   3  -2  -5   83.69   10.10
  -3  -2   5   81.59   10.00
  -3   2  -5   81.79    9.90
   3  -2  -5   81.09   10.20
   3   2   5   82.69   10.00
  -3   2   5   76.19   10.30
   3   2  -5   92.89   10.00
   3  -2   5   82.59    9.90
  -3  -2  -5   84.09   10.00
  -3  -2   6    0.60    1.80
   3   2   6   -0.50    1.70
  -3   2  -6   -1.70    1.40
   3  -2  -6    1.30    1.90
   3  -2  -6    0.40    2.00
   3   2  -6    1.00    1.60
  -3   2   6    0.80    2.20
  -3  -2  -6   -0.10    1.70
   3  -2   6    1.30    1.40
  -3  -2   7  123.09   15.50
  -3   2  -7  122.39   15.30
   3  -2  -7  132.39   15.70
   3   2   7  132.29   15.50
   3  -2   7  129.79   15.30
  -3   2   7  122.09   15.80
   3   2  -7  125.89   15.50
  -3  -2  -7  127.19   15.50
   3   2  -7  149.99   15.50
   3   2   8  167.08   20.60
  -3   2  -8  173.88   20.50
  -3  -2   8  171.68   20.70
   3  -2  -8  186.48   20.90
   3  -2  -8  188.58   20.90
   3   2  -8  175.08   20.60
  -3   2   8  174.98   21.10
   3  -2   8  162.68   20.40
  -3  -2  -8  168.08   20.70
   3   2  -8  181.88   20.60
  -3  -2  -8  180.28   21.00
   3  -2  -9    3.70    2.70
  -3   2  -9   -0.80    2.30
  -3  -2   9    6.90    2.60
   3   2   9    5.50    2.30
   3  -2  -9    7.80    3.00
  -3  -2  -9   -1.60    2.80
  -3   2   9    3.00    3.20
   3  -2   9    3.30    1.90
   3   2  -9    9.90    2.60
   3   2  -9    5.20    2.40
  -3  -2  -9   -2.40    2.60
  -3  -2  10   27.10    4.20
  -3   2 -10   23.40    4.20
   3  -2 -10   13.80    4.20
  -3   2 -10   17.70    3.60
   3  -2 -10   23.60    4.30
   3   2  10   24.20    4.00
  -3  -2 -10   30.20    5.00
  -3  -2 -10   25.00    4.20
   3   2 -10   16.60    3.90
  -3   2  10   20.10    4.60
   3  -2  10   20.40    3.60
   3   2 -10   25.20    4.00
   3  -2 -11   16.80    4.50
   3  -2 -11   26.00    4.60
  -3   2 -11   24.00    4.40
   3   2  11   25.90    4.20
   3  -2  11   21.90    3.70
   3   2 -11   24.10    4.20
  -3  -2 -11   17.30    4.30
  -3  -2 -11   23.90    4.80
  -3   2  11   21.10    4.80
   3  -2 -12   55.69    8.40
  -3   2 -12   43.80    7.90
   3   2  12   55.99    8.30
   3  -2 -12   57.39    8.30
  -3   2 -12   57.49    8.20
   3   2 -12   54.89    7.90
  -3  -2 -12   57.19    8.10
   3   2 -12   59.89    8.00
   3  -2  12   55.59    7.70
  -3  -2 -12   56.19    8.50
   3  -2 -13  320.97   37.00
  -3   2 -13  309.07   36.80
  -3   2 -13  328.37   36.60
   3  -2 -13  285.07   37.10
  -3  -2 -13  300.27   36.80
  -3  -2 -13  285.67   37.00
   3   2 -13  324.37   36.70
   3  -2  13  312.27   36.50
   3   2 -13  334.87   36.80
   3   2  14    4.50    3.60
  -3   2 -14   -5.60    3.20
  -3   2 -14    3.70    3.40
   3  -2 -14   -3.90    4.50
   3  -2 -14    5.60    3.60
  -3  -2 -14    2.10    3.70
   3   2 -14    4.90    3.10
  -3  -2 -14    0.40    3.90
   3   2 -14   -5.40    3.80
   3  -2  14    3.30    3.30
  -3   2 -15  171.68   20.50
  -3   2 -15  167.38   20.50
   3  -2 -15  154.38   21.10
   3  -2 -15  160.88   21.90
  -3  -2 -15  171.68   21.00
   3   2 -15  168.78   20.70
   3   2 -15  165.08   20.30
  -3  -2 -15  149.99   20.80
   3   2  16   23.20    6.30
  -3   2 -16   36.40    6.40
  -3   2 -16   44.50    7.10
   3  -2 -16   36.20    7.30
   3  -2 -16   32.40    7.20
  -3  -2 -16   34.10    7.50
   3   2 -16   40.30    7.30
   3   2 -16   45.90    6.90
  -3  -2 -16   52.59    8.10
   3  -2 -17   16.10    5.10
  -3   2 -17   14.20    5.90
  -3   2 -17   17.20    4.80
  -3  -2 -17   15.10    5.70
   3   2 -17   22.40    5.90
   3   2 -17   12.00    6.30
  -3   2 -18   -1.80    3.30
   3  -2 -18    4.10    4.90
   3  -2 -18   -4.30    5.50
  -3   2 -18   -5.20    4.80
   3   2 -18   -9.20    5.00
   3   2 -18   -1.80    4.20
  -3  -2 -18   -2.80    6.00
  -3  -2 -18    0.50    3.60
   3  -2 -19   30.40    9.00
  -3   2 -19   43.20    7.90
   3  -2 -19   51.89    8.80
  -3  -2 -19   41.60    8.30
   3   2 -19   31.30    8.70
  -3  -2 -19   35.30    8.80
   3  -2 -20   -2.90    5.50
  -3   2 -20    2.40    4.20
  -3   2 -20    3.70    4.80
   3  -2 -20   -3.60    5.90
  -3  -2 -20    5.80    5.10
   3   2 -20   -2.70    4.80
   3   2 -20   -5.50    5.40
  -3  -2 -20    6.30    6.70
   3  -2 -21   32.00   10.80
   3  -2 -21   33.30    9.70
  -3   2 -21   47.00    8.50
  -3   2 -21   29.30    8.20
  -3  -2 -21   32.30    9.30
  -3  -2 -21   37.80    9.40
   3   2 -21   18.20    7.50
  -3  -3   0  112.69   13.30
  -3   3   0  117.29   13.30
   3  -3   0  117.29   13.30
   3   3   0  110.19   13.20
  -3   3  -1  552.94   62.29
  -3  -3   1  551.74   62.29
   3  -3  -1  532.85   62.29
  -3   3  -1  525.65   62.19
   3   3  -1  513.05   62.19
   3   3  -1  569.44   62.29
  -3  -3  -1  548.15   62.29
   3  -3   1  569.64   62.29
   3  -3   1  526.95   62.19
  -3   3   1  541.35   62.29
   3   3   2    4.50    1.30
   3  -3  -2    1.40    1.40
  -3   3  -2    3.40    1.30
  -3   3  -2    3.30    0.90
  -3   3   2    2.90    1.60
   3  -3   2    2.20    0.80
  -3  -3  -2    2.00    1.20
   3   3  -2    3.70    1.10
   3   3  -2    4.60    0.90
   3  -3   2    3.40    1.30
  -3   3  -3   29.40    4.00
   3   3   3   35.30    4.40
   3  -3  -3   31.30    4.50
  -3   3  -3   31.60    4.20
   3   3  -3   36.40    4.10
  -3   3   3   30.60    4.60
  -3  -3  -3   32.30    4.30
   3   3   4   17.50    2.90
   3  -3  -4   21.90    3.30
   3  -3  -4   23.30    3.20
  -3   3  -4   15.60    2.80
  -3   3   4   26.30    3.60
   3   3  -4   22.10    2.80
  -3  -3  -4   17.80    2.90
  -3   3  -5   -1.50    1.10
   3   3   5    1.30    1.60
  -3  -3   5    1.30    1.40
   3  -3  -5    0.80    1.80
   3  -3  -5   -0.20    1.70
  -3   3   5    0.20    2.00
  -3  -3  -5    0.60    1.60
   3   3  -5    2.20    1.40
   3   3   6    2.80    2.00
   3  -3  -6    5.00    2.20
  -3   3  -6    1.90    1.50
   3  -3  -6    6.20    2.30
   3   3  -6    7.40    1.80
  -3  -3  -6    2.30    2.00
  -3   3   6    3.50    2.50
   3  -3  -7    3.10    2.40
  -3  -3   7    0.70    1.90
  -3   3  -7   -0.40    1.70
   3  -3  -7   -0.50    2.40
   3   3   7   -0.80    2.10
   3   3  -7    1.20    1.90
  -3   3   7    4.30    2.90
  -3  -3  -7    1.50    2.40
  -3  -3  -7   -2.70    2.20
   3  -3   7    1.00    1.50
   3   3  -7    2.30    1.90
   3   3   8   -0.50    2.10
  -3  -3   8    1.40    2.00
   3  -3  -8   -3.30    2.60
  -3   3  -8   -1.40    1.80
   3  -3  -8    1.90    2.60
   3  -3   8    0.40    1.60
   3   3  -8   -0.70    2.00
  -3  -3  -8   -4.80    2.20
  -3   3   8    0.50    2.80
  -3  -3  -8   -0.60    2.70
   3   3  -8    1.10    1.90
   3  -3  -9   -4.50    3.60
  -3  -3   9    6.80    2.40
   3  -3  -9    9.00    2.90
   3   3   9    4.50    2.40
  -3  -3  -9   -4.20    3.60
   3   3  -9    1.10    2.40
   3  -3   9    5.40    1.90
   3   3  -9    7.00    2.30
  -3   3   9    5.80    3.30
  -3  -3  -9    3.00    3.00
   3   3  10    2.90    2.50
  -3   3 -10    3.70    2.50
   3  -3 -10    2.00    2.60
   3  -3 -10   -5.80    2.90
  -3  -3 -10    2.70    3.10
  -3  -3 -10   -3.80    2.70
  -3   3  10    0.50    3.10
   3  -3  10    2.70    1.90
   3   3 -10    4.70    2.20
   3  -3 -11    2.40    2.90
   3   3  11    3.10    2.80
  -3   3 -11   -3.50    2.30
  -3   3 -11    3.10    2.60
  -3  -3 -11    8.00    3.60
   3  -3  11    4.20    2.20
   3   3 -11    7.00    2.60
  -3   3  11    2.00    3.30
  -3  -3 -11   -4.50    3.00
  -3   3 -12    6.80    3.20
  -3   3 -12   13.00    3.70
   3   3  12   16.50    3.80
   3  -3 -12   15.40    4.00
   3  -3  12   12.80    3.00
   3   3 -12    8.10    3.70
   3   3 -12   17.70    3.50
  -3  -3 -12   11.00    4.20
  -3  -3 -12   19.40    4.50
   3  -3 -13    8.30    3.80
  -3   3 -13   -3.10    3.00
   3   3  13    3.60    3.10
  -3   3 -13    5.10    3.10
   3  -3  13    3.60    2.70
  -3  -3 -13   -3.90    3.60
  -3  -3 -13    1.00    3.60
   3   3 -13    8.40    3.10
   3   3 -13   -6.00    3.20
   3   3  14   11.50    3.90
  -3   3 -14   10.70    3.70
  -3   3 -14    4.60    3.50
   3  -3 -14    1.40    4.90
   3  -3 -14   10.40    5.40
   3   3 -14   17.50    3.80
   3   3 -14    6.90    4.00
  -3  -3 -14   12.20    4.40
  -3  -3 -14    8.40    4.60
   3  -3 -15    0.50    3.80
  -3   3 -15   -4.30    3.00
  -3   3 -15   -6.00    3.30
   3   3 -15    2.20    3.50
   3   3 -15   -8.30    4.00
  -3  -3 -15    3.40    4.00
  -3  -3 -15   -5.20    4.50
   3  -3 -16    4.90    4.40
  -3   3 -16   -4.50    3.60
   3   3  16    2.60    4.10
   3  -3 -16  -10.10    4.40
  -3   3 -16    2.40    3.50
   3   3 -16   -6.40    4.10
  -3  -3 -16   -6.40    4.90
   3   3 -16    2.90    3.20
  -3  -3 -16    0.90    4.00
  -3   3 -17    3.40    3.80
   3  -3 -17   -2.00    3.60
  -3   3 -17   -0.40    4.00
   3   3 -17  -12.80    4.40
  -3  -3 -17    4.60    4.00
   3   3 -17   -0.10    3.30
  -3   3 -18    0.40    3.80
   3  -3 -18   -0.40    5.20
  -3   3 -18   -2.10    4.50
   3  -3 -18  -10.40    6.20
   3   3 -18   -9.40    5.20
  -3  -3 -18   -1.60    6.30
   3   3 -18   -4.10    4.00
  -3  -3 -18    1.20    3.90
  -3   3 -19    6.80    4.70
   3  -3 -19   -0.20    4.60
   3  -3 -19   -3.20    7.90
  -3   3 -19    3.70    4.30
  -3  -3 -19    1.30    4.40
  -3  -3 -19   -3.00    6.20
   3   3 -19    5.40    4.70
   3   3 -19    4.50    5.90
   3  -3 -20    2.00    5.50
  -3   3 -20    2.60    5.70
   3  -3 -20    0.30    7.30
   3   3 -20   -5.20    4.40
  -3  -3 -20   -2.40    4.20
  -3  -3 -20    3.20    7.20
   3   3 -20   -1.20    6.10
  -3   3 -21   -1.30    4.10
   3  -3 -21    1.20    7.30
  -3   3 -21    0.00    5.90
   3   3 -21   -6.30    5.10
   3   3 -21    0.50    6.40
   3  -4   0    0.40    1.00
  -3   4   0    1.60    1.20
   3   4   0   -0.40    0.80
   3  -4  -1    1.80    1.30
  -3   4  -1    1.50    1.10
  -3  -4   1    1.20    0.80
   3   4   1    0.90    1.10
  -3  -4   1    0.60    1.10
  -3   4   1    1.00    1.30
   3   4  -1    0.70    0.80
  -3  -4  -1    0.50    0.90
   3  -4   1    2.40    0.70
   3  -4   1    2.00    1.10
   3  -4  -2   58.49    7.50
  -3   4  -2   66.79    7.20
   3   4   2   55.99    7.30
   3   4  -2   63.39    7.20
  -3   4   2   60.49    7.60
  -3  -4  -2   57.59    7.30
   3  -4  -3  263.17   30.40
   3   4   3  257.17   30.30
   3  -4  -3  265.07   30.30
  -3   4   3  256.27   30.50
  -3  -4  -3  268.77   30.30
   3  -4  -4   76.89    9.30
   3   4   4   73.49    9.30
   3  -4  -4   73.19    9.40
  -3   4   4   74.99    9.50
  -3  -4  -4   80.29    9.30
   3  -4  -5  148.09   16.80
   3   4   5  138.39   16.80
   3  -4  -5  141.39   16.90
  -3   4   5  144.49   17.10
  -3  -4  -5  137.89   16.80
   3   4   6  614.04   70.99
   3  -4  -6  598.44   71.19
   3  -4  -6  646.44   71.09
  -3   4   6  606.84   71.29
  -3  -4  -6  617.04   70.99
   3  -4  -7    2.80    2.50
   3  -4  -7   -3.10    2.50
   3   4   7    1.60    2.20
  -3   4   7    1.00    2.80
  -3  -4  -7   -2.70    2.20
  -3  -4  -7   -1.10    2.40
   3  -4  -8  341.27   40.30
   3   4   8  335.87   40.00
   3  -4  -8  371.06   40.20
  -3   4  -8  324.07   40.10
  -3   4   8  324.37   40.40
   3   4  -8  348.97   39.90
   3   4  -8  359.76   40.00
  -3  -4  -8  346.77   40.10
  -3  -4  -8  348.17   40.40
  -3   4  -9   28.60    5.50
   3  -4  -9   47.00    6.40
   3   4   9   35.80    6.00
  -3  -4  -9   40.40    6.30
  -3   4   9   44.20    6.70
   3   4  -9   40.50    5.40
   3   4  -9   41.90    5.50
   3  -4 -10   51.39    8.70
   3   4  10   66.09    8.40
   3  -4 -10   68.19    8.60
  -3   4 -10   55.69    7.80
  -3   4 -10   70.39    8.10
  -3  -4 -10   51.79    8.40
  -3  -4 -10   67.19    8.90
   3   4 -10   48.20    7.90
   3   4 -10   62.59    7.80
  -3   4  10   62.19    9.10
   3   4  11   66.49    9.10
  -3   4 -11   70.79    8.90
   3  -4 -11   75.19    9.60
   3  -4 -11   74.59    9.40
  -3   4 -11   58.79    8.60
  -3   4  11   71.19    9.80
  -3  -4 -11   71.49    9.60
   3   4 -11   50.79    8.70
  -3  -4 -11   49.60    9.40
   3   4 -11   75.09    8.60
  -3   4 -12   90.99   11.40
   3   4  12   88.39   11.90
   3  -4 -12   85.29   12.10
   3  -4 -12  100.59   12.00
  -3   4 -12   79.69   11.10
   3   4 -12   83.09   11.40
  -3   4  12   99.69   13.10
  -3  -4 -12   79.79   11.80
   3   4 -12   91.09   11.20
  -3  -4 -12   89.79   12.10
   3  -4 -13   21.10    6.20
  -3   4 -13   37.80    5.40
   3  -4 -13   27.80    7.10
  -3   4 -13   27.90    4.80
   3   4  13   25.30    5.60
   3   4 -13   32.90    4.90
  -3  -4 -13   23.20    5.90
   3   4 -13   27.70    5.20
  -3  -4 -13   34.60    6.50
   3  -4 -14   30.80    6.00
   3   4  14   37.20    5.50
   3  -4 -14   13.20    6.00
  -3   4 -14   24.60    5.00
  -3   4 -14   26.30    4.60
   3   4 -14   23.10    4.60
  -3  -4 -14   22.50    5.80
  -3  -4 -14   25.10    5.70
   3   4 -14   16.00    4.80
   3  -4 -15    8.00    4.50
   3  -4 -15   -8.70    6.10
  -3   4 -15   10.50    3.60
  -3   4 -15    2.00    3.90
  -3  -4 -15   14.50    4.90
  -3  -4 -15    2.00    4.40
   3   4 -15   -2.70    4.20
   3   4 -15   11.20    4.30
   3   4  16   20.90    5.80
   3  -4 -16    1.50    7.20
  -3   4 -16   17.20    5.00
  -3   4 -16   12.90    5.10
   3   4 -16   23.80    5.80
  -3  -4 -16   28.90    6.40
   3   4 -16   14.20    5.50
  -3  -4 -16   27.80    6.00
   3  -4 -17    3.90    5.10
  -3   4 -17    6.60    3.90
  -3   4 -17    0.00    4.20
   3   4 -17   -1.80    4.80
  -3  -4 -17   -1.30    4.00
   3   4 -17    6.90    4.10
  -3   4 -18    3.70    4.20
  -3   4 -18   12.10    4.60
   3  -4 -18   16.30    5.40
   3  -4 -18    0.90    7.90
  -3  -4 -18    5.00    4.90
  -3  -4 -18    0.50    6.70
   3   4 -18    2.60    5.80
   3   4 -18    7.50    4.60
  -3   4 -19    4.20    5.50
  -3   4 -19   -0.90    4.00
   3  -4 -19   -0.50    5.60
   3  -4 -19  -11.30    7.70
  -3  -4 -19    3.80    5.00
   3   4 -19    0.40    4.50
  -3  -4 -19    2.60    5.90
   3   4 -19    2.10    5.40
   3  -4 -20   70.49   14.90
  -3   4 -20   83.29   13.20
  -3   4 -20   89.19   13.50
   3   4 -20   82.39   13.50
   3   4 -20  107.89   14.70
  -3   4 -21   -1.30    4.20
  -3   4 -21    2.90    5.70
   3  -4 -21   -5.00    5.80
   3   4 -21   -5.30    5.60
  -3  -4 -21    1.30    4.90
   3   4 -21   -9.80    4.70
   3  -5   0    6.40    1.50
   3   5   0    8.30    1.40
  -3   5   0    6.60    1.70
   3   5   1    1.70    1.20
   3  -5  -1    3.10    1.50
  -3   5  -1    3.10    1.20
  -3  -5  -1    1.00    1.10
   3  -5   1    2.60    1.10
   3   5  -1    1.80    0.90
  -3   5   1    3.80    1.60
   3   5   2  207.08   26.20
   3  -5  -2  244.08   26.30
  -3  -5  -2  213.48   26.20
  -3   5   2  247.58   26.40
   3   5   3   13.70    2.30
   3  -5  -3   10.10    2.40
   3  -5  -3   10.70    2.20
  -3   5   3   10.90    2.50
  -3  -5  -3   13.70    2.20
   3  -5  -4    1.80    1.80
   3   5   4   -0.90    1.50
   3  -5  -4   -0.30    1.60
  -3  -5  -4   -1.60    1.50
  -3   5   4   -0.90    2.10
   3  -5  -5    3.30    2.10
   3   5   5    3.70    2.00
   3  -5  -5    4.10    2.30
  -3  -5  -5    5.20    2.00
  -3   5   5    1.20    2.50
   3   5   6    4.40    2.30
   3  -5  -6    2.40    2.40
   3  -5  -6    6.20    2.50
  -3   5   6    4.30    2.80
  -3  -5  -6    4.30    2.60
  -3  -5  -6   -1.20    2.20
   3   5   7   30.10    4.30
  -3  -5  -7   23.30    4.20
  -3  -5  -7   25.30    4.80
   3  -5  -8   -6.20    2.60
   3   5   8    1.10    2.40
   3  -5  -8    1.10    2.60
  -3  -5  -8   -0.10    2.80
  -3   5   8   -0.40    3.00
  -3  -5  -8   -4.40    2.50
   3  -5  -9   14.80    3.70
   3   5   9   16.50    3.70
  -3  -5  -9   19.40    4.30
  -3   5   9   11.90    4.10
   3   5  10    1.20    2.70
   3  -5 -10    7.10    3.00
   3  -5 -10   -3.70    3.10
  -3   5 -10    1.10    2.20
  -3   5 -10   -0.10    2.00
  -3  -5 -10   -4.80    2.80
   3   5 -10    3.80    2.10
  -3   5  10    4.90    3.60
  -3  -5 -10    4.20    3.40
  -3   5 -11    3.20    2.40
   3   5  11    2.10    3.10
  -3   5 -11   -4.40    2.20
   3  -5 -11   -6.80    3.50
   3  -5 -11    0.60    3.20
   3   5 -11    2.20    2.20
  -3  -5 -11   -6.60    3.20
  -3  -5 -11    1.70    3.30
  -3   5  11    9.10    6.40
   3   5  12   10.00    3.80
  -3   5 -12    7.80    2.80
  -3   5 -12   10.20    3.20
   3  -5 -12    9.10    4.70
   3  -5 -12    4.90    4.30
   3   5 -12    0.80    3.10
  -3   5  12   15.90    4.70
  -3  -5 -12    1.60    4.00
  -3  -5 -12   10.00    4.10
   3   5 -12   13.40    2.90
   3  -5 -13    1.80    3.60
   3   5  13    3.60    3.40
  -3   5 -13    0.90    2.70
  -3   5 -13    1.70    2.60
   3  -5 -13   -4.10    4.30
   3   5 -13   -5.10    3.20
   3   5 -13    4.60    2.70
  -3  -5 -13   -1.90    3.50
  -3  -5 -13   -3.80    3.90
   3   5  14   11.80    4.10
  -3   5 -14    7.90    3.20
  -3   5 -14    0.80    3.20
   3  -5 -14   -2.70    4.70
   3  -5 -14    5.30    4.00
   3   5 -14    7.50    2.90
  -3  -5 -14    5.40    4.30
  -3  -5 -14   -2.60    4.70
  -3   5 -15   15.90    4.20
   3  -5 -15   11.40    4.40
  -3   5 -15    2.40    3.60
   3  -5 -15   -3.70    5.10
  -3  -5 -15    8.60    4.20
  -3  -5 -15    4.10    6.30
   3   5 -15   -2.20    3.60
   3   5 -15    7.70    3.60
  -3   5 -16   -3.40    3.50
   3  -5 -16    4.30    4.00
   3   5  16    6.80    5.00
   3  -5 -16   -5.30    5.40
  -3   5 -16   -0.80    3.20
   3   5 -16   -9.10    4.00
   3   5 -16   -2.60    3.30
  -3  -5 -16   -9.70    6.20
  -3  -5 -16   -2.50    3.70
  -3   5 -17   -2.70    3.40
  -3   5 -17   -6.00    4.00
   3  -5 -17   -1.20    3.80
   3   5 -17  -11.10    4.80
   3   5 -17   -2.30    3.60
  -3  -5 -17   -1.70    3.60
  -3   5 -18   -1.10    3.40
   3  -5 -18   -2.20    5.10
   3  -5 -18   -5.70    7.80
  -3   5 -18   -0.60    4.60
   3   5 -18   -5.80    4.50
  -3  -5 -18    0.10    3.80
   3   5 -18   -3.50    3.80
  -3  -5 -18   -1.10    5.40
  -3   5 -19    4.60    4.90
   3  -5 -19    4.30    5.30
  -3   5 -19    3.90    4.10
   3  -5 -19   -2.80    8.60
  -3  -5 -19    3.00    7.60
   3   5 -19    2.60    4.60
  -3  -5 -19    3.30    5.50
   3   5 -19    1.40    4.90
   3  -5 -20    2.60    8.40
   3  -5 -20   -0.70    6.60
  -3   5 -20   13.70    5.40
  -3  -5 -20    3.00    5.50
   3   5 -20    2.50    5.20
   3   5 -20    4.00    5.80
  -3  -5 -20    7.90    7.30
   3  -5 -21   -1.80    6.30
   3  -5 -21  -13.70    5.60
  -3   5 -21    4.50    5.30
  -3   5 -21   -0.70    3.90
   3   5 -21   -8.50    4.80
  -3  -5 -21    3.50    7.20
   3  -6   0    0.10    1.30
  -3   6   0    0.30    1.40
   3   6   0   -0.30    1.10
   3  -6  -1  525.75   61.09
  -3   6  -1  541.15   61.09
  -3  -6   1  546.45   60.99
   3  -6  -1  529.65   61.09
   3   6   1  544.55   61.09
  -3  -6  -1  509.35   60.99
   3   6  -1  543.15   60.99
   3  -6   1  529.85   60.99
  -3   6   1  517.25   61.19
   3   6   2    3.90    1.60
   3  -6  -2    4.70    1.60
   3  -6  -2    4.30    1.80
  -3  -6  -2    2.40    1.40
  -3   6   2    5.20    2.00
   3  -6  -3  168.38   18.80
   3   6   3  155.28   18.80
   3  -6  -3  158.48   18.90
  -3   6   3  155.68   19.00
  -3  -6  -3  162.48   18.80
   3   6   4  237.58   28.00
   3  -6  -4  235.68   28.10
   3  -6  -4  244.28   28.00
  -3  -6  -4  246.38   28.00
  -3   6   4  236.68   28.20
   3   6   5  159.08   18.90
   3  -6  -5  155.48   19.10
   3  -6  -5  169.48   19.00
  -3  -6  -5  151.48   19.20
  -3  -6  -5  164.48   18.90
  -3   6   5  154.38   19.20
   3   6   6   17.00    3.30
   3  -6  -6   21.20    3.80
   3  -6  -6   17.70    3.60
  -3   6   6   16.90    4.00
  -3  -6  -6   16.70    3.40
  -3  -6  -6   15.50    3.80
   3  -6  -7    4.80    2.90
   3   6   7   10.50    2.60
  -3  -6  -7   -7.10    3.20
  -3  -6  -7    2.90    2.50
  -3   6   7    2.50    3.40
   3  -6  -8   14.80    3.60
   3  -6  -8    9.50    3.60
   3   6   8   16.70    3.30
  -3   6   8    6.30    4.00
  -3  -6  -8   13.20    4.00
  -3  -6  -8   10.60    3.30
   3  -6  -9   17.60    3.90
   3   6   9   18.70    3.70
  -3  -6  -9   14.90    4.10
  -3  -6  -9    4.90    4.60
  -3   6   9   14.60    4.60
   3  -6 -10   52.79    7.20
   3   6  10   41.70    6.90
   3  -6 -10   37.30    6.80
  -3  -6 -10   44.10    6.70
  -3  -6 -10   46.30    7.20
  -3   6  10   41.20    7.50
   3   6  11    4.10    3.30
   3  -6 -11   13.90    4.30
   3  -6 -11    4.10    4.20
  -3  -6 -11   13.10    4.10
  -3  -6 -11   -1.10    3.50
  -3   6  11   12.60    4.30
   3   6  12   65.09   10.00
   3  -6 -12   66.19   10.30
   3  -6 -12   58.49    9.70
  -3  -6 -12   71.49   10.10
   3   6 -12   70.19    8.80
  -3   6  12   65.49   10.10
  -3  -6 -12   60.59    9.90
   3  -6 -13  225.38   30.20
   3  -6 -13  274.97   30.80
   3   6  13  220.78   30.00
  -3   6 -13  265.17   29.30
   3   6 -13  258.67   29.50
  -3  -6 -13  234.38   30.30
  -3  -6 -13  263.47   30.20
   3   6  14   11.30    5.30
   3  -6 -14   19.60    4.80
   3  -6 -14    4.00    5.60
  -3   6 -14   13.00    3.50
  -3  -6 -14   15.60    5.40
  -3  -6 -14   21.90    5.80
   3  -6 -15  232.08   30.80
   3  -6 -15  235.58   31.70
  -3   6 -15  272.07   30.50
  -3   6 -15  277.47   30.10
   3   6 -15  266.47   30.40
  -3  -6 -15  218.08   30.90
  -3  -6 -15  255.27   30.90
   3  -6 -16   38.50    7.10
   3  -6 -16    9.10    9.00
  -3   6 -16   34.50    5.80
  -3   6 -16   41.60    6.20
   3   6  16   23.70    6.60
  -3  -6 -16   29.70    7.20
  -3  -6 -16   29.00    7.00
   3   6 -16   32.50    6.40
   3  -6 -17    8.50    4.80
  -3   6 -17   10.60    4.60
  -3   6 -17   12.30    4.40
   3   6 -17    7.40    4.60
  -3  -6 -17    7.30    5.30
   3   6 -17    9.70    4.00
   3  -6 -18    7.10    6.20
  -3   6 -18   12.90    4.60
  -3   6 -18   15.90    4.80
   3  -6 -18    2.00    6.60
   3   6 -18    7.80    5.00
  -3  -6 -18    6.90    5.60
  -3  -6 -18    5.80    6.40
   3  -6 -19   12.50    8.00
  -3   6 -19   20.80    5.50
   3  -6 -19    9.90    8.80
  -3   6 -19   26.10    5.80
   3   6 -19   16.30    5.90
   3   6 -19   17.90    6.10
  -3  -6 -19   23.00    7.00
  -3  -6 -19   20.40    7.90
  -3   6 -20   -0.70    3.80
  -3   6 -20    8.70    4.80
   3  -6 -20   -7.70    6.00
  -3  -6 -20    2.10    5.90
   3   6 -20   -1.60    5.20
   3   6 -20   -5.30    4.40
  -3   7   0    4.60    1.90
   3   7   0    5.50    1.50
   3  -7   0    6.90    1.60
   3  -7  -1   10.80    2.10
  -3   7  -1    7.70    2.00
   3   7   1   14.10    2.10
   3  -7  -1    8.60    1.90
   3  -7   1   10.70    1.80
  -3   7   1    8.20    2.30
   3   7   2    4.80    1.80
   3  -7  -2    6.70    2.10
   3  -7  -2    6.70    1.80
  -3  -7  -2    4.50    1.60
  -3   7   2    7.20    2.20
   3  -7  -3    0.40    1.90
   3   7   3    2.70    1.80
   3  -7  -3    4.10    1.90
  -3  -7  -3    2.00    1.70
  -3   7   3    2.00    2.20
   3   7   4   22.40    3.70
   3  -7  -4   24.20    3.90
   3  -7  -4   21.30    3.70
  -3   7   4   26.80    4.30
  -3  -7  -4   25.00    4.00
  -3  -7  -4   20.80    3.60
   3  -7  -5   29.40    4.10
   3   7   5   19.30    3.60
  -3  -7  -5   14.60    3.90
  -3  -7  -5   16.70    3.50
  -3   7   5   30.80    4.60
   3  -7  -6    8.10    3.00
   3   7   6    8.90    2.80
   3  -7  -6    2.80    2.70
  -3  -7  -6    7.00    3.30
  -3   7   6    6.60    3.30
  -3  -7  -6    5.10    2.60
   3   7   7    0.40    2.60
   3  -7  -7   -6.60    2.70
   3  -7  -7    2.10    2.70
  -3  -7  -7   -4.00    2.50
  -3  -7  -7    4.60    3.10
  -3   7   7    0.90    2.90
   3  -7  -8    8.40    3.20
   3  -7  -8   -0.30    3.10
   3   7   8    5.60    2.80
  -3  -7  -8   -0.30    2.80
  -3  -7  -8    8.20    3.40
  -3   7   8    3.40    3.50
   3  -7  -9    1.70    3.10
   3   7   9    0.40    2.80
   3  -7  -9   -6.00    4.10
  -3  -7  -9    3.30    3.30
  -3   7   9    2.10    3.40
  -3  -7  -9   -7.10    3.00
   3  -7 -10    9.30    3.60
   3   7  10    3.50    3.30
  -3  -7 -10   13.10    4.00
  -3  -7 -10   -1.70    3.30
  -3   7  10    3.60    3.70
   3  -7 -11    7.60    3.70
   3  -7 -11   -1.40    4.30
   3   7  11    5.00    3.70
  -3   7  11    5.60    4.40
  -3  -7 -11    1.10    3.70
  -3  -7 -11   10.20    4.10
   3  -7 -12    0.10    3.40
   3  -7 -12   -2.40    4.40
   3   7  12   11.30    4.10
  -3  -7 -12    0.70    4.20
  -3   7  12    7.60    4.50
  -3  -7 -12   10.10    4.30
   3  -7 -13   32.30    6.00
   3   7  13   24.90    5.60
   3  -7 -13   15.50    6.80
  -3  -7 -13   16.80    5.60
  -3  -7 -13   21.40    5.60
   3   7  14   11.80    4.90
   3  -7 -14    9.00    4.40
  -3  -7 -14   13.00    4.90
  -3   7 -15    4.50    3.20
   3  -7 -15   -0.10    3.80
   3  -7 -15   -9.30    5.90
  -3  -7 -15   -2.20    4.90
  -3  -7 -15   10.20    4.70
   3   7  16    4.30    4.10
   3  -7 -16   -4.60    6.10
  -3   7 -16    0.40    3.20
   3  -7 -16    3.50    4.30
  -3  -7 -16   -4.30    5.00
  -3  -7 -16    3.70    4.30
   3  -7 -17   -1.70    4.20
  -3  -7 -17    0.60    4.80
  -3  -7 -18   -0.80    5.00
   3   7 -18    0.20    3.90
  -3  -7 -18   -2.90    7.60
   3  -7 -19   -5.90    5.60
  -3   7 -19   -0.90    4.20
   3  -7 -19   -3.10    7.10
  -3  -7 -19    3.60    7.30
  -3  -7 -19    0.30    5.50
   3  -7 -20   -2.00    7.90
  -3   7 -20    4.10    4.90
  -3  -7 -20   -7.10    6.20
  -3   8   0    2.10    1.80
   3   8   0    0.10    1.40
   3  -8   0    1.10    2.10
   3  -8   0   -0.10    1.50
  -3  -8   0    0.20    1.20
   3   8   1   54.39    6.70
  -3   8  -1   50.79    6.60
   3  -8  -1   50.39    6.70
  -3   8   1   51.39    6.90
   3  -8  -2   29.10    4.20
   3   8   2   27.70    4.30
   3  -8  -2   27.40    4.40
  -3  -8  -2   22.50    4.10
  -3   8   2   30.80    4.60
  -3  -8  -2   28.70    4.20
   3  -8  -3    5.00    2.30
   3  -8  -3    2.40    2.10
   3   8   3    3.60    2.20
  -3   8   3    6.50    2.70
  -3  -8  -3    2.20    2.30
  -3  -8  -3    2.30    1.90
   3   8   4   46.30    6.60
   3  -8  -4   44.60    6.50
   3  -8  -4   52.89    6.70
  -3  -8  -4   43.00    6.40
  -3   8   4   52.69    7.10
  -3  -8  -4   39.70    6.50
   3  -8  -5  439.46   49.90
   3   8   5  426.26   49.90
   3  -8  -5  409.46   49.99
  -3  -8  -5  436.36   50.19
  -3   8   5  418.06   50.19
  -3  -8  -5  453.45   49.90
   3  -8  -6  485.75   55.79
   3   8   6  479.25   55.69
   3  -8  -6  476.55   55.89
  -3  -8  -6  510.55   55.69
  -3  -8  -6  473.45   55.99
  -3   8   6  460.75   56.09
   3  -8  -7    1.50    2.80
   3   8   7   -0.40    2.60
  -3  -8  -7    1.90    3.10
  -3  -8  -7   -5.20    2.60
   3  -8  -8  223.78   26.10
   3   8   8  208.58   25.90
   3  -8  -8  211.98   26.00
  -3  -8  -8  230.08   26.40
  -3   8   8  219.58   26.50
  -3  -8  -8  221.98   25.90
   3   8   9   51.99    8.70
   3  -8  -9   59.89    9.00
   3  -8  -9   71.59    9.00
  -3  -8  -9   52.99    8.70
  -3   8   9   64.09    9.50
  -3  -8  -9   67.29    9.10
   3  -8 -10  116.39   12.60
   3   8  10   77.69   12.20
   3  -8 -10   81.39   12.60
  -3  -8 -10   91.09   12.30
  -3  -8 -10  100.39   12.70
  -3   8  10   94.89   13.00
   3   8  11   11.20    3.90
   3  -8 -11   13.80    3.90
   3  -8 -11    3.90    4.40
  -3   8  11   10.70    4.70
  -3  -8 -11   -2.60    3.90
  -3  -8 -11    5.80    3.90
   3   8  12   19.30    4.80
   3  -8 -12    3.90    5.00
   3  -8 -12   10.60    4.40
  -3   8  12    6.10    4.90
  -3  -8 -12   10.00    4.70
   3  -8 -13    8.30    6.10
   3  -8 -13   21.50    5.50
   3   8  13   34.60    5.80
  -3  -8 -13   35.40    6.30
  -3  -8 -13   17.60    5.90
   3  -8 -14   51.59    9.80
   3   8  14   69.39   10.00
  -3  -8 -14   53.49    9.70
   3  -8 -15   12.80    5.30
   3   8  15   20.60    6.20
   3  -8 -15   -0.60    6.50
  -3  -8 -15    8.40    6.00
  -3  -8 -15   11.80    5.80
   3  -8 -16    9.90    5.40
   3  -8 -16   -3.20    6.90
   3   8  16   18.50    5.40
  -3  -8 -16    7.80    6.50
  -3  -8 -16   11.90    5.00
   3  -8 -18    6.80    6.10
   3  -8 -18   11.80    7.80
  -3  -8 -18   15.20    8.60
  -3  -8 -18    5.00    5.20
   3  -8 -19    2.40    8.40
  -3  -8 -19    4.80    7.50
   3  -8 -20   27.90    9.00
  -3  -8 -20   23.80    9.70
   3  -9   0   46.80    5.90
   3   9   0   42.90    6.00
  -3  -9   0   41.60    5.80
  -3  -9   0   42.20    6.10
   3  -9   0   49.90    6.00
  -3   9   0   51.79    6.30
  -3   9  -1   -0.40    1.80
   3   9   1   -0.60    1.80
   3  -9  -1    0.10    1.90
   3  -9   1    1.40    1.60
  -3  -9  -1   -1.60    1.90
  -3   9   1   -1.10    2.20
   3  -9  -2    9.80    2.50
   3  -9  -2    9.80    2.70
   3   9   2   11.40    2.60
  -3  -9  -2   10.60    2.40
  -3   9   2   10.40    3.00
  -3  -9  -2    9.30    2.80
   3  -9  -3   29.30    4.40
   3   9   3   29.80    4.80
   3  -9  -3   26.40    4.20
  -3   9   3   27.80    4.70
  -3  -9  -3   27.40    4.60
  -3  -9  -3   26.90    4.10
   3  -9  -4    4.10    2.50
   3   9   4    4.60    2.50
   3  -9  -4    8.30    2.70
  -3   9   4    9.00    3.20
  -3  -9  -4   -0.20    2.30
  -3  -9  -4    1.30    2.60
   3  -9  -5   52.69    6.40
   3   9   5   43.20    6.20
   3  -9  -5   41.20    6.30
  -3   9   5   52.89    6.90
  -3  -9  -5   25.50    5.80
  -3  -9  -5   33.80    5.60
   3  -9  -6   -0.20    2.80
   3  -9  -6    4.50    2.70
   3   9   6    1.00    2.60
  -3   9   6    7.50    3.60
  -3  -9  -6   -2.40    2.60
  -3  -9  -6    3.00    2.90
   3   9   7   13.80    3.50
   3  -9  -7   15.00    3.70
  -3   9   7    2.50    3.80
  -3  -9  -7   22.80    4.60
  -3  -9  -7   13.50    3.50
   3  -9  -8   10.70    3.90
   3   9   8   10.30    3.60
   3  -9  -8   23.10    4.20
  -3  -9  -8    9.70    3.80
  -3   9   8   20.20    4.70
  -3  -9  -8   10.20    3.60
   3   9   9    5.40    3.40
   3  -9  -9    9.70    3.40
   3  -9  -9   -5.90    3.50
  -3  -9  -9   -3.60    3.30
  -3   9   9    2.30    3.80
  -3  -9  -9    1.10    3.20
   3  -9 -10    2.90    4.40
   3   9  10    1.70    3.70
  -3  -9 -10    1.10    3.70
  -3   9  10   16.80    4.80
  -3  -9 -10    1.50    3.40
   3  -9 -11   -5.70    4.40
   3   9  11    4.20    4.00
   3  -9 -11    4.50    3.80
  -3  -9 -11   -5.90    4.00
  -3   9  11    8.00    4.80
  -3  -9 -11    4.10    3.90
   3   9  12   25.60    5.70
   3  -9 -12    5.60    5.90
   3  -9 -12   20.50    5.40
  -3  -9 -12   19.70    5.70
  -3  -9 -12   35.30    6.50
   3  -9 -13   12.00    4.50
   3  -9 -13   -8.00    4.90
   3   9  13    2.20    4.40
  -3  -9 -13    3.50    4.20
  -3  -9 -13   -7.90    4.40
   3  -9 -14   -5.90    6.10
   3   9  14    0.90    4.90
   3  -9 -14    7.50    4.50
  -3  -9 -14   -1.70    4.10
  -3  -9 -14   -2.60    5.10
   3  -9 -15   -4.80    6.40
   3  -9 -15    0.90    4.70
  -3  -9 -15    3.80    4.70
  -3  -9 -15   -4.10    6.50
   3   9  16    2.50    5.20
   3  -9 -16   -6.90    6.40
  -3  -9 -16   -9.10    5.10
   3  -9 -17    4.90    6.40
  -3  -9 -17   -0.10    5.20
   3  -9 -18   -7.80    5.70
   3  -9 -18   -7.80    8.50
  -3  -9 -18   -3.90    4.30
  -3  -9 -18   -2.60    7.10
   3  -9 -19   -4.90    7.40
  -3  -9 -19    0.80    8.30
   3  -9 -20   -2.80    8.40
  -3  -9 -20   -5.20    8.30
   3 -10   0    1.30    1.60
  -3 -10   0   -2.40    1.60
   3  10   0   -0.70    1.80
  -3 -10   0    0.70    2.00
   3 -10   0    0.30    1.80
  -3  10   0    0.40    2.10
  -3  10  -1  125.79   15.40
   3  10   1  127.99   15.30
   3 -10  -1  128.79   15.40
  -3  10   1  135.89   15.60
  -3 -10  -1  117.49   15.50
   3 -10   1  136.59   15.20
   3 -10  -2   86.99   10.40
   3  10   2   86.29   10.60
   3 -10  -2   82.89   10.20
  -3 -10  -2   83.79   10.50
  -3  10   2   77.69   10.60
  -3 -10  -2   77.69   10.10
   3  10   3    2.60    2.30
   3 -10  -3   -0.30    2.20
   3 -10  -3    4.30    2.40
  -3  10   3    1.20    2.70
  -3 -10  -3   -1.10    2.50
  -3 -10  -3   -1.10    2.10
   3  10   4  169.38   19.80
   3 -10  -4  160.78   19.90
   3 -10  -4  175.28   19.80
  -3 -10  -4  149.79   20.10
  -3  10   4  161.48   20.40
  -3 -10  -4  170.98   19.70
   3 -10  -5    2.80    2.90
   3  10   5   10.20    3.10
   3 -10  -5   11.70    3.10
  -3  10   5    6.30    3.30
  -3 -10  -5   14.30    3.50
  -3 -10  -5    9.70    3.00
   3 -10  -6    5.80    3.20
   3 -10  -6   12.40    4.60
   3  10   6   16.20    3.50
  -3  10   6    7.90    4.00
  -3 -10  -6   12.30    3.30
  -3 -10  -6   16.40    5.70
   3 -10  -7   36.00    6.40
   3 -10  -7   39.50    6.40
   3  10   7   52.29    7.00
  -3 -10  -7   45.40    6.90
  -3 -10  -7   36.40    6.60
   3  10   8   20.60    4.40
   3 -10  -8   16.30    4.60
  -3 -10  -8   20.80    4.60
  -3 -10  -8   17.10    4.30
  -3  10   8   24.80    5.70
   3  10   9    9.70    3.90
   3 -10  -9   -1.20    4.00
   3 -10  -9    8.40    3.80
  -3 -10  -9   -1.70    3.60
  -3  10   9   10.20    4.50
  -3 -10  -9    8.00    3.90
   3 -10 -10   14.50    4.90
   3  10  10   15.80    4.90
   3 -10 -10   18.90    4.80
  -3  10  10   24.10    5.90
  -3 -10 -10   11.10    4.80
   3 -10 -11   55.19    9.90
   3 -10 -11   68.79   10.00
   3  10  11   64.19   10.30
  -3 -10 -11   73.89   10.30
  -3  10  11   74.09   10.60
  -3 -10 -11   56.19    9.60
   3 -10 -12  108.79   15.90
   3  10  12  113.39   15.20
   3 -10 -12  112.89   15.00
  -3 -10 -12  101.39   15.20
  -3 -10 -12  107.39   15.20
   3 -10 -13   78.59   12.90
   3  10  13   88.39   13.10
   3 -10 -13   90.79   14.40
  -3 -10 -13   86.99   13.10
  -3 -10 -13   88.59   13.40
   3 -10 -14    7.30    4.80
   3  10  14   14.20    4.80
   3 -10 -14   -4.20    6.10
  -3 -10 -14    9.80    4.90
  -3 -10 -14    7.40    5.60
   3 -10 -15   57.79   10.50
   3 -10 -15   51.99   11.10
   3  10  15   63.59   10.60
  -3 -10 -15   46.60   10.80
  -3 -10 -15   57.39   10.20
   3  10  16   52.99    9.90
   3 -10 -16   68.19   11.00
   3 -10 -16   50.29   10.80
  -3 -10 -16   54.79   12.00
  -3 -10 -16   60.39   11.20
   3 -10 -17    5.20    6.30
  -3 -10 -17    7.80    5.30
   3 -10 -18   23.30   10.30
  -3 -10 -18   24.00    9.70
   3 -10 -19    7.10    8.90
  -3 -10 -19   21.90    9.80
   3 -10 -20   13.80    9.80
  -3 -10 -20   15.60    8.10
  -3  11   0  112.39   12.20
   3  11   0   88.49   11.80
  -3 -11   0   84.79   12.00
   3 -11   0  111.89   11.90
   3  11   1   11.70    2.80
   3 -11  -1   15.90    2.90
  -3  11  -1   15.60    3.10
  -3  11   1   16.90    3.50
  -3 -11  -1    7.30    2.90
   3 -11  -2   23.00    3.80
   3 -11  -2   19.40    3.50
  -3  11   2   24.20    4.40
  -3 -11  -2   20.20    4.00
  -3 -11  -2   18.50    3.40
   3 -11  -3    0.50    2.30
   3  11   3    4.80    2.50
   3 -11  -3    1.80    2.50
  -3  11   3    0.40    5.00
  -3 -11  -3    3.40    2.30
  -3 -11  -3    3.00    2.80
   3  11   4   21.10    3.70
   3 -11  -4   12.00    3.40
  -3  11   4    8.80    3.80
  -3 -11  -4   19.30    3.40
  -3 -11  -4   19.50    4.10
   3 -11  -5   14.20    3.70
   3  11   5   13.70    3.60
   3 -11  -5   14.80    4.80
  -3  11   5   21.70    4.70
  -3 -11  -5   20.10    5.10
  -3 -11  -5   14.70    3.40
   3 -11  -6    5.90    2.90
   3  11   6    2.60    2.90
   3 -11  -6   -4.00    2.90
  -3  11   6    1.80    3.30
  -3 -11  -6    4.70    3.00
  -3 -11  -6   -2.00    2.80
   3  11   7   10.10    3.60
   3 -11  -7   12.40    3.60
  -3 -11  -7   12.40    3.70
  -3 -11  -7    2.60    3.30
  -3  11   7    8.30    4.40
   3  11   8    1.90    3.40
   3 -11  -8    6.20    3.40
  -3  11   8    6.20    3.80
  -3 -11  -8    3.50    3.40
  -3 -11  -8   -6.00    3.30
   3  11   9    1.80    3.80
   3 -11  -9    1.80    3.40
   3 -11  -9   -9.30    3.80
  -3 -11  -9   -6.70    3.50
  -3 -11  -9    5.20    3.80
  -3  11   9    2.10    4.30
   3 -11 -10    3.20    3.90
   3  11  10    4.60    4.10
  -3 -11 -10   -4.60    4.00
  -3  11  10   11.60    4.90
  -3 -11 -10    3.40    3.90
   3  11  11    5.30    4.70
   3 -11 -11    1.60    3.60
   3 -11 -11   -9.70    4.60
  -3  11  11    1.00    4.70
  -3 -11 -11   -4.40    4.40
  -3 -11 -11    2.70    4.20
   3 -11 -12    9.00    4.90
   3 -11 -12    4.10    5.90
   3  11  12   10.50    5.10
  -3 -11 -12   -2.50    4.90
  -3 -11 -12    6.30    4.90
   3  11  13    3.10    4.40
   3 -11 -13    1.10    4.80
   3 -11 -13   -7.10    6.20
  -3 -11 -13   -6.20    4.90
  -3 -11 -13   -0.10    4.80
   3 -11 -14  -15.60    7.00
   3  11  14    2.80    5.60
   3 -11 -14   -0.40    4.40
  -3 -11 -14   -2.30    5.80
  -3 -11 -14    4.40    4.90
   3 -11 -15    3.90    5.40
   3 -11 -15   -9.10    7.40
   3  11  15   -1.60    4.90
  -3 -11 -15   -4.50    4.40
  -3 -11 -15   -2.00    6.60
   3 -11 -16   -0.50    4.40
   3  11  16    3.40    4.30
   3 -11 -16   -6.50    8.00
  -3 -11 -16   -5.10    5.60
  -3 -11 -16   -3.60    4.70
   3 -11 -18   -0.20    9.70
  -3 -11 -18   -4.90    7.20
   3 -11 -19    0.70    9.30
  -3 -11 -19    0.90    8.70
  -3 -12   0    1.20    1.80
  -3 -12   0    1.40    2.20
   3  12   0    2.90    2.10
  -3  12   0    1.00    2.50
   3 -12   0    4.00    2.10
   3 -12  -1    3.10    2.20
   3  12   1    0.00    2.10
  -3  12  -1    0.10    2.20
  -3 -12  -1    3.60    2.30
  -3  12   1    1.50    2.60
   3 -12  -2   -1.50    2.10
   3 -12  -2    2.10    2.40
  -3 -12  -2    0.90    2.40
  -3  12   2   -4.70    2.60
  -3 -12  -2   -1.00    1.90
   3  12   3   97.59   11.40
   3 -12  -3   95.89   11.40
   3 -12  -3   86.79   11.30
  -3  12   3   75.99   11.80
  -3 -12  -3   92.29   11.60
  -3 -12  -3   88.09   11.20
   3  12   4   41.30    6.60
   3 -12  -4   48.40    6.60
   3 -12  -4   33.90    6.00
  -3  12   4   44.90    6.70
  -3 -12  -4   41.80    6.40
  -3 -12  -4   52.19    6.90
   3 -12  -5   97.99   11.30
   3  12   5   93.19   11.40
   3 -12  -5   77.89   11.30
  -3 -12  -5   86.39   11.50
  -3 -12  -5   82.09   11.20
   3  12   6   85.19   11.60
   3 -12  -6   99.89   11.70
   3 -12  -6   84.19   11.70
  -3 -12  -6   93.99   11.90
  -3  12   6   84.29   12.40
  -3 -12  -6   86.19   11.60
   3  12   7    3.30    3.40
   3 -12  -7    0.70    3.00
  -3 -12  -7   -6.30    3.00
  -3  12   7    1.00    3.60
  -3 -12  -7    1.90    3.20
   3 -12  -8   99.09   14.90
   3 -12  -8  133.39   14.70
   3  12   8  102.49   14.60
  -3  12   8  135.29   15.50
  -3 -12  -8  110.09   14.70
  -3 -12  -8  107.89   14.60
   3  12   9  109.39   13.90
   3 -12  -9   84.89   14.20
   3 -12  -9  101.69   13.80
  -3 -12  -9  107.79   13.80
  -3  12   9  108.79   14.60
  -3 -12  -9  100.59   13.90
   3  12  10    2.40    4.40
   3 -12 -10   -9.00    4.40
   3 -12 -10    1.10    3.80
  -3  12  10   -0.10    4.70
  -3 -12 -10  -10.00    4.00
  -3 -12 -10   -4.40    3.90
   3 -12 -11   78.69   11.90
   3  12  11   87.09   12.10
   3 -12 -11   77.29   11.90
  -3 -12 -11   67.69   12.30
  -3 -12 -11   86.39   12.50
  -3  12  11   87.49   12.90
   3 -12 -12   17.30    6.00
   3  12  12   22.10    6.20
   3 -12 -12    9.70    6.50
  -3 -12 -12   31.30    6.40
  -3 -12 -12   11.00    5.80
   3 -12 -13   13.70    8.40
   3 -12 -13   28.10    7.20
  -3 -12 -13   32.60    7.60
  -3 -12 -13   28.30    7.00
   3 -12 -14   56.09    9.80
   3  12  14   59.29    9.70
   3 -12 -14   42.30    9.60
  -3 -12 -14   53.09    9.80
  -3 -12 -14   47.10   10.00
   3 -12 -15   11.30    7.80
   3 -12 -15   20.60    7.00
  -3 -12 -15   29.40    7.30
  -3 -12 -15   16.30    6.10
   3 -12 -16   -2.90    7.90
  -3 -12 -16    3.80    7.10
   3 -12 -18    2.10   10.20
  -3 -12 -18    7.70   10.40
   3 -12 -19   28.60   11.30
  -3 -12 -19   19.40   10.60
   3 -13   0    0.50    2.00
   3  13   0   -0.40    2.10
  -3  13   0    0.50    3.60
  -3 -13   0   -0.30    2.20
   3 -13  -1    7.20    2.50
   3  13   1    8.70    2.60
   3 -13  -1   -1.50    2.90
  -3  13  -1    7.40    2.50
  -3 -13  -1    3.80    2.10
  -3  13   1    3.60    2.80
  -3 -13  -1    5.30    2.60
   3 -13  -2   -1.70    2.10
   3 -13  -2    7.00    2.70
  -3 -13  -2    7.00    2.80
  -3  13   2   -0.70    2.60
  -3 -13  -2   -0.80    1.90
   3 -13  -3    3.40    2.50
   3 -13  -3   -2.90    2.50
   3  13   3    0.30    2.60
  -3  13   3    6.10    3.30
  -3 -13  -3   -0.40    2.70
  -3 -13  -3    0.70    2.40
   3 -13  -4    6.10    3.00
   3 -13  -4    0.70    2.90
   3  13   4    6.60    3.10
  -3 -13  -4    1.70    2.80
  -3  13   4    8.70    3.60
  -3 -13  -4    5.90    3.10
   3 -13  -5    2.00    3.00
   3  13   5   10.60    3.50
   3 -13  -5    8.10    3.00
  -3 -13  -5    6.10    3.10
  -3 -13  -5   14.90    3.60
  -3  13   5    0.40    3.60
   3  13   6    3.50    3.30
   3 -13  -6   -3.40    3.30
   3 -13  -6    6.70    3.10
  -3 -13  -6    0.00    3.10
  -3 -13  -6    0.10    2.90
  -3  13   6    7.30    3.90
   3 -13  -7   14.40    3.90
   3 -13  -7    4.10    4.00
   3  13   7    6.40    3.70
  -3 -13  -7   -0.40    3.70
  -3  13   7   14.90    4.60
  -3 -13  -7    6.70    3.70
   3 -13  -8    4.80    3.60
   3  13   8    5.30    4.10
  -3  13   8    9.40    4.50
  -3 -13  -8    3.60    3.60
  -3 -13  -8   -6.20    3.70
   3 -13  -9   -2.60    3.50
   3  13   9    2.90    4.10
   3 -13  -9  -11.60    4.10
  -3 -13  -9   -0.90    3.90
  -3 -13  -9   -6.70    4.10
  -3  13   9    2.90    4.70
   3 -13 -10    6.10    4.20
   3 -13 -10   -4.20    4.80
   3  13  10   10.40    5.00
  -3 -13 -10    8.00    4.70
  -3 -13 -10   -2.00    4.60
  -3  13  10    8.00    4.90
   3  13  11   11.10    5.30
   3 -13 -11    9.30    4.50
   3 -13 -11   -1.90    5.70
  -3 -13 -11    9.10    4.70
  -3 -13 -11   -4.20    5.20
   3 -13 -12    5.00    4.40
   3 -13 -12   -6.30    5.90
   3  13  12    9.50    5.90
  -3 -13 -12    3.90    4.70
  -3 -13 -12   -6.10    5.10
   3  13  13    7.90    4.70
   3 -13 -13   -0.70    4.30
   3 -13 -13   -2.60    7.40
  -3 -13 -13    9.70    5.10
  -3 -13 -13   -0.80    5.90
   3 -13 -14  -11.40    6.60
   3  13  14    0.50    6.00
   3 -13 -14   -4.80    4.00
  -3 -13 -14   -1.00    4.30
  -3 -13 -14   -7.50    6.30
   3 -13 -15    4.20    6.00
   3  13  15    1.40    6.50
   3 -13 -15   -3.00    8.30
  -3 -13 -15    4.40    6.10
   3 -13 -16   -7.30    8.70
  -3 -13 -16   -2.50    8.20
   3 -13 -17   -3.60    8.10
   3 -13 -18    5.00    9.10
  -3 -13 -18   -4.10    9.70
   3 -13 -19    3.80    8.90
  -3 -13 -19    3.10   10.30
   3 -14   0    3.10    2.20
   3  14   0    2.10    2.40
  -3  14   0   -4.00    2.30
  -3 -14   0    4.00    2.40
  -3  14  -1   33.50    5.50
   3 -14  -1   32.30    5.80
   3 -14  -1   40.30    6.70
   3  14   1   40.80    6.00
  -3 -14  -1   46.60    5.70
  -3  14   1   26.90    5.80
  -3 -14  -1   49.70    6.60
   3  14   2   98.09   13.60
   3 -14  -2  119.09   13.40
  -3 -14  -2  108.99   13.50
  -3  14   2  104.99   13.90
   3  14   3    5.40    3.00
   3 -14  -3    1.50    2.80
   3 -14  -3    8.90    3.10
  -3  14   3    5.10    3.40
  -3 -14  -3    6.30    2.80
  -3 -14  -3    7.80    3.20
   3 -14  -4  138.59   17.00
   3 -14  -4  147.39   17.00
   3  14   4  134.09   17.00
  -3  14   4  126.09   17.60
  -3 -14  -4  139.79   17.20
  -3 -14  -4  141.39   16.90
   3 -14  -5    2.00    3.30
   3 -14  -5    4.50    3.10
   3  14   5    6.70    3.50
  -3  14   5    2.60    4.10
  -3 -14  -5   -2.50    3.10
  -3 -14  -5    4.70    3.40
   3 -14  -6   27.60    5.40
   3  14   6   22.80    5.50
  -3 -14  -6   35.40    5.70
  -3  14   6   29.70    6.00
  -3 -14  -6   25.00    5.10
   3 -14  -7    6.70    3.50
   3  14   7    3.60    4.20
   3 -14  -7   -5.80    3.80
  -3 -14  -7   11.10    4.10
  -3  14   7    4.30    4.40
  -3 -14  -7   -4.90    3.60
   3 -14  -8   18.40    4.60
   3  14   8   14.40    4.90
   3 -14  -8    6.30    4.90
  -3 -14  -8    7.60    4.50
  -3  14   8   15.10    5.40
  -3 -14  -8   15.60    4.90
   3 -14  -9   42.90    8.80
   3 -14  -9   57.39    8.70
   3  14   9   52.39    8.90
  -3  14   9   57.69    9.60
  -3 -14  -9   69.69    9.50
   3 -14 -10   22.80    6.40
   3 -14 -10   18.60    6.90
   3  14  10   30.70    6.90
  -3 -14 -10   26.10    6.60
  -3  14  10   45.20    7.90
  -3 -14 -10   43.60    7.40
   3 -14 -11    3.70    6.30
   3 -14 -11   13.00    5.40
   3  14  11   23.50    5.70
  -3 -14 -11   11.50    5.80
  -3 -14 -11   13.20    5.50
   3  14  12  110.39   14.60
   3 -14 -12   81.79   14.80
   3 -14 -12  101.69   14.30
  -3 -14 -12   94.09   14.60
  -3 -14 -12  108.29   15.40
   3  14  13   32.50    7.70
   3 -14 -13   24.80    6.80
   3 -14 -13   16.80    9.10
  -3 -14 -13   24.10    7.50
  -3 -14 -13   18.50    7.40
   3 -14 -14  -12.50    7.00
   3 -14 -14    6.00    5.30
   3  14  14    1.60    6.60
  -3 -14 -14    0.10    6.60
  -3 -14 -14    0.20    5.30
   3  14  15    9.10    7.00
   3 -14 -15   -3.10    8.40
  -3 -14 -15   -1.80    6.00
   3 -14 -16   44.90   12.20
  -3 -14 -16   62.49   12.50
  -3 -14 -18   58.19   14.10
  -3  15   0   29.80    5.50
   3 -15   0   34.70    5.90
  -3 -15   0   51.29    7.10
   3  15   1    0.00    2.60
  -3  15  -1   -0.70    2.40
   3 -15  -1    0.60    2.40
   3 -15  -1   -6.40    2.60
  -3  15   1    1.20    2.90
  -3 -15  -1    2.60    2.70
   3  15   2    7.70    3.20
   3 -15  -2   10.20    3.10
  -3 -15  -2    8.50    3.30
   3 -15  -3   -7.10    2.90
   3 -15  -3    1.50    2.80
   3  15   3   -4.40    3.00
  -3  15   3   -0.40    3.20
  -3 -15  -3   -5.90    2.60
  -3 -15  -3    3.40    3.00
   3 -15  -4    4.80    3.70
   3  15   4   10.30    3.70
   3 -15  -4   18.00    3.90
  -3  15   4   22.80    4.80
  -3 -15  -4   11.40    3.50
  -3 -15  -4   13.80    4.10
   3  15   5   -1.50    3.40
   3 -15  -5    0.50    3.00
   3 -15  -5   -8.70    3.40
  -3 -15  -5    0.80    3.50
  -3  15   5    0.10    3.30
  -3 -15  -5   -7.30    3.10
   3 -15  -6   -0.30    3.60
   3 -15  -6    1.90    3.30
   3  15   6    5.20    4.00
  -3 -15  -6    8.30    3.80
  -3 -15  -6    5.30    3.70
  -3  15   6    3.10    3.90
   3 -15  -7    6.30    3.50
   3 -15  -7   -4.20    3.90
   3  15   7    9.20    4.20
  -3 -15  -7    7.40    4.10
  -3  15   7    0.30    3.80
  -3 -15  -7   -2.10    3.80
   3  15   8   10.90    4.60
   3 -15  -8   -0.20    4.70
   3 -15  -8    5.50    4.00
  -3 -15  -8   -0.50    4.30
  -3 -15  -8   12.40    4.70
  -3  15   8    7.20    4.70
   3  15   9   15.00    5.50
   3 -15  -9    5.00    4.50
   3 -15  -9   -7.10    5.20
  -3 -15  -9    4.90    4.90
  -3  15   9   11.80    5.20
  -3 -15  -9   20.10    5.30
   3 -15 -10  -13.40    5.50
   3 -15 -10    1.80    4.10
   3  15  10   -3.90    5.40
  -3 -15 -10   -4.70    4.80
  -3 -15 -10   -5.80    3.90
   3 -15 -11    2.00    4.60
   3 -15 -11   -1.70    5.50
   3  15  11   20.60    6.50
  -3 -15 -11   11.50    5.90
  -3 -15 -11   24.80    6.10
   3 -15 -12    8.60    5.50
   3  15  12   15.30    7.10
   3 -15 -12    7.60    6.20
  -3 -15 -12    2.50    6.70
  -3 -15 -12    8.10    5.40
   3 -15 -13   -3.40    5.20
   3 -15 -13  -13.10    7.70
   3  15  13    5.10    6.90
  -3 -15 -13  -10.10    5.40
  -3 -15 -13    1.20    5.60
   3 -15 -14   -6.70    7.70
  -3 -15 -14   -4.20    5.90
   3 -15 -15   -6.40    6.50
   3  15  15    5.40    7.00
  -3 -15 -15  -11.90    7.80
  -3 -15 -16    7.80    9.20
   3 -15 -17   -5.20    7.20
   3 -15 -18    9.70   10.50
  -3 -15 -18    3.40    9.70
  -3  16   0    0.00    2.80
   3 -16   0    2.00    2.40
   3  16   0    2.20    2.70
  -3 -16   0    2.60    2.60
   3  16   1   63.49    8.50
   3 -16  -1   55.59    8.10
  -3 -16  -1   66.69    8.40
  -3 -16  -1   56.99    8.50
   3  16   2   52.49    7.40
   3 -16  -2   51.49    7.30
  -3 -16  -2   45.60    7.30
  -3  16   2   42.10    7.50
   3  16   3  178.68   20.50
   3 -16  -3  168.98   20.50
   3 -16  -3  161.98   20.40
  -3 -16  -3  164.08   20.30
  -3  16   3  157.78   21.00
  -3 -16  -3  178.18   20.70
   3  16   4    9.50    3.90
   3 -16  -4   12.30    3.70
  -3  16   4    9.70    4.00
  -3 -16  -4    4.70    3.40
  -3 -16  -4   11.40    4.00
   3 -16  -5  178.98   22.70
   3  16   5  184.18   23.00
   3 -16  -5  175.08   22.90
  -3 -16  -5  190.08   22.90
  -3 -16  -5  216.68   23.20
  -3  16   5  184.58   23.30
   3 -16  -6    0.30    4.40
   3 -16  -6   12.70    4.20
   3  16   6   13.40    4.40
  -3 -16  -6    4.90    4.20
  -3  16   6    9.20    4.90
  -3 -16  -6   13.40    4.70
   3 -16  -7    3.20    3.60
   3 -16  -7   -5.20    4.30
   3  16   7    3.40    4.40
  -3  16   7    3.40    4.20
  -3 -16  -7   -6.40    3.90
  -3 -16  -7   -0.40    3.60
   3 -16  -8    1.40    5.10
   3  16   8   22.20    5.50
  -3 -16  -8    7.00    4.90
  -3  16   8    8.60    5.30
   3 -16  -9   84.29   12.40
   3 -16  -9   66.29   12.20
   3  16   9   80.19   13.00
  -3  16   9   94.49   13.40
  -3 -16  -9   83.89   12.70
  -3 -16  -9  115.19   14.00
   3 -16 -10    5.40    5.90
   3  16  10    8.60    5.60
   3 -16 -10    7.10    4.40
  -3 -16 -10    7.20    5.70
  -3 -16 -10   10.90    5.00
   3 -16 -11  112.59   18.10
   3  16  11  143.79   17.70
   3 -16 -11  115.39   16.40
  -3 -16 -11  118.89   17.50
  -3 -16 -11  105.39   16.40
   3 -16 -12    4.40    5.30
   3 -16 -12    0.50    6.90
   3  16  12   13.30    6.20
  -3 -16 -12    7.70    5.50
  -3 -16 -12    3.90    6.30
   3 -16 -13   -1.70    8.00
  -3 -16 -13    3.90    7.60
   3 -16 -14   -0.50    8.50
  -3 -16 -14    3.40    8.40
   3 -16 -15   19.40   10.10
   3  16  15   38.40    7.80
  -3 -16 -15   35.80   11.80
   3 -16 -16    8.50   10.20
  -3 -16 -16   10.20    8.20
   3  17   0   16.30    3.70
  -3  17   0   16.30    4.00
   3 -17   0   15.10    3.30
   3 -17  -1    2.00    2.70
  -3  17  -1    6.60    3.00
   3  17   1    4.30    3.10
   3 -17  -1   -0.80    3.20
  -3  17   1    4.40    3.40
  -3 -17  -1    4.20    3.00
  -3 -17  -1    3.40    2.90
   3 -17  -2    4.60    3.10
   3  17   2    4.30    3.30
  -3 -17  -2    0.70    3.10
  -3 -17  -2    4.80    3.10
  -3  17   2    9.50    3.60
   3 -17  -3    6.40    3.90
   3 -17  -3   12.30    3.70
   3  17   3   19.00    4.10
  -3 -17  -3   11.60    3.80
  -3 -17  -3   10.30    3.90
  -3  17   3   10.50    4.40
   3 -17  -4   -6.00    3.50
   3 -17  -4    2.40    3.40
   3  17   4    7.60    3.90
  -3 -17  -4    4.40    3.50
  -3  17   4    2.20    3.90
  -3 -17  -4    1.60    3.50
   3 -17  -5    3.50    4.50
   3 -17  -5    8.40    3.80
   3  17   5   16.10    4.60
  -3  17   5    5.50    4.30
  -3 -17  -5    8.10    4.20
  -3 -17  -5    2.50    4.10
   3 -17  -6   -9.40    3.90
   3 -17  -6    0.10    3.60
   3  17   6    4.20    4.30
  -3 -17  -6   -1.70    3.40
  -3 -17  -6   -0.90    4.10
  -3  17   6    5.00    4.30
   3 -17  -7    4.60    5.00
  -3 -17  -7   11.70    4.90
  -3  17   7   12.10    5.40
   3  17   8    3.90    5.00
   3 -17  -8   -6.60    5.10
  -3  17   8    0.80    4.70
  -3 -17  -8   -3.50    5.00
   3 -17  -9    1.10    5.80
  -3 -17  -9    8.10    5.50
   3 -17 -10   -2.80    6.10
   3  17  10   11.30    6.10
   3 -17 -10   -4.80    4.20
  -3 -17 -10    0.00    6.30
  -3 -17 -10    2.00    4.40
   3  17  11   18.70    6.30
   3 -17 -11    0.70    4.80
   3 -17 -11    5.80    6.80
  -3 -17 -11    3.90    6.40
  -3 -17 -11    8.50    6.10
   3 -17 -12   -9.00    7.00
   3  17  12    0.20    6.90
  -3 -17 -12   -7.40    6.80
   3 -17 -13   -6.10    8.70
   3  17  13   14.20    7.10
  -3 -17 -13    0.60    6.60
   3 -17 -14   -4.20    8.10
  -3 -17 -14   -9.70    7.00
   3 -17 -15   -2.00    8.50
   3  17  15    5.80    7.20
  -3 -17 -15   -3.00    7.70
   3 -17 -16   -1.10    7.00
  -3  18   0   -0.40    3.00
   3  18   0    2.80    3.20
   3 -18   0    3.30    2.60
   3 -18  -1   28.70    5.40
   3 -18  -1   36.80    5.90
   3  18   1   43.30    6.60
  -3  18   1   27.50    6.20
  -3 -18  -1   33.40    5.30
  -3 -18  -1   42.10    6.10
   3 -18  -2  111.29   14.60
   3 -18  -2  140.69   15.20
   3  18   2  104.29   14.90
  -3 -18  -2  110.99   14.90
  -3 -18  -2  133.69   15.30
  -3  18   2   99.29   15.40
   3 -18  -3   32.90    6.00
   3  18   3   47.90    6.50
  -3  18   3   29.40    6.40
  -3 -18  -3   37.00    6.50
   3 -18  -4   91.19   13.30
   3  18   4  101.99   13.00
   3 -18  -4   95.39   12.70
  -3  18   4  104.49   13.80
  -3 -18  -4   82.99   12.90
  -3 -18  -4   99.59   12.80
   3  18   5   16.10    4.70
   3 -18  -5   13.00    4.20
   3 -18  -5    0.70    4.70
  -3 -18  -5    7.20    4.40
  -3  18   5    9.80    4.90
  -3 -18  -5   14.80    4.30
   3  18   6   42.00    7.80
   3 -18  -6   30.30    7.10
   3 -18  -6   35.10    6.70
  -3 -18  -6   33.60    6.90
  -3  18   6   44.00    7.80
  -3 -18  -6   49.20    7.30
   3  18   7    4.40    5.40
   3 -18  -7   -6.10    4.60
  -3  18   7    4.10    4.50
  -3 -18  -7    1.00    4.60
   3 -18  -8    0.90    6.20
   3  18   8   17.70    6.80
  -3 -18  -8    7.80    5.90
   3 -18  -9   -8.40    6.10
   3  18   9   18.90    6.10
  -3 -18  -9    3.70    5.50
   3  18  10  133.19   18.70
   3 -18 -10  124.59   19.30
  -3 -18 -10  135.99   19.50
   3 -18 -11    4.10    6.80
   3  18  11   12.80    5.50
  -3 -18 -11    5.00    6.40
   3 -18 -12   14.50    9.50
   3  18  12   34.50    8.90
  -3 -18 -12   37.00    9.70
   3 -18 -13   -9.50    7.30
   3  18  13    3.60    6.30
  -3 -18 -13   -3.10    7.80
   3 -18 -14   -3.00    8.20
  -3 -18 -14   -5.00    9.10
   3 -18 -15    4.30    8.70
  -3 -18 -15   11.40   10.30
   3 -18 -16   35.80   10.00
  -3  19   0   56.49    7.80
   3  19   0   40.90    6.80
   3 -19  -1    7.30    3.90
   3 -19  -1   15.40    3.50
  -3  19   1    6.60    3.80
  -3 -19  -1    9.40    3.40
   3  19   2    9.20    4.00
   3 -19  -2   -0.20    3.00
  -3 -19  -2    6.10    3.50
  -3  19   2    7.00    4.20
  -3 -19  -2    0.40    4.90
   3  19   3    7.10    4.30
   3 -19  -3   -1.00    3.40
  -3  19   3    3.40    3.80
  -3 -19  -3   -1.10    3.50
   3 -19  -4    6.70    3.80
   3  19   4   14.40    4.80
  -3 -19  -4    8.70    4.10
  -3  19   4    4.00    4.10
  -3 -19  -4   -2.50    3.90
   3 -19  -5   -5.00    4.50
   3  19   5    7.90    4.40
   3 -19  -5    4.50    4.00
  -3 -19  -5    1.60    3.60
  -3  19   5    6.90    4.30
  -3 -19  -5    4.60    4.80
   3 -19  -6   -2.80    5.10
   3  19   6   10.10    5.30
  -3 -19  -6   -0.80    5.10
   3 -19  -7   -0.80    5.70
   3  19   7   13.10    5.40
  -3 -19  -7    5.30    5.00
   3 -19  -8   -2.40    5.50
   3  19   8    7.20    5.30
  -3 -19  -8    0.40    5.90
   3  19   9   14.70    6.20
   3 -19  -9   -9.10    6.60
  -3 -19  -9   -0.80    5.60
   3  19  10   29.30    8.00
   3 -19 -11    3.70    7.60
   3  19  11    9.30    5.40
  -3 -19 -11   -0.20    6.80
   3  19  12   14.50    6.50
   3 -19 -12   -3.90    7.40
  -3 -19 -12    1.20    6.90
   3 -19 -13  -10.10    8.40
   3  19  13    1.80    7.30
  -3 -19 -13   -0.60    8.40
   3 -19 -14   -4.10    6.50
  -3 -19 -14   -0.30    7.50
   3 -19 -15    3.20    8.80
  -3 -19 -15    4.10    8.40
   3 -19 -16    3.70    8.30
  -3 -19 -16   10.50    8.70
   3  20   0    2.50    3.30
   3 -20  -1    2.50    2.90
   3 -20  -1   -1.50    4.00
   3  20   1    7.60    3.80
  -3 -20  -1    4.70    3.30
   3 -20  -2    7.90    3.50
   3 -20  -2    3.20    5.00
   3  20   2    9.40    4.10
  -3 -20  -2    9.00    3.40
  -3  20   2   10.70    4.70
  -3 -20  -2    5.20    3.90
   3 -20  -3   67.09   10.40
   3  20   3   86.49   11.10
  -3 -20  -3   71.49   10.60
   3 -20  -4    4.80    5.10
   3 -20  -4    9.80    4.20
   3  20   4   16.50    4.80
  -3 -20  -4    7.80    4.40
  -3 -20  -4    7.30    4.30
   3 -20  -5    7.20    5.60
   3  20   5   28.60    5.70
  -3 -20  -5   15.00    5.40
   3 -20  -6   -2.40    5.30
   3  20   6    5.60    5.30
  -3 -20  -6    2.80    5.10
   3 -20  -7   -4.20    5.40
   3 -20  -7   -5.20    2.50
   3  20   7    8.80    5.00
  -3 -20  -7   -1.60    5.50
  -3 -20  -7   -0.60    2.70
   3 -20  -8    3.10    5.50
   3  20   8    6.60    7.10
  -3 -20  -8    5.90    5.60
   3  20   9   73.79   11.30
  -3 -20  -9   50.99   10.20
   3  20  10   17.50    7.40
   3  20  11   73.99   10.90
   3 -20 -11   47.00   10.90
  -3 -20 -11   51.59   11.00
   3  20  12   29.90    8.20
   3 -20 -12   18.20    9.30
  -3 -20 -12    8.40    7.90
   3 -20 -13   14.90    9.10
  -3 -20 -13   12.70    7.80
  -3 -20 -14    8.80    9.50
   3  21   0    0.70    3.70
   3 -21  -1    2.60    2.80
   3  21   1    3.10    3.90
  -3 -21  -1   -3.70    3.00
   3 -21  -2    4.50    3.20
   3 -21  -2   -2.10    4.30
   3  21   2    6.80    4.00
  -3 -21  -2    1.60    4.00
  -3 -21  -2   -1.00    3.10
   3 -21  -3    6.10    4.80
   3 -21  -3    5.00    4.30
  -3 -21  -3    3.20    3.70
  -3 -21  -3    4.50    5.40
   3 -21  -4    4.40    5.50
   3  21   4   12.50    5.00
   3  21   5   14.30    5.40
   3 -21  -5   -3.30    4.80
  -3 -21  -5    3.60    5.20
   3 -21  -6   -6.10    3.50
   3 -21  -6   -2.10    5.30
   3  21   6    7.50    5.50
  -3 -21  -6    1.60    3.90
  -3 -21  -6   -2.00    6.00
   3  21   7   19.00    7.00
   3 -21  -7   -3.40    6.40
  -3 -21  -7    3.60    5.80
   3 -21  -8   -3.70    6.90
   3  21   8    9.20    5.60
  -3 -21  -8    2.30    6.50
   3  21   9    5.60    5.70
   3 -21  -9   -4.20    7.50
  -3 -21  -9   -1.30    5.90
   3  21  10    7.00    5.70
   3 -21 -11    3.50    7.40
   3  21  11    4.50    6.50
  -3 -21 -11   -1.20    6.80
   3 -21 -12   -0.10    7.90
   3  21  12   -2.00    6.30
  -3 -21 -12    0.10    8.10
   3 -21 -13    3.70    9.10
  -3 -21 -13    7.40    8.00
   3 -21 -14    6.40    8.50
   3  22   0   -2.20    3.80
   3  22   1    3.60    3.90
   3 -22  -1   -2.90    2.70
  -3 -22  -1   -2.30    3.00
   3 -22  -2   36.90    7.90
   3  22   2   54.99    8.00
  -3 -22  -2   47.30    8.80
  -3 -22  -2   57.39    8.70
   3 -22  -5   31.30    6.90
   3  22   5   48.30    7.70
   3 -22  -5   34.90    8.00
  -3 -22  -5   25.40    6.80
  -3 -22  -5   41.90    7.80
   3  22   6   17.60    6.00
   3 -22  -6    4.00    6.00
  -3 -22  -6    9.40    6.90
   3  22   7    9.10    6.40
   3 -22  -7    2.00    6.30
  -3 -22  -7   -4.30    6.00
   3  22   8    9.70    5.00
   3 -22  -8    1.80    7.00
  -3 -22  -8   -3.00    6.30
   3 -22  -9    3.40    7.00
  -3 -22  -9    2.90    7.80
   3  22  10   65.89   12.20
   3 -22 -11    0.50    6.90
   3  22  11   -3.00    6.00
  -3 -22 -11    3.20    6.80
   3 -22 -12   19.20    8.50
   3  22  12   20.20    8.70
  -3 -22 -12   26.50    8.50
   3 -22 -13   12.40    8.50
   3  23   0   10.70    4.20
   3  23   1    2.30    3.90
   3 -23  -2   -0.60    5.10
   3  23   2    9.10    4.50
  -3 -23  -2    0.30    4.40
   3  23   3    0.50    4.80
  -3 -23  -3    6.90    4.60
  -3 -23  -3   -3.00    1.80
   3 -23  -4   -0.30    4.80
   3  23   4    2.00    4.40
  -3 -23  -4    1.10    3.90
   3 -23  -5    3.90    6.00
   3  23   5    6.10    5.50
  -3 -23  -5    1.20    5.40
   3 -23  -6    5.80    7.70
   3  23   6    5.10    5.10
  -3 -23  -6    2.00    5.20
   3  23   7    1.90    5.30
   3 -23  -7   -3.60    7.10
  -3 -23  -7   -2.00    5.70
   3 -23  -8    5.10    6.50
  -3 -23  -8   -0.40    7.00
   3 -23  -9    4.60    6.20
  -3 -23  -9    5.70    6.20
   3  23  10    3.50    7.40
  -3 -23 -10   10.00    7.00
   3  23  11    0.20    6.80
   3 -23 -11    6.10    7.80
   3 -23 -12   18.50    9.40
   3  24   1    7.90    4.50
   3 -24  -2    9.00    5.90
   3 -24  -2   -5.60    1.90
   3  24   2   -1.90    4.30
   3 -24  -3   13.30    6.20
   3  24   3   15.90    6.00
  -3 -24  -3   14.40    5.60
   3  24   4   24.30    7.00
   3  24   5   24.00    6.90
   3 -24  -6   19.60    8.90
   3  24   6   22.20    7.00
  -3 -24  -6   16.70    6.10
   3  24   7    5.50    5.20
  -3 -24  -7    7.80    7.80
   3  24   8   -1.00    5.60
  -3 -24  -8   11.20    8.00
   3  24  10    1.40    6.70
   3 -24 -11   42.20   10.30
  -3 -24 -11   44.40   10.20
   3  25   3    2.30    4.90
  -3 -25  -3    9.60    5.90
   3  25   4   15.20    5.90
  -3 -25  -4   15.60    7.00
   3  25   5    9.30    5.20
   3 -25  -6   15.60    7.90
  -3 -25  -6   14.00    6.00
   3 -25  -7   12.50    7.00
   3  25   7   -2.20    5.00
  -3 -25  -7    8.30    8.00
   3  25   8    4.70    5.80
   3 -25  -8   11.20    7.30
  -3 -25  -8    9.90    6.80
  -3 -25  -9   10.30    7.90
  -3 -25 -10   16.90    8.80
   3 -26  -4   37.10    8.70
  -3 -26  -4   39.30    7.90
  -3 -26  -7   36.30    9.50
  -3 -26  -8   16.90    8.30
  -3 -26  -9   21.60    8.80
  -3 -27  -4   24.70    6.80
  -3 -28  -5   32.00    7.90
   4   0   0  206.08   24.60
   4   0   0  219.98   24.70
  -4   0   0  222.68   24.70
  -4   0   0  208.08   24.60
   4   0   1   -0.10    1.30
  -4   0  -1    0.10    1.20
  -4   0  -1    0.40    0.80
   4   0  -1   -0.20    0.80
   4   0  -1    1.00    1.10
   4   0   1   -0.50    0.80
  -4   0   1    0.90    1.10
   4   0  -2   89.79   10.30
   4   0   2   84.19   10.20
  -4   0  -2   83.69   10.20
  -4   0   2   91.79   10.30
  -4   0   3    0.50    1.40
   4   0   3   -0.20    1.00
   4   0  -3    1.10    1.30
  -4   0  -3   -1.70    1.00
   4   0   4    3.10    1.30
  -4   0  -4    1.60    1.20
   4   0  -4    3.20    1.50
  -4   0   4    3.20    1.70
  -4   0   5    2.50    1.80
  -4   0  -5    0.10    1.40
   4   0   5    1.90    1.40
   4   0  -5    1.90    1.60
   4   0  -6  186.58   22.00
   4   0   6  183.88   21.90
  -4   0  -6  192.68   21.90
  -4   0   6  186.38   22.10
  -4   0   7    0.30    2.40
   4   0  -7    2.60    2.20
   4   0  -7   -0.50    2.10
   4   0   7    0.40    1.90
  -4   0  -7   -2.20    1.90
  -4   0   8   36.70    5.60
   4   0  -8   41.80    5.50
   4   0  -8   36.80    5.80
  -4   0  -8   32.80    5.60
  -4   0   9   -2.10    2.50
   4   0   9   -1.10    2.10
  -4   0  -9   -5.60    2.10
   4   0  -9   -3.20    2.40
   4   0  -9   -0.50    2.30
  -4   0  10    6.50    3.30
  -4   0 -10   10.30    3.10
   4   0 -10   12.70    3.00
  -4   0 -10    2.30    2.70
   4   0 -10    4.80    3.20
   4   0  10    9.20    2.60
  -4   0  11    0.30    3.00
   4   0 -11   -0.30    2.50
   4   0  11   -2.50    2.20
  -4   0 -11    0.50    2.80
  -4   0 -12   59.39    9.50
   4   0 -12   74.19    9.90
  -4   0 -12   52.89    9.20
  -4   0  12   81.49    9.70
   4   0 -12   65.09    9.30
   4   0  12   64.69    9.20
   4   0  13    2.20    2.90
  -4   0 -13   -6.40    3.10
  -4   0 -13    1.90    3.30
   4   0 -13    3.20    2.90
   4   0 -14  471.55   55.59
   4   0 -14  474.65   55.89
  -4   0 -14  462.85   55.79
  -4   0 -14  494.15   55.49
  -4   0 -15  -10.00    4.50
   4   0 -15   -1.80    3.60
  -4   0 -15    2.90    3.30
   4   0 -16   98.09   14.90
   4   0 -16   94.29   14.70
  -4   0 -16  104.49   14.40
  -4   0 -16  122.29   14.30
  -4   0 -17   -6.30    4.70
  -4   0 -17   -0.70    3.10
   4   0 -17   -8.40    5.00
   4   0 -18    3.10    4.90
   4   0 -18  -12.60    6.10
  -4   0 -18   -0.50    5.00
  -4   0 -18   -0.70    3.30
   4   0 -19   -4.40    5.40
   4   0 -19   -4.10    3.90
  -4   0 -19    1.40    5.50
  -4   0 -19    3.10    4.00
   4   0 -20   59.69   11.40
  -4   0 -20   73.49   12.20
   4   0 -20   57.49   12.20
  -4   0 -20   74.89   11.40
   4   0 -21   -4.80    5.50
  -4   0 -21    7.90    6.50
  -4   0 -21   -3.10    4.10
   4  -1   0    0.40    1.10
   4   1   0    0.30    1.20
   4   1   0    0.30    0.80
  -4   1   0   -0.20    0.80
  -4  -1   0    0.20    1.20
  -4   1   0    2.00    1.10
  -4  -1   0    0.50    0.80
   4  -1   0    0.40    0.80
  -4  -1   1  160.38   17.40
  -4  -1   1  147.69   17.30
   4  -1  -1  152.48   17.40
   4   1   1  144.49   17.30
  -4   1  -1  158.18   17.40
  -4   1  -1  142.19   17.30
   4   1  -1  161.58   17.40
  -4  -1  -1  149.88   17.50
  -4   1   1  151.38   17.40
   4  -1   1  156.48   17.40
  -4  -1  -1  142.99   17.30
   4  -1   1  137.59   17.30
  -4   1  -2   11.60    2.10
  -4   1  -2    9.60    1.80
   4   1   2   11.60    1.90
   4  -1  -2   14.60    2.10
  -4  -1   2   14.70    2.00
  -4  -1  -2   10.60    1.80
  -4   1   2   12.80    2.20
   4   1  -2   14.80    2.00
   4  -1   2   11.80    1.80
  -4   1  -3   36.20    4.70
   4   1   3   35.10    4.80
  -4  -1   3   41.50    4.90
   4  -1  -3   43.20    4.90
  -4   1   3   36.50    5.00
  -4  -1  -3   34.90    4.80
   4   1  -3   39.30    4.80
   4  -1   3   36.30    4.70
  -4  -1   4   23.80    3.20
   4  -1  -4   23.70    3.20
   4   1   4   20.70    3.20
  -4   1  -4   17.90    3.10
  -4  -1  -4   21.60    3.00
   4  -1   4   18.20    3.00
  -4   1   4   19.50    3.30
   4   1  -4   20.60    3.20
   4   1   5    7.10    1.80
   4  -1  -5    4.70    2.00
  -4  -1   5    7.20    2.10
  -4   1  -5    6.20    1.60
  -4  -1  -5    5.60    1.70
  -4   1   5    6.80    2.20
   4   1  -5    5.40    1.80
   4  -1   5    5.40    1.60
   4  -1  -6    8.10    2.30
  -4  -1   6    6.10    2.40
  -4   1  -6    4.30    1.80
   4   1   6    6.50    2.00
   4  -1   6    6.90    1.90
  -4   1   6    6.30    2.60
   4   1  -6    8.50    2.20
  -4  -1  -6    6.60    2.10
   4  -1  -7   20.20    3.40
   4  -1  -7   25.00    3.50
   4   1   7   15.10    3.10
  -4   1  -7   14.40    3.00
  -4  -1   7   13.20    3.30
  -4  -1  -7   13.00    3.10
  -4   1   7   18.80    3.70
   4   1  -7   24.20    3.30
   4  -1   7   16.30    3.00
  -4  -1   8   38.10    5.60
   4  -1  -8   40.80    5.50
  -4   1  -8   36.80    5.10
   4  -1  -8   42.60    5.80
   4   1   8   30.90    5.50
  -4   1   8   41.70    6.00
   4   1  -8   37.20    5.50
  -4  -1  -8   38.90    5.30
   4  -1   8   33.10    5.30
   4   1  -8   32.80    5.70
   4   1   9   -1.20    2.20
  -4  -1   9   -0.20    2.50
   4  -1  -9   -5.80    2.70
   4  -1  -9    3.40    2.50
  -4   1  -9   -1.80    2.20
   4   1  -9   -3.50    2.30
  -4   1   9    1.70    2.80
   4   1  -9    1.60    2.10
   4  -1   9    0.80    2.10
  -4   1 -10    4.40    2.50
   4   1  10    4.00    2.50
  -4  -1  10    3.90    2.90
   4  -1 -10    3.40    2.60
  -4  -1 -10   -1.00    2.60
   4   1 -10   -2.10    2.90
   4  -1  10    2.90    2.20
   4   1 -10    4.80    2.40
  -4  -1 -10    4.20    2.80
  -4   1  10    1.30    3.00
   4   1  11    1.60    2.60
  -4   1 -11   -5.20    2.60
  -4  -1  11    6.20    2.90
  -4   1 -11   -2.00    2.80
   4  -1 -11    4.20    2.80
   4   1 -11    6.60    2.70
  -4  -1 -11   -5.20    2.70
   4  -1  11    0.00    2.30
  -4   1  11    2.20    3.20
  -4  -1 -11    2.20    3.00
   4   1  12    3.40    2.80
  -4  -1  12    4.10    3.10
   4  -1 -12   -5.90    3.70
  -4   1 -12   -2.70    3.00
  -4   1 -12    4.00    3.20
   4  -1 -12    6.30    3.10
   4  -1  12    5.00    2.90
   4   1 -12    5.10    3.00
  -4   1  12    6.70    3.80
  -4  -1 -12    5.90    3.50
   4  -1 -13   40.70    5.90
   4   1  13   36.40    5.70
  -4   1 -13   30.70    5.80
  -4   1 -13   21.40    5.20
   4  -1  13   31.50    5.40
   4   1 -13   36.30    5.70
  -4  -1 -13   28.40    5.60
   4   1 -13   26.90    5.80
  -4  -1 -13   40.90    6.50
   4   1  14   18.50    4.50
   4  -1 -14   14.90    4.90
  -4   1 -14   10.50    4.10
   4  -1 -14    5.60    4.90
  -4   1 -14   24.40    4.80
   4   1 -14   17.80    4.50
  -4  -1 -14   16.40    4.80
   4  -1 -15   -0.70    3.20
  -4   1 -15   -0.20    3.20
  -4   1 -15   -5.70    4.00
   4  -1 -15  -11.50    4.60
   4   1 -15    2.70    3.40
  -4  -1 -15   -1.50    3.50
   4   1 -15   -9.30    3.70
  -4  -1 -15   -4.30    4.30
   4  -1 -16   -4.30    4.80
  -4   1 -16    5.70    3.50
  -4   1 -16   -0.70    3.80
   4  -1 -16    6.30    4.40
  -4  -1 -16    5.10    3.80
   4   1 -16    8.40    4.10
   4   1 -16   -5.60    4.80
  -4  -1 -16   -2.30    3.80
  -4   1 -17   -3.70    4.10
  -4   1 -17    2.40    3.70
   4  -1 -17    1.50    3.50
   4   1 -17   -0.80    4.00
  -4  -1 -17    1.00    3.40
  -4  -1 -17   -0.30    5.20
   4   1 -17  -13.70    5.40
  -4   1 -18    3.10    3.60
   4  -1 -18   -6.50    5.50
   4  -1 -18   -3.00    4.10
  -4   1 -18   -2.00    4.90
  -4  -1 -18   -2.90    5.10
   4   1 -18   -2.80    5.70
  -4  -1 -18    3.50    3.60
  -4   1 -19    0.40    5.70
  -4   1 -19    0.70    3.60
   4  -1 -19   -3.30    4.90
   4  -1 -19   -6.70    6.10
  -4  -1 -19    3.00    4.10
  -4  -1 -19    1.20    5.80
   4   1 -19   -6.40    4.80
   4   1 -19    0.20    4.60
   4  -1 -20   -3.40    5.80
   4  -1 -20   -3.30    4.60
  -4   1 -20   -1.30    5.20
  -4   1 -20    0.00    4.10
  -4  -1 -20   -3.50    4.70
  -4  -1 -20    3.50    4.40
   4   1 -20   -5.10    4.70
   4   1 -20   -7.50    6.10
  -4   1 -21    6.60    6.30
  -4   1 -21    0.40    4.50
   4  -1 -21   -8.40    6.40
  -4  -1 -21    5.20    6.40
  -4  -1 -21    1.50    5.00
   4   1 -21   -8.50    4.80
  -4  -2   0   12.30    1.90
   4  -2   0   10.20    1.70
   4   2   0    8.70    1.90
  -4  -2   0    9.50    1.50
  -4   2   0   10.20    1.80
   4  -2   0    9.20    1.50
   4  -2  -1  176.58   19.50
  -4   2  -1  161.78   19.30
  -4   2  -1  170.68   19.50
  -4  -2   1  176.28   19.40
   4   2   1  166.58   19.40
  -4  -2  -1  162.88   19.40
  -4   2   1  178.88   19.50
   4   2  -1  160.68   19.30
   4  -2   1  169.48   19.50
   4  -2   1  161.28   19.40
   4   2  -1  166.68   19.40
  -4   2  -2   32.60    4.20
   4   2   2   31.70    4.30
  -4   2  -2   37.40    4.40
   4  -2  -2   32.30    4.40
  -4  -2   2   36.30    4.30
   4  -2   2   36.20    4.40
   4  -2   2   30.50    4.20
  -4  -2  -2   33.10    4.30
   4   2  -2   31.60    4.10
   4   2  -2   38.00    4.30
  -4   2   2   33.80    4.50
  -4   2  -3   -0.60    0.90
  -4  -2   3    1.00    1.20
   4  -2  -3    3.40    1.50
  -4   2  -3    0.60    1.40
   4   2   3    0.20    1.20
   4   2  -3    1.90    1.10
  -4   2   3    0.90    1.60
   4  -2   3    0.60    0.90
  -4  -2  -3    0.20    1.20
  -4  -2   4   20.70    3.00
   4  -2  -4   20.40    3.10
   4   2   4   19.20    2.90
  -4   2  -4   19.60    2.70
   4  -2   4   16.50    2.80
  -4   2   4   24.40    3.40
   4   2  -4   20.90    3.00
  -4  -2  -4   19.00    2.90
  -4  -2   5  320.37   37.10
  -4   2  -5  328.77   37.00
   4   2   5  314.87   37.10
   4  -2  -5  316.77   37.20
  -4   2   5  313.47   37.30
  -4  -2  -5  329.07   37.10
   4   2  -5  333.97   37.10
   4  -2   5  310.47   37.00
  -4  -2   6    1.80    1.90
   4  -2  -6    3.40    2.20
   4   2   6    0.90    1.80
   4  -2  -6    0.00    2.00
  -4   2  -6   -0.20    1.50
  -4   2   6    1.80    2.40
  -4  -2  -6   -1.50    1.80
   4   2  -6    4.10    1.70
   4  -2   6    1.50    1.50
  -4   2  -7  450.15   52.69
  -4  -2   7  453.75   52.89
   4  -2  -7  443.26   52.99
   4   2   7  455.85   52.89
   4  -2  -7  496.85   52.99
  -4  -2  -7  467.55   52.89
   4   2  -7  474.75   52.89
   4  -2   7  427.86   52.69
  -4   2   7  455.05   53.09
  -4   2  -8    1.40    2.30
   4  -2  -8    7.00    2.60
  -4  -2   8    3.50    2.40
   4  -2  -8    5.30    2.70
   4   2   8    3.50    2.30
   4  -2   8    4.80    2.00
  -4   2   8    6.90    3.00
  -4  -2  -8   -1.80    2.30
   4   2  -8    5.30    2.40
   4   2  -8    8.40    2.80
   4  -2  -9  158.48   19.20
   4   2   9  152.78   18.90
   4  -2  -9  168.78   19.20
  -4   2  -9  145.49   18.80
  -4  -2   9  158.88   19.00
   4   2  -9  163.78   18.90
  -4  -2  -9  168.48   19.30
   4   2  -9  161.78   19.00
  -4   2   9  162.58   19.40
   4  -2   9  160.88   19.20
  -4  -2  -9  155.08   19.00
   4  -2 -10   10.30    3.00
  -4  -2  10    9.10    3.00
   4  -2 -10    1.10    3.20
   4   2  10    9.60    2.80
   4  -2  10    6.20    2.40
  -4  -2 -10    2.90    2.90
  -4   2  10    8.80    3.50
   4   2 -10   12.40    2.70
  -4  -2 -10    8.10    3.10
   4   2 -10    1.70    3.00
   4   2  11    4.30    2.70
   4  -2 -11    2.60    2.70
  -4  -2  11    2.60    2.80
  -4   2 -11    0.00    2.50
  -4   2 -11   -4.20    2.40
  -4  -2 -11    0.60    2.90
   4   2 -11    4.50    2.60
  -4   2  11   -2.20    3.20
   4  -2  11    3.60    2.30
   4   2 -11   -6.70    2.90
  -4  -2 -11   -1.20    2.80
  -4   2 -12   43.70    6.40
  -4   2 -12   35.80    5.60
   4  -2 -12   37.70    6.20
   4   2  12   40.80    6.00
   4  -2 -12   29.50    6.40
   4  -2  12   36.40    5.70
   4   2 -12   46.40    6.10
   4   2 -12   32.00    6.00
  -4  -2 -12   33.40    6.00
  -4  -2 -12   41.80    6.90
  -4   2  12   41.40    6.80
  -4   2 -13   39.50    6.60
   4  -2 -13   51.69    7.70
  -4   2 -13   42.80    7.20
   4   2  13   59.39    7.90
   4  -2 -13   47.50    7.30
   4   2 -13   43.50    6.80
   4   2 -13   46.50    7.00
  -4  -2 -13   35.50    7.30
   4   2  14   22.00    5.10
  -4   2 -14   19.70    4.60
  -4   2 -14   25.90    5.10
   4  -2 -14   15.40    5.60
   4  -2 -14   25.00    5.20
  -4  -2 -14   33.70    6.00
   4   2 -14   14.60    5.00
   4   2 -14   25.20    4.70
  -4  -2 -14   20.80    5.20
  -4   2 -15    3.50    4.20
   4  -2 -15   17.80    5.20
   4  -2 -15    4.60    5.40
  -4   2 -15   12.80    4.10
   4   2 -15    1.90    4.60
  -4  -2 -15   24.80    5.00
   4   2 -15    8.80    4.70
  -4  -2 -15    9.90    4.00
   4  -2 -16   -4.10    5.50
   4  -2 -16    5.10    4.30
  -4   2 -16    4.70    4.40
  -4   2 -16   12.70    4.00
   4   2  16   10.30    5.20
  -4  -2 -16    2.60    3.70
   4   2 -16    9.20    3.90
   4   2 -16    1.60    4.00
  -4  -2 -16    0.10    5.30
   4  -2 -17   -1.10    3.90
  -4   2 -17   -2.30    4.20
  -4   2 -17    2.90    3.60
   4   2 -17    1.40    4.00
   4   2 -17   -5.20    5.10
  -4  -2 -17    6.80    4.20
  -4   2 -18   -4.20    4.80
   4  -2 -18   -3.70    5.50
   4  -2 -18   -3.10    4.40
  -4   2 -18    1.90    3.60
  -4  -2 -18    0.70    3.60
   4   2 -18   -1.30    4.00
  -4  -2 -18   -5.70    5.70
   4   2 -18  -10.40    5.30
  -4   2 -19   49.40    8.30
   4  -2 -19   44.30    9.80
   4  -2 -19   41.60    9.40
  -4   2 -19   43.50    8.70
  -4  -2 -19   43.80    8.40
   4   2 -19   50.39    9.10
  -4  -2 -19   28.80    8.00
   4  -2 -20   -1.30    5.50
   4  -2 -20   -1.90    7.40
  -4   2 -20    5.10    6.00
  -4   2 -20    2.80    4.00
   4   2 -20   -3.50    5.30
   4   2 -20   -3.50    4.90
  -4  -2 -20    3.60    6.10
  -4  -2 -20    1.30    4.60
  -4   2 -21   95.09   12.90
   4  -2 -21   38.10   12.20
   4  -2 -21   62.19   12.50
  -4   2 -21   70.69   12.30
  -4  -2 -21   58.99   12.20
   4   2 -21   84.39   12.40
   4   2 -21   59.59   12.40
  -4  -2 -21   78.89   12.10
   4  -3   0    1.20    1.10
  -4   3   0    0.40    1.20
  -4  -3   0    0.00    0.80
  -4  -3   0   -0.20    1.30
   4   3   0   -1.30    0.90
   4  -3  -1  289.07   31.70
  -4   3  -1  285.97   31.70
   4   3   1  277.07   31.70
  -4   3  -1  264.77   31.60
  -4  -3   1  277.07   31.70
  -4  -3  -1  266.97   31.60
  -4   3   1  282.27   31.80
   4  -3   1  261.97   31.60
   4   3  -1  290.07   31.70
   4  -3   1  275.37   31.70
   4   3  -1  258.77   31.60
  -4  -3   2    9.00    1.60
   4  -3  -2    8.50    1.80
  -4   3  -2    7.40    1.30
  -4   3  -2    7.60    1.70
   4   3   2    6.20    1.50
   4   3  -2    8.40    1.30
   4  -3   2    8.00    1.70
  -4   3   2    9.40    2.00
   4   3  -2    8.40    1.80
   4  -3   2    6.50    1.30
  -4  -3  -2    5.70    1.50
  -4  -3   3   21.20    2.70
   4  -3  -3   17.90    2.80
  -4   3  -3   16.10    2.60
  -4   3  -3   18.90    2.70
   4   3   3   20.80    2.70
   4  -3   3   14.20    2.50
  -4   3   3   14.00    3.00
  -4  -3  -3   20.00    2.70
  -4  -3   4    4.90    1.40
   4  -3  -4    4.10    1.80
   4   3   4    2.40    1.60
  -4   3  -4    3.10    1.20
   4   3  -4    4.80    1.60
  -4   3   4    3.50    2.00
   4  -3   4    3.10    1.10
  -4  -3  -4    0.90    1.40
  -4  -3   5   27.40    3.80
   4   3   5   24.30    4.00
  -4   3  -5   20.90    3.60
   4  -3  -5   29.10    4.00
   4   3  -5   28.00    3.70
  -4  -3  -5   24.60    3.60
  -4   3   5   24.30    4.10
   4  -3   5   23.70    3.50
  -4  -3   6    1.80    1.90
   4  -3  -6    3.10    2.20
  -4   3  -6   -0.50    1.60
   4   3   6    1.30    2.00
   4  -3  -6    5.40    2.40
  -4   3   6    5.70    2.70
   4  -3   6    0.80    1.50
  -4  -3  -6   -0.20    2.00
   4   3  -6    4.10    1.70
   4  -3  -7   26.50    4.00
   4   3   7   18.90    3.50
  -4   3  -7   18.10    3.10
   4  -3  -7   22.60    3.90
  -4  -3   7   21.00    3.50
  -4  -3  -7   15.80    3.50
   4   3  -7   21.70    3.30
  -4   3   7   23.40    4.30
   4  -3   7   17.40    3.00
   4  -3  -8   34.70    4.70
   4   3   8   26.90    4.30
  -4  -3   8   24.00    4.10
   4  -3  -8   23.50    4.50
   4   3  -8   31.60    4.10
   4  -3   8   23.60    4.10
  -4  -3  -8   20.90    4.30
  -4   3   8   31.80    5.10
   4  -3  -9   -7.20    2.70
  -4   3  -9   -5.20    1.90
  -4  -3   9    0.50    2.30
   4  -3  -9    0.10    2.50
   4   3   9   -1.10    2.30
  -4  -3  -9    1.40    2.60
  -4  -3  -9   -3.80    2.50
   4   3  -9    0.20    1.90
  -4   3   9    1.60    3.10
   4   3  -9   -3.90    2.20
   4  -3 -10   -6.50    3.10
   4   3  10    6.50    2.70
  -4   3 -10   -0.70    2.20
   4  -3 -10    6.00    2.80
  -4  -3  10    2.90    2.60
   4  -3  10    1.50    2.00
  -4  -3 -10    6.60    3.10
   4   3 -10   -2.50    2.60
  -4   3  10    0.50    3.40
   4   3 -10    5.20    2.30
  -4   3 -11    6.20    2.80
  -4  -3  11    7.40    3.00
   4   3  11    4.80    2.90
   4  -3 -11    5.60    3.20
  -4   3 -11   -1.80    2.50
   4   3 -11    7.10    2.70
  -4   3  11   10.80    3.80
  -4  -3 -11    3.30    3.40
   4  -3  11    5.10    2.30
   4  -3 -12   22.00    4.50
   4   3  12   20.20    4.20
  -4   3 -12   19.30    3.80
  -4   3 -12   20.00    4.40
   4  -3 -12   12.90    4.70
  -4  -3 -12   20.70    4.70
  -4  -3 -12   13.80    4.20
   4  -3  12   20.60    3.70
   4   3 -12   12.40    4.00
  -4   3  12   20.70    5.30
   4   3 -12   18.90    3.90
   4  -3 -13   23.60    4.60
   4   3  13   22.40    4.70
  -4   3 -13   15.70    4.20
  -4   3 -13   13.90    3.70
  -4  -3 -13   21.50    5.00
  -4   3  13   13.50    4.80
   4   3 -13   17.00    3.90
   4  -3  13   16.10    3.70
   4   3 -13   12.30    4.30
  -4  -3 -13   10.30    4.30
  -4   3 -14    4.20    3.30
   4  -3 -14    7.50    4.00
   4   3  14   11.20    4.40
   4  -3 -14   -2.90    4.70
  -4   3 -14    1.60    3.60
   4  -3  14    7.60    3.60
  -4  -3 -14    9.20    4.30
   4   3 -14    6.20    3.40
  -4  -3 -14    4.00    4.00
  -4   3 -15    7.30    3.80
   4  -3 -15   -1.30    5.70
  -4   3 -15   13.10    4.00
   4  -3 -15   11.70    4.60
  -4  -3 -15    5.80    4.40
  -4  -3 -15   12.30    4.10
   4   3 -15    3.20    4.40
   4   3 -15   12.60    4.30
  -4   3 -16    0.90    3.20
   4  -3 -16  -13.10    5.20
  -4   3 -16   -5.80    3.40
   4   3  16    0.40    4.90
   4  -3 -16    1.10    3.90
   4   3 -16    3.40    3.30
  -4  -3 -16    1.10    3.70
  -4  -3 -16   -7.70    5.50
   4   3 -16   -7.80    4.30
  -4   3 -17   -3.20    4.20
  -4   3 -17   -1.50    3.50
   4  -3 -17   -2.90    3.80
   4   3 -17   -5.20    4.40
  -4  -3 -17    5.80    4.30
   4   3 -17    2.00    3.50
  -4   3 -18   -0.20    5.00
  -4   3 -18   -1.10    3.40
   4  -3 -18   -3.70    7.50
   4  -3 -18    2.20    4.10
   4   3 -18   10.30    4.70
  -4  -3 -18   10.70    5.10
   4   3 -18    0.80    5.50
  -4  -3 -18    3.40    6.40
  -4   3 -19    0.80    4.80
  -4   3 -19   -0.80    3.60
   4  -3 -19   -4.30    4.80
   4  -3 -19   -8.80    6.00
  -4  -3 -19   -3.30    4.10
   4   3 -19   -3.60    5.50
  -4  -3 -19    1.50    6.30
   4   3 -19    0.60    4.60
  -4   3 -20   -5.40    3.90
   4  -3 -20   -6.80    5.40
  -4   3 -20    2.40    5.00
   4  -3 -20   -1.50    5.80
  -4  -3 -20    0.60    4.40
  -4  -3 -20   -4.20    6.40
   4   3 -20   -4.10    6.10
  -4   3 -21    5.50    4.90
  -4   3 -21    4.00    5.90
  -4  -3 -21    1.50    5.80
   4   3 -21   -4.70    4.90
   4   3 -21    2.20    6.30
  -4  -3 -21   -2.50    4.40
   4  -4   0  299.57   34.60
  -4  -4   0  305.87   34.70
   4   4   0  299.77   34.60
  -4   4   0  298.47   34.70
  -4   4  -1    1.30    1.20
   4  -4  -1    1.30    1.30
  -4  -4   1    0.80    1.20
   4   4   1    0.60    1.10
   4   4  -1    0.70    1.30
   4   4  -1    0.10    0.90
   4  -4   1    2.00    1.20
  -4  -4  -1   -0.20    1.00
  -4   4   1    2.30    1.50
   4  -4   1    2.00    0.80
   4   4   2  561.54   65.59
  -4  -4   2  585.14   65.39
   4  -4  -2  569.64   65.59
  -4  -4   2  586.24   65.49
  -4   4  -2  558.24   65.39
  -4   4  -2  587.54   65.49
  -4  -4  -2  563.04   65.59
   4  -4   2  530.15   65.39
  -4   4   2  573.54   65.69
   4  -4   2  595.84   65.49
   4   4  -2  602.44   65.59
   4   4  -2  543.55   65.39
  -4   4  -3  105.09   11.60
   4   4   3  101.19   11.70
  -4   4  -3   96.19   11.50
   4  -4  -3   98.49   11.90
   4   4  -3   96.19   11.50
  -4  -4  -3   99.29   11.70
  -4   4   3   94.59   12.00
   4  -4  -4    9.00    2.20
  -4   4  -4    6.40    1.50
   4   4   4   10.40    2.10
  -4   4   4    9.20    2.60
   4   4  -4   10.80    1.70
  -4  -4  -4    6.70    1.90
   4  -4  -5   36.40    5.40
   4   4   5   35.70    5.30
  -4   4  -5   34.20    4.70
   4  -4  -5   38.00    5.40
  -4  -4  -5   29.90    5.20
  -4   4   5   37.40    5.50
   4   4  -5   42.40    4.80
   4   4   6   53.79    7.00
  -4   4  -6   47.60    6.50
   4  -4  -6   51.79    7.20
   4  -4  -6   59.99    7.30
  -4   4   6   52.79    7.50
  -4  -4  -6   45.40    7.00
   4  -4  -7   81.79    9.70
   4  -4  -7   74.99    9.80
  -4  -4   7   72.09    9.20
  -4   4  -7   70.19    9.10
   4   4   7   73.69    9.60
  -4  -4  -7   72.89    9.60
   4   4  -7   77.29    9.10
  -4   4   7   75.09   10.00
   4  -4  -8    6.30    2.90
   4   4   8    5.90    2.50
   4  -4  -8    7.50    3.10
  -4   4  -8    5.50    2.60
   4   4  -8    6.90    2.10
  -4  -4  -8    1.00    2.60
  -4   4   8    5.60    3.30
  -4  -4  -8    7.80    3.10
   4  -4  -9   -5.50    3.00
  -4  -4   9    1.20    2.10
   4   4   9   -1.40    2.40
   4  -4  -9    2.40    2.80
  -4   4  -9   -3.50    1.90
  -4  -4  -9   -2.30    2.90
  -4   4   9   -2.10    3.10
   4   4  -9    1.80    2.00
   4   4  -9   -1.40    2.20
  -4  -4  -9   -1.20    2.70
  -4   4 -10   36.20    5.60
   4  -4 -10   37.40    6.80
   4   4  10   39.40    6.60
   4  -4 -10   46.30    6.60
   4  -4  10   42.10    5.90
  -4  -4 -10   50.59    7.10
  -4   4  10   45.50    7.10
   4   4 -10   45.10    6.10
  -4  -4 -10   42.60    6.40
   4   4 -10   49.30    6.10
  -4   4 -11    1.80    2.50
  -4   4 -11   -4.60    2.10
   4   4  11   -0.80    2.80
   4  -4 -11   -7.50    3.60
   4  -4 -11    1.40    3.00
  -4  -4 -11   -0.30    3.40
  -4  -4 -11   -7.20    3.10
  -4   4  11    1.40    3.70
   4  -4  11    0.60    2.10
   4   4 -11    3.70    2.40
   4   4 -11   -3.70    2.70
   4  -4 -12  136.39   17.60
   4   4  12  134.69   17.40
   4  -4 -12  133.19   18.20
  -4   4 -12  144.69   17.30
  -4   4 -12  135.99   17.00
  -4  -4 -12  135.59   17.50
  -4  -4 -12  144.59   17.90
   4  -4  12  151.08   17.00
   4   4 -12  142.69   17.30
   4   4 -12  146.19   17.10
   4   4  13   30.10    5.50
  -4   4 -13   30.70    5.10
  -4   4 -13   22.10    4.50
   4  -4 -13   33.80    5.80
   4  -4 -13   12.30    5.80
  -4   4  13   35.30    6.30
   4   4 -13   28.40    4.70
  -4  -4 -13   16.80    5.30
   4  -4  13   24.40    4.60
   4   4 -13   22.10    4.90
  -4  -4 -13   25.40    5.70
  -4   4 -14  269.27   29.80
   4  -4 -14  219.98   31.10
   4  -4 -14  247.08   30.20
  -4   4 -14  262.17   30.10
  -4  -4 -14  224.98   30.40
   4   4 -14  263.07   30.00
  -4  -4 -14  261.97   30.30
   4   4 -14  261.07   30.00
   4  -4  14  235.48   29.70
  -4   4 -15   37.00    6.00
  -4   4 -15   28.10    5.10
   4  -4 -15   27.00    6.50
   4  -4 -15   22.00    6.80
   4   4 -15   38.30    6.60
  -4  -4 -15   27.10    6.00
  -4  -4 -15   34.40    6.50
   4   4 -15   19.00    5.50
  -4   4 -16  128.09   15.10
   4   4  16   95.49   15.20
  -4   4 -16  128.49   15.50
   4  -4 -16  121.79   15.90
   4  -4 -16  111.39   16.60
  -4  -4 -16  102.79   15.80
   4   4 -16  128.09   15.20
  -4  -4 -16   87.99   17.00
   4   4 -16  119.59   16.00
  -4   4 -17   12.80    4.70
   4  -4 -17   16.40    5.40
  -4   4 -17   12.90    4.40
   4   4 -17   12.40    6.00
  -4  -4 -17   18.70    6.10
   4   4 -17   14.00    4.80
   4  -4 -18    7.60    5.90
  -4   4 -18   12.10    5.00
   4  -4 -18    8.90    7.20
  -4   4 -18   16.40    4.80
   4   4 -18   11.70    6.10
   4   4 -18   17.50    5.20
  -4  -4 -18    4.80    4.90
  -4  -4 -18    5.90    7.40
   4  -4 -19    4.30    6.40
  -4   4 -19   10.30    4.50
   4  -4 -19    5.70    5.80
  -4   4 -19   10.10    4.90
   4   4 -19    1.00    6.00
  -4  -4 -19    9.80    5.30
  -4  -4 -19    5.90    6.00
   4   4 -19   -0.90    4.60
   4  -4 -20   34.10    8.80
  -4   4 -20   49.50    7.90
  -4  -4 -20   43.00   10.10
   4   4 -20   27.60    8.60
   4   4 -20   44.10    8.60
   4  -4 -21   -6.10    6.80
   4  -4 -21  -12.20    5.50
  -4   4 -21    2.90    5.60
  -4  -4 -21    3.60    6.30
  -4  -4 -21   -0.70    4.70
   4   4 -21   -5.60    5.80
   4  -5   0   -0.70    1.20
  -4   5   0   -1.30    1.40
  -4  -5   0    0.20    0.20
   4   5   0   -0.40    1.00
  -4  -5   1    8.00    1.60
  -4   5  -1    5.30    1.50
   4  -5  -1    6.90    1.70
   4  -5   1    7.00    1.50
   4   5  -1    5.00    1.30
  -4   5   1    5.40    1.90
   4  -5   1    5.90    1.10
  -4  -5  -1    5.40    1.40
  -4   5  -2   46.30    5.20
  -4   5  -2   39.20    5.10
   4   5   2   42.00    5.40
   4  -5  -2   39.10    5.50
   4  -5   2   43.60    5.20
  -4   5   2   39.50    5.70
   4   5  -2   42.50    5.30
  -4  -5  -2   40.50    5.30
   4   5   3   23.20    3.10
  -4   5  -3   19.10    3.00
   4  -5  -3   17.20    3.20
  -4  -5  -3   17.80    2.90
   4   5  -3   22.40    2.90
  -4   5   3   15.00    3.20
   4  -5  -4   30.60    4.50
   4   5   4   25.30    4.30
   4  -5  -4   32.10    4.40
  -4  -5  -4   22.90    4.20
  -4   5   4   31.00    4.60
   4   5   5    4.00    2.10
   4  -5  -5    2.60    2.20
   4  -5  -5    2.10    2.30
  -4  -5  -5    3.30    2.00
  -4   5   5    3.80    2.50
   4  -5  -6    2.60    2.50
   4  -5  -6    1.90    2.50
   4   5   6    5.10    2.50
  -4   5   6    2.90    2.90
  -4  -5  -6    4.40    2.40
   4   5   7   -1.10    2.40
   4  -5  -7   -0.40    2.60
   4  -5  -7    4.00    2.60
  -4   5   7   -2.30    2.90
  -4  -5  -7   -2.60    2.30
  -4   5  -8   30.70    5.20
   4  -5  -8   34.10    5.80
   4  -5  -8   40.20    5.80
   4   5   8   38.90    5.60
  -4   5   8   37.70    6.20
   4   5  -8   48.90    5.80
  -4  -5  -8   40.20    6.00
  -4  -5  -8   37.50    5.70
   4  -5  -9   -4.60    3.40
   4  -5  -9    2.50    2.70
   4   5   9   -0.50    2.60
  -4  -5  -9   -1.00    2.90
   4   5  -9    1.00    1.90
  -4   5   9   -4.00    3.20
  -4  -5  -9   -3.60    4.00
  -4   5 -10    2.90    2.20
   4  -5 -10    8.70    3.20
   4  -5 -10   -0.30    3.50
   4   5  10   10.30    3.30
  -4   5  10    7.60    4.10
  -4  -5 -10    8.60    3.60
  -4  -5 -10    1.40    3.20
   4   5  11    5.90    3.10
   4  -5 -11    9.10    3.40
  -4   5 -11    7.40    2.70
  -4  -5 -11    9.00    3.80
  -4   5  11    3.80    3.90
   4   5 -11    9.30    2.60
   4   5 -11    0.40    2.70
  -4  -5 -11   -2.00    3.40
   4  -5 -12   -2.70    4.20
   4   5  12    7.50    3.60
  -4   5 -12    3.10    2.70
  -4   5 -12    4.00    3.00
   4  -5 -12    8.50    3.70
   4   5 -12    7.30    2.80
  -4  -5 -12   10.50    4.10
   4   5 -12    3.40    3.10
  -4  -5 -12    1.40    4.00
  -4   5  12   13.30    4.80
   4  -5 -13   25.00    5.20
   4  -5 -13   16.60    5.90
  -4   5 -13   19.20    3.90
   4   5  13   18.00    4.50
  -4   5 -13   24.70    4.50
   4   5 -13   11.30    4.10
   4   5 -13   19.00    3.90
  -4   5  13   26.30    5.70
  -4  -5 -13    7.90    4.80
   4   5  14   11.90    4.30
   4  -5 -14    2.10    6.00
  -4   5 -14   15.90    4.00
   4  -5 -14   22.10    5.10
  -4   5 -14   14.90    3.70
  -4  -5 -14   11.70    4.50
  -4  -5 -14    1.70    4.60
   4   5 -14    4.90    4.20
   4   5 -14   14.60    3.60
  -4   5 -15   -4.20    3.20
   4  -5 -15   -8.80    5.30
   4  -5 -15    0.10    3.70
  -4   5 -15    4.40    3.20
   4   5  15    7.40    5.00
  -4  -5 -15    6.70    3.80
   4   5 -15    1.30    3.30
   4   5 -15   -9.30    3.80
  -4  -5 -15   -0.90    4.50
  -4   5 -16    3.00    3.50
   4  -5 -16  -10.10    5.40
   4  -5 -16   -4.50    4.90
   4   5  16    1.70    4.70
  -4   5 -16   -4.20    3.50
  -4  -5 -16    2.50    4.10
  -4  -5 -16   -1.40    4.70
   4   5 -16    1.50    3.60
   4   5 -16   -8.10    3.90
  -4   5 -17   -3.10    3.90
  -4   5 -17    0.90    3.30
   4  -5 -17    1.30    5.30
   4   5 -17  -11.10    5.00
   4   5 -17   -1.30    3.60
  -4  -5 -17   -0.80    3.80
   4  -5 -18   -9.40    5.90
  -4   5 -18    5.40    4.40
   4  -5 -18   -3.60    5.00
  -4   5 -18    7.10    3.80
   4   5 -18    3.30    4.20
   4   5 -18    0.70    5.20
  -4  -5 -18    2.30    4.20
  -4  -5 -18    0.10    6.50
  -4   5 -19   -0.70    4.50
   4  -5 -19    0.30    4.60
   4  -5 -19   -7.90    6.10
  -4   5 -19    1.10    3.90
   4   5 -19   -2.50    5.00
  -4  -5 -19   -3.10    5.80
   4   5 -19   -1.10    4.10
  -4   5 -20   -1.30    4.70
   4  -5 -20   -6.50    5.80
   4  -5 -20   -7.10    6.40
   4   5 -20   -5.10    4.50
   4   5 -20   -3.00    5.50
  -4  -5 -20   -0.30    4.80
  -4   5 -21    0.70    5.00
   4   5 -21   -9.60    4.60
  -4  -5 -21    4.40    6.60
   4  -6   0  518.65   61.29
   4   6   0  540.65   61.29
  -4   6   0  542.05   61.39
   4  -6  -1   35.30    4.50
  -4  -6   1   31.90    4.10
  -4  -6   1   32.30    4.30
  -4   6  -1   38.00    4.40
   4   6  -1   30.20    4.20
   4  -6   1   34.80    4.30
   4  -6   1   32.50    4.10
  -4   6   1   33.70    4.70
  -4  -6  -1   29.60    4.30
  -4   6  -2   15.20    2.20
   4  -6  -2   16.60    2.60
   4   6   2   10.80    2.40
  -4  -6  -2   10.60    2.20
   4  -6   2   16.10    2.20
  -4   6   2   14.10    2.80
   4  -6  -3   17.80    3.20
   4  -6  -3   20.40    3.10
   4   6   3   19.30    3.10
  -4  -6  -3   17.60    2.90
  -4   6   3   18.70    3.40
   4  -6  -4  252.37   30.30
   4   6   4  265.47   30.30
   4  -6  -4  259.57   30.30
  -4  -6  -4  272.07   30.20
  -4   6   4  247.38   30.50
   4   6   5  253.17   30.50
   4  -6  -5  263.37   30.70
   4  -6  -5  276.97   30.60
  -4  -6  -5  256.47   30.50
  -4   6   5  258.77   30.80
   4  -6  -6  216.28   24.30
   4  -6  -6  199.88   24.30
   4   6   6  212.28   24.20
  -4   6   6  190.78   24.50
  -4  -6  -6  203.18   24.20
   4   6   7  544.85   64.39
   4  -6  -7  597.44   64.49
   4  -6  -7  530.95   64.49
  -4  -6  -7  549.54   64.39
  -4  -6  -7  558.74   64.69
  -4   6   7  564.04   64.69
   4  -6  -8   37.60    5.80
   4  -6  -8   33.30    5.80
   4   6   8   39.00    6.10
  -4  -6  -8   33.20    5.50
  -4   6   8   38.50    6.30
  -4  -6  -8   37.50    6.00
   4  -6  -9  201.28   21.80
   4   6   9  166.98   21.50
  -4  -6  -9  183.48   22.00
  -4   6   9  171.08   22.20
   4  -6 -10   12.10    3.50
   4  -6 -10   -3.00    3.70
   4   6  10   10.70    3.50
  -4  -6 -10    8.90    4.20
  -4   6  10    4.70    4.20
  -4  -6 -10    5.20    3.40
   4  -6 -11    4.40    3.20
   4  -6 -11   -7.40    3.70
   4   6  11    2.80    3.30
  -4   6 -11    3.40    2.40
  -4   6  11   -2.60    3.70
  -4  -6 -11   -0.40    3.50
  -4  -6 -11   -4.30    3.50
  -4   6 -12   20.00    3.80
   4  -6 -12   11.40    5.30
   4  -6 -12   13.70    4.60
  -4   6 -12   12.40    3.30
   4   6  12   22.30    5.00
  -4  -6 -12   23.80    5.10
  -4  -6 -12   13.80    4.80
  -4   6  12   17.60    5.30
   4  -6 -13  111.49   15.80
   4   6  13  104.49   14.60
  -4   6 -13  114.29   13.90
   4  -6 -13  102.59   14.40
  -4   6 -13  105.09   13.50
   4   6 -13  104.99   13.60
  -4  -6 -13  101.29   14.70
  -4   6  13  135.19   15.40
   4   6  14    4.60    3.90
  -4   6 -14   -0.80    3.10
  -4   6 -14    0.50    3.00
   4  -6 -14    8.30    4.10
   4  -6 -14   -8.40    5.00
   4   6 -14    3.10    2.90
  -4  -6 -14    3.70    3.80
  -4  -6 -14   -5.50    4.30
   4  -6 -15   33.20    9.00
  -4   6 -15   46.60    7.30
  -4   6 -15   46.70    7.60
   4  -6 -15   39.60    9.30
  -4  -6 -15   49.70    8.60
  -4  -6 -15   64.19    8.70
   4   6 -15   52.19    7.70
   4   6 -15   57.99    7.90
   4  -6 -16   -0.90    6.30
   4   6  16    9.90    5.00
  -4   6 -16    3.70    4.10
   4  -6 -16   16.50    6.40
  -4  -6 -16    6.90    4.40
   4   6 -16   12.30    3.70
   4   6 -16   -3.70    4.60
  -4  -6 -16   -4.30    5.80
  -4   6 -17    5.10    3.60
  -4   6 -17    3.40    4.20
   4  -6 -17    0.20    4.60
   4   6 -17   -4.90    4.10
  -4  -6 -17   14.10    5.40
   4  -6 -18   -7.60    8.30
  -4   6 -18    6.40    3.90
   4  -6 -18    2.50    5.90
  -4   6 -18    6.00    4.60
  -4  -6 -18    8.10    4.90
   4   6 -18   -2.60    5.30
  -4  -6 -18    9.00    7.90
  -4   6 -19   45.10    7.00
   4  -6 -19   14.90    8.50
   4   6 -19   36.20    7.80
  -4  -6 -19   27.80    8.30
  -4  -6 -19   28.10    8.80
   4   6 -19   25.40    7.00
   4  -6 -20   -1.10    6.30
  -4   6 -20   27.30    5.90
  -4   6 -20   17.20    5.30
  -4  -6 -20    6.90    7.10
   4   6 -20   19.90    6.00
  -4  -6 -20   17.50    8.10
   4   6 -20    4.00    5.40
  -4   7   0    0.80    1.70
   4  -7   0   -0.80    1.40
   4   7   0   -1.30    1.30
   4   7   1   43.50    5.80
   4  -7  -1   44.10    5.80
  -4   7  -1   46.30    5.80
  -4  -7   1   45.40    5.70
  -4  -7   1   43.90    5.40
  -4   7   1   49.90    6.10
  -4  -7  -1   42.60    5.60
   4  -7   1   47.40    5.60
   4   7  -1   42.80    5.60
   4  -7  -2    0.50    1.80
   4  -7  -2    0.70    1.60
  -4   7  -2    0.10    1.40
   4   7   2    0.10    1.60
   4  -7   2    1.70    1.40
  -4  -7  -2   -1.80    1.40
  -4   7   2    1.40    2.10
   4  -7  -3   15.20    2.90
   4   7   3   17.50    3.00
   4  -7  -3   16.90    3.10
  -4   7   3   15.80    3.40
  -4  -7  -3   15.10    2.80
   4  -7  -4    2.00    2.20
   4  -7  -4    0.70    2.30
   4   7   4    0.30    2.20
  -4  -7  -4   -1.40    1.90
  -4   7   4    4.50    2.70
   4  -7  -5    5.60    2.80
   4  -7  -5    6.60    2.70
   4   7   5    8.30    2.70
  -4   7   5    3.60    2.90
  -4  -7  -5    6.80    2.60
   4  -7  -6   11.20    3.10
   4   7   6    9.00    2.80
   4  -7  -6    4.40    2.90
  -4  -7  -6    4.10    2.70
  -4  -7  -6    7.80    3.10
  -4   7   6   10.70    3.60
   4   7   7   -0.60    2.50
   4  -7  -7    3.80    2.70
   4  -7  -7   -6.20    2.80
  -4   7   7    3.30    3.30
  -4  -7  -7   -2.70    2.50
  -4  -7  -7    1.60    2.80
   4  -7  -8   -0.10    2.70
   4  -7  -8   -5.50    2.90
   4   7   8    3.70    2.90
  -4  -7  -8    2.00    3.20
  -4  -7  -8   -2.90    2.70
   4   7   9    5.60    3.20
   4  -7  -9   10.40    3.30
  -4   7   9    3.20    3.70
  -4  -7  -9    8.60    4.20
   4  -7 -10   -5.70    3.60
   4   7  10    0.90    3.10
   4  -7 -10    2.30    3.10
  -4   7  10    5.20    4.00
  -4  -7 -10   -2.70    3.40
   4   7  11   37.70    6.10
   4  -7 -11   23.00    5.80
  -4  -7 -11   35.00    6.00
  -4   7  11   20.60    6.30
  -4  -7 -11   43.80    6.90
   4   7  12   44.10    6.70
   4  -7 -12   31.70    6.50
  -4  -7 -12   42.60    7.20
  -4  -7 -12   33.60    6.60
  -4   7  12   24.30    6.80
  -4   7 -13   10.90    3.40
   4  -7 -13   11.20    4.40
   4   7  13   14.90    4.80
   4  -7 -13    2.10    5.40
  -4  -7 -13   15.70    4.90
  -4   7  13   16.30    5.30
  -4  -7 -13    4.20    4.80
   4  -7 -14   -5.40    5.30
   4   7  14    6.00    4.60
   4  -7 -14    1.70    3.90
  -4  -7 -14    3.60    4.20
  -4  -7 -14   -7.10    4.40
   4  -7 -15   -5.50    6.10
   4  -7 -15    3.60    5.50
  -4  -7 -15    4.70    4.50
  -4  -7 -15   -0.50    5.10
   4   7  16    2.50    4.90
   4  -7 -16   -1.60    4.70
  -4  -7 -16    0.50    4.20
  -4  -7 -16   -3.80    5.30
   4  -7 -17   -5.00    4.50
  -4   7 -17   -5.70    3.50
  -4  -7 -17    2.10    4.30
  -4   7 -18    0.80    4.30
   4  -7 -18   -1.00    7.00
   4  -7 -18   -0.20    5.70
  -4  -7 -18   -2.10    6.30
  -4  -7 -18    2.70    4.80
   4  -7 -19    3.50    7.40
   4  -7 -19   -5.10    5.80
  -4   7 -19    2.10    4.50
  -4  -7 -19    1.70    6.60
   4   7 -19   -4.40    4.00
  -4  -7 -19   -0.10    4.90
  -4   7 -20    9.70    4.70
   4  -7 -20    3.00    8.50
  -4  -7 -20    4.80    7.40
   4   7 -20   -3.00    4.20
   4   8   0  240.08   27.30
  -4   8   0  238.48   27.40
   4  -8   0  228.28   27.30
   4  -8  -1   53.39    6.80
  -4   8  -1   53.69    6.80
  -4  -8   1   49.70    6.70
   4   8   1   51.59    6.90
   4  -8  -1   54.59    6.90
  -4   8   1   54.89    7.20
   4   8  -1   51.49    6.60
   4  -8   1   58.39    6.60
   4  -8  -2  293.57   34.10
   4   8   2  285.87   34.00
   4  -8  -2  292.47   34.00
  -4   8  -2  302.97   33.90
  -4   8   2  291.77   34.20
  -4  -8  -2  293.87   33.90
   4  -8  -3  129.29   16.10
   4  -8  -3  130.69   16.00
   4   8   3  142.09   16.10
  -4  -8  -3  139.29   16.00
  -4   8   3  127.99   16.30
   4  -8  -4    7.00    2.60
   4   8   4    0.50    2.30
   4  -8  -4    2.50    2.30
  -4   8   4    5.80    3.00
  -4  -8  -4   -0.40    2.20
   4  -8  -5   69.49    8.80
   4   8   5   61.59    8.60
   4  -8  -5   69.99    8.80
  -4  -8  -5   60.09    8.50
  -4   8   5   66.69    9.10
  -4  -8  -5   58.39    8.90
   4  -8  -6   47.60    7.00
   4   8   6   55.29    6.90
   4  -8  -6   50.09    7.10
  -4   8   6   41.90    7.00
  -4  -8  -6   37.10    6.70
  -4  -8  -6   38.30    6.70
   4  -8  -7   26.20    4.40
   4  -8  -7   12.90    4.10
   4   8   7   21.80    4.00
  -4   8   7   17.20    4.80
  -4  -8  -7   24.10    4.50
   4   8   8   16.00    4.20
   4  -8  -8   25.40    4.70
   4  -8  -8   35.20    5.30
  -4   8   8   26.90    5.40
  -4  -8  -8   18.10    4.20
  -4  -8  -8   21.50    6.70
   4   8   9   17.20    4.00
   4  -8  -9   14.50    3.90
  -4  -8  -9   20.10    4.60
  -4   8   9    7.60    4.60
  -4  -8  -9   11.50    4.40
   4  -8 -10   16.50    4.30
   4  -8 -10   12.30    4.60
   4   8  10   16.70    4.40
  -4  -8 -10   14.40    4.60
  -4   8  10   22.70    5.50
  -4  -8 -10    6.30    4.00
   4  -8 -11   76.39   10.50
   4   8  11   66.89   10.10
   4  -8 -11   63.09   10.00
  -4  -8 -11   57.89   10.10
  -4  -8 -11   65.99   10.30
  -4   8  11   75.89   10.80
   4  -8 -12  195.88   25.30
   4   8  12  202.48   24.70
   4  -8 -12  178.38   24.50
  -4  -8 -12  222.18   25.00
  -4  -8 -12  204.78   24.70
  -4   8  12  198.78   25.30
   4  -8 -13   74.69   10.40
   4   8  13   68.89   11.00
   4  -8 -13   68.89   11.20
  -4  -8 -13   56.39   10.60
  -4   8  13   89.69   11.70
  -4  -8 -13   58.09   10.00
   4  -8 -14  122.99   18.10
   4  -8 -14  111.79   16.80
   4   8  14  123.59   17.20
  -4  -8 -14  137.89   17.20
  -4  -8 -14  124.59   17.00
   4  -8 -15   -4.80    6.30
   4   8  15   17.70    5.20
   4  -8 -15   17.90    5.30
  -4  -8 -15   -0.40    6.00
  -4  -8 -15    5.30    4.70
   4   8  16   28.30    7.30
   4  -8 -16   25.60    7.70
   4  -8 -16   21.30    9.20
  -4  -8 -16   37.00    8.10
  -4  -8 -16   41.10    8.10
  -4  -8 -17   30.30    8.80
   4  -8 -18   -2.80    5.50
   4  -8 -18    0.60    7.20
  -4   8 -18    0.20    3.80
  -4  -8 -18   -1.50    7.50
  -4  -8 -18   -3.50    4.80
   4  -8 -19    9.70    8.60
  -4  -8 -19   11.80    7.40
  -4  -9   0   -1.90    1.40
  -4   9   0   -0.40    2.00
   4  -9   0    0.10    1.80
   4   9   0   -2.60    1.70
  -4   9  -1   23.20    4.10
   4   9   1   32.70    4.60
   4  -9  -1   22.80    4.10
   4  -9  -1   30.50    4.50
  -4   9   1   25.50    4.40
   4  -9   1   33.40    4.10
   4   9  -1   31.20    4.30
  -4   9  -2   58.19    7.20
   4  -9  -2   50.69    7.40
   4  -9  -2   59.69    7.50
   4   9   2   58.89    7.50
  -4  -9  -2   60.59    7.30
  -4   9   2   46.80    7.70
   4   9   3    1.70    2.30
   4  -9  -3    5.80    2.50
   4  -9  -3    3.80    2.30
  -4  -9  -3    1.50    2.30
  -4   9   3    6.30    2.90
  -4  -9  -3   -0.20    2.10
   4  -9  -4   35.10    5.70
   4  -9  -4   33.50    6.10
   4   9   4   44.50    6.10
  -4  -9  -4   40.20    5.90
  -4   9   4   37.40    6.00
  -4  -9  -4   44.20    6.40
   4  -9  -5   11.30    2.90
   4  -9  -5    5.20    2.90
   4   9   5    5.90    2.70
  -4  -9  -5    3.00    2.60
  -4   9   5   10.30    3.60
  -4  -9  -5    6.60    3.00
   4  -9  -6    6.10    2.90
   4   9   6    5.20    2.80
   4  -9  -6   -0.80    2.80
  -4  -9  -6    0.10    2.60
  -4   9   6    5.90    3.20
  -4  -9  -6    7.60    3.20
   4   9   7    2.00    2.90
   4  -9  -7   -5.20    4.60
   4  -9  -7   -7.00    2.80
  -4  -9  -7   -1.80    2.60
  -4   9   7   -0.30    3.40
   4  -9  -8    0.80    2.90
   4   9   8    3.30    3.10
  -4  -9  -8   -6.30    3.00
  -4  -9  -8    5.70    3.40
  -4   9   8    0.60    3.60
   4  -9  -9    5.40    3.30
   4   9   9    0.10    3.30
   4  -9  -9   -7.00    4.60
  -4  -9  -9    2.60    3.60
  -4   9   9    1.60    3.90
  -4  -9  -9   -5.80    3.30
   4  -9 -10   -3.70    3.20
   4  -9 -10   -7.40    3.90
   4   9  10    1.70    3.70
  -4  -9 -10   -6.60    3.40
  -4  -9 -10   -1.10    3.70
  -4   9  10    0.10    4.20
   4   9  11   25.00    5.60
   4  -9 -11   32.30    5.90
   4  -9 -11   22.60    6.20
  -4  -9 -11   15.90    5.60
  -4  -9 -11   20.60    5.80
  -4   9  11   39.00    7.00
   4   9  12   59.19    8.30
   4  -9 -12   38.10    7.80
  -4  -9 -12   57.39    8.80
  -4  -9 -12   50.39    8.20
  -4   9  12   33.40    8.40
   4  -9 -13    9.20    4.40
   4   9  13    8.30    5.00
   4  -9 -13   -2.10    5.00
  -4  -9 -13   16.20    5.20
  -4  -9 -13    2.10    4.80
  -4   9  13    5.60    5.00
   4  -9 -14    2.60    4.30
   4  -9 -14  -13.20    6.10
   4   9  14    6.50    5.00
  -4  -9 -14   -3.30    4.80
  -4  -9 -14   -0.10    4.20
   4   9  15    3.30    5.30
   4  -9 -15   -7.60    5.80
   4  -9 -15   -1.70    4.00
  -4  -9 -15   -6.30    5.10
  -4  -9 -15    3.50    4.50
   4  -9 -16  -12.70    7.30
   4   9  16   -0.60    6.20
  -4  -9 -16   -8.30    6.60
   4  -9 -17   -1.20    5.10
  -4  -9 -17    0.60    5.00
   4  -9 -18   -5.00    5.60
   4  -9 -18  -18.90    7.50
  -4  -9 -18    6.00    7.70
  -4  -9 -18   -0.80    4.60
  -4  -9 -19    6.60    7.30
   4  -9 -20   -7.50    9.00
   4 -10   0  101.69   11.80
   4  10   0   94.19   11.80
  -4  10   0  101.59   12.10
  -4 -10   0   86.49   11.60
   4 -10   0  110.59   11.90
   4 -10  -1    0.50    1.60
   4 -10  -1    2.50    2.10
  -4  10  -1    1.70    2.20
   4  10   1    0.30    2.10
   4 -10   1    1.30    1.80
  -4 -10  -1    1.20    2.20
  -4  10   1    2.50    2.50
   4  10  -1   -0.80    1.80
   4 -10  -2   11.60    2.70
   4 -10  -2    6.30    2.50
   4  10   2   11.50    2.80
  -4 -10  -2    9.60    2.40
  -4  10   2    3.60    2.80
  -4 -10  -2    8.30    2.70
   4 -10  -3   20.30    3.30
   4  10   3   16.00    3.20
   4 -10  -3   11.50    3.00
  -4 -10  -3   10.40    3.20
  -4  10   3   15.00    3.60
  -4 -10  -3   10.70    2.80
   4 -10  -4  834.12   97.59
   4  10   4  814.92   97.49
   4 -10  -4  892.61   97.59
  -4 -10  -4  881.41   97.49
  -4  10   4  846.42   98.79
  -4 -10  -4  815.82   97.69
   4 -10  -5   65.99    7.80
   4 -10  -5   46.00    7.70
   4  10   5   51.19    7.80
  -4 -10  -5   61.89    8.20
  -4 -10  -5   50.39    7.70
  -4  10   5   57.89    8.30
   4  10   6   33.00    5.30
   4 -10  -6   37.70    6.30
   4 -10  -6   32.60    5.30
  -4  10   6   43.60    6.40
  -4 -10  -6   32.90    6.10
  -4 -10  -6   26.50    5.10
   4 -10  -7  267.87   32.00
   4 -10  -7  294.67   32.10
   4  10   7  245.48   31.90
  -4 -10  -7  283.47   31.90
  -4 -10  -7  275.27   32.30
  -4  10   7  261.37   32.40
   4  10   8   26.60    4.90
   4 -10  -8   13.90    4.90
   4 -10  -8   31.40    5.10
  -4  10   8   27.40    5.80
  -4 -10  -8   27.70    5.40
  -4 -10  -8   22.20    4.70
   4  10   9   13.40    4.20
   4 -10  -9   17.20    4.20
   4 -10  -9    2.20    4.60
  -4 -10  -9    6.40    4.10
  -4  10   9   13.20    4.90
  -4 -10  -9   12.60    4.50
   4 -10 -10   45.00    8.80
   4 -10 -10   60.49    8.90
   4  10  10   63.69    9.50
  -4 -10 -10   69.79    9.50
  -4 -10 -10   72.49    9.80
  -4  10  10   40.30    9.40
   4 -10 -11    7.30    4.20
   4 -10 -11   -7.20    4.90
   4  10  11    7.00    4.20
  -4 -10 -11   -1.40    4.20
  -4  10  11   13.90    5.20
  -4 -10 -11   -3.50    3.60
   4 -10 -12   46.70    7.90
   4 -10 -12   28.60    8.30
   4  10  12   57.59    8.10
  -4 -10 -12   52.49    8.50
  -4 -10 -12   37.00    7.90
   4 -10 -13   35.90    9.20
   4  10  13   58.09    9.00
   4 -10 -13   61.19    8.80
  -4 -10 -13   46.60    8.70
  -4  10  13   52.29    9.50
  -4 -10 -13   39.90    8.30
   4 -10 -14    7.10    5.00
   4  10  14    5.00    5.10
   4 -10 -14   -3.90    5.80
  -4 -10 -14    8.70    4.90
  -4 -10 -14   -0.40    5.20
   4  10  15   24.50    7.00
  -4 -10 -15   24.20    7.50
   4 -10 -16   38.20    8.90
  -4 -10 -16   32.00    9.30
  -4 -10 -16   24.40    7.70
   4 -10 -17    9.70    5.90
   4 -10 -17   13.50    8.80
  -4 -10 -17   26.20    8.10
   4 -10 -18   28.10   10.40
  -4 -10 -18   36.30    9.60
   4 -10 -19   12.80    8.80
  -4 -10 -19   13.30    8.20
   4 -10 -20    2.60    9.50
  -4 -10 -20   14.40    9.10
  -4 -11   0   -0.90    1.80
  -4  11   0   -1.80    2.30
   4 -11   0   -0.60    1.90
   4 -11   0    0.60    1.80
  -4 -11   0   -2.50    1.90
   4  11   0   -1.10    1.90
   4  11   1    0.00    2.10
  -4  11  -1    2.80    2.40
   4 -11  -1    5.40    2.30
   4  11  -1   -0.80    1.90
  -4  11   1    3.60    2.60
  -4 -11  -1    1.70    2.30
   4 -11   1    4.50    1.90
   4  11   2   17.60    3.20
   4 -11  -2   17.00    3.20
   4 -11  -2   12.20    3.00
  -4 -11  -2   13.10    2.80
  -4  11   2    9.30    3.60
  -4 -11  -2   14.90    3.40
   4 -11  -3   -2.20    2.30
   4 -11  -3   -1.30    2.40
   4  11   3   -3.00    2.40
  -4  11   3    0.10    2.90
  -4 -11  -3   -4.80    2.10
  -4 -11  -3    0.20    2.60
   4 -11  -4   12.10    3.20
   4 -11  -4   20.10    3.40
   4  11   4    9.70    3.20
  -4  11   4   16.70    3.80
  -4 -11  -4    8.10    3.20
  -4 -11  -4    7.90    2.90
   4  11   5    2.90    2.90
   4 -11  -5    0.10    2.90
   4 -11  -5    9.30    3.00
  -4  11   5    8.40    3.50
  -4 -11  -5    2.70    3.00
  -4 -11  -5    2.00    2.70
   4 -11  -6   -4.70    2.80
   4 -11  -6    2.30    2.80
   4  11   6    4.80    3.10
  -4  11   6    3.30    3.20
  -4 -11  -6    9.80    3.50
  -4 -11  -6   -0.10    2.80
   4  11   7   -4.60    3.10
   4 -11  -7    2.80    2.90
   4 -11  -7   -6.10    3.10
  -4  11   7    0.20    3.80
  -4 -11  -7   -4.40    3.00
  -4 -11  -7    1.40    3.30
   4 -11  -8   -3.40    3.70
   4  11   8   15.30    4.10
   4 -11  -8    3.10    3.50
  -4 -11  -8   16.40    4.30
  -4  11   8    6.30    4.40
  -4 -11  -8    3.80    3.50
   4 -11  -9   12.20    4.20
   4  11   9   20.70    4.80
   4 -11  -9   -0.40    4.50
  -4 -11  -9   19.70    4.90
  -4 -11  -9   11.00    4.30
  -4  11   9    8.40    4.70
   4 -11 -10    6.90    3.90
   4  11  10    5.20    4.40
   4 -11 -10   -5.30    4.50
  -4 -11 -10   -1.70    4.20
  -4  11  10    3.70    4.70
  -4 -11 -10    7.70    4.10
   4 -11 -11    2.80    3.80
   4 -11 -11   -7.60    4.70
   4  11  11    5.40    4.60
  -4  11  11    1.50    5.00
  -4 -11 -11    7.50    4.50
  -4 -11 -11   -1.60    4.50
   4 -11 -12   10.80    4.70
   4  11  12   20.30    5.80
   4 -11 -12    0.80    5.90
  -4 -11 -12   12.30    5.00
  -4  11  12    8.90    5.40
  -4 -11 -12    4.30    5.50
   4 -11 -13  -12.10    5.70
   4  11  13   -1.80    4.50
   4 -11 -13    1.30    3.90
  -4 -11 -13    0.20    4.70
  -4 -11 -13   -6.90    4.90
   4 -11 -14   -6.10    6.50
   4  11  14    6.70    4.50
   4 -11 -14    3.60    4.70
  -4 -11 -14   -7.40    5.10
  -4 -11 -14    4.90    5.80
   4 -11 -15   -0.90    5.20
   4  11  15    8.80    6.60
   4 -11 -15   -0.20    7.00
  -4 -11 -15    4.80    5.20
  -4 -11 -15    3.10    7.00
   4 -11 -16   -4.80    6.30
   4 -11 -16   -5.60    4.00
  -4 -11 -16    1.00    4.80
  -4 -11 -16    6.90    6.80
   4 -11 -18   -0.10    9.70
  -4 -11 -18   -5.50    8.30
   4 -11 -19    4.10    8.20
  -4 -11 -19    3.30    8.80
  -4 -12   0  279.87   32.50
   4 -12   0  305.97   32.60
   4 -12   0  259.57   32.30
   4  12   0  276.67   32.30
  -4  12   0  271.27   32.50
  -4  12  -1   16.30    3.50
   4 -12  -1   15.20    3.40
   4  12   1   23.90    3.60
  -4  12   1   17.50    4.70
  -4 -12  -1   23.50    3.90
   4 -12  -2   55.39    6.60
   4  12   2   44.60    7.10
   4 -12  -2   44.80    6.60
  -4 -12  -2   44.50    6.80
  -4  12   2   48.00    6.90
  -4 -12  -2   40.30    6.30
   4  12   3  277.87   32.40
   4 -12  -3  268.17   32.40
   4 -12  -3  268.57   32.90
  -4 -12  -3  286.77   32.30
  -4  12   3  271.27   32.80
  -4 -12  -3  293.77   33.10
   4 -12  -4   29.40    4.40
   4  12   4   21.80    4.20
   4 -12  -4   18.50    4.10
  -4 -12  -4   24.00    4.50
  -4 -12  -4   19.80    3.90
  -4  12   4   20.60    4.60
   4  12   5   44.00    6.70
   4 -12  -5   43.80    6.50
   4 -12  -5   36.60    6.10
  -4  12   5   34.20    6.60
  -4 -12  -5   45.90    6.60
  -4 -12  -5   37.50    5.90
   4  12   6    0.10    3.20
   4 -12  -6   -3.80    3.20
   4 -12  -6    5.30    3.00
  -4 -12  -6   -3.10    3.00
  -4  12   6    2.50    3.70
  -4 -12  -6   -3.20    3.20
   4  12   7   12.70    4.10
   4 -12  -7   10.50    4.30
  -4  12   7   27.70    5.40
  -4 -12  -7   14.60    4.20
  -4 -12  -7    7.70    4.00
   4 -12  -8    8.20    3.60
   4  12   8    7.00    4.00
   4 -12  -8   -0.20    3.90
  -4 -12  -8    4.30    3.70
  -4  12   8    8.40    4.50
  -4 -12  -8   -2.30    3.50
   4 -12  -9   56.79    9.00
   4 -12  -9   46.00    9.00
   4  12   9   64.39    9.60
  -4 -12  -9   62.99    9.30
  -4  12   9   65.29   10.00
  -4 -12  -9   60.49    9.40
   4 -12 -10    0.40    4.90
   4 -12 -10    6.10    4.10
   4  12  10   18.20    5.00
  -4  12  10    7.00    5.20
  -4 -12 -10    8.30    4.60
  -4 -12 -10   -1.10    4.50
   4  12  11   47.30    8.10
   4 -12 -11   41.30    8.60
   4 -12 -11   49.30    8.00
  -4 -12 -11   36.20    7.80
  -4  12  11   52.69    9.20
  -4 -12 -11   33.80    7.60
   4  12  12    5.00    5.40
   4 -12 -12    9.20    4.40
   4 -12 -12   -9.20    5.50
  -4  12  12    2.30    5.40
  -4 -12 -12    9.70    5.10
  -4 -12 -12   -4.90    4.80
   4 -12 -13  110.09   15.00
   4  12  13  114.69   15.60
   4 -12 -13   85.09   15.30
  -4 -12 -13   90.59   15.30
  -4 -12 -13  113.09   16.10
   4  12  14   87.39   13.00
   4 -12 -14   96.09   13.80
  -4 -12 -14   87.99   13.30
  -4 -12 -14   68.69   13.10
   4  12  15   30.40    8.50
   4 -12 -15   26.10    7.30
   4 -12 -15   21.90    9.00
  -4 -12 -15   30.20    7.40
  -4 -12 -15   29.00    7.70
   4 -12 -16    7.80    9.80
  -4 -12 -16   13.10    9.10
   4 -12 -18   -5.80    8.70
  -4 -12 -18   -1.40    9.60
  -4 -12 -19   27.70   11.20
   4 -13   0   -2.20    2.70
   4 -13   0    1.20    2.10
  -4 -13   0    0.20    2.20
   4  13   0   -5.10    2.20
  -4  13   0    0.60    2.50
   4 -13  -1    9.80    2.60
   4  13   1    6.50    2.70
  -4  13   1    6.80    3.10
  -4 -13  -1    3.90    2.90
  -4 -13  -1    7.40    2.80
   4 -13  -2    2.30    2.50
   4 -13  -2    8.60    3.60
  -4  13   2    6.70    3.00
  -4 -13  -2    6.60    2.20
   4 -13  -3    2.90    2.50
   4 -13  -3   -4.30    2.40
   4  13   3    1.10    2.80
  -4  13   3   -1.40    2.90
  -4 -13  -3    3.50    2.90
  -4 -13  -3   -0.40    2.30
   4  13   4    3.20    3.10
   4 -13  -4   -1.50    2.80
   4 -13  -4    8.30    3.00
  -4  13   4    2.10    3.30
  -4 -13  -4   -1.50    2.60
  -4 -13  -4    3.60    2.90
   4 -13  -5   -2.10    3.00
   4 -13  -5    3.90    3.00
   4  13   5   -4.90    3.20
  -4  13   5   -1.10    3.40
  -4 -13  -5    1.00    3.20
  -4 -13  -5   -1.70    2.80
   4  13   6    4.80    3.50
   4 -13  -6   -2.00    3.50
   4 -13  -6   10.30    3.40
  -4 -13  -6    2.00    3.40
  -4 -13  -6   -3.90    3.10
  -4  13   6    7.30    3.80
   4 -13  -7   -5.90    3.50
   4 -13  -7    1.60    3.30
   4  13   7    5.10    3.90
  -4 -13  -7    7.00    3.80
  -4 -13  -7   -2.40    3.50
  -4  13   7    2.80    4.10
   4 -13  -8    1.40    3.50
   4  13   8    0.70    4.10
  -4 -13  -8   -8.60    3.50
  -4 -13  -8    5.00    4.00
  -4  13   8   -0.90    4.20
   4 -13  -9    6.30    4.10
   4 -13  -9   -2.30    4.80
  -4 -13  -9   21.60    5.20
  -4  13   9   10.10    5.20
  -4 -13  -9    8.70    4.70
   4 -13 -10    5.90    5.30
   4 -13 -10   10.00    4.60
   4  13  10   16.40    5.60
  -4 -13 -10   20.20    5.50
  -4 -13 -10    9.00    5.00
  -4  13  10   10.50    5.60
   4 -13 -11   -2.90    5.20
   4 -13 -11    2.50    4.00
   4  13  11    6.60    5.30
  -4 -13 -11   -4.40    4.70
  -4  13  11    2.00    5.20
  -4 -13 -11    2.70    4.60
   4  13  12    5.90    6.30
   4 -13 -12    9.60    5.20
   4 -13 -12   -7.70    5.90
  -4 -13 -12    0.10    5.10
  -4 -13 -12   -7.30    5.00
  -4  13  12    5.90    5.60
   4 -13 -13   14.90    5.60
   4 -13 -13   -3.60    7.10
   4  13  13   17.20    6.50
  -4 -13 -13   13.70    5.70
  -4 -13 -13    6.80    6.20
   4 -13 -14   -4.80    4.10
   4  13  14    0.70    4.70
   4 -13 -14  -16.30    8.10
  -4 -13 -14    1.20    5.20
  -4 -13 -14   -5.60    6.30
   4 -13 -15  -11.00    7.80
   4  13  15    6.10    6.90
  -4 -13 -15   -3.40    6.50
   4 -13 -16   -0.10    9.30
  -4 -13 -16    2.50    8.50
   4 -13 -17    0.20    9.60
   4 -13 -18    1.60    9.70
  -4  14   0   14.90    3.40
   4 -14   0   10.10    2.60
  -4 -14   0    5.70    2.60
   4  14   0    3.70    2.60
   4 -14   0   11.90    2.70
  -4 -14   0    6.90    2.20
  -4  14  -1    7.40    3.00
   4  14   1    4.40    2.80
   4 -14  -1    5.30    3.00
   4 -14  -1    8.90    2.90
  -4  14   1   13.50    3.40
   4 -14   1    4.30    2.20
   4  14  -1    5.50    2.50
  -4 -14  -1    5.10    3.00
  -4 -14  -1    7.00    2.40
   4 -14  -2   17.50    3.70
   4 -14  -2   18.60    3.70
  -4  14   2   20.20    4.20
  -4 -14  -2   14.20    3.90
   4 -14  -3   -4.30    2.70
   4  14   3   -1.10    3.00
   4 -14  -3    4.60    2.80
  -4 -14  -3   -2.60    2.40
  -4  14   3    1.10    3.00
  -4 -14  -3    2.40    3.00
   4 -14  -4   76.19   10.60
   4  14   4   81.69   10.90
   4 -14  -4   81.19   10.80
  -4 -14  -4   73.29   10.60
  -4  14   4   81.29   11.20
  -4 -14  -4   90.99   10.90
   4 -14  -5   87.29   11.90
   4 -14  -5  104.09   11.80
   4  14   5   80.09   12.00
  -4 -14  -5   87.99   11.90
  -4 -14  -5   87.79   11.70
  -4  14   5   88.79   12.50
   4 -14  -6    8.80    3.60
   4  14   6    3.20    3.70
   4 -14  -6    1.10    3.70
  -4 -14  -6    1.30    3.40
  -4  14   6    7.20    4.30
  -4 -14  -6    8.70    3.70
   4 -14  -7    8.30    3.70
   4  14   7    7.40    4.20
   4 -14  -7   -3.30    4.20
  -4  14   7    7.50    4.50
  -4 -14  -7    0.00    3.80
  -4 -14  -7   11.70    4.20
   4 -14  -8   26.80    5.40
   4 -14  -8   14.80    5.70
  -4 -14  -8   34.90    6.10
  -4  14   8   16.00    5.80
  -4 -14  -8   20.00    5.30
   4  14   9   34.60    6.60
   4 -14  -9   23.90    5.90
   4 -14  -9   14.40    6.40
  -4  14   9   41.10    7.40
  -4 -14  -9   29.10    6.30
   4 -14 -10   95.09   14.50
   4  14  10  103.29   15.20
  -4 -14 -10  115.19   15.10
  -4 -14 -10   99.69   15.00
  -4  14  10  124.69   15.90
   4 -14 -11    0.50    6.00
   4  14  11   22.00    5.80
   4 -14 -11   10.50    5.10
  -4 -14 -11    8.40    5.60
  -4  14  11   12.80    6.30
  -4 -14 -11   10.30    6.00
   4 -14 -12  105.99   14.50
   4 -14 -12   83.39   13.70
   4  14  12   97.39   14.40
  -4 -14 -12   75.79   13.30
  -4 -14 -12   80.19   13.60
   4 -14 -13    5.80    5.10
   4  14  13   10.30    7.20
   4 -14 -13   -4.70    7.40
  -4 -14 -13   14.70    6.00
  -4 -14 -13    3.90    6.50
   4 -14 -14   -2.10    8.30
   4  14  14    8.70    6.50
  -4 -14 -14   -6.10    6.90
   4 -14 -15   -0.80    6.70
   4  14  15    4.30    6.90
  -4 -14 -15    6.10    7.60
   4 -14 -16   22.70    9.90
  -4 -14 -16   29.60    9.40
  -4 -14 -18   55.19   11.60
   4 -15   0   -2.80    2.30
   4  15   0   -0.90    2.70
  -4  15   0    1.60    2.80
  -4 -15   0   -0.80    2.60
   4  15   1   -1.40    2.70
   4 -15  -1    1.20    2.40
   4 -15  -1   -4.10    2.40
  -4  15  -1   -0.60    2.60
  -4  15   1    0.80    2.90
  -4 -15  -1   -1.00    2.50
  -4 -15  -1   -2.50    2.90
   4  15   2    8.20    3.70
   4 -15  -2   18.40    3.30
  -4  15   2   13.60    4.10
  -4 -15  -2    3.50    3.10
   4  15   3   -2.20    3.20
   4 -15  -3   -7.90    2.70
   4 -15  -3    1.80    2.90
  -4 -15  -3   -0.60    2.80
  -4  15   3   -0.30    3.20
  -4 -15  -3   -5.00    2.60
   4 -15  -4   12.20    4.00
   4 -15  -4   15.90    3.90
   4  15   4   13.80    4.10
  -4 -15  -4   12.80    3.60
  -4  15   4   13.20    4.50
  -4 -15  -4   11.30    3.90
   4 -15  -5   -4.00    3.00
   4  15   5   -3.60    3.60
   4 -15  -5   -7.00    3.30
  -4 -15  -5   -6.70    3.10
  -4 -15  -5    2.20    3.30
  -4  15   5   -1.50    3.50
   4  15   6   12.50    4.40
   4 -15  -6    8.00    3.60
   4 -15  -6   -3.00    3.90
  -4  15   6    7.10    4.40
  -4 -15  -6   13.90    4.10
  -4 -15  -6    4.80    4.00
   4  15   7    4.40    4.20
   4 -15  -7   -3.40    4.00
   4 -15  -7    1.00    3.50
  -4 -15  -7   -5.10    4.00
  -4  15   7    5.30    4.50
  -4 -15  -7    0.10    3.50
   4 -15  -8   20.90    5.40
  -4 -15  -8   43.00    6.80
  -4 -15  -8   25.30    5.70
  -4  15   8    8.30    5.40
   4 -15  -9   15.40    5.50
   4 -15  -9   11.70    6.00
   4  15   9   25.30    6.20
  -4 -15  -9   10.90    5.50
  -4  15   9   19.00    6.00
  -4 -15  -9   23.70    5.70
   4 -15 -10   -0.50    4.40
   4 -15 -10   -3.80    5.40
   4  15  10    8.90    5.70
  -4 -15 -10    9.30    7.30
  -4 -15 -10   -5.00    5.00
  -4  15  10    2.20    5.10
   4  15  11    6.30    6.10
   4 -15 -11   -3.70    7.00
   4 -15 -11    7.90    4.80
  -4  15  11    9.80    5.80
  -4 -15 -11    4.10    6.40
  -4 -15 -11   15.10    5.80
   4  15  12   12.50    5.30
   4 -15 -12   -2.30    4.20
   4 -15 -12   -2.10    6.90
  -4 -15 -12    0.00    5.90
  -4 -15 -12    5.50    5.30
   4 -15 -13   -7.80    6.60
   4  15  13   -4.00    5.80
  -4 -15 -13   -5.00    5.70
   4 -15 -14   -3.00    8.90
  -4 -15 -14   -0.20    6.80
   4  15  15   15.30    7.50
   4 -15 -15   -8.50    7.80
  -4 -15 -15   -6.00    8.40
   4 -15 -16   -2.20   10.00
  -4 -15 -16   -2.80    7.60
  -4 -15 -18    7.60    8.80
  -4 -16   0   18.40    3.90
   4 -16   0   25.40    3.80
   4  16   0   17.20    3.90
  -4  16  -1   55.99    7.80
   4  16   1   53.29    7.80
   4 -16  -1   49.20    7.40
  -4 -16  -1   52.59    8.60
   4  16  -1   54.89    7.40
  -4 -16  -1   52.09    7.70
  -4  16   1   48.10    7.90
   4  16   2   49.60    7.20
   4 -16  -2   38.70    6.50
  -4 -16  -2   54.99    7.20
  -4  16   2   39.50    7.20
   4 -16  -3  191.68   20.70
   4  16   3  164.68   20.50
   4 -16  -3  155.68   20.30
  -4  16   3  170.18   20.90
  -4 -16  -3  155.78   20.60
   4  16   4   -2.50    3.60
   4 -16  -4   -7.40    3.40
   4 -16  -4   -1.10    3.00
  -4  16   4    1.00    3.60
  -4 -16  -4   -1.20    3.40
  -4 -16  -4   -5.50    3.10
   4  16   5   47.70    7.00
   4 -16  -5   38.10    6.90
   4 -16  -5   39.30    6.90
  -4  16   5   48.60    8.00
  -4 -16  -5   54.69    7.50
  -4 -16  -5   35.20    6.70
   4 -16  -6   -3.00    3.90
   4 -16  -6    8.10    3.90
   4  16   6    6.40    4.30
  -4  16   6    7.20    4.40
  -4 -16  -6    0.30    4.10
  -4 -16  -6    7.80    4.10
   4 -16  -7   -1.80    4.70
   4 -16  -7    3.90    3.70
   4  16   7   -0.10    5.00
  -4 -16  -7   -2.50    4.10
  -4  16   7    2.80    4.10
  -4 -16  -7   -1.50    3.60
   4 -16  -8   -6.10    5.10
   4  16   8   11.30    5.40
  -4 -16  -8    1.00    4.70
  -4  16   8    7.20    5.20
   4 -16  -9   28.60    7.00
   4 -16  -9   11.60    6.20
   4  16   9   23.60    6.50
  -4  16   9   38.30    7.30
  -4 -16  -9   18.10    6.00
   4  16  10   12.10    6.30
   4 -16 -10   -4.20    5.90
   4 -16 -10    5.00    5.00
  -4 -16 -10    2.40    5.40
  -4  16  10   12.50    6.00
  -4 -16 -10    2.90    5.00
   4 -16 -11  107.09   16.00
   4 -16 -11  110.79   17.60
   4  16  11  130.29   17.40
  -4 -16 -11  120.59   16.60
  -4 -16 -11  102.39   17.30
   4 -16 -12   -2.50    6.40
   4  16  12    8.40    7.20
  -4 -16 -12    3.30    6.20
   4  16  13   24.10    8.50
   4 -16 -13   10.70    7.20
  -4 -16 -13   14.40    8.50
   4 -16 -14  -12.10    8.50
  -4 -16 -14   -7.10    6.80
   4 -16 -15   14.70    9.60
   4  16  15   25.70    7.80
  -4 -16 -15   30.10    9.30
  -4 -16 -16    4.70    7.00
   4 -16 -17   36.00   10.50
   4 -17   0    0.60    2.60
   4  17   0   -1.60    2.90
  -4  17   0    1.00    3.10
   4 -17  -1   36.70    6.40
   4 -17  -1   35.30    5.80
  -4 -17  -1   46.90    6.30
   4 -17  -2   -4.30    3.00
   4  17   2    2.40    3.40
  -4 -17  -2   -0.30    3.20
  -4  17   2   -0.30    3.40
  -4 -17  -2   -2.30    3.70
   4 -17  -3    9.40    3.40
   4  17   3    3.80    3.70
   4 -17  -3    0.00    3.70
  -4 -17  -3    6.80    3.70
  -4  17   3    6.60    3.90
  -4 -17  -3    3.20    3.10
   4 -17  -4   -3.10    3.80
   4  17   4   -1.70    3.90
   4 -17  -4    4.60    3.50
  -4 -17  -4   -1.70    3.40
  -4  17   4    3.20    4.20
  -4 -17  -4    0.20    3.60
   4 -17  -5   -0.80    4.10
   4  17   5    3.60    4.30
   4 -17  -5    4.20    3.70
  -4 -17  -5    4.40    4.10
  -4  17   5    5.50    4.60
  -4 -17  -5    2.40    4.00
   4 -17  -6   10.30    4.20
   4 -17  -6    1.50    4.60
  -4 -17  -6    5.40    4.50
  -4  17   6    5.20    4.60
  -4 -17  -6   16.40    4.80
   4  17   7   10.30    5.40
   4 -17  -7    6.00    5.00
  -4 -17  -7   11.10    4.80
  -4  17   7   17.50    5.70
   4 -17  -8    1.90    5.10
   4  17   8    8.50    5.40
  -4  17   8    8.40    5.60
  -4 -17  -8   -3.00    5.50
   4  17   9   10.60    6.20
   4 -17  -9    6.20    5.90
  -4 -17  -9    0.10    5.30
  -4  17   9   12.20    5.50
   4 -17 -10   -2.80    5.80
   4  17  10   10.50    6.30
   4 -17 -10    2.50    4.60
  -4 -17 -10    3.10    6.30
  -4 -17 -10   -0.70    4.70
  -4  17  10    0.10    5.00
   4 -17 -11    1.80    6.90
   4  17  11   22.60    7.20
  -4 -17 -11    6.00    6.50
   4  17  12    5.40    6.80
   4 -17 -12   -9.90    8.00
  -4 -17 -12   -1.00    7.50
   4  17  13    9.10    6.90
   4 -17 -13    1.70    8.80
  -4 -17 -13   12.00    8.10
   4 -17 -14   -8.80    9.10
  -4 -17 -14   -0.50    8.30
   4 -17 -15   -0.60    8.60
  -4 -17 -15   15.30    9.50
  -4 -17 -16   14.10   10.70
   4 -17 -17   -3.60    9.80
   4  18   0    7.10    3.50
  -4  18   0    8.70    3.90
   4  18   1   35.10    5.80
   4 -18  -1   31.60    5.80
   4 -18  -1   33.10    5.40
  -4  18  -1   35.40    6.10
  -4  18   1   36.80    6.50
  -4 -18  -1   32.40    5.80
  -4 -18  -1   35.60    5.40
   4  18   2   32.00    5.90
   4 -18  -2   33.40    5.50
   4 -18  -2   31.90    6.00
  -4 -18  -2   30.20    5.60
  -4  18   2   39.60    6.70
  -4 -18  -2   33.60    5.90
   4 -18  -3    7.00    4.20
   4  18   3    7.30    4.30
   4 -18  -3    8.50    3.60
  -4  18   3    7.80    4.20
  -4 -18  -3    9.60    3.90
   4 -18  -4   48.20    7.90
   4 -18  -4   47.40    7.70
   4  18   4   46.90    8.00
  -4  18   4   55.59    8.60
  -4 -18  -4   44.00    7.50
  -4 -18  -4   59.79    8.30
   4  18   5   10.30    5.00
   4 -18  -5    0.60    4.50
   4 -18  -5    4.40    3.80
  -4 -18  -5    7.60    3.90
  -4 -18  -5    2.00    4.10
  -4  18   5    6.00    4.60
   4  18   6   37.30    6.90
   4 -18  -6   32.60    6.70
   4 -18  -6   30.10    7.10
  -4  18   6   35.80    7.20
  -4 -18  -6   33.60    6.80
  -4 -18  -6   41.40    7.10
   4 -18  -7   -2.90    5.30
   4  18   7    9.70    5.20
  -4 -18  -7    2.30    4.70
  -4  18   7    7.50    5.60
   4 -18  -8   23.90    7.20
   4  18   8   38.80    7.60
  -4 -18  -8   32.20    7.00
  -4  18   8   32.80    7.70
   4  18   9   13.20    5.90
   4 -18  -9    1.40    6.70
  -4  18   9   12.80    6.20
  -4 -18  -9    9.50    5.60
   4  18  10  108.29   16.70
   4 -18 -10  103.99   16.70
  -4 -18 -10  113.59   17.20
   4  18  11   16.70    7.00
   4 -18 -11   -2.50    7.60
  -4 -18 -11    2.10    6.40
   4  18  12   35.10    8.70
   4 -18 -12   22.80    8.40
  -4 -18 -12   21.60    8.10
   4  18  13   -0.30    5.90
   4 -18 -13   -4.50    7.80
  -4 -18 -13   -4.30    6.00
   4 -18 -14   -6.20    8.30
   4  18  14   11.20    6.00
  -4 -18 -14   -2.80    8.30
   4 -18 -15    7.30    8.00
   4  19   0    2.80    3.60
  -4  19   0    3.00    3.50
   4  19   1    3.20    3.60
   4 -19  -1    2.70    2.80
  -4  19  -1    2.50    3.20
   4 -19  -1   -2.30    3.90
   4  19  -1    3.60    3.30
  -4 -19  -1    1.40    3.20
  -4  19   1    6.90    3.70
  -4 -19  -1    6.40    3.40
   4  19   2    4.80    3.90
   4 -19  -2   -2.00    5.20
   4 -19  -2    0.50    3.20
  -4  19   2    2.80    3.70
  -4 -19  -2    4.20    3.50
   4  19   3    5.80    4.50
   4 -19  -3    5.30    3.50
  -4  19   3    5.60    4.20
  -4 -19  -3    8.60    4.20
   4 -19  -4   -4.40    4.60
   4 -19  -4    6.60    3.80
   4  19   4    8.40    4.50
  -4  19   4   14.40    4.80
  -4 -19  -4    6.70    4.20
  -4 -19  -4    4.10    3.80
   4 -19  -5   10.00    4.00
   4 -19  -5   -0.10    4.80
   4  19   5   12.50    4.90
  -4  19   5   14.40    5.20
  -4 -19  -5    8.80    4.50
  -4 -19  -5   10.40    4.30
   4 -19  -6   -0.50    5.50
   4  19   6   13.80    5.00
  -4  19   6   12.90    5.00
  -4 -19  -6    7.20    5.00
   4 -19  -7   -5.50    4.80
   4  19   7    4.00    4.90
  -4 -19  -7    0.20    4.80
  -4  19   7    8.40    4.90
   4  19   8   17.80    6.10
   4 -19  -8    0.20    6.10
  -4 -19  -8    5.50    5.30
  -4  19   8    4.60    5.60
   4  19   9   15.30    6.40
   4 -19  -9   -8.50    7.90
  -4 -19  -9   -1.00    5.50
   4 -19 -10    0.30    6.50
   4  19  10    9.80    5.90
   4  19  11    6.60    7.10
   4 -19 -11   -4.90    6.90
  -4 -19 -11   -1.60    7.00
   4 -19 -12   -1.40    8.30
   4  19  12    4.00    6.50
  -4 -19 -12    4.90    7.70
   4 -19 -13   -5.10    8.60
   4  19  13    1.70    7.00
  -4 -19 -13    5.20    8.60
   4 -19 -14    0.90    9.80
  -4 -19 -14   -3.70    8.70
   4 -19 -15    3.10    9.80
  -4 -19 -15    4.90    7.10
  -4 -19 -16    6.20    7.70
   4  20   0    4.80    3.80
  -4  20   0    8.10    3.80
   4 -20  -1    3.00    3.00
   4  20   1    8.10    3.90
  -4 -20  -1    9.90    3.70
  -4  20   1    2.00    3.70
   4  20   2   -2.70    3.90
   4 -20  -2   -2.60    2.90
  -4  20   2    4.80    3.80
  -4 -20  -2   -1.80    3.60
  -4 -20  -2    0.30    3.20
   4  20   3   58.19    9.80
   4 -20  -3   61.79    9.00
  -4  20   3   60.69    9.90
  -4 -20  -3   62.69    9.50
   4 -20  -4   -4.20    4.60
   4 -20  -4   -1.70    3.90
   4  20   4    5.80    4.80
  -4 -20  -4    0.10    4.10
  -4  20   4    3.00    4.20
  -4 -20  -4    8.00    4.60
   4  20   5   25.30    6.10
   4 -20  -5   19.40    6.10
  -4 -20  -5   25.40    5.80
  -4  20   5   27.50    6.90
   4 -20  -6   -4.30    5.20
   4  20   6   17.70    5.30
  -4  20   6    7.80    4.80
  -4 -20  -6    1.40    4.80
   4 -20  -7   -6.60    5.70
   4 -20  -7   -0.60    3.50
   4  20   7    4.00    5.60
  -4 -20  -7   -1.10    5.60
  -4 -20  -7    3.30    4.00
  -4  20   7    1.40    4.70
   4 -20  -8    8.30    6.20
   4  20   8   24.10    7.40
  -4 -20  -8   17.20    7.20
   4 -20  -9   20.80    7.60
   4  20   9   48.70    8.80
  -4 -20  -9   27.70    7.50
   4 -20 -10   -0.10    7.10
   4  20  10   10.20    6.90
   4  20  11   78.99   12.40
   4 -20 -11   40.20   10.50
  -4 -20 -11   55.09   10.90
   4  20  12   15.80    7.50
   4 -20 -12    8.40    9.10
  -4 -20 -12   20.80    9.00
   4 -20 -13    6.90    8.80
  -4 -20 -13    9.30    9.90
   4 -20 -14   10.50    9.50
  -4 -20 -14    3.60    7.70
  -4  21   0   -0.80    3.40
   4  21   0   -2.00    3.60
   4 -21  -1    1.30    2.80
   4  21   1    8.10    4.00
  -4  21  -1    4.70    4.40
   4 -21  -1    0.00    4.50
  -4 -21  -1    8.20    3.50
  -4  21   1    2.80    4.70
   4 -21  -2   -9.80    4.50
   4 -21  -2   -2.60    2.80
   4  21   2    7.50    4.10
  -4  21   2    3.80    4.50
  -4 -21  -2   -1.00    3.80
  -4 -21  -2   -0.40    3.20
   4  21   3    4.20    5.30
  -4  21   3    5.30    4.40
  -4 -21  -3    0.00    5.10
   4  21   4    4.80    4.80
   4 -21  -4   -6.00    5.30
  -4  21   4    4.40    5.10
   4  21   5    4.30    5.00
   4 -21  -5   -0.50    5.10
   4 -21  -5   -5.50    2.00
  -4 -21  -5   -1.10    1.70
  -4 -21  -5   -1.10    4.90
  -4  21   5    7.50    4.70
   4 -21  -6   -1.10    3.90
   4  21   6    3.50    4.50
   4 -21  -6    0.40    7.20
  -4 -21  -6   -6.10    3.60
  -4 -21  -6   -2.40    5.80
   4  21   7    7.00    7.00
   4 -21  -7    0.50    5.30
  -4 -21  -7   -1.40    5.80
   4 -21  -8   -4.60    7.40
   4  21   8    5.30    6.90
  -4 -21  -8   -0.80    6.70
   4 -21  -9   -1.10    6.30
  -4 -21  -9   -2.30    5.90
   4  21  10    7.50    7.20
   4 -21 -11   -1.20    7.10
  -4 -21 -11    7.60    7.50
   4  21  12   -4.80    6.20
   4 -21 -12   -4.90    7.60
  -4 -21 -12   -6.20    8.00
   4 -21 -13    5.80    9.00
  -4 -21 -13    3.20    8.60
  -4 -21 -14    2.80    9.10
   4  22   0   -0.90    3.90
   4 -22  -1   -1.20    2.80
   4  22   1   -0.80    4.10
   4  22   2   41.30    7.20
   4 -22  -2   33.50    7.70
  -4 -22  -2   38.10    6.60
   4 -22  -5    2.50    6.40
   4 -22  -5    3.50    4.70
   4  22   5   13.60    5.40
  -4 -22  -5   10.50    5.70
  -4 -22  -5    3.20    5.30
   4 -22  -6    8.20    7.40
   4  22   6   18.70    6.00
  -4 -22  -6    3.70    5.30
   4 -22  -7    2.80    6.20
   4  22   7    8.90    7.10
  -4 -22  -7    6.20    5.80
   4  22   8   13.50    6.30
   4 -22  -8    4.00    6.80
  -4 -22  -8    5.90    5.70
   4 -22  -9    3.00    7.80
  -4 -22  -9    6.20    7.30
   4  22  10   65.79   11.70
   4 -22 -11    0.60    7.10
   4  22  11   -0.90    6.10
  -4 -22 -11    4.20    7.40
   4 -22 -12   24.10    9.60
  -4 -22 -13   16.80    9.10
   4  23   0    3.80    4.20
   4  23   1    2.30    4.50
   4 -23  -2   -1.30    5.80
   4  23   2    1.50    4.30
   4 -23  -3    4.40    5.90
  -4 -23  -3    6.10    4.70
   4  23   4   14.20    6.10
   4  23   5    6.00    5.40
   4 -23  -5   -0.40    6.60
  -4 -23  -5    4.00    4.90
   4  23   6    8.50    6.20
   4 -23  -6   11.30    8.00
  -4 -23  -6    5.20    6.30
   4 -23  -7    2.90    6.40
  -4 -23  -7    1.30    6.00
   4  23   8    5.20    5.50
   4 -23  -8    9.40    7.70
  -4 -23  -8    9.10    7.60
  -4 -23  -9    9.80    7.70
   4  23  10    6.30    7.30
  -4 -23 -10    9.40    7.70
   4 -23 -11    5.50    7.30
  -4 -23 -11    6.00    7.60
   4 -23 -12   19.30    9.80
  -4 -23 -12   16.10    8.70
  -4 -23 -13   13.80    8.30
   4  24   0   11.00    4.90
   4  24   1   29.40    6.20
   4  24   2    4.80    4.50
   4 -24  -2   -4.00    2.50
  -4 -24  -2   -2.60    2.60
   4 -24  -3   13.20    6.30
   4  24   3   18.10    6.10
  -4 -24  -3   22.10    6.00
   4  24   4   16.80    5.70
   4  24   5   22.10    7.20
   4 -24  -6    7.60    8.10
  -4 -24  -6   19.90    7.70
  -4 -24  -7   10.60    8.20
   4 -24  -8    7.40    7.00
   4  24   8   12.60    6.80
  -4 -24  -8    8.10    6.40
   4 -24  -9   25.40    8.50
  -4 -24  -9   31.00    9.40
   4  24  10    2.40    6.40
  -4 -24 -10    9.60    6.60
   4 -24 -11   32.90    8.70
  -4 -24 -12   21.70    8.50
   4  25   1    8.40    5.00
   4  25   2    6.20    4.80
   4 -25  -3   23.70    7.60
   4  25   3   17.20    5.80
  -4 -25  -3    8.60    5.30
  -4 -25  -4   10.60    6.30
   4  25   5    3.70    5.10
   4  25   6   10.10    7.00
  -4 -25  -6   13.30    7.00
  -4 -25  -7    9.90    8.10
   4 -25  -8    8.90    7.80
  -4 -25  -8   14.70    7.40
  -4 -25  -9   17.50    7.70
   4  26   2   16.00    5.60
   4 -26  -4   21.10    7.20
   4  26   4   22.70    6.90
  -4 -26  -4   27.10    7.80
   4  26   5   17.00    7.20
   4  26   6   11.30    6.40
  -4 -26  -8   21.70    7.90
  -4 -27  -4   15.30    5.80
  -4 -28  -4   31.40    7.20
  -4 -28  -5   34.40    8.00
   5   0   0    6.70    1.60
   5   0   0    6.70    1.30
  -5   0   0    6.00    1.60
  -5   0   0    6.30    1.20
   5   0  -1    0.30    1.30
  -5   0  -1   -0.10    1.40
  -5   0   1    2.10    1.30
   5   0   1   -1.60    0.90
  -5   0  -1   -1.00    0.90
   5   0  -1    0.90    0.90
   5   0   1   -0.50    1.50
  -5   0  -2    3.20    1.20
   5   0  -2    5.30    1.40
   5   0   2    3.40    1.20
  -5   0  -2    3.90    1.70
  -5   0   2    4.70    1.60
   5   0   3    0.80    1.10
  -5   0  -3    0.80    1.10
   5   0  -3    2.20    1.40
  -5   0   3    1.70    1.60
   5   0  -4   27.30    3.80
  -5   0   4   30.80    3.90
   5   0   4   23.90    3.60
  -5   0  -4   23.00    3.70
  -5   0  -5   -0.60    1.50
  -5   0   5    1.70    2.00
   5   0  -5    3.00    1.80
   5   0   5    2.10    1.50
  -5   0   6  505.15   59.89
  -5   0  -6  528.25   59.79
   5   0   6  516.35   59.79
   5   0  -6  526.55   59.89
  -5   0  -7   -4.80    1.90
   5   0  -7    1.40    2.20
   5   0   7   -1.10    1.90
  -5   0   7   -1.70    2.40
   5   0   8  580.14   70.89
   5   0  -8  680.43   71.29
  -5   0  -8  627.44   70.99
  -5   0   8  614.84   71.09
   5   0  -8  579.94   70.99
   5   0  -9   -2.40    2.60
  -5   0   9    2.00    2.70
   5   0  -9    4.20    2.50
   5   0 -10   28.50    4.30
   5   0  10   20.30    3.90
  -5   0  10   30.20    4.80
  -5   0 -10   16.20    3.90
   5   0 -10   21.20    4.40
   5   0  11    5.40    2.70
  -5   0  11    6.80    3.50
  -5   0 -11   -2.70    2.90
  -5   0 -11    5.30    2.80
   5   0 -11   -2.50    3.20
   5   0 -11    4.00    2.80
   5   0 -12   97.09   12.80
  -5   0  12   89.99   12.80
  -5   0 -12   87.89   12.40
  -5   0 -12   96.19   12.70
   5   0  12  104.99   12.30
   5   0 -12   95.99   12.40
   5   0 -13   -7.50    4.20
  -5   0 -13   -0.20    3.30
  -5   0  13   -1.00    3.60
   5   0 -13   -1.20    2.90
  -5   0 -13   -6.30    3.20
   5   0  13   -0.50    3.00
  -5   0 -14   72.49   10.80
   5   0 -14   69.69   10.60
   5   0 -14   80.79   11.40
  -5   0 -14   66.89   10.50
   5   0 -15    2.20    3.90
  -5   0 -15   -5.60    3.60
  -5   0 -15    1.00    3.40
  -5   0 -16   11.70    5.70
  -5   0 -16    1.90    4.90
   5   0 -16    5.70    4.80
  -5   0 -17   -5.80    4.30
   5   0 -17  -14.30    5.50
  -5   0 -17    1.40    3.50
   5   0 -17   -3.90    3.90
   5   0 -18   15.80    6.00
  -5   0 -18   13.20    5.20
   5   0 -18    6.90    7.30
  -5   0 -18   12.30    5.80
   5   0 -19   -2.80    4.50
   5   0 -19   -4.00    6.60
  -5   0 -19   -1.70    5.60
  -5   0 -19    1.30    3.70
   5   0 -20   50.39   10.00
   5   0 -20   65.79   11.10
  -5   0 -20   58.09    9.80
  -5   0 -20   49.10   10.20
   5   0 -21   -8.70    5.20
  -5   0 -21    0.00    4.50
  -5   0 -21   -0.30    5.80
   5   0 -21    0.70    5.70
   5  -1   0  444.56   52.59
  -5  -1   0  431.76   52.59
   5   1   0  449.26   52.59
   5  -1   0  475.85   52.69
  -5   1   0  450.35   52.59
  -5  -1   0  480.95   52.79
  -5   1   0  483.25   52.69
   5   1   0  458.65   52.79
  -5  -1   1   46.30    5.50
  -5   1  -1   51.19    5.70
   5  -1  -1   41.60    5.50
  -5   1  -1   44.20    5.50
   5   1   1   42.10    5.50
   5   1   1   45.20    5.80
   5  -1  -1   50.69    5.70
  -5  -1   1   50.99    5.70
   5   1  -1   47.50    5.70
   5  -1   1   45.70    5.80
   5   1  -1   45.60    5.50
  -5  -1  -1   40.90    5.50
  -5  -1  -1   47.00    5.80
   5  -1   1   40.40    5.50
  -5   1   1   48.00    5.70
   5   1   2   57.19    7.30
   5  -1  -2   64.59    7.40
  -5   1  -2   57.89    7.20
  -5  -1   2   64.79    7.40
  -5   1  -2   67.09    7.50
  -5  -1  -2   61.99    7.50
   5   1  -2   63.89    7.40
  -5  -1  -2   55.49    7.30
  -5   1   2   64.39    7.50
   5   1  -2   62.39    7.40
   5  -1   2   54.99    7.20
  -5   1  -3   19.30    2.90
   5   1   3   17.30    2.60
   5  -1  -3   19.40    2.80
  -5   1  -3   17.10    2.50
  -5  -1   3   17.50    2.70
  -5   1   3   20.20    3.00
  -5  -1  -3   15.00    2.50
   5  -1   3   16.30    2.70
   5   1  -3   22.50    2.80
   5  -1  -4   21.80    3.20
   5   1   4   21.40    3.30
  -5  -1   4   27.20    3.40
  -5   1  -4   17.20    3.20
   5   1  -4   24.10    3.20
  -5   1   4   20.80    3.40
   5  -1   4   16.10    3.10
  -5  -1  -4   21.50    3.00
  -5   1  -5    6.40    1.70
   5   1   5    5.70    1.80
   5  -1  -5    6.40    2.10
  -5  -1   5    5.40    2.10
   5  -1   5    6.50    1.70
  -5  -1  -5    3.60    1.80
  -5   1   5    8.60    2.60
   5   1  -5    5.30    1.90
   5  -1  -6   17.50    3.20
  -5  -1   6   18.80    3.30
   5   1   6   19.70    3.00
  -5   1  -6   10.20    2.70
  -5  -1  -6   14.90    2.90
  -5   1   6   16.30    3.50
   5   1  -6   20.90    3.10
   5  -1   6   14.70    2.70
  -5  -1   7   33.80    5.20
   5  -1  -7   39.30    5.20
   5   1   7   33.80    4.90
  -5   1  -7   35.90    4.80
   5   1  -7   37.80    5.00
  -5   1   7   37.60    5.40
  -5  -1  -7   28.90    4.80
   5  -1   7   31.00    5.10
  -5  -1   8   40.40    6.10
   5  -1  -8   46.70    6.00
   5  -1  -8   39.80    6.20
   5   1   8   33.70    5.80
   5  -1   8   37.60    5.60
   5   1  -8   40.50    5.80
  -5  -1  -8   33.00    5.40
  -5   1   8   46.10    6.20
   5   1   9   72.79   10.40
  -5   1  -9   71.49    9.50
   5  -1  -9   78.49    9.70
  -5  -1   9   78.89    9.80
   5  -1  -9   77.39   10.00
  -5   1   9   69.19   10.00
   5   1  -9   79.39    9.60
   5   1  -9   75.09    9.80
  -5  -1  -9   69.79    9.70
   5  -1 -10   -0.50    2.80
   5  -1 -10    6.20    2.70
  -5   1 -10   -2.60    2.30
   5   1  10    2.90    2.50
  -5  -1  10    2.00    3.00
   5  -1  10    1.00    2.20
   5   1 -10    5.40    2.50
   5   1 -10   -1.30    2.80
  -5  -1 -10   -3.90    2.50
  -5   1  10    1.30    3.00
  -5   1 -11    6.20    3.30
  -5   1 -11    9.50    3.50
   5  -1 -11   12.30    3.90
  -5  -1  11   17.20    4.10
   5  -1 -11   16.10    3.70
   5   1  11   15.30    3.40
   5   1 -11   14.00    3.90
   5  -1  11   15.40    3.40
  -5  -1 -11   10.70    3.50
  -5  -1 -11   13.00    3.80
   5   1 -11   17.80    3.60
  -5   1  11   14.10    4.20
   5  -1 -12    0.80    3.10
   5   1  12    0.30    2.80
  -5   1 -12    1.20    2.90
  -5  -1  12    2.10    3.30
   5  -1 -12   -7.90    3.30
  -5   1 -12   -6.80    2.70
  -5  -1 -12   -5.10    3.00
  -5  -1 -12    2.70    3.30
   5   1 -12   -2.40    2.60
   5   1 -12   -6.80    3.40
  -5   1  12   -0.20    3.50
   5  -1  12    3.00    2.70
   5  -1 -13    1.10    3.20
  -5  -1  13    2.90    3.50
   5  -1 -13   -5.50    4.00
  -5   1 -13    6.50    3.50
   5   1  13    6.80    3.10
  -5   1 -13   -0.30    3.00
  -5  -1 -13    2.00    3.30
  -5   1  13    1.70    3.90
  -5  -1 -13   -4.70    3.40
   5  -1  13    1.20    3.00
   5   1 -13    1.10    3.70
   5   1 -13    1.10    3.00
   5  -1 -14    3.00    4.00
   5  -1 -14   -3.30    4.40
  -5   1 -14    3.00    3.30
  -5   1 -14   -2.80    3.70
   5   1  14    7.20    3.60
  -5  -1 -14   -1.80    3.60
  -5  -1 -14    3.60    3.80
   5   1 -14   -0.90    3.80
   5   1 -14    2.20    3.30
   5  -1 -15   -5.80    4.30
   5  -1 -15    1.30    3.70
  -5   1 -15   -0.30    4.10
  -5   1 -15    3.60    3.60
  -5  -1 -15   -0.10    4.20
  -5  -1 -15    4.70    5.20
   5   1 -15   -3.90    4.30
   5   1 -15    5.20    3.90
  -5   1 -16   -4.80    3.80
  -5   1 -16    0.60    3.60
   5  -1 -16    1.70    3.60
   5  -1 -16   -9.10    5.30
   5   1 -16   -8.60    5.30
  -5  -1 -16  -10.10    4.30
   5   1 -16    2.20    3.30
  -5  -1 -16    5.80    3.70
  -5   1 -17    0.30    4.00
   5  -1 -17    1.50    3.60
   5  -1 -17   -6.10    4.70
  -5   1 -17    1.50    4.50
  -5  -1 -17    4.40    4.00
   5   1 -17    2.00    4.50
   5   1 -17   -8.70    5.30
  -5  -1 -17   -1.80    4.70
   5  -1 -18   -0.20    4.50
   5  -1 -18   -7.60    5.60
  -5   1 -18   -3.60    4.80
  -5   1 -18    5.20    3.90
  -5  -1 -18   -0.60    3.60
  -5  -1 -18   -1.20    5.30
   5   1 -18   -7.70    4.70
   5   1 -18    1.70    4.30
  -5   1 -19    3.60    5.00
   5  -1 -19    0.00    5.50
  -5   1 -19    6.80    4.10
   5  -1 -19   -7.50    4.10
  -5  -1 -19    4.60    6.00
  -5  -1 -19    9.20    4.90
   5   1 -19    5.50    5.40
   5   1 -19    0.60    4.70
   5  -1 -20   -1.20    5.10
   5  -1 -20   -2.30    6.90
  -5   1 -20    1.60    4.00
  -5   1 -20    2.50    5.60
  -5  -1 -20   -1.40    5.40
  -5  -1 -20   -2.60    4.10
   5   1 -20   -1.00    4.90
   5   1 -20   -0.60    5.00
  -5   1 -21    0.00    4.30
  -5   1 -21    3.40    5.70
  -5  -1 -21    0.50    4.30
  -5  -1 -21    5.30    6.90
   5   1 -21   -4.50    5.70
   5   1 -21   -8.80    5.10
   5  -2   0    1.20    1.30
   5  -2   0    1.20    0.90
   5   2   0   -0.30    1.40
  -5  -2   0   -0.30    0.90
  -5  -2   0    0.00    1.40
  -5   2   0    1.20    1.30
   5   2   0   -1.00    0.90
   5  -2  -1  232.28   26.40
  -5  -2   1  236.38   26.40
  -5   2  -1  221.98   26.30
  -5  -2   1  219.38   26.30
   5   2   1  223.08   26.40
  -5   2  -1  237.28   26.40
  -5   2   1  231.48   26.50
  -5  -2  -1  218.68   26.30
  -5  -2  -1  243.78   26.50
   5  -2   1  233.78   26.40
   5  -2   1  218.28   26.30
   5   2  -1  231.58   26.40
   5  -2  -2   16.40    2.50
   5   2   2   16.20    2.40
  -5   2  -2   15.30    2.40
  -5  -2   2   18.00    2.50
  -5   2  -2   17.30    2.60
   5  -2   2   15.80    2.20
   5  -2   2   16.30    2.60
  -5  -2  -2   12.90    2.30
   5   2  -2   13.40    2.30
  -5   2   2   14.90    2.70
   5   2  -2   19.60    2.60
   5   2   3    3.20    1.40
   5  -2  -3    4.60    1.70
  -5  -2   3    3.80    1.50
  -5   2  -3    4.50    1.70
  -5   2  -3    3.80    1.20
  -5   2   3    3.50    1.80
  -5  -2  -3    2.00    1.40
   5  -2   3    3.50    1.20
   5   2  -3    5.70    1.40
   5  -2  -4   21.50    3.00
  -5  -2   4   18.50    2.80
   5   2   4   14.60    2.60
  -5   2  -4   16.90    2.50
  -5   2   4   20.00    3.20
   5   2  -4   18.60    2.70
  -5  -2  -4   12.50    2.60
   5  -2   4   16.60    2.40
   5   2   5   28.70    4.40
   5  -2  -5   31.90    4.60
  -5   2  -5   26.20    4.20
  -5  -2   5   30.50    4.40
  -5   2   5   33.40    4.70
   5  -2   5   27.20    4.10
   5   2  -5   33.50    4.30
  -5  -2  -5   26.20    4.40
  -5   2  -6   82.39   10.50
   5  -2  -6   92.39   10.90
   5   2   6   88.79   10.70
  -5  -2   6   91.29   10.70
   5   2  -6   89.19   10.60
  -5  -2  -6   79.59   10.70
  -5   2   6   91.39   11.10
   5  -2   6   84.79   10.50
   5  -2  -7    2.20    2.40
  -5   2  -7   -0.80    1.90
   5  -2  -7    5.30    2.50
   5   2   7    1.70    2.20
  -5  -2   7    1.80    2.30
   5   2  -7    4.20    2.10
  -5  -2  -7   -1.40    2.10
  -5   2   7    3.60    2.70
   5  -2   7    0.50    1.80
   5   2   8   80.29   10.20
   5  -2  -8   85.99   10.40
   5  -2  -8   81.29   10.50
  -5  -2   8   83.49   10.30
  -5   2  -8   68.29   11.00
   5   2  -8   86.99   10.10
   5  -2   8   75.89    9.90
  -5   2   8   85.39   10.70
  -5  -2  -8   78.39   10.30
   5   2   9    6.90    2.70
   5  -2  -9    9.10    2.90
   5  -2  -9    6.20    3.10
  -5  -2   9    6.30    2.70
  -5   2  -9    1.20    2.30
   5   2  -9    5.20    2.30
  -5   2   9    8.20    3.30
   5  -2   9    5.40    2.90
  -5  -2  -9    1.80    2.60
   5   2  -9    9.20    2.70
  -5  -2  10   12.80    3.30
   5  -2 -10    7.40    3.40
   5   2  10    9.00    3.00
   5  -2 -10   11.30    3.10
  -5   2 -10    3.60    2.60
   5   2 -10   14.50    2.90
   5  -2  10    6.60    2.60
  -5  -2 -10    3.80    3.00
   5   2 -10    6.10    3.00
  -5   2  10   12.00    3.80
   5  -2 -11   74.49    9.10
   5  -2 -11   69.99    9.70
  -5   2 -11   52.49    8.70
   5   2  11   60.29    9.00
  -5  -2  11   68.49    9.20
   5  -2  11   69.09    8.70
   5   2 -11   58.59    9.20
  -5  -2 -11   61.89    9.20
  -5   2  11   62.79    9.80
  -5  -2 -11   71.99    9.40
   5   2 -11   72.69    8.80
   5   2  12   22.30    4.20
  -5   2 -12   17.90    4.10
  -5  -2  12   23.60    4.40
   5  -2 -12   10.00    4.50
  -5   2 -12    8.90    3.50
   5  -2 -12   14.40    4.10
  -5  -2 -12    9.70    4.10
  -5  -2 -12   22.20    4.70
  -5   2  12   14.90    4.60
   5   2 -12   12.60    4.00
   5  -2  12   13.70    3.40
   5   2 -12   19.20    3.90
   5   2  13  323.57   43.00
   5  -2 -13  356.06   43.50
  -5   2 -13  384.36   43.20
   5  -2 -13  364.76   43.10
  -5   2 -13  392.86   42.70
   5   2 -13  382.36   43.10
  -5  -2 -13  398.56   43.00
  -5  -2 -13  346.37   43.30
   5   2 -13  355.06   42.90
  -5   2  13  345.57   43.40
   5  -2  13  370.36   42.80
  -5   2 -14    4.80    3.80
  -5   2 -14   11.60    4.00
   5   2  14   10.90    4.40
   5  -2 -14   18.40    4.10
   5  -2 -14    2.30    4.40
  -5   2  14    8.70    4.60
   5   2 -14    6.10    4.10
  -5  -2 -14    5.60    4.10
  -5  -2 -14   16.60    6.80
   5   2 -14   14.70    3.80
  -5   2 -15  246.48   28.10
   5  -2 -15  221.28   28.90
   5  -2 -15  201.58   28.00
  -5   2 -15  259.87   27.70
   5   2 -15  204.68   27.90
   5   2 -15  242.78   28.10
  -5  -2 -15  255.37   28.10
  -5  -2 -15  206.38   28.20
  -5   2 -16    1.80    4.50
   5   2  16    8.10    4.80
   5  -2 -16   -2.00    4.80
   5  -2 -16    7.90    4.30
  -5   2 -16    4.90    3.80
   5   2 -16    7.10    4.00
  -5  -2 -16    2.50    5.30
   5   2 -16    2.30    4.80
  -5  -2 -16    9.90    4.50
   5  -2 -17   21.90    6.70
  -5   2 -17   23.70    5.90
  -5   2 -17   30.90    6.50
   5  -2 -17   21.90    6.70
  -5  -2 -17   28.40    6.70
   5   2 -17   18.00    6.30
   5   2 -17   21.10    6.00
  -5  -2 -17   17.50    7.20
   5  -2 -18    0.80    5.20
  -5   2 -18   -5.70    5.00
  -5   2 -18   -0.90    3.40
   5  -2 -18   -3.80    5.80
   5   2 -18   -5.20    3.80
  -5  -2 -18    5.50    4.10
  -5  -2 -18   -1.80    4.30
   5   2 -18  -10.90    5.00
  -5   2 -19   18.50    6.80
  -5   2 -19   20.80    5.90
   5  -2 -19   19.90    8.30
   5  -2 -19   30.40    7.80
  -5  -2 -19   15.40    6.10
   5   2 -19   20.90    6.70
  -5  -2 -19   21.60    7.10
   5   2 -19   32.20    7.40
  -5   2 -20    3.10    5.30
  -5   2 -20   -0.30    3.70
   5  -2 -20    0.10    6.00
   5  -2 -20   -4.80    5.00
  -5  -2 -20    1.40    4.70
   5   2 -20   -1.80    4.80
  -5  -2 -20    1.50    6.60
   5   2 -20   -3.10    4.50
   5  -2 -21   43.70   11.00
   5  -2 -21   60.69   11.90
  -5   2 -21   45.00    9.60
   5   2 -21   56.49   10.00
   5   2 -21   52.19   11.10
  -5  -2 -21   40.20   10.80
  -5  -3   0   38.50    5.00
   5   3   0   42.70    5.40
   5  -3   0   39.10    5.00
   5  -3   0   42.30    5.20
  -5  -3   0   44.60    5.30
   5   3   0   40.50    5.10
  -5   3   0   43.80    5.30
  -5  -3   1   94.69   11.20
  -5  -3   1   92.29   11.00
  -5   3  -1  100.39   11.20
   5  -3  -1   97.29   11.20
   5   3   1   96.49   11.20
  -5   3  -1   90.99   11.10
   5   3  -1   92.39   11.10
   5   3  -1   97.29   11.30
   5  -3   1   90.69   11.10
  -5  -3  -1   90.59   11.10
  -5  -3  -1   98.29   11.30
  -5   3   1   96.19   11.30
   5  -3   1  100.59   11.20
  -5   3  -2   13.50    1.90
   5  -3  -2   12.10    2.30
  -5  -3   2   15.10    2.20
   5   3   2   14.10    2.20
  -5   3  -2   14.50    2.30
  -5  -3  -2   11.80    2.10
   5   3  -2   13.60    1.90
  -5   3   2   11.10    2.40
   5   3  -2   15.30    2.30
   5  -3   2   12.40    1.90
   5  -3   2   11.60    2.30
  -5  -3   3  136.59   15.90
  -5   3  -3  132.69   15.80
   5  -3  -3  141.59   16.00
  -5   3  -3  143.69   15.90
   5   3   3  135.49   16.00
  -5  -3  -3  138.09   15.90
   5   3  -3  128.49   15.80
   5  -3   3  134.09   15.80
  -5   3   3  130.89   16.10
   5   3  -3  141.89   15.90
  -5  -3   4    4.40    1.60
  -5   3  -4    1.80    1.80
  -5   3  -4    1.00    1.20
   5  -3  -4    2.80    1.90
   5   3   4    1.60    1.50
  -5  -3  -4    0.20    1.50
   5  -3   4    1.90    1.20
  -5   3   4    3.20    2.10
   5   3  -4    2.20    1.40
   5  -3  -5    7.40    2.30
  -5   3  -5    4.30    1.50
   5   3   5    3.50    2.00
  -5  -3   5    5.50    1.90
  -5   3   5    8.30    2.60
   5   3  -5    7.80    1.80
  -5  -3  -5    2.80    1.90
   5  -3   5    4.00    1.50
  -5   3  -6   22.30    3.40
   5   3   6   27.50    3.90
  -5  -3   6   27.60    3.90
   5  -3  -6   28.40    4.10
  -5  -3  -6   19.80    3.70
  -5   3   6   24.80    4.50
   5   3  -6   25.20    3.70
   5  -3   6   21.10    3.40
  -5   3  -7   -2.50    1.80
   5  -3  -7   -1.40    2.40
   5  -3  -7    2.20    2.50
  -5  -3   7    1.20    2.20
   5   3   7   -1.50    2.10
  -5  -3  -7   -3.70    2.10
  -5   3   7    2.50    2.80
   5  -3   7   -1.20    1.70
   5   3  -7    0.40    1.90
  -5   3  -8    4.30    2.20
   5   3   8    7.50    2.70
  -5  -3   8    8.80    2.70
   5  -3  -8    9.40    2.90
   5  -3  -8    2.60    2.90
   5  -3   8    5.90    2.10
  -5   3   8    9.40    3.30
  -5  -3  -8    3.30    2.70
   5   3  -8   10.80    2.50
   5  -3  -9   31.00    4.60
   5   3   9   25.10    4.30
   5  -3  -9   23.10    4.60
  -5   3  -9   21.50    3.80
  -5  -3   9   25.60    4.20
   5   3  -9   24.00    4.00
   5   3  -9   26.20    3.90
   5  -3   9   21.70    3.80
  -5  -3  -9   18.10    4.20
  -5   3   9   30.70    5.20
  -5   3 -10   -5.00    2.10
   5  -3 -10   -4.10    3.20
  -5  -3  10   -0.90    2.60
   5   3  10   -1.10    2.50
   5  -3 -10   -0.70    2.70
  -5  -3 -10   -1.00    2.60
   5   3 -10    3.70    2.30
   5  -3  10   -2.10    2.00
   5   3 -10   -3.50    2.60
  -5  -3 -10   -6.60    2.70
  -5   3  10    2.10    3.30
  -5   3 -11   -4.50    2.40
   5   3  11    0.80    2.70
   5  -3 -11    2.10    3.00
  -5  -3  11   -0.20    2.70
   5  -3  11   -1.20    2.20
   5   3 -11   -2.50    2.90
   5   3 -11    2.20    2.50
  -5  -3 -11    2.70    3.10
  -5   3  11   -0.80    3.40
   5  -3 -12    4.10    3.30
  -5   3 -12    2.60    2.70
  -5   3 -12    7.10    3.10
   5  -3 -12    0.10    4.20
  -5  -3  12    6.00    3.20
   5   3  12    5.40    3.30
   5   3 -12    3.00    2.80
  -5   3  12   14.60    4.50
   5  -3  12    3.80    2.60
  -5  -3 -12    5.10    3.70
  -5  -3 -12   -1.90    3.40
   5   3 -12   -0.10    3.30
   5  -3 -13    5.30    3.60
  -5   3 -13   -2.80    2.90
   5   3  13    5.20    3.80
  -5   3 -13    4.50    3.20
   5   3 -13    9.50    3.20
   5   3 -13    0.70    3.40
  -5  -3 -13   10.70    6.00
  -5  -3 -13   -4.40    3.60
   5  -3  13    5.30    3.10
   5  -3 -14   23.90    5.60
   5   3  14   32.20    5.60
  -5   3 -14   30.20    5.20
   5  -3 -14   15.50    5.80
  -5   3 -14   19.50    4.60
   5   3 -14   19.90    5.20
  -5  -3 -14   27.70    6.00
  -5  -3 -14   20.40    5.70
  -5   3  14   21.70    6.00
   5  -3  14   22.80    5.20
   5   3 -14   25.90    5.10
  -5   3 -15   -1.70    3.70
  -5   3 -15   13.10    4.40
   5  -3 -15   -0.10    5.10
   5   3  15   11.30    4.70
   5  -3 -15   14.80    4.50
  -5  -3 -15   -2.50    4.10
   5   3 -15   10.40    3.50
   5   3 -15   -3.40    4.20
  -5  -3 -15    4.00    3.90
   5   3  16    0.80    4.30
   5  -3 -16  -10.70    5.40
  -5   3 -16   -5.40    3.60
  -5   3 -16    1.60    3.20
   5  -3 -16    3.10    4.10
  -5  -3 -16    2.10    3.70
  -5  -3 -16   -6.90    4.20
   5   3 -16   -3.80    4.40
   5   3 -16    1.50    3.40
   5  -3  16    0.60    3.60
  -5   3 -17   -2.40    3.80
  -5   3 -17    1.70    3.20
   5  -3 -17   -2.70    4.70
   5   3 -17   -5.20    5.00
   5   3 -17    0.20    3.80
  -5  -3 -17   -5.70    5.80
  -5  -3 -17   -2.50    3.30
   5  -3 -18    0.80    5.20
  -5   3 -18    0.60    3.50
  -5   3 -18   -3.50    4.60
   5  -3 -18   -4.10    6.10
  -5  -3 -18    3.40    4.10
  -5  -3 -18   -6.40    5.60
   5   3 -18    1.70    4.60
   5   3 -18   -4.30    4.80
  -5   3 -19   -2.00    5.10
  -5   3 -19    1.40    3.80
   5  -3 -19   -2.50    5.10
   5   3 -19   -2.80    5.70
  -5  -3 -19    2.40    4.00
   5   3 -19   -4.10    4.20
  -5  -3 -19    4.20    5.50
   5  -3 -20    1.50    6.30
  -5   3 -20    1.00    5.50
   5  -3 -20   -7.90    5.40
  -5   3 -20    0.00    4.00
  -5  -3 -20    1.80    4.70
   5   3 -20   -3.40    6.00
  -5  -3 -20    1.60    5.90
  -5   3 -21   -2.70    4.80
   5  -3 -21   -2.10    6.40
  -5   3 -21    4.10    4.40
   5   3 -21    7.00    6.60
  -5  -3 -21    0.80    5.00
   5   3 -21   -5.90    5.00
  -5  -4   0   -0.40    0.90
   5  -4   0    0.80    1.00
   5   4   0   -0.90    2.00
   5  -4   0    0.40    1.30
  -5   4   0   -0.80    1.30
  -5  -4   0    0.90    1.40
   5  -4  -1    7.40    1.80
   5   4   1    6.50    1.50
  -5  -4   1    9.20    1.80
  -5   4  -1    8.40    1.70
   5   4  -1   10.30    2.00
   5  -4   1    8.10    1.60
  -5  -4  -1    5.80    1.40
  -5   4   1    7.00    1.90
   5  -4   1    6.70    1.30
   5   4  -1    5.60    1.40
  -5  -4   2    6.40    1.40
  -5   4  -2    3.80    1.50
  -5   4  -2    4.00    1.20
   5   4   2    2.80    1.40
   5  -4  -2    3.70    1.70
  -5  -4  -2    0.60    1.30
   5  -4   2    3.50    1.10
  -5   4   2    3.50    1.90
   5  -4   2    6.10    1.50
   5   4  -2    3.80    1.10
   5   4  -2    3.80    1.60
  -5   4  -3  175.48   19.70
  -5  -4   3  171.28   19.60
  -5   4  -3  167.68   19.60
   5  -4  -3  173.28   19.90
   5   4   3  168.18   19.80
   5  -4   3  164.28   19.60
   5   4  -3  168.48   19.60
  -5   4   3  171.68   20.00
  -5  -4  -3  163.98   19.70
   5   4  -3  171.48   19.70
  -5  -4   4  209.08   24.60
   5  -4  -4  208.28   24.90
  -5   4  -4  207.68   24.50
   5   4   4  205.98   24.80
  -5   4  -4  232.48   24.70
   5   4  -4  227.28   24.60
  -5   4   4  206.38   25.00
   5  -4   4  204.08   24.50
  -5  -4  -4  212.38   24.70
   5   4   5   48.80    7.00
  -5   4  -5   49.10    6.50
  -5   4  -5   56.69    6.90
  -5  -4   5   56.79    6.70
   5  -4  -5   54.69    7.20
  -5  -4  -5   48.50    7.00
   5   4  -5   59.79    6.60
   5  -4   5   50.89    6.50
  -5   4   5   48.20    7.40
  -5  -4   6  526.45   65.09
   5  -4  -6  553.34   65.29
  -5   4  -6  576.84   64.99
   5  -4  -6  610.44   65.29
   5   4   6  549.85   65.19
  -5  -4  -6  588.84   65.19
   5   4  -6  577.84   64.99
  -5   4   6  570.84   65.49
   5  -4   6  539.15   64.99
   5  -4  -7   66.09    8.10
   5  -4  -7   56.69    8.10
   5   4   7   59.69    7.80
  -5   4  -7   54.09    7.30
  -5  -4   7   56.99    7.50
  -5  -4  -7   48.80    7.80
  -5   4   7   55.49    8.40
   5  -4   7   56.69    7.30
   5   4  -7   66.89    7.40
   5   4   8  314.07   37.70
   5  -4  -8  354.76   37.90
   5  -4  -8  316.07   37.90
  -5   4  -8  325.57   37.40
  -5  -4   8  305.67   37.60
  -5  -4  -8  330.57   37.70
   5   4  -8  328.87   37.50
  -5   4   8  333.27   38.10
   5  -4   8  311.07   37.40
   5  -4  -9   16.40    3.50
   5   4   9   13.70    3.40
   5  -4  -9    9.20    3.70
  -5  -4   9   14.70    3.00
  -5  -4  -9    6.60    3.20
  -5   4   9   14.40    3.90
   5   4  -9   12.10    2.70
   5  -4 -10   39.20    5.50
  -5  -4  10   29.90    4.80
  -5   4 -10   26.10    4.40
   5  -4 -10   33.40    5.70
   5   4  10   28.00    5.00
   5   4 -10   28.60    4.60
   5  -4  10   28.00    4.30
  -5   4  10   38.00    6.30
  -5  -4 -10   27.60    5.30
   5   4 -10   34.50    4.90
  -5  -4 -10   23.30    4.80
   5  -4 -11   52.69    7.50
   5   4  11   48.30    7.00
   5  -4 -11   46.80    7.40
  -5   4 -11   41.30    6.80
  -5  -4  11   48.00    7.10
  -5  -4 -11   47.50    7.00
  -5  -4 -11   57.59    7.90
   5  -4  11   49.10    6.80
  -5   4  11   50.59    8.10
   5   4 -11   49.00    6.80
   5   4 -11   40.70    7.30
   5  -4 -12   36.90    5.90
  -5   4 -12   22.00    4.50
   5   4  12   33.80    5.40
   5  -4 -12   25.00    5.80
  -5   4 -12   28.60    4.90
  -5   4  12   24.40    6.10
   5  -4  12   24.90    4.50
   5   4 -12   28.70    5.00
  -5  -4 -12   23.20    8.90
  -5  -4 -12   21.60    5.20
   5   4 -12   35.90    4.90
   5  -4 -13   -5.10    4.30
   5   4  13    3.20    3.50
  -5   4 -13    1.30    3.00
  -5   4 -13   -1.70    2.80
   5  -4 -13    7.20    3.70
   5   4 -13   -0.40    3.40
  -5   4  13    7.80    4.50
  -5  -4 -13    3.20    3.80
   5  -4  13    2.80    2.90
  -5  -4 -13   -3.50    3.70
   5   4 -13    2.50    2.80
  -5   4 -14   43.80    6.20
   5  -4 -14   56.19    7.80
   5  -4 -14   34.30    7.50
  -5   4 -14   34.30    6.50
   5   4  14   32.30    7.30
   5   4 -14   41.70    6.70
  -5  -4 -14   37.30    7.40
   5  -4  14   35.20    6.30
  -5   4  14   49.70    8.10
  -5  -4 -14   42.70    7.60
   5   4  15   16.30    5.50
  -5   4 -15    6.80    4.20
   5  -4 -15    1.60    6.00
  -5   4 -15   12.20    3.80
   5  -4 -15   11.80    5.00
  -5  -4 -15    9.60    5.00
  -5  -4 -15   11.90    4.90
   5   4 -15   13.40    4.10
   5   4 -15   11.10    4.70
  -5   4 -16   11.60    4.00
  -5   4 -16    8.60    4.60
   5  -4 -16    5.60    5.60
  -5  -4 -16   19.10    5.00
   5   4 -16   14.60    4.60
   5   4 -16    3.50    4.30
  -5  -4 -16   21.60    5.70
  -5   4 -17    3.90    3.60
   5  -4 -17    2.70    5.40
  -5   4 -17    0.70    4.40
   5  -4 -17   -1.50    6.40
   5   4 -17   -5.10    4.30
   5   4 -17    2.30    4.00
  -5  -4 -17    0.90    6.20
  -5  -4 -17   10.00    5.10
  -5   4 -18    3.40    3.60
   5  -4 -18    1.60    5.60
   5  -4 -18   -0.50    5.70
  -5   4 -18   -3.00    4.30
   5   4 -18    5.60    5.60
   5   4 -18    2.60    4.20
  -5  -4 -18   -2.20    5.60
  -5  -4 -18    3.50    4.00
  -5   4 -19    4.90    3.80
  -5   4 -19    6.10    5.00
   5  -4 -19   -2.00    8.20
   5  -4 -19    1.10    5.70
   5   4 -19   -3.60    4.40
  -5  -4 -19    4.30    6.20
  -5  -4 -19    3.40    4.40
   5   4 -19   -3.60    4.70
  -5   4 -20   71.79   11.10
  -5   4 -20   70.69   10.10
   5  -4 -20   47.00   10.60
  -5  -4 -20   63.19   11.00
  -5  -4 -20   35.00   10.60
   5   4 -20   51.39   10.10
   5   4 -20   73.29   11.10
  -5   4 -21   -2.10    4.80
  -5  -5   0   37.40    4.90
   5   5   0   33.70    5.00
  -5   5   0   43.90    5.30
   5  -5   0   45.50    5.10
  -5  -5   0   44.20    5.30
  -5   5  -1   14.40    2.50
   5  -5  -1   15.10    2.50
   5   5   1   15.30    2.40
  -5  -5   1   17.90    2.50
  -5  -5  -1   14.30    2.30
  -5   5   1   12.90    2.60
   5   5  -1   14.80    2.20
   5  -5   1   17.30    2.40
   5  -5   1   12.90    2.30
  -5  -5   2  196.18   22.40
   5   5   2  189.68   22.50
  -5  -5   2  206.68   22.30
  -5   5  -2  202.58   22.50
   5  -5  -2  194.38   22.60
  -5   5  -2  190.88   22.30
   5  -5   2  183.78   22.30
   5   5  -2  181.98   22.30
   5  -5   2  197.38   22.40
   5   5  -2  198.48   22.50
  -5   5   2  196.38   22.70
  -5  -5  -2  187.18   22.50
  -5   5  -3   11.00    1.80
   5  -5  -3   10.10    2.40
   5   5   3   12.90    2.30
  -5   5  -3   14.20    2.20
  -5  -5   3   13.20    2.00
   5   5  -3   10.80    1.80
   5  -5   3   14.40    2.30
   5  -5   3    8.60    1.70
  -5  -5  -3    8.70    2.10
  -5   5   3    8.20    2.60
  -5   5  -4   13.80    2.50
   5  -5  -4   15.10    2.90
   5   5   4   12.80    2.70
  -5   5  -4   14.50    2.10
  -5  -5  -4   10.30    2.50
  -5   5   4    9.60    3.10
   5   5  -4   13.80    2.40
   5  -5  -5   21.50    4.00
  -5   5  -5   26.00    3.70
  -5   5   5   18.00    4.20
   5   5  -5   25.80    3.80
  -5  -5  -5   24.40    3.80
   5  -5  -6   67.79    8.90
   5  -5  -6   72.59    8.90
   5   5   6   67.09    8.70
  -5   5   6   61.09    9.20
  -5  -5  -6   62.59    8.70
   5   5   7    5.60    2.60
   5  -5  -7    1.20    2.80
   5  -5  -7    8.00    2.90
  -5  -5  -7    3.70    2.70
  -5   5   7    5.20    3.30
   5   5  -7    5.50    2.00
   5  -5  -8    1.90    2.60
  -5   5  -8   -3.80    1.80
   5   5   8   -3.50    2.50
   5  -5  -8   -3.30    2.70
   5   5  -8    1.10    1.90
  -5   5   8    1.10    3.10
  -5  -5  -8   -4.20    2.50
  -5   5  -9   23.40    3.70
   5   5   9   23.00    4.60
   5  -5  -9   25.90    4.90
   5  -5  -9   24.80    4.60
  -5  -5  -9   23.10    4.50
  -5  -5  -9   24.00    4.70
  -5   5   9   26.30    5.20
   5  -5 -10    2.20    3.90
   5  -5 -10   12.70    3.60
   5   5  10   18.70    3.90
  -5   5 -10    9.70    2.70
  -5  -5 -10    9.60    3.80
   5   5 -10   16.60    2.90
   5   5 -10   11.60    3.20
  -5  -5 -10   16.60    4.20
  -5   5  10    9.80    4.70
   5   5  11    7.00    3.70
   5  -5 -11   11.10    4.30
  -5   5 -11    5.00    2.70
   5  -5 -11   -0.10    3.90
  -5  -5  11    7.80    2.80
   5   5 -11    7.30    3.20
   5   5 -11    9.70    2.60
  -5   5  11   12.90    4.50
  -5  -5 -11   -1.50    3.40
   5  -5 -12    0.10    4.50
  -5   5 -12    7.80    2.90
   5  -5 -12    7.10    3.80
  -5   5 -12    5.70    2.90
   5   5  12   10.20    3.70
   5   5 -12   10.60    2.90
  -5  -5 -12    2.00    4.00
  -5  -5 -12    8.60    3.90
   5   5 -12    5.20    3.30
  -5   5  12    5.50    4.40
   5  -5 -13   11.30    6.00
   5  -5 -13   27.20    5.40
  -5   5 -13   19.80    4.30
  -5   5 -13   26.80    4.60
   5   5  13   28.30    5.80
  -5  -5 -13   26.00    6.00
  -5  -5 -13   19.50    5.40
   5   5 -13   28.30    4.60
  -5   5  13   19.50    5.70
   5   5 -13   22.00    4.50
  -5   5 -14    1.10    3.00
  -5   5 -14   -5.80    2.90
   5  -5 -14   -0.20    4.10
   5   5  14    1.80    4.70
   5   5 -14   -1.70    3.60
   5   5 -14   -0.10    3.10
  -5  -5 -14   -9.60    4.10
  -5  -5 -14    3.70    3.80
  -5   5  14    8.80    4.70
   5  -5 -15   -4.20    5.70
  -5   5 -15    9.80    3.50
  -5   5 -15    9.10    3.70
   5   5  15    9.40    5.40
   5  -5 -15   11.80    4.30
  -5  -5 -15    2.20    4.60
   5   5 -15    1.90    4.00
   5   5 -15    7.60    3.60
  -5  -5 -15    0.90    3.90
   5  -5 -16   -2.20    4.80
   5  -5 -16   -1.70    5.70
  -5   5 -16    6.30    3.60
   5   5  16    3.10    4.90
  -5   5 -16    2.70    4.50
  -5  -5 -16   11.20    4.30
   5   5 -16    0.00    4.50
   5   5 -16    6.80    4.00
  -5  -5 -16   -7.50    6.40
   5  -5 -17   -4.80    6.60
   5  -5 -17   -1.20    3.70
  -5   5 -17    0.50    3.00
  -5   5 -17   -4.50    3.80
   5   5 -17   -5.80    4.50
   5   5 -17    2.00    3.80
  -5  -5 -17   -1.10    4.10
  -5   5 -18   -0.20    3.00
   5  -5 -18  -10.70    8.10
   5  -5 -18   -6.30    5.30
  -5   5 -18   -3.60    4.20
   5   5 -18   -1.30    3.50
  -5  -5 -18    3.80    4.70
   5   5 -18   -3.90    4.90
  -5  -5 -18   -3.50    5.80
  -5   5 -19    4.40    3.90
   5  -5 -19    4.40    6.60
  -5   5 -19    8.40    4.80
   5   5 -19    5.90    5.20
  -5  -5 -19   -0.30    6.50
   5   5 -19    8.10    4.90
   5  -5 -20   -7.10    5.30
   5  -5 -20   -4.20    6.10
  -5   5 -20    2.40    3.80
  -5   5 -20    3.20    4.80
  -5  -5 -20   -0.80    4.50
  -5  -5 -20   -0.70    6.00
   5   5 -20   -7.00    4.40
   5   5 -20    0.50    5.40
  -5  -6   0    0.40    1.60
   5  -6   0    2.00    1.50
  -5  -6   0    0.20    0.50
  -5   6   0    0.40    1.60
   5   6   0   -0.70    1.20
   5   6   1  560.54   62.59
  -5  -6   1  548.65   62.59
   5  -6  -1  535.15   62.69
  -5   6  -1  556.04   62.69
  -5   6   1  535.95   62.79
  -5  -6  -1  536.35   62.59
   5  -6   1  526.55   62.49
   5  -6   1  552.64   62.59
   5   6  -1  553.64   62.59
  -5  -6   2   47.40    5.70
   5   6   2   46.10    6.00
   5  -6  -2   46.70    6.00
  -5   6  -2   47.60    5.80
  -5  -6   2   47.30    5.50
  -5   6   2   41.50    6.20
   5  -6   2   44.80    5.80
  -5  -6  -2   44.80    5.80
   5   6  -2   42.80    5.60
   5  -6   2   41.70    5.50
   5   6  -2   47.30    5.90
  -5   6  -3  136.99   15.10
   5   6   3  126.09   15.20
   5  -6  -3  125.09   15.30
  -5   6  -3  130.09   14.90
  -5   6   3  124.39   15.50
   5  -6   3  127.69   15.10
   5   6  -3  127.39   15.10
  -5  -6  -3  126.29   15.20
  -5   6  -4  257.87   28.30
   5   6   4  244.78   28.50
   5  -6  -4  238.98   28.60
  -5   6   4  228.98   28.70
  -5  -6  -4  246.98   28.50
   5  -6  -5   19.20    3.40
   5   6   5   13.10    3.00
  -5   6   5   15.60    3.90
  -5  -6  -5   10.00    2.90
   5   6   6   -1.50    2.30
   5  -6  -6    1.50    2.70
   5  -6  -6   -0.70    2.50
  -5   6   6   -2.30    2.90
  -5  -6  -6   -5.00    2.30
   5  -6  -7    4.60    2.90
   5   6   7    4.90    2.60
   5  -6  -7    7.00    2.90
  -5  -6  -7   -1.60    2.50
  -5   6   7    2.30    3.30
   5   6   8    7.70    3.10
   5  -6  -8   15.50    3.40
   5  -6  -8   12.30    3.70
  -5   6   8   16.90    4.20
  -5  -6  -8    8.50    3.20
  -5  -6  -8    1.80    3.00
   5   6   9    6.90    3.20
   5  -6  -9    4.60    3.60
   5  -6  -9    9.60    3.30
  -5  -6  -9    4.00    3.50
   5   6  -9    7.20    2.30
  -5   6   9    9.20    6.80
  -5  -6  -9    3.00    3.40
   5  -6 -10  102.99   13.70
   5   6  10   90.29   12.00
  -5   6 -10   93.29   11.20
   5  -6 -10   84.89   12.50
  -5  -6 -10   94.59   12.10
  -5   6  10   88.09   12.70
  -5  -6 -10   76.49   14.50
   5  -6 -11    9.90    3.60
   5   6  11    0.90    3.20
   5  -6 -11   -6.00    3.80
  -5   6 -11   -1.70    2.30
  -5  -6 -11    0.20    3.60
  -5  -6 -11   -6.80    3.40
  -5   6  11   -3.30    4.10
  -5   6 -12   35.30    4.80
   5  -6 -12   33.30    6.10
   5   6  12   25.50    5.80
  -5   6 -12   31.00    5.10
   5  -6 -12   24.60    6.50
   5   6 -12   33.10    4.70
  -5   6  12   33.00    6.90
   5   6 -12   23.90    4.80
  -5  -6 -12   19.60    5.60
  -5  -6 -12   29.30    6.00
   5  -6 -13  103.29   15.50
  -5   6 -13  113.59   13.60
   5  -6 -13  104.09   14.60
  -5   6 -13  114.19   13.80
   5   6  13   98.39   14.80
  -5  -6 -13   98.79   14.60
   5   6 -13  119.89   14.10
   5   6 -13  111.49   13.60
  -5   6  13  125.39   15.50
  -5  -6 -13   89.79   14.70
  -5   6 -14   11.80    3.80
   5  -6 -14   10.40    4.40
   5   6  14   16.70    5.20
   5  -6 -14    4.90    6.60
  -5   6 -14   15.80    3.90
  -5  -6 -14    9.00    5.10
   5   6 -14   10.10    4.00
  -5   6  14   15.50    5.50
  -5  -6 -14   17.60    5.30
   5  -6 -15  110.89   20.80
   5  -6 -15  138.09   21.00
  -5   6 -15  173.98   18.80
  -5   6 -15  176.28   19.30
  -5  -6 -15  116.09   21.50
   5   6 -15  168.78   19.30
  -5  -6 -15  141.79   19.80
   5   6  16   20.00    7.40
   5  -6 -16   37.40    6.90
  -5   6 -16   40.40    6.30
   5  -6 -16   15.50    7.80
  -5  -6 -16   33.80    7.20
   5   6 -16   42.00    6.60
  -5  -6 -16   27.80    7.30
  -5   6 -17   15.80    5.00
  -5   6 -17   16.00    4.50
   5  -6 -17   15.90    6.90
  -5  -6 -17   19.10    6.50
   5   6 -17   18.10    5.10
   5   6 -17   16.20    5.20
  -5   6 -18   29.40    5.70
   5  -6 -18   27.00    8.70
   5  -6 -18   19.80    8.30
  -5   6 -18   18.90    5.40
   5   6 -18   23.90    6.10
   5   6 -18   25.80    6.00
  -5  -6 -18   24.50    8.70
  -5   6 -19   34.50    6.40
   5  -6 -19   13.60    8.20
  -5  -6 -19   19.50    7.80
   5   6 -19   32.20    7.50
  -5  -6 -19   24.20    9.30
   5   6 -19   29.50    6.90
  -5   6 -20    2.70    4.50
  -5   6 -20    1.50    3.70
   5   6 -20   -3.80    4.40
   5   6 -20   -1.80    5.50
  -5   7   0   15.00    3.10
   5   7   0   21.40    2.90
   5  -7   0   20.40    3.00
   5  -7  -1   91.19   10.60
  -5   7  -1   91.59   10.60
  -5  -7   1   90.49   10.50
  -5  -7   1   87.39   10.30
  -5  -7  -1   84.49   10.50
   5  -7   1   88.49   10.40
   5   7  -1   87.79   10.40
   5  -7   1   85.19   10.30
  -5   7   1   83.49   10.80
  -5   7  -2   20.80    3.10
   5   7   2   19.80    3.20
   5  -7  -2   24.30    3.50
   5  -7   2   22.60    3.30
   5   7  -2   18.60    3.20
   5  -7   2   21.80    2.90
  -5  -7  -2   16.40    3.00
  -5   7   2   22.60    3.90
   5  -7  -3   36.10    5.10
  -5   7  -3   39.50    4.60
   5   7   3   29.50    5.10
  -5   7   3   30.20    5.10
  -5  -7  -3   29.00    5.00
   5  -7  -4   80.19    9.90
   5  -7  -4   80.19    9.90
   5   7   4   78.99    9.90
  -5  -7  -4   76.39    9.80
  -5   7   4   70.29   10.10
   5   7   5   47.80    6.80
   5  -7  -5   40.90    6.90
  -5   7  -5   52.29    6.10
   5  -7  -5   51.49    6.80
  -5   7   5   43.00    6.90
  -5  -7  -5   42.90    6.70
   5  -7  -6   13.70    3.30
   5  -7  -6   10.20    3.20
   5   7   6   10.10    2.90
  -5   7   6   11.50    3.60
  -5  -7  -6    3.60    2.80
   5   7   7    3.10    2.70
   5  -7  -7    1.60    3.00
   5  -7  -7    5.70    2.90
  -5   7   7    7.60    3.60
  -5  -7  -7   -1.10    2.60
   5  -7  -8   -1.40    2.60
   5  -7  -8   -3.20    3.10
   5   7   8   -3.50    2.80
  -5   7   8    1.70    3.40
  -5  -7  -8   -5.60    2.70
  -5  -7  -8    2.60    3.10
   5   7   9    1.80    3.30
   5  -7  -9    2.70    4.20
  -5  -7  -9    6.90    4.40
  -5   7   9   14.10    4.30
   5   7  10    5.60    3.40
   5  -7 -10   -7.70    3.40
   5  -7 -10    0.20    3.20
  -5  -7 -10    6.30    3.70
  -5  -7 -10   -1.70    3.40
  -5   7  10    1.30    3.90
   5  -7 -11    1.40    3.50
   5  -7 -11   -1.70    4.10
   5   7  11    2.50    3.50
  -5  -7 -11   -3.90    3.50
  -5  -7 -11    0.10    3.60
  -5   7  11    4.10    4.60
   5   7  12   37.30    6.60
   5  -7 -12   22.10    6.70
   5  -7 -12   35.10    6.60
  -5  -7 -12   39.10    6.70
  -5  -7 -12   49.90    7.60
   5  -7 -13    2.60    3.90
   5  -7 -13   -5.10    4.90
   5   7  13    0.00    4.20
  -5   7  13   15.10    5.50
  -5  -7 -13    2.40    4.30
  -5  -7 -13   -2.10    4.40
   5   7  14   11.60    5.00
   5  -7 -14    4.70    4.10
   5  -7 -14   -6.40    5.50
  -5  -7 -14    5.30    4.60
  -5   7  14    0.10    4.90
  -5  -7 -14   -2.00    4.70
  -5   7 -15    6.00    3.40
   5  -7 -15    6.90    4.50
   5  -7 -15   -2.80    5.90
  -5   7 -15    4.10    3.30
   5   7  15   14.30    4.90
  -5  -7 -15   11.90    5.20
  -5  -7 -15    4.70    5.30
   5   7 -15   10.50    3.70
   5  -7 -16   -9.80    6.00
  -5   7 -16    8.60    3.60
   5   7  16    6.90    4.80
   5  -7 -16    0.90    5.40
  -5  -7 -16   -3.10    6.30
  -5  -7 -16    4.40    5.40
  -5   7 -17    1.80    3.70
   5  -7 -17    1.10    4.90
  -5  -7 -17    2.50    4.80
   5  -7 -18   -3.00    6.60
   5  -7 -18   -4.90    4.80
  -5   7 -18    4.60    4.10
  -5  -7 -18   -7.80    7.00
  -5  -7 -18    1.00    4.70
   5   7 -18    0.30    3.70
   5  -7 -19    5.20    8.10
  -5   7 -19   15.00    5.10
   5  -7 -19    3.90    6.50
  -5  -7 -19    7.60    7.60
  -5  -7 -19    8.50    5.70
   5   7 -19    6.20    4.60
   5  -7 -20   -0.80    7.80
  -5   7 -20    6.10    4.90
  -5  -7 -20    0.40    7.00
   5   7 -20    1.40    4.60
   5   8   0   -0.70    1.60
   5  -8   0    0.70    1.80
  -5   8   0    3.10    2.10
  -5  -8   1   70.49    8.80
   5  -8  -1   73.39    8.90
  -5   8  -1   73.69    8.90
  -5  -8   1   68.59    8.50
  -5   8   1   76.49    9.10
   5  -8   1   76.69    8.70
   5   8  -1   67.39    8.60
  -5  -8  -1   67.29    8.70
  -5   8  -2    4.80    2.00
   5  -8  -2    1.80    2.20
   5   8   2    2.10    2.10
  -5  -8  -2   -0.30    1.80
  -5   8   2    4.00    2.80
   5  -8  -3    0.20    2.10
  -5   8  -3    3.10    1.70
   5  -8  -3    3.60    2.30
   5   8   3    0.60    2.20
  -5  -8  -3   -2.90    1.90
  -5   8   3    0.50    2.60
   5   8   4   13.10    3.00
   5  -8  -4   12.10    3.00
   5  -8  -4   11.00    2.90
  -5   8   4   11.60    3.50
  -5  -8  -4    6.30    2.60
   5   8   5   94.69   12.50
   5  -8  -5  111.19   12.70
   5  -8  -5  102.19   12.60
  -5  -8  -5   94.49   12.50
  -5   8   5  103.29   13.00
   5  -8  -6  511.65   58.79
   5  -8  -6  518.25   58.79
   5   8   6  500.35   58.69
  -5  -8  -6  520.85   58.69
  -5   8   6  480.45   59.59
   5  -8  -7   -0.20    3.00
   5   8   7    3.10    2.90
   5  -8  -7    2.80    2.80
  -5   8   7   10.50    3.80
  -5  -8  -7    3.70    3.00
  -5  -8  -7   -0.10    2.70
   5  -8  -8  148.29   19.00
   5   8   8  143.29   18.10
   5  -8  -8  143.49   18.30
  -5  -8  -8  156.68   18.10
  -5   8   8  147.59   18.60
  -5  -8  -8  147.89   18.80
   5  -8  -9   75.39   13.70
   5   8   9   82.19   11.80
   5  -8  -9  100.19   11.90
  -5   8   9   86.19   12.30
  -5  -8  -9   96.69   12.30
   5  -8 -10    7.30    4.40
   5  -8 -10   12.90    4.10
   5   8  10   12.20    4.20
  -5  -8 -10    9.10    4.10
  -5  -8 -10   19.20    4.80
  -5   8  10   12.50    5.00
   5   8  11   52.29    7.80
   5  -8 -11   44.80    7.70
   5  -8 -11   36.20    7.60
  -5   8  11   35.40    8.10
  -5  -8 -11   62.39    8.70
  -5  -8 -11   51.09    7.50
   5   8  12   27.90    6.00
   5  -8 -12   27.40    5.80
   5  -8 -12   25.20    6.50
  -5  -8 -12   18.30    5.70
  -5  -8 -12   22.80    6.10
  -5   8  12   43.70    7.10
   5   8  13   36.80    7.20
   5  -8 -13   32.30    7.40
   5  -8 -13   35.90    6.80
  -5   8  13   40.20    7.90
  -5  -8 -13   35.60    7.10
  -5  -8 -13   25.60    6.70
   5   8  14   34.50    7.50
   5  -8 -14   24.80    7.40
   5  -8 -14   53.69    7.50
  -5  -8 -14   26.20    7.00
  -5  -8 -14   37.10    7.30
  -5   8  14   32.50    7.40
   5   8  15   18.00    6.00
   5  -8 -15   14.60    5.40
  -5  -8 -15    6.00    5.60
  -5  -8 -15   12.90    5.40
   5  -8 -16   -4.10    6.20
  -5   8 -16    6.80    4.50
   5  -8 -16    5.40    6.50
  -5  -8 -16   19.60    6.90
  -5  -8 -16   10.50    5.20
   5  -8 -17   18.20    7.00
  -5  -8 -17    5.60    5.90
  -5   8 -18    7.80    4.20
   5  -8 -18    5.90    5.90
   5  -8 -18    2.10    8.10
  -5  -8 -18   -1.70    7.20
  -5  -8 -18   -1.50    4.90
   5  -8 -19   21.10    9.60
  -5  -8 -19   24.90    8.80
   5  -8 -20   26.70   10.90
  -5   8 -20   47.60    7.50
  -5  -8 -20   39.80   10.60
   5   9   0   26.90    5.00
   5  -9   0   38.90    4.90
  -5   9   0   37.10    5.10
  -5  -9   1    2.00    2.10
   5  -9  -1    7.10    2.30
   5   9   1    4.00    2.20
  -5   9  -1    6.20    2.30
   5  -9   1    7.50    2.00
   5   9  -1    3.50    1.80
  -5   9   1    3.00    2.70
  -5  -9  -1    3.90    1.80
  -5   9  -2    2.20    1.90
   5  -9  -2   -0.50    2.10
   5  -9  -2   -0.70    2.10
   5   9   2   -1.10    2.20
   5  -9   2    1.80    1.80
  -5  -9  -2   -2.40    1.80
  -5   9   2    1.40    2.60
   5   9   3   31.70    5.20
   5  -9  -3   40.50    5.80
   5  -9  -3   42.30    5.70
  -5  -9  -3   29.20    5.50
  -5   9   3   46.60    6.00
   5  -9  -4   37.50    5.40
   5  -9  -4   32.40    5.20
   5   9   4   39.00    5.80
  -5  -9  -4   32.60    5.60
  -5   9   4   37.80    5.80
   5  -9  -5    6.90    2.80
   5   9   5    4.40    2.70
   5  -9  -5   -1.00    2.60
  -5   9   5    1.40    3.80
  -5  -9  -5   -0.70    2.40
   5  -9  -6    1.20    2.70
   5   9   6   -2.70    2.60
   5  -9  -6   -2.80    2.70
  -5   9   6   -0.50    3.20
  -5  -9  -6    1.20    2.70
  -5  -9  -6   -6.20    2.40
   5   9   7   27.40    4.70
   5  -9  -7   15.50    4.40
   5  -9  -7   28.40    4.70
  -5   9   7   16.70    4.70
  -5  -9  -7   28.80    5.00
  -5  -9  -7   25.30    4.40
   5  -9  -8    0.80    3.40
   5   9   8    4.00    3.40
   5  -9  -8    8.80    3.20
  -5   9   8    4.80    4.00
  -5  -9  -8    0.30    3.10
  -5  -9  -8    2.20    3.30
   5  -9  -9    4.00    3.40
   5   9   9    1.90    3.50
  -5  -9  -9    4.10    3.50
  -5   9   9   -2.10    3.90
   5  -9 -10   24.40    6.40
   5  -9 -10   42.70    6.60
   5   9  10   35.70    6.30
  -5   9  10   34.50    7.40
  -5  -9 -10   42.00    7.10
  -5  -9 -10   34.20    6.30
   5  -9 -11    1.00    3.60
   5   9  11    7.00    4.00
   5  -9 -11   -5.10    4.50
  -5  -9 -11    9.70    4.60
  -5   9  11    0.60    4.90
  -5  -9 -11    5.80    4.20
   5  -9 -12    5.70    5.90
   5  -9 -12   21.50    5.20
   5   9  12   22.40    5.70
  -5   9  12   32.00    6.60
  -5  -9 -12   13.70    5.30
  -5  -9 -12    8.90    5.10
   5  -9 -13   -5.50    5.00
   5  -9 -13   -1.10    5.40
   5   9  13    6.50    4.70
  -5   9  13    4.00    5.00
  -5  -9 -13   -5.10    4.60
  -5  -9 -13   -0.10    4.40
   5  -9 -14    5.20    5.10
   5  -9 -14   -7.40    5.90
   5   9  14    4.50    5.30
  -5   9  14    1.90    5.20
  -5  -9 -14   -2.70    4.00
  -5  -9 -14   -0.60    5.10
   5   9  15    0.80    4.60
   5  -9 -15  -10.10    6.20
   5  -9 -15    2.00    5.10
  -5  -9 -15   -8.40    5.00
  -5  -9 -15   -7.20    3.90
   5  -9 -16   -6.20    6.00
  -5  -9 -16   -3.20    5.80
  -5  -9 -16    3.40    5.00
   5  -9 -17   -9.40    7.80
   5  -9 -17   -2.90    5.20
  -5  -9 -17    2.70    5.10
   5  -9 -18   -6.50    8.10
  -5  -9 -18    1.60    7.60
   5  -9 -19   -7.30    8.30
  -5  -9 -19    0.90    7.50
   5  -9 -20   -6.10    7.40
  -5  -9 -20   -3.70    8.00
   5  10   0   -1.40    2.00
  -5  10   0   -1.80    2.30
   5 -10   0    1.50    1.90
  -5 -10   0   -1.50    1.70
  -5 -10   1  219.58   25.60
   5 -10  -1  217.88   25.60
   5  10   1  231.98   25.70
   5 -10  -1  214.88   25.60
  -5  10  -1  212.58   25.70
   5  10  -1  231.18   25.50
  -5  10   1  210.08   25.90
   5 -10   1  214.78   25.50
   5 -10  -2   85.09   11.60
   5 -10  -2   93.69   11.60
   5  10   2  105.99   11.80
  -5 -10  -2   99.29   11.50
  -5  10   2   85.19   12.00
   5  10   3   20.00    3.70
   5 -10  -3   18.20    3.60
   5 -10  -3   18.70    3.60
  -5  10   3   15.80    5.00
  -5 -10  -3   16.80    3.30
   5 -10  -4   78.59    9.80
   5  10   4   77.59    9.80
   5 -10  -4   74.89    9.80
  -5 -10  -4   70.19    9.90
  -5  10   4   69.99   10.20
  -5 -10  -4   72.69    9.60
   5  10   5   24.30    4.30
   5 -10  -5   33.00    4.80
   5 -10  -5   22.50    4.30
  -5  10   5   24.90    5.10
  -5 -10  -5   20.30    4.60
  -5 -10  -5   21.40    4.10
   5  10   6    4.60    3.00
   5 -10  -6    5.60    3.30
   5 -10  -6   10.50    3.20
  -5 -10  -6   -1.90    2.80
  -5  10   6    5.90    3.50
  -5 -10  -6    2.10    3.00
   5  10   7    6.20    3.30
   5 -10  -7    4.40    3.40
  -5  10   7   10.50    4.10
  -5 -10  -7   -0.40    3.40
  -5 -10  -7   -1.80    3.00
   5 -10  -8   -1.80    2.90
   5 -10  -8   -4.60    3.30
   5  10   8    1.20    3.40
  -5 -10  -8   -1.20    3.50
  -5 -10  -8   -5.90    3.20
  -5  10   8    1.80    3.90
   5 -10  -9    4.50    3.60
   5  10   9    4.40    3.80
  -5 -10  -9   -4.50    4.10
  -5  10   9    3.90    4.30
  -5 -10  -9    8.60    4.00
   5 -10 -10   61.99   10.10
   5 -10 -10   65.79   10.10
  -5 -10 -10   70.79   10.50
  -5  10  10   69.79   10.80
   5 -10 -11    5.60    4.10
   5 -10 -11    3.20    5.10
   5  10  11    7.50    4.60
  -5  10  11   15.40    5.50
  -5 -10 -11   13.70    5.00
  -5 -10 -11    0.70    4.60
   5  10  12   35.20    7.20
   5 -10 -12   38.40    7.40
   5 -10 -12   19.90    7.80
  -5  10  12   61.19    9.00
  -5 -10 -12   33.70    7.20
  -5 -10 -12   32.90    7.10
   5 -10 -13   47.00   10.60
   5  10  13   74.39   10.50
   5 -10 -13   64.19    9.60
  -5 -10 -13   62.59    9.70
  -5 -10 -13   50.29    9.80
  -5  10  13   47.60   10.40
   5  10  14   10.50    6.00
   5 -10 -14    9.40    4.90
   5 -10 -14   -0.90    7.00
  -5  10  14   10.20    6.00
  -5 -10 -14    3.70    5.90
  -5 -10 -14   11.60    5.30
   5  10  15   46.70    9.20
   5 -10 -15   40.70   10.60
  -5 -10 -15   56.49    9.80
  -5 -10 -15   42.40   11.40
   5 -10 -16   66.29   12.50
   5 -10 -16   53.49   12.60
  -5 -10 -16   74.49   12.70
  -5 -10 -16   94.19   13.10
   5 -10 -17    2.50    7.50
   5 -10 -17    0.40    6.70
  -5 -10 -17    6.70    6.00
   5 -10 -18   45.60   12.10
  -5 -10 -18   52.09   12.20
   5 -10 -19   11.80   10.00
  -5 -10 -19   15.20    9.40
  -5 -11   0    5.10    1.90
   5 -11   0    7.00    2.30
   5  11   0    6.00    2.40
   5 -11   0    4.50    2.50
  -5  11   0    3.00    2.70
   5 -11  -1    7.60    2.20
   5 -11  -1   13.60    2.80
  -5  11  -1   11.70    3.10
   5  11   1   11.50    2.80
  -5  11   1   11.30    3.30
   5 -11   1   10.60    2.50
   5  11  -1   10.70    2.50
   5  11   2    3.50    2.50
   5 -11  -2    8.10    2.60
   5 -11  -2    4.40    2.50
  -5 -11  -2    3.00    2.20
  -5  11   2    3.20    3.40
   5  11   3    7.50    2.90
   5 -11  -3    7.30    2.80
   5 -11  -3   12.70    2.90
  -5  11   3   10.70    3.40
  -5 -11  -3    4.20    2.50
  -5 -11  -3    6.30    2.80
   5 -11  -4   -2.70    2.60
   5  11   4    1.40    2.70
  -5 -11  -4   -2.10    2.30
  -5  11   4   -0.60    3.10
   5 -11  -5    5.20    2.80
   5 -11  -5    0.40    2.80
   5  11   5    2.00    3.10
  -5 -11  -5    0.00    2.60
  -5 -11  -5    5.10    2.90
  -5  11   5    3.50    3.40
   5 -11  -6   -4.50    2.90
   5  11   6    0.20    3.10
   5 -11  -6    2.10    2.90
  -5 -11  -6    0.60    3.10
  -5 -11  -6   -5.00    2.70
  -5  11   6    0.70    3.50
   5  11   7   10.90    4.10
   5 -11  -7   16.30    4.20
  -5 -11  -7   15.60    4.30
  -5 -11  -7   11.50    3.80
  -5  11   7   28.80    5.20
   5 -11  -8   -1.90    3.30
   5  11   8    4.00    3.80
  -5  11   8    2.10    4.00
  -5 -11  -8    1.90    3.60
  -5 -11  -8   -3.00    3.40
   5  11   9    2.10    4.00
   5 -11  -9    1.60    3.50
  -5 -11  -9    0.60    3.80
  -5  11   9    3.90    4.40
  -5 -11  -9   -4.00    3.80
   5 -11 -10    9.20    4.30
   5  11  10    8.00    4.60
   5 -11 -10    7.00    4.70
  -5 -11 -10    6.30    4.40
  -5 -11 -10   -1.30    4.10
  -5  11  10   12.00    5.40
   5 -11 -11    5.20    4.20
   5 -11 -11   -6.40    5.30
   5  11  11    5.90    4.30
  -5  11  11    5.80    5.20
  -5 -11 -11   -2.30    4.60
  -5 -11 -11    6.40    4.40
   5 -11 -12   28.30    5.70
   5  11  12   10.10    5.40
   5 -11 -12   16.60    6.60
  -5 -11 -12    9.00    5.40
  -5 -11 -12    8.10    4.90
   5 -11 -13   -7.70    5.70
   5  11  13    5.10    5.80
   5 -11 -13    3.80    5.10
  -5 -11 -13   -6.60    5.00
  -5 -11 -13    0.00    4.40
  -5  11  13    4.40    5.80
   5  11  14    9.90    5.70
   5 -11 -14    0.20    6.00
  -5 -11 -14   -3.20    6.70
  -5  11  14   11.50    6.00
   5 -11 -15    7.70    5.40
   5  11  15    9.50    6.10
   5 -11 -15   -2.80    7.00
  -5 -11 -15   -6.00    4.00
  -5 -11 -15    3.20    7.20
   5 -11 -16   -5.90    5.10
   5 -11 -16   -0.30    7.70
  -5 -11 -16    2.00    8.40
  -5 -11 -16   -2.00    5.20
   5 -11 -17   -1.40    8.90
  -5 -11 -17   11.50    7.20
   5 -11 -18    3.00    8.70
  -5 -11 -18    1.30    8.80
  -5 -11 -19    2.80    9.00
   5  12   0    2.20    2.20
  -5 -12   0   -1.80    2.20
  -5 -12   0    1.10    2.20
  -5  12   0   -0.40    3.70
   5 -12   0    2.30    2.20
   5 -12   0    0.50    2.00
   5 -12  -1    5.10    2.40
   5  12   1    7.40    2.60
  -5  12  -1    5.00    2.70
   5 -12   1    4.90    2.20
  -5 -12  -1    7.50    2.50
   5  12  -1    4.30    2.30
  -5  12   1    6.70    2.90
   5 -12  -2    0.10    2.30
   5 -12  -2   -0.40    2.40
   5  12   2   -0.20    2.50
  -5  12  -2    2.50    2.30
  -5 -12  -2   -0.20    2.10
  -5  12   2    5.10    2.90
  -5 -12  -2   -1.30    2.50
   5  12   3  148.99   17.80
   5 -12  -3  150.08   17.80
   5 -12  -3  136.89   17.80
  -5 -12  -3  146.29   18.20
  -5  12   3  146.59   18.10
  -5 -12  -3  149.59   17.60
   5 -12  -4   34.10    5.30
   5 -12  -4   32.50    5.30
   5  12   4   34.80    5.30
  -5 -12  -4   27.70    5.00
  -5 -12  -4   39.40    5.90
  -5  12   4   36.10    6.00
   5 -12  -5  119.79   13.40
   5 -12  -5   99.89   13.30
   5  12   5  102.79   13.40
  -5 -12  -5  108.69   13.60
  -5 -12  -5  102.59   13.20
  -5  12   5  101.09   13.80
   5  12   6   45.80    7.50
   5 -12  -6   52.89    7.80
   5 -12  -6   66.99    7.90
  -5  12   6   48.00    8.10
  -5 -12  -6   54.49    8.00
  -5 -12  -6   46.40    7.80
   5 -12  -7   -0.90    3.60
   5  12   7   12.50    4.10
   5 -12  -7    6.70    3.60
  -5 -12  -7    9.90    4.10
  -5 -12  -7   -1.30    3.50
  -5  12   7    4.10    4.20
   5 -12  -8   47.00    7.60
   5  12   8   44.20    7.30
   5 -12  -8   50.69    7.30
  -5  12   8   48.80    8.40
  -5 -12  -8   40.40    7.60
  -5 -12  -8   40.10    7.00
   5 -12  -9   84.79   12.10
   5  12   9  100.59   12.80
   5 -12  -9   78.79   13.30
  -5  12   9   89.69   13.20
  -5 -12  -9   73.69   12.30
  -5 -12  -9   99.59   12.70
   5  12  10   70.19    9.80
   5 -12 -10   48.10    8.10
   5 -12 -10   32.90    8.20
  -5  12  10   47.70    9.20
  -5 -12 -10   48.10    8.10
   5  12  11   87.49   12.70
   5 -12 -11   64.39   11.80
   5 -12 -11   87.69   11.60
  -5  12  11   56.69   11.90
  -5 -12 -11  102.49   12.30
  -5 -12 -11   71.89   12.20
   5 -12 -12    2.80    5.70
   5  12  12   11.80    5.70
   5 -12 -12    6.00    4.40
  -5 -12 -12    0.90    4.50
  -5 -12 -12   -1.90    4.90
  -5  12  12   16.30    6.50
   5 -12 -13   29.70    8.70
   5  12  13   23.50    7.20
   5 -12 -13   20.70    7.00
  -5 -12 -13   23.20    6.70
  -5  12  13   33.50    7.70
   5 -12 -14   23.60    8.00
   5  12  14   40.90    8.30
   5 -12 -14   30.90    7.40
  -5 -12 -14   42.00    8.80
  -5 -12 -14   38.90    8.00
   5 -12 -15    9.80    5.50
   5  12  15   11.30    6.60
   5 -12 -15    2.60    8.50
  -5 -12 -15    7.40    5.40
  -5 -12 -15   12.20    7.10
   5 -12 -16    7.00    9.80
  -5 -12 -16    7.80    6.40
   5 -12 -17   22.20   10.00
   5 -12 -18    3.10    9.80
  -5 -12 -18    8.70    6.90
   5 -12 -19   33.50   12.50
  -5 -12 -19   43.80   11.70
  -5  13   0    6.80    2.80
   5  13   0    0.50    2.40
   5 -13   0    7.00    2.30
   5 -13   0    0.00    2.80
  -5 -13   0    1.90    2.60
  -5 -13   0    2.10    2.30
   5 -13  -1    1.90    2.90
   5  13   1   -2.90    2.40
  -5  13  -1   -0.90    2.60
  -5 -13  -1    0.60    2.70
   5  13  -1   -3.60    2.10
  -5  13   1    2.10    2.80
   5 -13  -2   16.40    3.10
   5 -13  -2    9.30    2.90
   5  13   2   10.70    3.20
  -5  13   2   10.30    3.60
  -5 -13  -2    9.40    3.30
  -5 -13  -2   11.10    2.80
   5 -13  -3    6.70    2.90
   5  13   3    6.70    3.10
   5 -13  -3   10.90    3.10
  -5  13   3   10.80    3.60
  -5 -13  -3    5.80    3.00
  -5 -13  -3    3.60    2.70
   5 -13  -4    0.10    2.90
   5  13   4   -0.90    3.10
   5 -13  -4    7.30    3.10
  -5  13   4    3.20    3.60
  -5 -13  -4    1.00    2.70
  -5 -13  -4    3.80    3.20
   5 -13  -5    2.80    3.20
   5  13   5    3.70    3.40
   5 -13  -5    9.70    3.20
  -5  13   5    3.50    3.70
  -5 -13  -5    7.10    3.60
  -5 -13  -5    3.30    3.10
   5 -13  -6   -4.20    3.20
   5 -13  -6    3.30    3.10
   5  13   6   -0.90    3.70
  -5 -13  -6    0.10    3.20
  -5 -13  -6   -4.30    3.00
  -5  13   6    0.80    3.90
   5  13   7    5.40    4.40
   5 -13  -7   18.70    4.30
   5 -13  -7    5.40    4.00
  -5 -13  -7    3.90    3.90
  -5  13   7   14.70    4.80
  -5 -13  -7    5.70    3.80
   5 -13  -8   -4.80    4.40
   5 -13  -8   -2.50    3.50
   5  13   8    3.30    4.30
  -5 -13  -8   -4.50    3.70
  -5  13   8   -0.10    4.30
  -5 -13  -8   -0.20    3.80
   5 -13  -9   11.00    4.30
   5 -13  -9    2.90    4.90
   5  13   9    3.20    4.60
  -5 -13  -9    4.90    4.40
  -5  13   9   13.00    5.50
  -5 -13  -9   -0.30    4.30
   5 -13 -10   -1.80    4.90
   5  13  10   12.10    5.30
   5 -13 -10    5.90    4.40
  -5  13  10    7.30    5.30
  -5 -13 -10   -1.10    4.60
  -5 -13 -10    4.80    4.50
   5 -13 -11   -7.60    5.80
   5  13  11    1.30    5.20
   5 -13 -11   -4.50    3.90
  -5  13  11    1.60    5.20
  -5 -13 -11   -6.50    4.80
  -5 -13 -11   -1.20    4.50
   5 -13 -12   -9.60    7.00
   5 -13 -12    0.20    5.50
   5  13  12    2.70    5.40
  -5 -13 -12   -7.00    5.20
  -5  13  12    1.40    5.60
   5  13  13    3.40    5.10
   5 -13 -13    2.30    4.70
   5 -13 -13   -6.40    5.80
  -5 -13 -13   -4.20    6.00
  -5  13  13    6.40    5.60
  -5 -13 -13    1.70    4.70
   5  13  14   10.90    7.20
   5 -13 -14   -1.50    4.60
   5 -13 -14   -3.80    6.40
  -5 -13 -14   -1.40    6.70
  -5 -13 -14    5.70    5.10
   5  13  15    7.10    6.90
   5 -13 -15   -3.60    6.60
  -5 -13 -15    2.80    8.50
   5 -13 -16    3.40    9.40
  -5 -13 -16   -1.90    8.50
   5 -13 -17    2.00    9.70
  -5 -13 -17   -0.90    6.60
  -5 -13 -18    1.40    9.70
   5 -14   0    1.00    3.20
  -5 -14   0    0.80    3.10
   5  14   0   -3.30    2.40
  -5  14   0   -0.30    2.70
   5 -14   0   -1.10    2.80
  -5 -14   0   -1.70    1.80
  -5  14  -1   73.49    8.90
   5  14   1   56.99    8.90
   5 -14  -1   66.09    8.60
  -5 -14   1   66.09    8.70
   5 -14   1   66.59    8.40
  -5 -14  -1   69.39    9.00
  -5 -14  -1   69.99    8.70
   5  14  -1   63.29    8.70
  -5  14   1   65.79    9.30
   5  14   2   83.89   10.80
   5 -14  -2   74.79    9.80
   5 -14  -2   77.29   10.00
  -5 -14  -2   84.59   10.40
  -5 -14  -2   70.59    9.80
  -5  14   2   69.29   10.40
   5  14   3   31.60    4.90
   5 -14  -3   22.80    4.50
   5 -14  -3   19.80    4.40
  -5 -14  -3   26.60    4.30
  -5 -14  -3   34.50    5.20
  -5  14   3   18.30    5.20
   5  14   4   57.29    8.60
   5 -14  -4   59.69    8.60
   5 -14  -4   59.99    8.30
  -5  14   4   61.99    9.00
  -5 -14  -4   60.09    8.70
  -5 -14  -4   48.20    8.20
   5  14   5    1.10    3.70
   5 -14  -5    4.00    3.10
   5 -14  -5    2.30    3.20
  -5  14   5    6.50    3.90
  -5 -14  -5   -4.10    3.20
  -5 -14  -5    0.80    3.10
   5 -14  -6    4.40    3.90
   5 -14  -6   10.80    3.70
   5  14   6    4.00    4.40
  -5  14   6    9.50    4.40
  -5 -14  -6    3.20    3.60
  -5 -14  -6    4.30    3.70
   5 -14  -7    1.40    3.30
   5  14   7    1.10    4.20
   5 -14  -7   -6.40    3.90
  -5 -14  -7    3.70    3.80
  -5  14   7    5.60    4.50
  -5 -14  -7   -4.10    3.70
   5 -14  -8   -1.90    4.30
   5  14   8    8.00    4.60
   5 -14  -8    4.20    3.90
  -5 -14  -8    5.00    4.10
  -5  14   8    3.40    4.70
  -5 -14  -8   -3.30    4.10
   5  14   9   10.80    4.80
   5 -14  -9    2.40    5.00
   5 -14  -9   10.20    4.50
  -5  14   9   12.20    5.90
  -5 -14  -9    4.60    4.40
  -5 -14  -9    2.90    4.70
   5  14  10   74.59   11.20
   5 -14 -10   47.50    8.70
  -5 -14 -10   51.29    9.00
  -5  14  10   48.90    9.90
  -5 -14 -10   59.69    9.40
   5  14  11   30.50    7.50
   5 -14 -11   18.50    6.60
  -5 -14 -11   22.50    6.50
  -5  14  11   20.80    7.10
   5 -14 -12   39.40   10.30
   5 -14 -12   63.89   10.10
   5  14  12   63.89   10.90
  -5 -14 -12   63.39   10.30
  -5  14  12   63.79   11.20
  -5 -14 -12   56.69   10.20
   5  14  13   10.10    6.80
   5 -14 -13   10.40    6.10
   5 -14 -13   10.40    8.60
  -5 -14 -13   13.80    6.20
  -5  14  13   30.60    7.50
  -5 -14 -13   11.40    6.90
   5  14  14    7.10    5.80
   5 -14 -14   -5.10    6.20
  -5 -14 -14   -6.80    7.60
   5  14  15   16.80    7.70
   5 -14 -15    4.00    6.90
  -5 -14 -15    2.00    8.20
   5 -14 -16   37.60   10.00
  -5 -14 -16   52.09   12.90
   5 -14 -17   -0.20    8.10
  -5 -14 -17    2.90    9.40
   5 -14 -18   35.50   10.00
  -5 -15   0   34.80    5.70
  -5  15   0   36.80    6.20
   5 -15   0   35.50    6.20
   5 -15   0   43.70    5.90
  -5 -15   0   52.79    6.40
   5  15   0   41.30    5.90
   5 -15  -1   -0.20    2.50
  -5  15  -1    0.60    2.80
   5 -15  -1   -2.30    2.70
   5  15   1   -2.10    2.80
   5  15  -1   -5.20    2.50
  -5 -15  -1    1.20    2.70
  -5 -15  -1   -0.30    2.30
  -5  15   1   -1.90    3.10
   5 -15  -2    5.30    3.00
  -5  15  -2    3.40    2.70
   5 -15  -2    2.20    2.90
  -5  15   2    1.70    3.30
  -5 -15  -2   12.50    3.30
   5 -15  -3   -2.90    2.90
   5 -15  -3   -1.60    2.80
   5  15   3   -2.70    3.30
  -5 -15  -3    2.80    3.20
  -5 -15  -3   -1.80    2.70
  -5  15   3   -0.10    3.60
   5 -15  -4    6.80    3.20
   5 -15  -4    2.30    3.20
   5  15   4    1.70    3.60
  -5 -15  -4    3.10    3.40
  -5  15   4    6.70    3.90
  -5 -15  -4    0.40    3.10
   5  15   5   -4.20    3.70
   5 -15  -5   -2.90    3.40
   5 -15  -5    2.80    3.30
  -5  15   5    0.80    3.90
  -5 -15  -5   -0.30    3.30
  -5 -15  -5   -3.20    3.20
   5  15   6    2.80    4.20
   5 -15  -6   -0.80    3.90
   5 -15  -6    0.70    3.30
  -5 -15  -6   -3.60    3.60
  -5  15   6    4.90    4.20
  -5 -15  -6   12.60    4.00
   5 -15  -7   -0.20    4.20
   5  15   7    2.20    4.30
   5 -15  -7    0.60    3.50
  -5  15   7    3.40    4.80
  -5 -15  -7   -5.10    3.80
  -5 -15  -7   -0.20    3.70
   5  15   8   10.50    5.20
   5 -15  -8    5.70    4.80
   5 -15  -8   11.10    4.30
  -5 -15  -8    9.30    4.60
  -5  15   8   10.90    5.40
  -5 -15  -8    1.70    4.50
   5  15   9    2.40    4.80
   5 -15  -9    1.40    4.10
   5 -15  -9   -3.00    4.90
  -5 -15  -9    7.80    5.70
  -5  15   9    6.50    5.20
  -5 -15  -9   -1.90    4.60
   5 -15 -10    4.00    6.10
   5  15  10   15.40    6.30
  -5  15  10   23.50    6.60
  -5 -15 -10    9.60    5.60
  -5 -15 -10   18.50    8.20
   5 -15 -11   -5.70    6.40
   5 -15 -11    2.90    4.30
   5  15  11   15.00    5.50
  -5 -15 -11   -0.10    5.40
  -5 -15 -11    0.60    4.80
  -5  15  11    3.80    6.00
   5 -15 -12    4.60    4.90
   5 -15 -12    2.60    6.20
   5  15  12   17.20    7.10
  -5 -15 -12    7.40    5.30
  -5 -15 -12    1.50    5.90
  -5  15  12    6.70    6.00
   5  15  13   -0.80    5.70
   5 -15 -13  -12.00    7.00
  -5 -15 -13   -4.50    6.30
   5 -15 -14   -7.40    8.40
  -5 -15 -14    0.40    8.50
   5 -15 -15   -1.70    6.90
  -5 -15 -15    2.50    8.50
   5 -15 -16   -0.70    8.90
  -5 -15 -16    2.70   10.00
  -5 -15 -17    0.20   10.20
  -5 -15 -18    3.80    7.60
[truncated: 1,940,785 more chars]
