# Supplementary material for: Promiscuity in Molecular Mimics of the Cysteine Dioxygenase: Effects of Selenium in the Substrate and Cobalt as the Central Metal Ion
Source: Angew Chem Int Ed Engl. 2025 Aug 19;64(40):e202507578. doi: 10.1002/anie.202507578 (PMC12462750; doi:10.1002/anie.202507578)
Supplement: Supplementary file 2 — Supporting Information [file ANIE-64-e202507578-s001.zip › 8_kw440.cif]

 
data_8_KW440
 
_audit_creation_method            'SHELXL-2018/3'
_shelx_SHELXL_version_number      '2018/3'
_chemical_name_systematic         ?
_chemical_name_common             ?
_chemical_melting_point           ?
_chemical_formula_moiety          ?
_chemical_formula_sum
 'C38 H46 B Co N7 O2 Se' 
_chemical_formula_weight          781.52

loop_
 _atom_type_symbol
 _atom_type_description
 _atom_type_scat_dispersion_real
 _atom_type_scat_dispersion_imag
 _atom_type_scat_source
 'C'  'C'   0.0033   0.0016
 'International Tables Vol C Tables 4.2.6.8 and 6.1.1.4'
 'H'  'H'   0.0000   0.0000
 'International Tables Vol C Tables 4.2.6.8 and 6.1.1.4'
 'B'  'B'   0.0013   0.0007
 'International Tables Vol C Tables 4.2.6.8 and 6.1.1.4'
 'Co'  'Co'   0.3494   0.9721
 'International Tables Vol C Tables 4.2.6.8 and 6.1.1.4'
 'N'  'N'   0.0061   0.0033
 'International Tables Vol C Tables 4.2.6.8 and 6.1.1.4'
 'O'  'O'   0.0106   0.0060
 'International Tables Vol C Tables 4.2.6.8 and 6.1.1.4'
 'Se'  'Se'  -0.0929   2.2259
 'International Tables Vol C Tables 4.2.6.8 and 6.1.1.4'
 
_space_group_crystal_system       monoclinic
_space_group_IT_number            9
_space_group_name_H-M_alt         'C c'
_space_group_name_Hall            'C -2yc'
 
_shelx_space_group_comment
;
The symmetry employed for this shelxl refinement is uniquely defined
by the following loop, which should always be used as a source of
symmetry information in preference to the above space-group names.
They are only intended as comments.
;
 
loop_
 _space_group_symop_operation_xyz
 'x, y, z'
 'x, -y, z+1/2'
 'x+1/2, y+1/2, z'
 'x+1/2, -y+1/2, z+1/2'
 
_cell_length_a                    19.870(7)
_cell_length_b                    12.615(4)
_cell_length_c                    15.562(4)
_cell_angle_alpha                 90
_cell_angle_beta                  111.756(13)
_cell_angle_gamma                 90
_cell_volume                      3623(2)
_cell_formula_units_Z             4
_cell_measurement_temperature     173(2)
_cell_measurement_reflns_used      6086
_cell_measurement_theta_min        3.08
_cell_measurement_theta_max       26.42
 
_exptl_crystal_description        block
_exptl_crystal_colour             colourless
_exptl_crystal_density_meas       ?
_exptl_crystal_density_method     ?
_exptl_crystal_density_diffrn     1.433          
_exptl_crystal_F_000              1620
_exptl_transmission_factor_min    ?
_exptl_transmission_factor_max    ?
_exptl_crystal_size_max           0.29
_exptl_crystal_size_mid           0.28
_exptl_crystal_size_min           0.15
_exptl_absorpt_coefficient_mu     1.523
_shelx_estimated_absorpt_T_min    ?
_shelx_estimated_absorpt_T_max    ?
_exptl_absorpt_correction_type   'multi-scans'
_exptl_absorpt_correction_T_min   0.6554
_exptl_absorpt_correction_T_max   0.7454
_exptl_absorpt_process_details   'SADABS'
_exptl_absorpt_special_details    ?
_diffrn_ambient_temperature       173(2)
_diffrn_radiation_wavelength      0.71073
_diffrn_radiation_type            MoK\a
_diffrn_source                    ?
_diffrn_measurement_device_type   'D8-Venture'
_diffrn_measurement_method        '\f and \w scans'
_diffrn_detector_area_resol_mean  ?
_diffrn_reflns_number             10737
_diffrn_reflns_av_unetI/netI      0.0880
_diffrn_reflns_av_R_equivalents   0.0592
_diffrn_reflns_limit_h_min        -24
_diffrn_reflns_limit_h_max        24
_diffrn_reflns_limit_k_min        -14
_diffrn_reflns_limit_k_max        14
_diffrn_reflns_limit_l_min        -19
_diffrn_reflns_limit_l_max        18
_diffrn_reflns_theta_min          1.955
_diffrn_reflns_theta_max          26.414
_diffrn_reflns_theta_full         25.000
_diffrn_measured_fraction_theta_max   0.967
_diffrn_measured_fraction_theta_full  0.988
_diffrn_reflns_Laue_measured_fraction_max    0.967
_diffrn_reflns_Laue_measured_fraction_full   0.988
_diffrn_reflns_point_group_measured_fraction_max   0.878
_diffrn_reflns_point_group_measured_fraction_full  0.906
_reflns_number_total              6541
_reflns_number_gt                 6051
_reflns_threshold_expression      'I > 2\s(I)'
_reflns_Friedel_coverage          0.814
_reflns_Friedel_fraction_max      0.789
_reflns_Friedel_fraction_full     0.824
 
_reflns_special_details
;
 Reflections were merged by SHELXL according to the crystal
 class for the calculation of statistics and refinement.
 
 _reflns_Friedel_fraction is defined as the number of unique
 Friedel pairs measured divided by the number that would be
 possible theoretically, ignoring centric projections and
 systematic absences. Completness statistics refer to single and
 composite reflections containing twin component 1 only.
;
 
_computing_data_collection        'Bruker APEX4'
_computing_cell_refinement        'Bruker SAINT'
_computing_data_reduction         'Bruker SAINT'
_computing_structure_solution     'SHELXT 2018/2 (Sheldrick, 2018)'
_computing_structure_refinement 'SHELXL-2018/3 (Sheldrick, 2018)'
_computing_molecular_graphics     'Bruker SHELXTL'
_computing_publication_material   'Bruker SHELXTL'
_refine_special_details
;
 Refined as a 2-component inversion twin.
;
_refine_ls_structure_factor_coef  Fsqd
_refine_ls_matrix_type            full
_refine_ls_weighting_scheme       calc
_refine_ls_weighting_details
'w=1/[\s^2^(Fo^2^)+5.9960P] where P=(Fo^2^+2Fc^2^)/3'
_atom_sites_solution_primary      ?
_atom_sites_solution_secondary    ?
_atom_sites_solution_hydrogens    mixed
_refine_ls_hydrogen_treatment     mixed
_refine_ls_extinction_method      none
_refine_ls_extinction_coef        .
_refine_ls_abs_structure_details
;
 Refined as an inversion twin.
;
_refine_ls_abs_structure_Flack    0.045(14)
_chemical_absolute_configuration  ?
_refine_ls_number_reflns          6541
_refine_ls_number_parameters      466
_refine_ls_number_restraints      787
_refine_ls_R_factor_all           0.0495
_refine_ls_R_factor_gt            0.0437
_refine_ls_wR_factor_ref          0.1028
_refine_ls_wR_factor_gt           0.0997
_refine_ls_goodness_of_fit_ref    1.051
_refine_ls_restrained_S_all       0.991
_refine_ls_shift/su_max           0.001
_refine_ls_shift/su_mean          0.000
 
loop_
 _atom_site_label
 _atom_site_type_symbol
 _atom_site_fract_x
 _atom_site_fract_y
 _atom_site_fract_z
 _atom_site_U_iso_or_equiv
 _atom_site_adp_type
 _atom_site_occupancy
 _atom_site_site_symmetry_order  
 _atom_site_calc_flag
 _atom_site_refinement_flags_posn
 _atom_site_refinement_flags_adp
 _atom_site_refinement_flags_occupancy
 _atom_site_disorder_assembly
 _atom_site_disorder_group
Se1 Se 0.55069(3) 0.61915(5) 0.62588(4) 0.01885(16) Uani 1 1 d . U . . .
Co1 Co 0.47753(4) 0.72990(6) 0.46185(5) 0.01382(19) Uani 1 1 d . . . . .
O1 O 0.4605(2) 0.6264(3) 0.5630(3) 0.0188(9) Uani 1 1 d . U . . .
N1 N 0.5109(3) 0.8289(4) 0.3714(3) 0.0156(10) Uani 1 1 d . U . . .
C1 C 0.5001(3) 0.8808(5) 0.2299(4) 0.0189(13) Uani 1 1 d . U . . .
H1 H 0.482137 0.888198 0.164554 0.023 Uiso 1 1 calc R U . . .
H1B H 0.367(4) 0.750(6) 0.168(6) 0.028 Uiso 1 1 d . U . . .
B1 B 0.4022(4) 0.7487(6) 0.2431(5) 0.0150(13) Uani 1 1 d . U . . .
O2 O 0.5823(2) 0.6743(3) 0.5486(3) 0.0205(10) Uani 1 1 d . U . . .
N2 N 0.4714(3) 0.8181(4) 0.2778(3) 0.0141(10) Uani 1 1 d . U . . .
C2 C 0.5594(4) 0.9323(5) 0.2912(5) 0.0201(14) Uani 1 1 d . U . . .
H2 H 0.590422 0.980561 0.276956 0.024 Uiso 1 1 calc R U . . .
N3 N 0.4577(3) 0.6044(4) 0.3615(4) 0.0158(11) Uani 1 1 d . U . . .
C3 C 0.5643(3) 0.8984(5) 0.3790(4) 0.0156(12) Uani 1 1 d . U . . .
N4 N 0.4226(3) 0.6318(4) 0.2696(3) 0.0143(10) Uani 1 1 d . U . . .
C4 C 0.6145(3) 0.9347(5) 0.4714(4) 0.0160(12) Uani 1 1 d . U . . .
N5 N 0.3692(3) 0.7869(4) 0.3825(3) 0.0152(10) Uani 1 1 d . U . . .
C5 C 0.5978(3) 1.0277(5) 0.5098(4) 0.0168(12) Uani 1 1 d . U . . .
N6 N 0.3497(3) 0.7886(4) 0.2879(3) 0.0160(10) Uani 1 1 d . U . . .
C6 C 0.5339(4) 1.0950(6) 0.4538(5) 0.0276(16) Uani 1 1 d . U . . .
H6A H 0.544841 1.132125 0.405239 0.041 Uiso 1 1 calc R U . . .
H6B H 0.523932 1.147040 0.494411 0.041 Uiso 1 1 calc R U . . .
H6C H 0.491284 1.049742 0.425521 0.041 Uiso 1 1 calc R U . . .
N7 N 0.4967(3) 0.8550(4) 0.5670(4) 0.0193(11) Uani 1 1 d . U . . .
H7A H 0.539560 0.887106 0.574796 0.03(2) Uiso 1 1 calc R . . . .
H7B H 0.461213 0.904686 0.544623 0.04(2) Uiso 1 1 calc R . . . .
C7 C 0.6408(3) 1.0554(5) 0.6013(4) 0.0209(13) Uani 1 1 d . U . . .
H7 H 0.629641 1.117888 0.627441 0.025 Uiso 1 1 calc R U . . .
C8 C 0.6994(3) 0.9930(5) 0.6544(4) 0.0194(13) Uani 1 1 d . U . . .
C9 C 0.7428(4) 1.0188(7) 0.7541(5) 0.0299(17) Uani 1 1 d . U . . .
H9A H 0.794378 1.022278 0.763557 0.045 Uiso 1 1 calc R U . . .
H9B H 0.735268 0.963542 0.793846 0.045 Uiso 1 1 calc R U . . .
H9C H 0.727185 1.087351 0.769747 0.045 Uiso 1 1 calc R U . . .
C10 C 0.7179(3) 0.9060(5) 0.6125(4) 0.0186(13) Uani 1 1 d . U . . .
H10 H 0.759932 0.866264 0.646792 0.022 Uiso 1 1 calc R U . . .
C11 C 0.6769(3) 0.8751(5) 0.5219(5) 0.0169(12) Uani 1 1 d . U . . .
C12 C 0.6989(4) 0.7794(5) 0.4805(5) 0.0258(15) Uani 1 1 d . U . . .
H12A H 0.665530 0.720799 0.476798 0.039 Uiso 1 1 calc R U . . .
H12B H 0.748283 0.758461 0.519534 0.039 Uiso 1 1 calc R U . . .
H12C H 0.697067 0.796752 0.418334 0.039 Uiso 1 1 calc R U . . .
C13 C 0.4131(3) 0.5461(5) 0.2152(4) 0.0155(12) Uani 1 1 d . U . . .
H13 H 0.390571 0.545315 0.149686 0.019 Uiso 1 1 calc R U . . .
C14 C 0.4415(3) 0.4592(5) 0.2708(4) 0.0190(13) Uani 1 1 d . U . . .
H14 H 0.442386 0.387971 0.251494 0.023 Uiso 1 1 calc R U . . .
C15 C 0.4688(3) 0.4980(5) 0.3611(4) 0.0157(12) Uani 1 1 d . U . . .
C16 C 0.5104(3) 0.4405(5) 0.4489(4) 0.0155(12) Uani 1 1 d . U . . .
C17 C 0.4748(3) 0.3903(5) 0.4998(4) 0.0166(12) Uani 1 1 d . U . . .
C18 C 0.3934(3) 0.3879(6) 0.4664(5) 0.0219(14) Uani 1 1 d . U . . .
H18A H 0.373416 0.365884 0.401422 0.033 Uiso 1 1 calc R U . . .
H18B H 0.375318 0.458745 0.472351 0.033 Uiso 1 1 calc R U . . .
H18C H 0.378339 0.337492 0.503810 0.033 Uiso 1 1 calc R U . . .
C19 C 0.5161(4) 0.3467(5) 0.5865(5) 0.0186(13) Uani 1 1 d . U . . .
H19 H 0.492206 0.313864 0.622311 0.022 Uiso 1 1 calc R U . . .
C20 C 0.5917(4) 0.3509(5) 0.6209(5) 0.0215(13) Uani 1 1 d . U . . .
C21 C 0.6351(4) 0.3164(6) 0.7192(5) 0.0309(17) Uani 1 1 d . U . . .
H21A H 0.606558 0.266004 0.739630 0.046 Uiso 1 1 calc R U . . .
H21B H 0.646618 0.378506 0.759972 0.046 Uiso 1 1 calc R U . . .
H21C H 0.680083 0.282489 0.721565 0.046 Uiso 1 1 calc R U . . .
C22 C 0.6261(3) 0.3932(5) 0.5655(5) 0.0211(13) Uani 1 1 d . U . . .
H22 H 0.677448 0.391024 0.586014 0.025 Uiso 1 1 calc R U . . .
C23 C 0.5862(3) 0.4388(5) 0.4801(5) 0.0191(13) Uani 1 1 d . U . . .
C24 C 0.6254(4) 0.4892(6) 0.4231(5) 0.0245(15) Uani 1 1 d . U . . .
H24A H 0.607784 0.457882 0.361014 0.037 Uiso 1 1 calc R U . . .
H24B H 0.677597 0.476559 0.453146 0.037 Uiso 1 1 calc R U . . .
H24C H 0.616095 0.565708 0.418225 0.037 Uiso 1 1 calc R U . . .
C25 C 0.2831(3) 0.8310(5) 0.2483(4) 0.0185(13) Uani 1 1 d . U . . .
H25 H 0.257897 0.841153 0.183754 0.022 Uiso 1 1 calc R U . . .
C26 C 0.2573(3) 0.8575(5) 0.3169(4) 0.0185(13) Uani 1 1 d . U . . .
H26 H 0.211884 0.888628 0.309262 0.022 Uiso 1 1 calc R U . . .
C27 C 0.3122(3) 0.8287(5) 0.3995(4) 0.0158(12) Uani 1 1 d . U . . .
C28 C 0.3152(3) 0.8373(5) 0.4969(4) 0.0164(12) Uani 1 1 d . U . . .
C29 C 0.3298(3) 0.9349(5) 0.5426(4) 0.0183(12) Uani 1 1 d . U . . .
C30 C 0.3386(4) 1.0340(5) 0.4943(5) 0.0215(14) Uani 1 1 d . U . . .
H30A H 0.376712 1.023263 0.469433 0.032 Uiso 1 1 calc R U . . .
H30B H 0.351878 1.092975 0.538394 0.032 Uiso 1 1 calc R U . . .
H30C H 0.292797 1.050298 0.443577 0.032 Uiso 1 1 calc R U . . .
C31 C 0.3357(3) 0.9384(5) 0.6347(4) 0.0196(13) Uani 1 1 d . U . . .
H31 H 0.346227 1.004216 0.666568 0.023 Uiso 1 1 calc R U . . .
C32 C 0.3269(3) 0.8491(6) 0.6814(4) 0.0223(13) Uani 1 1 d . U . . .
C33 C 0.3384(4) 0.8557(7) 0.7834(5) 0.0341(17) Uani 1 1 d . U . . .
H33A H 0.333969 0.929572 0.799984 0.051 Uiso 1 1 calc R U . . .
H33B H 0.386853 0.829176 0.820617 0.051 Uiso 1 1 calc R U . . .
H33C H 0.301830 0.812477 0.795407 0.051 Uiso 1 1 calc R U . . .
C34 C 0.3082(3) 0.7543(5) 0.6329(5) 0.0208(13) Uani 1 1 d . U . . .
H34 H 0.299307 0.693344 0.663022 0.025 Uiso 1 1 calc R U . . .
C35 C 0.3022(3) 0.7467(5) 0.5403(5) 0.0195(12) Uani 1 1 d . U . . .
C36 C 0.2820(4) 0.6422(5) 0.4906(5) 0.0255(15) Uani 1 1 d . U . . .
H36A H 0.237449 0.650604 0.435992 0.038 Uiso 1 1 calc R U . . .
H36B H 0.274311 0.589320 0.532156 0.038 Uiso 1 1 calc R U . . .
H36C H 0.321282 0.618616 0.471268 0.038 Uiso 1 1 calc R U . . .
C37 C 0.4987(4) 0.8201(5) 0.6589(4) 0.0211(13) Uani 1 1 d . U . . .
H37A H 0.452608 0.783949 0.651267 0.025 Uiso 1 1 calc R U . . .
H37B H 0.503076 0.883013 0.698578 0.025 Uiso 1 1 calc R U . . .
C38 C 0.5605(4) 0.7463(5) 0.7057(5) 0.0204(14) Uani 1 1 d . U . . .
H38A H 0.560097 0.724674 0.766587 0.024 Uiso 1 1 calc R U . . .
H38B H 0.607057 0.782544 0.715766 0.024 Uiso 1 1 calc R U . . .
 
loop_
 _atom_site_aniso_label
 _atom_site_aniso_U_11
 _atom_site_aniso_U_22
 _atom_site_aniso_U_33
 _atom_site_aniso_U_23
 _atom_site_aniso_U_13
 _atom_site_aniso_U_12
Se1 0.0216(3) 0.0167(3) 0.0154(3) 0.0007(3) 0.0035(2) 0.0033(3)
Co1 0.0152(4) 0.0140(4) 0.0111(4) -0.0008(3) 0.0036(3) -0.0004(3)
O1 0.018(2) 0.021(2) 0.016(2) 0.0014(18) 0.0041(17) -0.0029(18)
N1 0.015(2) 0.018(3) 0.010(2) 0.004(2) 0.0009(19) -0.004(2)
C1 0.021(3) 0.019(3) 0.016(3) 0.002(3) 0.007(2) 0.003(2)
B1 0.019(3) 0.015(3) 0.011(3) -0.001(3) 0.005(2) -0.003(3)
O2 0.019(2) 0.021(2) 0.020(2) 0.0015(19) 0.0051(18) 0.0025(18)
N2 0.016(2) 0.016(3) 0.008(2) 0.0019(19) 0.0027(19) -0.001(2)
C2 0.019(3) 0.020(3) 0.022(3) 0.003(3) 0.008(3) -0.001(3)
N3 0.018(3) 0.017(3) 0.011(2) 0.001(2) 0.004(2) 0.001(2)
C3 0.013(3) 0.017(3) 0.017(3) 0.000(2) 0.005(2) 0.001(2)
N4 0.018(2) 0.016(2) 0.010(2) 0.0000(19) 0.0057(19) -0.002(2)
C4 0.013(3) 0.015(3) 0.018(3) 0.002(2) 0.003(2) -0.003(2)
N5 0.016(2) 0.018(3) 0.012(2) -0.004(2) 0.0041(18) -0.001(2)
C5 0.013(3) 0.017(3) 0.019(3) -0.002(2) 0.004(2) -0.001(2)
N6 0.017(2) 0.018(3) 0.012(2) -0.003(2) 0.0036(19) -0.001(2)
C6 0.023(3) 0.027(4) 0.028(4) -0.005(3) 0.004(3) 0.007(3)
N7 0.024(3) 0.017(3) 0.017(3) 0.000(2) 0.006(2) 0.001(2)
C7 0.021(3) 0.024(3) 0.017(3) -0.007(3) 0.006(2) -0.003(2)
C8 0.016(3) 0.025(3) 0.016(3) 0.000(2) 0.005(2) -0.008(2)
C9 0.023(3) 0.041(4) 0.020(3) 0.000(3) 0.002(3) -0.003(3)
C10 0.013(3) 0.017(3) 0.022(3) 0.007(2) 0.002(2) -0.003(2)
C11 0.013(3) 0.012(3) 0.025(3) 0.002(2) 0.007(2) -0.003(2)
C12 0.022(3) 0.017(3) 0.037(4) -0.001(3) 0.010(3) 0.004(3)
C13 0.019(3) 0.017(3) 0.011(3) -0.002(2) 0.006(2) 0.001(2)
C14 0.023(3) 0.016(3) 0.019(3) -0.006(2) 0.009(2) 0.000(2)
C15 0.014(3) 0.015(3) 0.018(3) -0.003(2) 0.005(2) -0.001(2)
C16 0.019(3) 0.012(3) 0.015(3) 0.000(2) 0.006(2) 0.002(2)
C17 0.018(3) 0.014(3) 0.017(3) -0.005(2) 0.005(2) 0.001(2)
C18 0.019(3) 0.027(4) 0.020(3) 0.005(3) 0.008(3) -0.003(3)
C19 0.025(3) 0.016(3) 0.017(3) 0.002(3) 0.010(2) 0.002(2)
C20 0.025(3) 0.012(3) 0.023(3) 0.002(3) 0.003(3) 0.003(2)
C21 0.030(4) 0.027(4) 0.023(3) 0.004(3) -0.005(3) -0.004(3)
C22 0.015(3) 0.017(3) 0.025(3) 0.001(3) 0.000(2) 0.003(2)
C23 0.016(3) 0.014(3) 0.025(3) -0.001(2) 0.006(2) 0.004(2)
C24 0.019(3) 0.029(4) 0.028(4) -0.002(3) 0.012(3) 0.001(3)
C25 0.018(3) 0.018(3) 0.017(3) 0.000(2) 0.004(2) 0.002(2)
C26 0.019(3) 0.018(3) 0.018(3) -0.004(3) 0.006(2) 0.003(2)
C27 0.014(3) 0.013(3) 0.020(3) -0.003(2) 0.005(2) 0.000(2)
C28 0.013(3) 0.019(3) 0.017(3) -0.003(2) 0.006(2) 0.002(2)
C29 0.012(3) 0.020(3) 0.021(3) -0.004(3) 0.004(2) 0.005(2)
C30 0.023(3) 0.017(3) 0.024(4) -0.005(3) 0.007(3) -0.003(3)
C31 0.018(3) 0.020(3) 0.020(3) -0.008(3) 0.007(2) -0.001(3)
C32 0.019(3) 0.032(3) 0.016(3) 0.000(3) 0.007(2) 0.003(3)
C33 0.038(4) 0.048(5) 0.019(3) -0.005(3) 0.013(3) -0.002(4)
C34 0.023(3) 0.022(3) 0.021(3) 0.004(2) 0.013(3) 0.002(3)
C35 0.015(3) 0.020(3) 0.022(3) 0.000(3) 0.006(2) 0.004(2)
C36 0.035(4) 0.014(3) 0.035(4) -0.004(3) 0.021(3) -0.004(3)
C37 0.028(3) 0.023(3) 0.015(3) 0.003(3) 0.009(3) 0.006(3)
C38 0.023(3) 0.020(3) 0.012(3) -0.003(3) -0.001(2) -0.004(3)
 
_geom_special_details
;
 All esds (except the esd in the dihedral angle between two l.s. planes)
 are estimated using the full covariance matrix.  The cell esds are taken
 into account individually in the estimation of esds in distances, angles
 and torsion angles; correlations between esds in cell parameters are only
 used when they are defined by crystal symmetry.  An approximate (isotropic)
 treatment of cell esds is used for estimating esds involving l.s. planes.
;
 
loop_
 _geom_bond_atom_site_label_1
 _geom_bond_atom_site_label_2
 _geom_bond_distance
 _geom_bond_site_symmetry_2
 _geom_bond_publ_flag
Se1 O1 1.696(4) . ?
Se1 O2 1.698(5) . ?
Se1 C38 1.993(7) . ?
Se1 Co1 2.7983(11) . ?
Co1 O2 2.136(4) . ?
Co1 N3 2.154(5) . ?
Co1 N1 2.161(5) . ?
Co1 O1 2.166(4) . ?
Co1 N5 2.170(5) . ?
Co1 N7 2.202(5) . ?
N1 C3 1.349(8) . ?
N1 N2 1.382(7) . ?
C1 N2 1.348(8) . ?
C1 C2 1.373(10) . ?
B1 N6 1.539(8) . ?
B1 N4 1.545(9) . ?
B1 N2 1.549(8) . ?
C2 C3 1.400(9) . ?
N3 C15 1.361(8) . ?
N3 N4 1.382(7) . ?
C3 C4 1.486(8) . ?
N4 C13 1.342(8) . ?
C4 C5 1.410(9) . ?
C4 C11 1.414(9) . ?
N5 C27 1.360(8) . ?
N5 N6 1.376(7) . ?
C5 C7 1.407(9) . ?
C5 C6 1.508(9) . ?
N6 C25 1.346(8) . ?
N7 C37 1.483(8) . ?
C7 C8 1.395(9) . ?
C8 C10 1.395(10) . ?
C8 C9 1.504(9) . ?
C10 C11 1.397(9) . ?
C11 C12 1.506(9) . ?
C13 C14 1.380(9) . ?
C14 C15 1.394(9) . ?
C15 C16 1.495(8) . ?
C16 C17 1.396(9) . ?
C16 C23 1.400(8) . ?
C17 C19 1.406(9) . ?
C17 C18 1.505(8) . ?
C19 C20 1.397(9) . ?
C20 C22 1.390(10) . ?
C20 C21 1.515(9) . ?
C22 C23 1.394(9) . ?
C23 C24 1.521(9) . ?
C25 C26 1.387(9) . ?
C26 C27 1.392(9) . ?
C27 C28 1.498(9) . ?
C28 C29 1.398(9) . ?
C28 C35 1.400(9) . ?
C29 C31 1.395(9) . ?
C29 C30 1.501(10) . ?
C31 C32 1.387(10) . ?
C32 C34 1.389(10) . ?
C32 C33 1.520(9) . ?
C34 C35 1.405(9) . ?
C35 C36 1.506(9) . ?
C37 C38 1.497(9) . ?
 
loop_
 _geom_angle_atom_site_label_1
 _geom_angle_atom_site_label_2
 _geom_angle_atom_site_label_3
 _geom_angle
 _geom_angle_site_symmetry_1
 _geom_angle_site_symmetry_3
 _geom_angle_publ_flag
O1 Se1 O2 99.1(2) . . ?
O1 Se1 C38 98.9(2) . . ?
O2 Se1 C38 97.7(3) . . ?
O1 Se1 Co1 50.67(15) . . ?
O2 Se1 Co1 49.67(15) . . ?
C38 Se1 Co1 93.7(2) . . ?
O2 Co1 N3 95.18(19) . . ?
O2 Co1 N1 98.00(18) . . ?
N3 Co1 N1 88.3(2) . . ?
O2 Co1 O1 73.78(16) . . ?
N3 Co1 O1 92.75(18) . . ?
N1 Co1 O1 171.77(18) . . ?
O2 Co1 N5 175.89(19) . . ?
N3 Co1 N5 87.4(2) . . ?
N1 Co1 N5 85.24(19) . . ?
O1 Co1 N5 102.96(18) . . ?
O2 Co1 N7 84.63(19) . . ?
N3 Co1 N7 178.3(2) . . ?
N1 Co1 N7 93.4(2) . . ?
O1 Co1 N7 85.57(18) . . ?
N5 Co1 N7 92.67(19) . . ?
O2 Co1 Se1 37.30(12) . . ?
N3 Co1 Se1 100.83(14) . . ?
N1 Co1 Se1 134.55(14) . . ?
O1 Co1 Se1 37.28(12) . . ?
N5 Co1 Se1 139.03(14) . . ?
N7 Co1 Se1 77.99(14) . . ?
Se1 O1 Co1 92.06(19) . . ?
C3 N1 N2 106.1(5) . . ?
C3 N1 Co1 137.8(4) . . ?
N2 N1 Co1 116.0(4) . . ?
N2 C1 C2 108.9(6) . . ?
N6 B1 N4 110.2(5) . . ?
N6 B1 N2 108.7(5) . . ?
N4 B1 N2 109.6(5) . . ?
Se1 O2 Co1 93.02(19) . . ?
C1 N2 N1 109.5(5) . . ?
C1 N2 B1 129.9(5) . . ?
N1 N2 B1 120.4(5) . . ?
C1 C2 C3 105.4(6) . . ?
C15 N3 N4 105.2(5) . . ?
C15 N3 Co1 137.9(4) . . ?
N4 N3 Co1 117.0(4) . . ?
N1 C3 C2 110.2(5) . . ?
N1 C3 C4 120.6(5) . . ?
C2 C3 C4 129.0(6) . . ?
C13 N4 N3 110.5(5) . . ?
C13 N4 B1 129.7(5) . . ?
N3 N4 B1 119.7(5) . . ?
C5 C4 C11 120.2(6) . . ?
C5 C4 C3 119.1(5) . . ?
C11 C4 C3 120.7(6) . . ?
C27 N5 N6 106.1(5) . . ?
C27 N5 Co1 137.7(4) . . ?
N6 N5 Co1 116.1(4) . . ?
C7 C5 C4 119.1(6) . . ?
C7 C5 C6 120.6(6) . . ?
C4 C5 C6 120.3(6) . . ?
C25 N6 N5 109.6(5) . . ?
C25 N6 B1 129.7(5) . . ?
N5 N6 B1 120.7(5) . . ?
C37 N7 Co1 116.0(4) . . ?
C8 C7 C5 121.3(6) . . ?
C10 C8 C7 118.3(6) . . ?
C10 C8 C9 120.1(6) . . ?
C7 C8 C9 121.6(6) . . ?
C8 C10 C11 122.4(6) . . ?
C10 C11 C4 118.4(6) . . ?
C10 C11 C12 120.2(6) . . ?
C4 C11 C12 121.4(6) . . ?
N4 C13 C14 108.4(5) . . ?
C13 C14 C15 105.6(5) . . ?
N3 C15 C14 110.3(6) . . ?
N3 C15 C16 120.6(5) . . ?
C14 C15 C16 128.9(6) . . ?
C17 C16 C23 120.1(6) . . ?
C17 C16 C15 120.9(5) . . ?
C23 C16 C15 119.0(5) . . ?
C16 C17 C19 119.0(6) . . ?
C16 C17 C18 121.4(6) . . ?
C19 C17 C18 119.6(6) . . ?
C20 C19 C17 121.0(6) . . ?
C22 C20 C19 118.9(6) . . ?
C22 C20 C21 120.7(6) . . ?
C19 C20 C21 120.3(7) . . ?
C20 C22 C23 120.8(6) . . ?
C22 C23 C16 119.8(6) . . ?
C22 C23 C24 119.7(6) . . ?
C16 C23 C24 120.5(6) . . ?
N6 C25 C26 108.9(6) . . ?
C25 C26 C27 105.1(6) . . ?
N5 C27 C26 110.2(6) . . ?
N5 C27 C28 120.1(5) . . ?
C26 C27 C28 129.7(6) . . ?
C29 C28 C35 120.9(6) . . ?
C29 C28 C27 120.1(6) . . ?
C35 C28 C27 118.9(5) . . ?
C31 C29 C28 118.3(6) . . ?
C31 C29 C30 120.5(6) . . ?
C28 C29 C30 121.3(6) . . ?
C32 C31 C29 122.3(6) . . ?
C31 C32 C34 118.4(6) . . ?
C31 C32 C33 120.3(6) . . ?
C34 C32 C33 121.4(6) . . ?
C32 C34 C35 121.3(6) . . ?
C28 C35 C34 118.6(6) . . ?
C28 C35 C36 121.9(6) . . ?
C34 C35 C36 119.5(6) . . ?
N7 C37 C38 112.2(5) . . ?
C37 C38 Se1 108.9(4) . . ?
 
_refine_diff_density_max    0.952
_refine_diff_density_min   -0.609
_refine_diff_density_rms    0.095

_shelx_res_file
;
TITL mo_sw21_KW440_0ma_a.res in Cc
    mo_sw21_KW440_0ma_a.res
    created by SHELXL-2018/3 at 17:25:30 on 12-Jun-2023
REM Old TITL mo_sw21_KW440_0ma in Cc
REM SHELXT solution in Cc: R1 0.079, Rweak 0.034, Alpha 0.004
REM <I/s>   0.555 for  169 systematic absences,  Orientation as input
REM Flack x =  0.146 ( 0.011 ) from  2533 Parsons' quotients
REM Formula found by SHELXT:  C39 N8 O Se2
CELL  0.71073  19.8700  12.6147  15.5619   90.000  111.756   90.000
ZERR   4.000   0.0069   0.0042   0.0042    0.000    0.013    0.000
LATT -7
SYMM X, -Y, 1/2+Z
SFAC C H B CO N O SE
UNIT 152 184 4 4 28 8 4
TEMP -100.150
L.S. 10
BOND
LIST 4
acta 50
omit  -1   1   1
omit 7  11  -9
omit  7   1  -1
FMAP 2
PLAN 20
twin
simu
rigu
WGHT    0.000000    5.996000
BASF   0.04505
FVAR       0.32966
SE1   7    0.550689    0.619150    0.625881    11.00000    0.02156    0.01673 =
         0.01543    0.00068    0.00355    0.00326
CO1   4    0.477527    0.729899    0.461849    11.00000    0.01523    0.01400 =
         0.01111   -0.00076    0.00358   -0.00038
O1    6    0.460528    0.626389    0.562995    11.00000    0.01756    0.02085 =
         0.01626    0.00143    0.00414   -0.00286
N1    5    0.510875    0.828905    0.371439    11.00000    0.01529    0.01781 =
         0.01042    0.00353    0.00094   -0.00379
C1    1    0.500057    0.880822    0.229950    11.00000    0.02110    0.01926 =
         0.01644    0.00224    0.00709    0.00280
AFIX  43
H1    2    0.482137    0.888198    0.164554    11.00000   -1.20000
AFIX   0
H1B   2    0.366790    0.750245    0.168295    11.00000   -1.50000
B1    3    0.402205    0.748740    0.243106    11.00000    0.01900    0.01452 =
         0.01091   -0.00129    0.00470   -0.00283
O2    6    0.582277    0.674290    0.548599    11.00000    0.01858    0.02081 =
         0.02023    0.00146    0.00507    0.00255
N2    5    0.471407    0.818144    0.277783    11.00000    0.01636    0.01625 =
         0.00807    0.00185    0.00273   -0.00087
C2    1    0.559359    0.932254    0.291175    11.00000    0.01920    0.02017 =
         0.02171    0.00338    0.00837   -0.00129
AFIX  43
H2    2    0.590422    0.980561    0.276956    11.00000   -1.20000
AFIX   0
N3    5    0.457702    0.604442    0.361517    11.00000    0.01826    0.01734 =
         0.01088    0.00092    0.00421    0.00110
C3    1    0.564342    0.898408    0.379007    11.00000    0.01293    0.01665 =
         0.01697   -0.00039    0.00517    0.00108
N4    5    0.422592    0.631760    0.269615    11.00000    0.01807    0.01561 =
         0.00982    0.00000    0.00572   -0.00180
C4    1    0.614536    0.934704    0.471400    11.00000    0.01332    0.01452 =
         0.01787    0.00230    0.00313   -0.00347
N5    5    0.369169    0.786938    0.382532    11.00000    0.01557    0.01781 =
         0.01158   -0.00366    0.00414   -0.00113
C5    1    0.597836    1.027668    0.509758    11.00000    0.01298    0.01718 =
         0.01885   -0.00196    0.00414   -0.00112
N6    5    0.349674    0.788550    0.287945    11.00000    0.01670    0.01789 =
         0.01197   -0.00321    0.00362   -0.00071
C6    1    0.533872    1.095044    0.453835    11.00000    0.02300    0.02727 =
         0.02780   -0.00506    0.00390    0.00690
AFIX 137
H6A   2    0.544841    1.132125    0.405239    11.00000   -1.50000
H6B   2    0.523932    1.147040    0.494411    11.00000   -1.50000
H6C   2    0.491284    1.049742    0.425521    11.00000   -1.50000
AFIX   0
N7    5    0.496665    0.855018    0.566959    11.00000    0.02355    0.01690 =
         0.01656    0.00006    0.00650    0.00090
AFIX  23
H7A   2    0.539560    0.887106    0.574796    11.00000    0.03075
H7B   2    0.461213    0.904686    0.544623    11.00000    0.03804
AFIX   0
C7    1    0.640777    1.055408    0.601292    11.00000    0.02053    0.02437 =
         0.01674   -0.00712    0.00577   -0.00311
AFIX  43
H7    2    0.629641    1.117888    0.627441    11.00000   -1.20000
AFIX   0
C8    1    0.699384    0.993015    0.654435    11.00000    0.01622    0.02530 =
         0.01575    0.00010    0.00471   -0.00839
C9    1    0.742841    1.018793    0.754080    11.00000    0.02297    0.04138 =
         0.01992    0.00022    0.00176   -0.00270
AFIX 137
H9A   2    0.794378    1.022278    0.763557    11.00000   -1.50000
H9B   2    0.735268    0.963542    0.793846    11.00000   -1.50000
H9C   2    0.727185    1.087351    0.769747    11.00000   -1.50000
AFIX   0
C10   1    0.717911    0.905971    0.612504    11.00000    0.01329    0.01654 =
         0.02204    0.00712    0.00206   -0.00300
AFIX  43
H10   2    0.759932    0.866264    0.646792    11.00000   -1.20000
AFIX   0
C11   1    0.676943    0.875056    0.521949    11.00000    0.01287    0.01246 =
         0.02525    0.00225    0.00687   -0.00320
C12   1    0.698871    0.779412    0.480536    11.00000    0.02238    0.01714 =
         0.03674   -0.00133    0.00973    0.00398
AFIX 137
H12A  2    0.665530    0.720799    0.476798    11.00000   -1.50000
H12B  2    0.748283    0.758461    0.519534    11.00000   -1.50000
H12C  2    0.697067    0.796752    0.418334    11.00000   -1.50000
AFIX   0
C13   1    0.413073    0.546065    0.215237    11.00000    0.01930    0.01685 =
         0.01091   -0.00181    0.00619    0.00051
AFIX  43
H13   2    0.390571    0.545315    0.149686    11.00000   -1.20000
AFIX   0
C14   1    0.441544    0.459246    0.270780    11.00000    0.02261    0.01621 =
         0.01923   -0.00642    0.00906   -0.00029
AFIX  43
H14   2    0.442386    0.387971    0.251494    11.00000   -1.20000
AFIX   0
C15   1    0.468817    0.497975    0.361119    11.00000    0.01422    0.01476 =
         0.01770   -0.00290    0.00550   -0.00107
C16   1    0.510432    0.440538    0.448851    11.00000    0.01920    0.01229 =
         0.01479   -0.00036    0.00593    0.00198
C17   1    0.474775    0.390279    0.499772    11.00000    0.01811    0.01361 =
         0.01668   -0.00478    0.00467    0.00109
C18   1    0.393363    0.387892    0.466431    11.00000    0.01944    0.02710 =
         0.01972    0.00519    0.00779   -0.00259
AFIX 137
H18A  2    0.373416    0.365884    0.401422    11.00000   -1.50000
H18B  2    0.375318    0.458745    0.472351    11.00000   -1.50000
H18C  2    0.378339    0.337492    0.503810    11.00000   -1.50000
AFIX   0
C19   1    0.516090    0.346695    0.586538    11.00000    0.02526    0.01576 =
         0.01656    0.00179    0.00993    0.00191
AFIX  43
H19   2    0.492206    0.313864    0.622311    11.00000   -1.20000
AFIX   0
C20   1    0.591698    0.350948    0.620908    11.00000    0.02475    0.01205 =
         0.02257    0.00169    0.00283    0.00268
C21   1    0.635067    0.316441    0.719193    11.00000    0.03004    0.02709 =
         0.02305    0.00383   -0.00459   -0.00366
AFIX 137
H21A  2    0.606558    0.266004    0.739630    11.00000   -1.50000
H21B  2    0.646618    0.378506    0.759972    11.00000   -1.50000
H21C  2    0.680083    0.282489    0.721565    11.00000   -1.50000
AFIX   0
C22   1    0.626090    0.393232    0.565467    11.00000    0.01475    0.01671 =
         0.02548    0.00054    0.00023    0.00345
AFIX  43
H22   2    0.677448    0.391024    0.586014    11.00000   -1.20000
AFIX   0
C23   1    0.586177    0.438819    0.480127    11.00000    0.01622    0.01433 =
         0.02504   -0.00083    0.00565    0.00376
C24   1    0.625402    0.489225    0.423052    11.00000    0.01907    0.02851 =
         0.02820   -0.00176    0.01157    0.00140
AFIX 137
H24A  2    0.607784    0.457882    0.361014    11.00000   -1.50000
H24B  2    0.677597    0.476559    0.453146    11.00000   -1.50000
H24C  2    0.616095    0.565708    0.418225    11.00000   -1.50000
AFIX   0
C25   1    0.283091    0.831004    0.248273    11.00000    0.01780    0.01829 =
         0.01733    0.00001    0.00419    0.00154
AFIX  43
H25   2    0.257897    0.841153    0.183754    11.00000   -1.20000
AFIX   0
C26   1    0.257289    0.857497    0.316945    11.00000    0.01923    0.01767 =
         0.01817   -0.00380    0.00628    0.00285
AFIX  43
H26   2    0.211884    0.888628    0.309262    11.00000   -1.20000
AFIX   0
C27   1    0.312242    0.828653    0.399538    11.00000    0.01402    0.01250 =
         0.02003   -0.00337    0.00537   -0.00005
C28   1    0.315200    0.837295    0.496865    11.00000    0.01277    0.01898 =
         0.01745   -0.00262    0.00559    0.00210
C29   1    0.329803    0.934892    0.542599    11.00000    0.01232    0.01997 =
         0.02070   -0.00398    0.00401    0.00462
C30   1    0.338557    1.033955    0.494310    11.00000    0.02266    0.01654 =
         0.02365   -0.00489    0.00672   -0.00331
AFIX 137
H30A  2    0.376712    1.023263    0.469433    11.00000   -1.50000
H30B  2    0.351878    1.092975    0.538394    11.00000   -1.50000
H30C  2    0.292797    1.050298    0.443577    11.00000   -1.50000
AFIX   0
C31   1    0.335740    0.938374    0.634709    11.00000    0.01800    0.02018 =
         0.02020   -0.00760    0.00667   -0.00084
AFIX  43
H31   2    0.346227    1.004216    0.666568    11.00000   -1.20000
AFIX   0
C32   1    0.326873    0.849094    0.681405    11.00000    0.01904    0.03208 =
         0.01602   -0.00038    0.00671    0.00287
C33   1    0.338405    0.855663    0.783410    11.00000    0.03802    0.04751 =
         0.01878   -0.00469    0.01302   -0.00178
AFIX 137
H33A  2    0.333969    0.929572    0.799984    11.00000   -1.50000
H33B  2    0.386853    0.829176    0.820617    11.00000   -1.50000
H33C  2    0.301830    0.812477    0.795407    11.00000   -1.50000
AFIX   0
C34   1    0.308191    0.754270    0.632927    11.00000    0.02314    0.02228 =
         0.02074    0.00428    0.01257    0.00235
AFIX  43
H34   2    0.299307    0.693344    0.663022    11.00000   -1.20000
AFIX   0
C35   1    0.302176    0.746671    0.540316    11.00000    0.01540    0.02048 =
         0.02188   -0.00020    0.00621    0.00376
C36   1    0.282048    0.642185    0.490594    11.00000    0.03458    0.01364 =
         0.03514   -0.00406    0.02101   -0.00360
AFIX 137
H36A  2    0.237449    0.650604    0.435992    11.00000   -1.50000
H36B  2    0.274311    0.589320    0.532156    11.00000   -1.50000
H36C  2    0.321282    0.618616    0.471268    11.00000   -1.50000
AFIX   0
C37   1    0.498701    0.820068    0.658868    11.00000    0.02753    0.02262 =
         0.01450    0.00300    0.00929    0.00601
AFIX  23
H37A  2    0.452608    0.783949    0.651267    11.00000   -1.20000
H37B  2    0.503076    0.883013    0.698578    11.00000   -1.20000
AFIX   0
C38   1    0.560528    0.746349    0.705650    11.00000    0.02251    0.02027 =
         0.01241   -0.00288   -0.00054   -0.00375
AFIX  23
H38A  2    0.560097    0.724674    0.766587    11.00000   -1.20000
H38B  2    0.607057    0.782544    0.715766    11.00000   -1.20000
REM #####
REM #####
AFIX   0
HKLF 4


REM  mo_sw21_KW440_0ma_a.res in Cc
REM wR2 = 0.1028, GooF = S = 1.051, Restrained GooF = 0.991 for all data
REM R1 = 0.0437 for 6051 Fo > 4sig(Fo) and 0.0495 for all 6541 data
REM 466 parameters refined using 787 restraints

END

WGHT      0.0000      6.0010

REM Highest difference peak  0.952,  deepest hole -0.609,  1-sigma level  0.095
Q1    1   0.5510  0.6909  0.6657  11.00000  0.05    0.68
Q2    1   0.5418  0.5562  0.6672  11.00000  0.05    0.62
Q3    1   0.5558  0.6943  0.5883  11.00000  0.05    0.61
Q4    1   0.4894  0.7984  0.4262  11.00000  0.05    0.57
Q5    1   0.4714  0.7933  0.5016  11.00000  0.05    0.56
Q6    1   0.5683  0.8835  0.4635  11.00000  0.05    0.55
Q7    1   0.5577  0.5503  0.5875  11.00000  0.05    0.55
Q8    1   0.5807  0.8185  0.6380  11.00000  0.05    0.54
Q9    1   0.4687  0.6604  0.5037  11.00000  0.05    0.50
Q10   1   0.4495  0.8576  0.5293  11.00000  0.05    0.44
Q11   1   0.4829  0.6658  0.4137  11.00000  0.05    0.43
Q12   1   0.5347  0.4828  0.7067  11.00000  0.05    0.43
Q13   1   0.3703  0.7403  0.3352  11.00000  0.05    0.41
Q14   1   0.5225  0.8898  0.7761  11.00000  0.05    0.40
Q15   1   0.4892  0.7647  0.2974  11.00000  0.05    0.40
Q16   1   0.5021  0.9292  0.3309  11.00000  0.05    0.39
Q17   1   0.4929  0.8355  0.2481  11.00000  0.05    0.38
Q18   1   0.4972  1.1153  0.4827  11.00000  0.05    0.38
Q19   1   0.5221  0.7844  0.6522  11.00000  0.05    0.38
Q20   1   0.4982  0.8575  0.3915  11.00000  0.05    0.37
;
_shelx_res_checksum   66268

_shelx_hkl_file
;
   3   1  -1 1337.67   97.69
  -3  -1   1 1361.76   97.79
   6   2  -2  431.86   34.60
  -6  -2   2  430.76   34.80
   9   3  -3  712.03   54.19
  -9  -3   3  637.24   54.19
  12   4  -4  614.24   52.49
 -12  -4   4  635.54   53.49
  15   5  -5 1280.27   96.29
 -15  -5   5 1121.39   96.09
  18   6  -6   16.60   12.10
 -18  -6   6   32.20   13.40
  21   7  -7   15.60   14.40
 -21  -7   7   57.19   18.00
 -19  -7   7  398.56   43.60
  19   7  -7  342.27   39.90
 -16  -6   6  217.48   30.30
  16   6  -6  159.18   25.80
 -13  -5   5  528.75   48.40
  13   5  -5  544.35   47.90
  -7  -3   3  976.20   73.79
   7   3  -3  942.01   73.19
  -4  -2   2 7269.67  517.95
   4   2  -2 7247.17  517.85
  -1  -1   1    1.20    0.70
   8   2  -2   15.50    6.30
  -8  -2   2   16.60    6.50
  11   3  -3  749.03   59.09
 -11  -3   3  717.13   59.39
  14   4  -4  815.52   63.09
 -14  -4   4  688.43   62.69
  17   5  -5  299.47   34.90
 -17  -5   5  368.66   37.20
  20   6  -6   67.49   18.30
 -20  -6   6   68.89   20.10
 -20  -8   8  154.58   28.40
  20   8  -8  165.48   27.40
 -17  -7   7  313.57   36.50
  17   7  -7  247.48   33.00
 -14  -6   6   56.29   15.90
  14   6  -6   63.19   17.00
 -11  -5   5   92.29   17.40
  11   5  -5  119.99   18.50
  -8  -4   4   54.49   11.70
  -5  -3   3 1996.60  149.49
   5   3  -3 2087.49  149.49
  -2  -2   2 1856.71  126.89
   2   2  -2 1645.54  126.49
 -10  -2   2  836.12   65.49
  13   3  -3 1179.68   87.29
 -13  -3   3 1057.39   87.39
  16   4  -4  343.57   37.30
 -16  -4   4  438.56   39.80
  19   5  -5  179.88   26.50
 -19  -5   5  160.68   27.10
 -22  -6   6   11.20   16.70
 -18  -8   8  131.39   26.10
  18   8  -8  192.08   28.80
 -15  -7   7  143.29   24.60
  15   7  -7   93.49   21.40
 -12  -6   6  149.88   23.70
  12   6  -6  172.78   24.20
  -9  -5   5  717.43   55.59
   9   5  -5  596.64   53.39
  -6  -4   4 1526.65  118.79
   6   4  -4 1655.33  118.79
  -3  -3   3 5082.89  356.66
   3   3  -3 4863.81  356.26
   0   2  -2   14.70    3.40
  -3   1  -1  170.18   12.50
   6   0   0 2828.72  186.08
  -6   0   0 2356.76  185.98
   9   1  -1   52.29    8.80
  -9  -1   1   28.80    7.30
 -12  -2   2  506.65   43.10
  15   3  -3  784.52   64.39
 -15  -3   3  614.24   56.89
  18   4  -4  449.06   41.90
 -18  -4   4  409.96   42.80
 -21  -5   5   36.10   17.00
 -19  -9   9  130.19   27.40
  19   9  -9   97.19   23.40
 -16  -8   8  355.06   40.10
  16   8  -8  348.57   38.90
 -13  -7   7   75.69   18.70
  13   7  -7  117.49   20.80
 -10  -6   6    8.20    8.20
  10   6  -6    1.80    8.40
  -7  -5   5 1523.05  112.49
   7   5  -5 1430.66  111.39
  -4  -4   4 4862.11  335.57
   4   4  -4 4451.95  334.87
  -1  -3   3 5813.02  418.56
   1   3  -3 5906.21  418.46
   2  -2   2  100.59    9.20
  -2   2  -2  135.49    9.70
   5  -1   1  358.46   27.90
  -5   1  -1  400.16   28.10
  11   1  -1  936.41   71.59
 -11  -1   1  947.91   72.39
  14   2  -2  151.88   17.90
 -14  -2   2  133.99   20.10
  17   3  -3   75.89   18.10
 -17  -3   3  128.39   19.80
 -20  -4   4  315.17   36.20
  23   5  -5   40.60   18.30
 -23  -5   5   92.59   22.70
 -17  -9   9   45.50   17.10
  17   9  -9   61.89   20.00
 -14  -8   8  283.17   35.80
  14   8  -8  306.77   45.80
 -11  -7   7  254.97   31.50
  11   7  -7  308.47   31.70
  -8  -6   6  137.19   20.60
   8   6  -6  145.89   20.90
  -5  -5   5 1150.18   83.69
   5   5  -5 1013.10   82.39
  -2  -4   4 4406.26  329.57
   2   4  -4 4767.62  329.57
   1  -3   3 4595.24  340.97
  -1   3  -3 4961.30  341.17
  -4   2  -2 1897.11  135.79
  -4   2  -2 1920.41  135.79
   7  -1   1 2921.01  209.48
  13   1  -1  757.22   60.79
 -13  -1   1  803.52   61.89
  16   2  -2  455.65   40.10
 -16  -2   2  436.06   40.90
  19   3  -3  132.49   22.20
 -19  -3   3  166.38   24.10
  22   4  -4   -7.00   12.40
 -22  -4   4   21.20   14.50
 -18 -10  10   59.99   20.40
  18  10 -10   73.89   20.80
 -15  -9   9  139.39   26.60
  15   9  -9  189.98   30.10
  12   8  -8  314.17   35.30
  -9  -7   7  115.39   20.20
   9   7  -7  151.08   22.00
  -6  -6   6   37.30   10.70
   6   6  -6   33.20    9.30
  -3  -5   5 1987.40  146.19
   3   5  -5 1968.70  145.69
   0  -4   4 3732.73  285.07
   0   4  -4 4212.48  285.27
   3  -3   3 1946.81  148.19
  -3   3  -3 2200.48  148.59
   6  -2   2 1035.40   69.49
  -6   2  -2  908.21   69.59
   9  -1   1 4753.62  360.26
  -9   1  -1 5349.77  360.86
  12   0   0 2099.49  148.09
 -12   0   0 1891.71  145.89
  15   1  -1  440.86   36.60
 -15  -1   1  365.76   44.40
  18   2  -2  273.97   29.10
 -18  -2   2  267.37   29.40
 -21  -3   3   68.29   17.20
 -16 -10  10   77.09   21.80
  16  10 -10  109.69   24.70
 -13  -9   9  141.19   23.20
  13   9  -9   99.19   20.80
 -10  -8   8   14.40   10.60
  10   8  -8   34.90   12.70
  -7  -7   7   93.09   17.00
   7   7  -7   55.49   13.10
  -4  -6   6  296.07   28.80
   4   6  -6  311.57   28.60
  -1  -5   5  841.52   67.99
   1   5  -5  942.41   68.29
   2  -4   4 2185.48  161.28
  -2   4  -4 2290.77  161.48
  -5   3  -3 1644.74  120.29
  -5   3  -3 1735.43  120.59
   8  -2   2  582.44   45.40
  -8   2  -2  664.03   45.60
  11  -1   1 1422.26  104.39
 -11   1  -1 1435.76  104.79
  14   0   0 2209.58  161.48
 -14   0   0 2202.88  162.08
  17   1  -1 1135.29   85.79
 -17  -1   1 1069.19   86.09
  20   2  -2   35.80   13.10
 -20  -2   2   28.80   12.00
  23   3  -3  366.16   38.90
 -23  -3   3  310.07   37.00
 -14 -10  10    0.10   12.20
  14  10 -10  -15.40   11.70
  11   9  -9   33.10   12.70
  -8  -8   8  370.76   35.70
   8   8  -8  301.37   33.50
  -5  -7   7 1617.74  126.19
   5   7  -7 1698.23  126.49
  -2  -6   6  593.74   50.69
   2   6  -6  657.93   50.69
   1  -5   5  396.56   32.50
  -1   5  -5  402.56   32.50
  -4   4  -4  223.88   18.00
  10  -2   2  213.38   17.00
 -10   2  -2  206.88   17.00
  13  -1   1 1205.68   90.49
 -13   1  -1 1242.98   90.89
  16   0   0  249.38   23.90
 -16   0   0  238.98   24.30
  19   1  -1  309.97   31.80
 -19  -1   1  360.96   33.50
  22   2  -2  178.58   26.10
 -22  -2   2  164.18   25.20
 -15 -11  11   94.99   21.60
  15  11 -11   54.29   20.90
 -12 -10  10    9.70   14.00
  12  10 -10   -1.90   15.90
  -9  -9   9  356.06   36.60
   9   9  -9  291.07   33.90
  -6  -8   8 1111.39   89.19
   6   8  -8 1111.29   87.99
  -3  -7   7 1132.89   90.99
   3   7  -7 1213.18   90.59
   0  -6   6  800.12   60.69
   0   6  -6  751.62   59.99
   3  -5   5    6.20    3.60
  -3   5  -5    4.60    3.40
  12  -2   2  358.36   26.10
 -12   2  -2  304.77   25.70
  15  -1   1  308.87   26.80
 -15   1  -1  317.87   27.20
  18   0   0   25.10    8.70
 -18   0   0   43.70   10.40
  21   1  -1   -0.10    7.50
 -21  -1   1  -12.20    8.40
 -13 -11  11   99.19   22.00
  13  11 -11   91.89   20.70
 -10 -10  10  158.88   26.70
  10  10 -10  139.89   25.40
  -7  -9   9  400.86   39.80
   7   9  -9  356.56   36.80
  -4  -8   8 1178.08   93.99
   4   8  -8 1199.58   92.59
  -1  -7   7  934.61   76.19
   1   7  -7 1026.40   76.19
  -5   5  -5  133.59   11.80
  -5   5  -5  151.78   12.60
  14  -2   2  222.48   19.20
 -14   2  -2  232.48   19.20
  17  -1   1   66.39   11.10
 -17   1  -1  100.99   13.00
  20   0   0   44.70   11.60
 -20   0   0   20.70    9.30
  23   1  -1   13.90   11.00
 -11 -11  11   57.39   18.70
  11  11 -11   59.79   18.60
  -8 -10  10   55.69   16.50
  -5  -9   9  183.38   24.70
   5   9  -9  156.08   22.00
  -2  -8   8 1566.14  118.49
   2   8  -8 1534.75  117.29
   1  -7   7  485.65   42.10
  -1   7  -7  536.35   42.10
   4  -6   6  207.28   18.60
  -4   6  -6  224.28   19.00
 -19   1  -1  200.68   20.50
  22   0   0  182.98   21.40
 -22   0   0  184.18   22.00
  -9 -11  11  337.47   38.40
   9  11 -11  298.67   35.60
  -6 -10  10   82.79   19.00
  -3  -9   9  364.36   34.60
   3   9  -9  305.57   31.90
   0  -8   8  372.46   34.10
   0   8  -8  372.26   33.30
   3  -7   7  157.58   15.60
  -3   7  -7  129.69   14.90
  -6   6  -6  352.66   26.60
  -6   6  -6  352.86   26.60
  18  -2   2  534.05   43.60
 -18   2  -2  601.24   43.40
  21  -1   1  110.19   15.10
 -21   1  -1  121.29   15.80
  -7 -11  11  172.48   27.90
   7  11 -11  156.98   30.10
  -1  -9   9  148.89   19.80
   1   9  -9  149.59   19.70
   2  -8   8    5.40    7.10
  -2   8  -8   39.30    8.50
  -5   7  -7   43.50    7.10
 -20   2  -2  123.79   12.30
  -2 -10  10  253.17   27.70
   2  10 -10  214.58   25.70
   4  -8   8   15.80    6.10
  -4   8  -8   35.00    7.50
   0 -10  10    6.10    8.30
   3  -9   9  173.68   20.10
  -6   8  -8  316.77   26.90
  -6   8  -8  378.96   27.60
   2 -10  10   33.40   10.70
  -5   9  -9  121.29   14.10
  -5   9  -9  153.08   15.50
  -6  10 -10    5.20    4.80
  -5  11 -10  451.35   36.10
  -6  10  -9  796.22   59.99
  -6  10  -9  827.02   59.99
  -4  10  -9  579.64   45.60
   4 -10   9  546.15   46.10
  -5   9  -8  291.07   24.70
   5  -9   8  277.17   26.00
  -6   8  -7   12.40    4.10
  -6   8  -7   12.30    3.90
  -3   9  -8  123.89   15.10
   3  -9   8  114.19   15.30
   0 -10   9  208.38   24.50
   3  11 -10  148.79   24.70
  -3 -11  10  110.89   20.20
 -22   2  -1  159.58   15.00
  -4   8  -7   -3.80    4.30
   4  -8   7    6.50    4.90
   1  -9   8  334.17   31.80
  -2 -10   9  280.97   38.40
   5  11 -10  199.88   25.70
  -5 -11  10  226.78   29.50
 -20   2  -1  191.58   16.50
  20  -2   1  143.89   16.00
   5  -7   6  725.63   54.59
  -2   8  -7  547.25   45.40
   2  -8   7  587.64   46.70
   1   9  -8  315.47   32.40
  -1  -9   8  416.16   35.30
  -4 -10   9  912.31   76.39
   7  11 -10   65.69   17.50
  -7 -11  10   54.19   16.40
  21  -1   0   37.90    9.70
 -18   2  -1  107.89   12.00
  15  -3   2  148.29   10.40
  15  -3   2  118.59   10.40
  -6   6  -5  479.75   35.10
  -3   7  -6  690.83   52.19
   3  -7   6  660.93   52.49
   0   8  -7  272.97   24.60
   0  -8   7  211.78   24.20
   3   9  -8  881.21   71.69
  -3  -9   8  908.31   73.59
   6  10  -9  678.93   62.59
  -6 -10   9  827.82   66.89
   9  11 -10  132.59   24.00
  -9 -11  10  155.78   27.00
  22   0  -1    6.50    9.00
  19  -1   0   21.90    7.70
 -16   2  -1  116.99   12.40
  13  -3   2  157.88   12.00
   4  -6   5  406.86   32.00
  -1   7  -6   70.79   10.80
   1  -7   6   46.90    9.90
   2   8  -7  994.20   75.79
  -2  -8   7  936.71   76.69
   5   9  -8  752.12   66.29
  -5  -9   8  882.91   69.09
   8  10  -9  684.13   58.39
  -8 -10   9  619.74   59.09
 -11 -11  10   62.89   20.40
 -23  -1   2   -9.30    9.60
  23   1  -2    9.40   10.20
 -20   0   1   -3.20    8.00
  20   0  -1   -7.90    7.00
  17  -1   0   70.69   11.20
 -14   2  -1  308.67   24.00
  14  -2   1  281.07   24.00
   5  -5   4  324.77   24.60
  -2   6  -5  175.78   16.70
   1   7  -6  368.56   31.60
  -1  -7   6  334.47   33.90
   4   8  -7  285.57   27.50
  -4  -8   7  236.08   27.70
   7   9  -8  562.34   50.59
  -7  -9   8  576.04   51.89
  10  10  -9  447.76   47.20
 -10 -10   9  581.04   51.79
  13  11 -10   -9.00    7.90
 -21  -1   2  128.99   20.40
 -18   0   1   -2.00    6.90
  18   0  -1    9.50    7.50
 -15   1   0  165.88   17.50
  15  -1   0  164.98   17.00
 -12   2  -1 1213.18   83.09
  12  -2   1 1061.29   82.99
  -3   5  -4  403.66   28.40
   3  -5   4  311.57   27.90
   0   6  -5  561.74   48.00
   0  -6   5  676.23   49.50
   3   7  -6  473.75   38.00
  -3  -7   6  392.06   37.90
   6   8  -7   54.59   13.50
  -6  -8   7   44.00   13.00
   9   9  -8  215.88   28.70
  -9  -9   8  285.97   31.90
  12  10  -9   30.50   15.70
 -12 -10   9   33.50   14.20
 -15 -11  10   16.60   20.80
 -22  -2   3   75.09   16.70
 -19  -1   2   28.60   11.10
  19   1  -2   37.40   11.30
 -16   0   1   -3.50    5.80
  16   0  -1    2.30    6.60
 -13   1   0  561.04   40.30
  13  -1   0  449.46   39.40
 -10   2  -1 1759.02  130.79
  10  -2   1 1881.61  130.99
   4  -4   3  177.78   14.10
  -1   5  -4 1147.79   76.59
   1  -5   4  904.71   76.19
   2   6  -5 1763.62  129.49
  -2  -6   5 1734.33  130.19
   5   7  -6  409.16   36.40
  -5  -7   6  407.06   37.70
   8   8  -7   37.20   12.50
  -8  -8   7   42.10   13.70
  11   9  -8   88.29   19.00
 -11  -9   8   52.49   15.10
  14  10  -9   26.10   14.10
 -14 -10   9   19.60   13.50
 -23  -3   4  204.88   31.00
  23   3  -4  230.88   31.20
 -20  -2   3  110.39   24.40
  20   2  -3  149.39   22.30
 -17  -1   2  245.38   26.70
 -14   0   1   -3.70    4.90
  14   0  -1    4.90    6.00
 -11   1   0 1333.77   99.19
  11  -1   0 1370.06   98.99
  -8   2  -1 1843.92  127.09
   8  -2   1 1707.03  127.09
  -2   4  -3 1273.47   93.49
   2  -4   3 1299.67   93.79
   1   5  -4 1415.76  103.69
  -1  -5   4 1384.06  104.09
   4   6  -5 2030.90  149.79
  -4  -6   5 2017.50  150.58
   7   7  -6  779.12   63.49
  -7  -7   6  781.12   64.69
  10   8  -7   97.39   24.90
 -10  -8   7  111.09   20.60
  13   9  -8  315.77   38.50
 -13  -9   8  422.06   41.70
  16  10  -9  167.18   28.70
 -16 -10   9  180.28   29.40
 -21  -3   4   70.39   17.20
  21   3  -4   45.60   14.20
  18   2  -3  204.08   24.40
 -15  -1   2  237.48   24.80
  15   1  -2  238.48   24.50
 -12   0   1    2.10    4.50
  12   0  -1    1.10    4.70
  -9   1   0  165.08   14.10
   9  -1   0  141.39   13.80
  -6   2  -1 2727.03  203.08
   6  -2   1 2992.50  203.38
   3  -3   2  679.83   49.30
   0   4  -3 1198.98   91.99
   0  -4   3 1313.57   92.69
   3   5  -4 1975.20  146.89
  -3  -5   4 2027.50  147.69
   6   6  -5 1654.13  133.09
  -6  -6   5 1928.31  135.09
   9   7  -6  386.46   38.90
  -9  -7   6  457.75   40.90
  12   8  -7   51.19   15.80
 -12  -8   7   50.19   16.30
  15   9  -8  358.86   42.00
 -15  -9   8  448.36   45.70
  18  10  -9  188.88   31.00
 -18 -10   9  279.87   36.50
 -22  -4   5    3.30   11.70
 -19  -3   4  187.98   25.30
  19   3  -4  161.88   23.10
 -16  -2   3  296.37   30.20
  16   2  -3  293.87   29.80
 -13  -1   2   47.50    9.80
  13   1  -2   22.70    7.90
 -10   0   1   -0.80    3.70
  10   0  -1    1.50    4.00
  -7   1   0 1106.89   82.79
   7  -1   0 1175.48   82.79
  -1   3  -2  573.74   39.20
   1  -3   2  474.75   39.10
   2   4  -3 1589.94  116.49
  -2  -4   3 1587.04  116.89
   5   5  -4 1043.00   85.69
  -5  -5   4 1232.58   87.39
   8   6  -5  462.45   43.30
  -8  -6   5  561.24   45.70
  11   7  -6  329.27   33.60
 -11  -7   6  321.87   34.80
  14   8  -7  114.39   22.10
 -14  -8   7  105.29   22.50
  17   9  -8  249.58   34.40
 -17  -9   8  296.97   36.60
 -23  -5   6   39.00   17.90
  23   5  -6   64.49   19.40
 -20  -4   5   15.30   11.70
  20   4  -5    0.30    9.70
 -17  -3   4    6.80   10.20
 -11  -1   2  406.16   36.60
  11   1  -2  473.35   37.00
  -8   0   1   -0.80    3.40
   8   0  -1    4.90    3.80
  -5   1   0 5443.36  388.56
   5  -1   0 5484.75  388.56
   2  -2   1 1134.79   81.29
   4   4  -3  645.84   48.90
  -4  -4   3  596.84   49.00
   7   5  -4 2419.56  188.38
  -7  -5   4 2729.63  190.08
  10   6  -5    9.10    8.60
 -10  -6   5    2.40    8.30
  13   7  -6   32.50   13.30
 -13  -7   6   13.20   11.40
  16   8  -7  244.08   32.20
 -16  -8   7  298.17   35.40
  19   9  -8  170.48   29.00
 -19  -9   8  178.48   35.40
 -21  -5   6  187.48   30.20
  21   5  -6  131.89   24.40
 -18  -4   5   34.70   13.50
  18   4  -5    8.60   10.80
 -15  -3   4  152.78   21.00
  15   3  -4  136.99   21.20
 -12  -2   3  452.65   39.40
  -6   0   1    3.00    2.80
   3   3  -2 3472.15  230.28
  -3  -3   2 2922.01  229.88
   6   4  -3  926.91   72.29
  -6  -4   3  964.80   73.09
   9   5  -4  439.76   37.80
  -9  -5   4  402.86   38.10
  12   6  -5  160.78   21.40
 -12  -6   5  116.19   21.30
  15   7  -6   76.69   18.20
 -15  -7   6  121.79   21.60
  18   8  -7  219.48   33.00
 -18  -8   7  232.08   31.90
 -22  -6   7  178.98   31.10
  22   6  -7  205.98   30.70
  19   5  -6  146.49   28.20
 -16  -4   5   18.60   11.90
  16   4  -5   35.80   12.40
 -13  -3   4  332.77   32.20
  13   3  -4  328.27   31.80
 -10  -2   3  553.64   46.10
  10   2  -3  570.84   46.10
  -7  -1   2 2435.06  176.58
  -4   0   1    5.50    2.40
  -1   1   0 1164.88   83.59
   2   2  -1 2912.81  201.98
  -2  -2   1 2722.93  201.98
   5   3  -2 1218.28   94.09
  -5  -3   2 1329.77   94.89
  11   5  -4  571.44   46.00
 -11  -5   4  467.55   45.60
  14   6  -5 1011.20   84.79
 -14  -6   5 1103.29   87.19
  17   7  -6  217.28   29.30
 -17  -7   6  245.98   32.70
  20   8  -7   56.19   19.50
 -20  -8   7   55.89   19.40
 -20  -6   7  246.28   32.70
  20   6  -7  233.98   31.80
 -17  -5   6  111.09   22.50
  17   5  -6  144.09   23.70
 -14  -4   5   17.30   10.20
  14   4  -5    5.00    8.60
 -11  -3   4  662.43   50.69
  11   3  -4  537.65   48.90
  -8  -2   3 1721.93  132.09
   8   2  -3 1859.11  132.29
  -5  -1   2 4693.33  339.67
   5   1  -2 4800.72  339.67
  -2   0   1   -0.10    0.50
  -1  -1   0    0.00    0.40
   4   2  -1 3171.18  238.78
  -4  -2   1 3489.35  239.28
   7   3  -2  421.16   37.60
  -7  -3   2  519.15   39.10
  10   4  -3  551.24   44.50
 -10  -4   3  495.15   44.50
  13   5  -4  290.47   32.00
 -13  -5   4  373.46   35.10
  16   6  -5  821.22   68.79
 -16  -6   5  803.82   70.69
  19   7  -6  258.67   34.40
 -19  -7   6  342.07   38.50
 -21  -7   8   93.79   24.60
  21   7  -8  139.69   25.80
 -18  -6   7  109.19   23.10
  18   6  -7  143.59   24.90
 -15  -5   6  425.96   43.40
  15   5  -6  484.55   44.00
 -12  -4   5   61.19   22.00
  12   4  -5   46.80   13.20
  -9  -3   4 2375.36  179.18
   9   3  -4 2495.25  179.18
  -6  -2   3  512.55   40.90
  -3  -1   2 5534.75  394.76
  -6  -2   1  441.16   35.30
   9   3  -2  113.49   14.30
  12   4  -3   44.10   11.30
 -12  -4   3   48.90   12.70
  15   5  -4  859.11   67.69
 -15  -5   4  738.13   67.49
  18   6  -5  554.24   51.89
 -18  -6   5  567.04   54.29
  21   7  -6  174.28   28.40
 -21  -7   6  146.39   28.10
  19   7  -8   60.59   18.20
 -16  -6   7  202.08   29.40
  16   6  -7  268.27   30.80
 -13  -5   6  152.18   23.70
  13   5  -6  163.58   22.20
 -10  -4   5   42.90   11.50
  10   4  -5   44.20   11.20
  -7  -3   4  364.36   33.80
   7   3  -4  429.26   34.30
  -4  -2   3 3014.80  237.38
   4   2  -3 3591.74  237.98
  -1  -1   2  311.97   25.50
   1   1  -2  367.96   25.80
  -5  -1   0 4433.76  316.97
   8   2  -1  864.01   59.59
  -8  -2   1  654.13   57.69
  11   3  -2  159.68   18.40
 -11  -3   2  162.18   19.00
  14   4  -3  116.79   17.90
 -14  -4   3   75.29   16.70
  17   5  -4  667.83   60.39
 -17  -5   4  739.23   62.89
  20   6  -5  139.59   27.70
 -20  -6   5  187.68   30.20
 -20  -8   9   63.99   23.00
  20   8  -9   48.90   17.40
  17   7  -8  146.39   24.60
 -14  -6   7   63.99   16.90
  14   6  -7  112.49   20.70
 -11  -5   6   81.09   16.50
  -8  -4   5 1288.67   98.09
   8   4  -5 1268.27   97.49
  -5  -3   4    8.20    5.30
   5   3  -4   38.20    8.00
  -2  -2   3 1057.99   74.99
   2   2  -3  973.40   74.79
   1  -1   2  381.06   31.40
  -1   1  -2  481.85   31.70
  -4   0  -1  230.48   17.90
   7   1   0 1198.48   84.99
  -7  -1   0 1108.49   85.19
 -10  -2   1 4350.46  314.27
  13   3  -2   52.59   12.20
 -13  -3   2   71.19   13.60
  16   4  -3  204.78   24.80
 -16  -4   3  186.18   25.00
  19   5  -4  106.19   21.60
 -19  -5   4  156.28   25.70
  22   6  -5   30.90   16.20
 -22  -6   5   38.60   17.10
 -15  -7   8  164.98   26.40
  15   7  -8  145.29   25.30
 -12  -6   7  945.71   75.19
  12   6  -7  852.71   73.49
  -9  -5   6  830.62   71.09
   9   5  -6  946.21   71.69
  -6  -4   5   36.90   10.00
   6   4  -5   59.29   11.00
  -3  -3   4  431.56   37.20
   3   3  -4  507.95   37.70
   0  -2   3   87.09    8.40
   3  -1   2 2367.96  170.98
  -3   1  -2 2427.66  170.98
  -6   0  -1  135.09   12.10
   9   1   0  149.49   15.40
  -9  -1   0  160.88   16.10
  12   2  -1 1559.14  120.99
 -12  -2   1 1702.03  122.59
 -15  -3   2  397.06   37.80
  18   4  -3   64.99   19.60
 -18  -4   3   94.79   19.80
  21   5  -4  257.77   32.60
 -21  -5   4  256.97   33.30
 -19  -9  10  251.97   38.60
  19   9 -10  273.17   35.80
  16   8  -9  292.17   36.10
 -13  -7   8  606.34   58.99
  13   7  -8  724.63   59.89
 -10  -6   7  384.16   37.40
  10   6  -7  382.66   36.80
  -7  -5   6 1194.68   93.19
   7   5  -6 1213.68   92.89
  -4  -4   5  658.13   51.89
   4   4  -5  645.04   51.69
  -1  -3   4  271.77   22.70
   2  -2   3  775.82   53.69
  -2   2  -3  697.13   53.69
   5  -1   2  852.91   59.99
  -5   1  -2  799.92   59.89
  11   1   0 1069.99   81.99
 -11  -1   0 1115.79   82.99
  14   2  -1  405.86   35.90
 -14  -2   1  411.36   37.30
  17   3  -2   61.19   14.30
  20   4  -3   33.00   13.70
 -20  -4   3   21.30   15.00
 -23  -5   4   64.39   19.50
 -17  -9  10   64.89   20.00
  17   9 -10   62.89   20.30
 -14  -8   9  257.97   31.90
  14   8  -9  178.68   28.20
 -11  -7   8  520.05   49.10
  11   7  -8  525.55   48.40
  -8  -6   7  593.74   54.29
   8   6  -7  693.83   54.99
  -5  -5   6  822.92   65.09
   5   5  -6  813.92   64.69
  -2  -4   5  970.20   73.59
   2   4  -5  969.40   73.49
   1  -3   4  265.57   23.10
  -1   3  -4  321.37   23.80
  -4   2  -3 1109.89   77.59
  -4   2  -3 1041.40   77.39
   7  -1   2 1608.44  110.19
  -7   1  -2 1443.56  110.09
  13   1   0  287.57   26.30
  16   2  -1 1327.47  103.69
 -16  -2   1 1382.76  105.19
  19   3  -2   83.19   17.10
 -19  -3   2   40.10   14.30
  22   4  -3  -20.70   11.50
 -22  -4   3   33.00   15.10
 -15  -9  10   30.10   15.20
  15   9 -10    2.10   13.80
 -12  -8   9  296.37   34.00
  12   8  -9  239.48   31.20
  -9  -7   8  253.77   28.90
   9   7  -8  261.97   29.00
  -6  -6   7 1014.30   77.09
   6   6  -7  915.91   75.99
  -3  -5   6  414.26   36.20
   3   5  -6  427.56   35.90
   0  -4   5  403.36   32.50
   0   4  -5  399.76   32.60
  -3   3  -4  531.75   39.90
  -6   2  -3 1626.74  116.59
   9  -1   2 1529.65  104.49
  -9   1  -2 1343.37  104.39
  15   1   0  126.19   16.40
 -15  -1   0  118.59   16.80
 -18  -2   1  256.67   28.70
  21   3  -2  127.49   25.50
 -21  -3   2  174.38   26.40
 -16 -10  11  106.39   25.80
 -13  -9  10   62.49   19.40
  13   9 -10   54.09   18.40
 -10  -8   9  604.04   53.99
  10   8  -9  555.74   51.99
   7   7  -8  280.37   44.60
  -4  -6   7  573.64   50.39
   4   6  -7  641.64   50.59
  -1  -5   6  536.05   41.60
   1   5  -6  481.05   41.10
   2  -4   5  407.66   30.80
  -2   4  -5  370.16   30.90
  -5   3  -4 1164.08   82.49
  -5   3  -4 1123.49   82.59
   8  -2   3 1739.03  124.89
  -8   2  -3 1746.83  125.09
  11  -1   2 1262.17   97.29
 -11   1  -2 1400.56   97.99
  14   0   1    4.00    5.10
 -14   0  -1    0.70    5.30
  17   1   0   44.30   10.80
  20   2  -1  715.13   58.39
 -20  -2   1  635.04   58.09
  23   3  -2   78.29   18.70
 -23  -3   2   60.69   17.80
 -14 -10  11  262.67   34.80
 -11  -9  10  775.72   66.39
  11   9 -10  692.43   63.79
  -8  -8   9  578.14   51.59
   8   8  -9  531.45   49.60
  -5  -7   8   53.39   13.40
   5   7  -8   30.20   11.00
  -2  -6   7  812.32   68.09
   2   6  -7  932.61   68.59
  -1   5  -6  334.07   28.40
  -4   4  -5  185.68   16.60
  -4   4  -5  206.58   16.20
  -7   3  -4 1360.26   93.59
  -7   3  -4 1249.88   93.39
  10  -2   3  426.16   34.00
 -10   2  -3  486.15   34.60
  13  -1   2  203.48   19.40
 -13   1  -2  240.08   20.60
  16   0   1    5.70    6.00
 -16   0  -1    4.40    6.10
  19   1   0   23.60    9.50
 -19  -1   0  -11.30    8.20
  22   2  -1  144.39   21.60
 -22  -2   1   94.29   19.40
 -12 -10  11  621.64   59.59
  -9  -9  10 1049.40   90.59
   9   9 -10 1146.99   90.29
  -6  -8   9  151.18   23.80
   6   8  -9  187.48   23.40
  -3  -7   8  130.19   17.10
   3   7  -8   94.09   16.60
   0  -6   7   50.09   10.20
   3  -5   6  484.65   36.40
  -3   5  -6  440.56   36.40
  -6   4  -5  241.48   19.50
  -6   4  -5  254.97   19.10
 -12   2  -3  726.43   53.99
  15  -1   2  251.87   22.40
 -15   1  -2  251.47   22.90
  18   0   1   -0.50    5.30
 -18   0  -1   12.40    7.70
  21   1   0   26.40    9.50
 -21  -1   0   37.00   12.10
 -13 -11  12  110.59   24.60
 -10 -10  11  426.76   50.39
  -7  -9  10 1045.30   82.99
   7   9 -10  935.81   80.39
  -4  -8   9  416.56   38.30
   4   8  -9  377.26   36.60
  -1  -7   8  469.65   38.60
   1   7  -8  401.36   37.40
   2  -6   7 1241.48   91.59
  -2   6  -7 1208.78   91.69
  -5   5  -6 1064.79   74.89
  -5   5  -6  979.10   76.59
 -14   2  -3  366.96   28.90
  17  -1   2  485.25   40.80
 -17   1  -2  537.85   41.80
  20   0   1   -3.00    6.90
 -11 -11  12  183.98   46.50
  -5  -9  10  943.61   79.49
   5   9 -10  974.50   78.29
  -2  -8   9  505.35   44.40
   2   8  -9  489.05   43.20
   1  -7   8  919.11   72.09
  -1   7  -8  944.61   72.19
  -4   6  -7 1865.01  136.19
  -7   5  -6  903.21   64.89
  16  -2   3  487.15   34.40
 -16   2  -3  401.16   34.10
  19  -1   2  118.89   14.70
 -19   1  -2  130.19   15.60
  22   0   1   -3.30    7.40
 -22   0  -1    2.00    9.00
  -6 -10  11  104.69   21.40
   6  10 -11  173.48   24.60
  -3  -9  10  306.87   32.50
   0  -8   9  228.88   24.40
   3  -7   8  614.04   48.00
  -3   7  -8  592.64   47.90
  -6   6  -7  939.51   66.69
  -6   6  -7  868.01   65.99
  18  -2   3   76.39    8.50
 -18   2  -3   58.69    8.40
  21  -1   2  152.28   17.80
 -21   1  -2  189.78   18.50
  -4 -10  11   49.10   15.30
   4  10 -11   62.79   15.50
  -1  -9  10  117.69   22.00
   2  -8   9  122.39   16.10
  -5   7  -8  105.79   11.50
  -5   7  -8  108.69   12.50
 -20   2  -3  251.07   19.00
  -2 -10  11  365.26   34.40
   2  10 -11  269.57   31.20
   1  -9  10  305.37   30.00
  -4   8  -9  174.08   18.30
  -7   7  -8  224.98   17.20
   3  -9  10  636.74   50.09
  -3   9 -10  574.44   49.00
  -6   8  -9  464.85   35.70
  -5   9 -10  886.61   65.69
  -5   9 -10  837.72   64.89
  -4  10 -11  663.93   52.19
  -6  10  -8  120.89   12.00
  -6  10  -8  125.69   12.00
  -4  10  -8  304.87   24.70
   4 -10   8  212.18   23.70
   1 -11   9  195.78   34.20
  -5   9  -7   18.30    5.80
   5  -9   7   14.50    5.90
   2 -10   8   93.19   15.40
   1  11  -9  225.18   25.90
  -1 -11   9  260.27   28.50
  21  -3   1   -0.30    0.90
  -6   8  -6  379.66   29.30
   6  -8   6  389.46   30.10
  -3   9  -7  156.48   16.00
   3  -9   7  114.69   16.00
   0 -10   8  219.38   25.20
   3  11  -9   48.60   12.80
  -3 -11   9   47.40   14.00
 -22   2   0   65.59    9.80
  22  -2   0   86.79   12.00
  -4   8  -6  451.85   36.70
   4  -8   6  471.35   37.50
   1  -9   7  145.89   18.60
   2  10  -8  528.45   49.80
  -2 -10   8  540.95   48.80
   5  11  -9   85.29   16.50
  -5 -11   9  137.89   23.40
 -23   1   1    3.70    7.20
  23  -1  -1    7.30    8.20
 -20   2   0   82.89   11.20
  20  -2   0   74.29   11.10
  17  -3   1  936.11   68.49
  -5   7  -5  253.27   20.10
  -5   7  -5  251.77   20.10
   5  -7   5  229.48   20.40
   2  -8   6  100.89   14.10
   1   9  -7  117.59   16.60
  -1  -9   7  138.09   19.60
   4  10  -8  278.37   29.70
  -4 -10   8  303.77   32.40
   7  11  -9   -2.50    5.40
 -10 -12  10   -6.90   13.20
 -21   1   1   -1.90    6.80
 -18   2   0  499.85   40.60
  18  -2   0  464.45   38.70
  -3   7  -5  664.43   48.30
   3  -7   5  582.44   48.70
   0   8  -6  412.16   35.10
   0  -8   6  404.46   36.30
   3   9  -7  462.95   40.00
  -3  -9   7  423.56   40.90
   6  10  -8  124.19   20.60
  -6 -10   8  147.99   23.40
  -9 -11   9   49.60   16.00
  12  12 -10   78.89   23.50
 -12 -12  10   60.89   19.90
 -22   0   2  598.34   51.89
  22   0  -2  624.24   52.49
 -19   1   1  375.46   32.00
  19  -1  -1  342.07   32.00
 -16   2   0  283.07   24.30
  16  -2   0  290.77   24.60
  13  -3   1  178.48   14.50
   4  -6   4  901.71   66.99
   2   8  -6  359.26   31.80
  -2  -8   6  331.67   32.60
   5   9  -7  200.18   24.10
  -5  -9   7  236.38   26.80
   8  10  -8  173.08   23.20
  -8 -10   8  119.89   22.60
 -11 -11   9  227.18   33.80
 -23  -1   3  301.37   35.10
  23   1  -3  402.56   37.40
 -20   0   2 1263.17   95.89
  20   0  -2 1212.78   95.79
 -17   1   1 1010.10   81.19
  17  -1  -1 1140.29   82.19
  14  -2   0   47.10    7.50
  11  -3   1  436.56   32.10
  -5   5  -3  316.27   22.10
   5  -5   3  273.37   22.30
  -2   6  -4 1503.55  118.49
   2  -6   4 1753.92  119.79
   1   7  -5  642.14   50.59
  -1  -7   5  620.14   51.39
   4   8  -6  166.08   20.30
  -4  -8   6  171.38   21.50
   7   9  -7  167.58   21.60
  -7  -9   7  128.49   22.40
  10  10  -8  419.56   40.90
 -10 -10   8  384.26   42.20
 -13 -11   9  124.69   24.30
 -24  -2   4   57.19   18.00
  24   2  -4   73.49   20.60
 -21  -1   3  661.83   59.19
  21   1  -3  753.22   60.49
 -18   0   2 1441.76  107.49
  18   0  -2 1387.06  107.19
 -15   1   1  364.26   33.80
  15  -1  -1  460.75   34.60
 -12   2   0  905.91   62.39
  12  -2   0  776.02   62.19
   9  -3   1  599.64   42.90
  -3   5  -3 3216.88  217.78
   3  -5   3 2856.61  218.08
   0   6  -4  354.26   31.80
   0  -6   4  429.96   33.40
   3   7  -5  810.52   64.69
  -3  -7   5  835.72   65.89
   6   8  -6  359.66   38.50
   9   9  -7   35.50   12.30
  -9  -9   7   42.40   13.40
  12  10  -8  143.79   25.00
 -12 -10   8  129.39   23.50
 -15 -11   9  240.38   36.70
 -22  -2   4  184.78   26.10
  22   2  -4  129.49   22.30
 -19  -1   3  755.82   64.59
  19   1  -3  821.52   65.09
 -16   0   2  437.46   37.60
  16   0  -2  430.16   37.60
 -13   1   1  829.82   61.19
  13  -1  -1  771.52   60.89
 -10   2   0 2120.79  142.49
  10  -2   0 1840.72  142.29
  -4   4  -2 1073.39   75.09
   4  -4   2 1014.50   75.39
  -1   5  -3 1663.83  123.99
   1  -5   3 1746.63  124.79
   2   6  -4 2147.19  154.38
  -2  -6   4 2056.49  154.98
   5   7  -5  504.15   43.60
  -5  -7   5  523.65   44.90
   8   8  -6  443.56   43.00
  -8  -8   6  521.65   45.40
  11   9  -7  251.87   29.30
 -11  -9   7  237.58   30.80
  14  10  -8  148.69   25.60
 -14 -10   8  131.99   25.20
 -23  -3   5   41.40   16.40
  23   3  -5   17.60   14.70
 -20  -2   4  160.28   24.30
  20   2  -4  147.59   22.80
 -17  -1   3  304.47   28.50
  17   1  -3  220.08   26.40
 -14   0   2 1715.93  126.49
  14   0  -2 1505.85  118.69
 -11   1   1  981.10   73.19
  -8   2   0  140.79   11.00
   8  -2   0  120.09   11.00
  -2   4  -2 4355.96  316.27
   2  -4   2 4513.35  316.87
   1   5  -3  744.83   54.59
  -1  -5   3  675.63   54.79
   4   6  -4  296.97   28.10
  -4  -6   4  327.67   29.30
   7   7  -5  108.49   17.50
  -7  -7   5   99.49   17.80
  10   8  -6  489.15   44.60
 -10  -8   6  473.85   46.20
  13   9  -7  125.39   23.30
  16  10  -8    9.10   13.30
 -16 -10   8    2.20   15.10
 -21  -3   5  169.38   26.70
  21   3  -5  193.28   25.70
 -18  -2   4   -0.80    8.50
  18   2  -4   18.70   10.70
 -15  -1   3  149.09   19.40
  15   1  -3  178.48   20.50
 -12   0   2  645.64   54.49
  12   0  -2  762.42   55.29
  -6   2   0 1573.44  105.89
   6  -2   0 1378.16  105.79
   3  -3   1  251.97   19.00
   0   4  -2 2853.71  197.58
   0  -4   2 2639.14  197.78
   3   5  -3 1189.78   93.39
  -3  -5   3 1319.17   94.49
   6   6  -4  190.48   20.30
  -6  -6   4  162.68   20.00
   9   7  -5  206.78   24.00
  -9  -7   5  183.48   23.80
  12   8  -6  208.68   25.90
 -12  -8   6  170.58   27.40
  15   9  -7  123.29   24.20
 -15  -9   7  138.39   32.20
  18  10  -8   26.60   16.90
 -18 -10   8   10.90   17.10
 -22  -4   6   94.39   22.10
  22   4  -6   98.49   19.60
 -19  -3   5  491.35   47.30
 -16  -2   4   80.19   15.30
  16   2  -4   47.20   13.40
 -13  -1   3    7.30    6.90
  13   1  -3   25.00    7.90
 -10   0   2 3338.87  233.68
  10   0  -2 3129.69  233.58
   7  -1  -1  769.12   56.99
   4  -2   0 1533.45  107.99
   4  -2   0 1491.95  107.79
   2   4  -2 2700.63  185.88
  -2  -4   2 2436.86  185.78
   5   5  -3 1806.62  134.69
  -5  -5   3 1838.82  135.49
   8   6  -4  752.92   58.19
  -8  -6   4  660.63   58.29
  11   7  -5  617.54   48.00
 -11  -7   5  429.16   46.80
  14   8  -6  333.37   37.10
 -14  -8   6  379.16   40.00
  17   9  -7   80.19   24.80
 -17  -9   7   65.79   20.70
 -23  -5   7  191.08   30.30
  23   5  -7  144.69   26.70
 -20  -4   6  394.76   42.00
  20   4  -6  410.16   42.00
 -17  -3   5  841.12   65.79
  17   3  -5  694.23   63.69
 -14  -2   4 1431.66  109.49
  11   1  -3  152.58   17.20
  -8   0   2 1171.28   82.89
   8   0  -2 1063.79   82.79
  -2   2   0 1924.51  131.49
   2  -2   0 1759.62  131.39
   1   3  -1 1754.72  142.69
  -1  -3   1 2217.88  143.39
   4   4  -2  109.69   12.40
   7   5  -3   26.30    8.70
  -7  -5   3   41.00   10.50
  10   6  -4 1771.72  137.49
 -10  -6   4 1880.21  139.19
  13   7  -5  963.00   74.99
 -13  -7   5  834.22   75.19
  16   8  -6  130.99   24.50
 -16  -8   6  154.88   27.20
  19   9  -7   41.40   20.60
 -19  -9   7   41.40   18.30
 -21  -5   7  364.16   38.80
  21   5  -7  218.28   40.10
 -18  -4   6  677.23   59.59
  18   4  -6  634.74   58.59
 -15  -3   5 1355.16  101.99
  15   3  -5 1240.98  100.89
 -12  -2   4  813.22   64.49
  12   2  -4  801.32   64.39
  -9  -1   3 1854.51  136.39
  -6   0   2 6698.33  477.65
  -3   1   1 1703.13  124.69
   3  -1  -1 1785.32  124.69
   0   2   0  701.03   52.09
   0  -2   0  727.63   52.09
   3   3  -1  937.11   66.89
  -3  -3   1  857.41   66.79
   9   5  -3  564.54   44.80
  -9  -5   3  485.15   44.90
  12   6  -4  245.98   26.40
 -12  -6   4  201.88   26.50
  15   7  -5  207.48   29.00
 -15  -7   5  181.98   29.00
  18   8  -6  127.29   25.00
 -18  -8   6  168.38   27.70
 -22  -6   8  172.98   30.10
  22   6  -8  137.69   27.40
 -19  -5   7  177.08   28.40
  19   5  -7  147.79   25.70
 -16  -4   6  315.87   33.20
  16   4  -6  259.97   31.80
 -13  -3   5  562.64   53.09
  13   3  -5  716.93   54.39
 -10  -2   4  978.50   74.79
  10   2  -4  951.10   74.69
  -7  -1   3  776.22   61.09
   7   1  -3  834.82   61.49
  -4   0   2 3288.37  235.18
   2   2   0 1742.73  120.39
  -2  -2   0 1594.04  120.29
   5   3  -1  143.59   14.20
  -8  -4   2  459.65   39.40
  11   5  -3 1253.37   88.89
 -11  -5   3 1016.10   88.69
  14   6  -4   90.39   18.50
 -14  -6   4  101.09   20.00
  17   7  -5  153.18   25.30
 -17  -7   5  119.99   24.60
  20   8  -6   15.90   14.30
 -20  -8   6   17.80   16.40
 -20  -6   8   88.29   20.40
  20   6  -8   90.79   22.00
 -17  -5   7   81.79   18.60
  17   5  -7  117.39   20.80
 -14  -4   6   17.50   10.80
  14   4  -6   -5.00    8.90
 -11  -3   5   85.19   15.00
  11   3  -5   93.59   15.80
  -8  -2   4  261.17   22.60
   8   2  -4  203.08   21.80
  -5  -1   3 3164.98  210.18
   5   1  -3 2664.73  209.68
   4   2   0 1429.56  101.69
  -4  -2   0 1361.36  101.79
  -7  -3   1  754.72   58.69
  10   4  -2 1072.69   78.79
 -10  -4   2  956.70   79.19
  13   5  -3  754.32   69.59
 -13  -5   3 1010.00   73.19
  16   6  -4  166.28   25.10
 -16  -6   4  165.28   27.20
  19   7  -5   15.70   11.20
 -19  -7   5    2.90   13.20
 -21  -7   9  246.88   37.50
  21   7  -9  271.17   36.70
 -18  -6   8  185.38   30.00
  18   6  -8  216.08   32.00
 -15  -5   7   40.30   13.80
  15   5  -7   37.70   14.40
 -12  -4   6  397.36   37.80
  12   4  -6  401.86   37.80
   9   3  -5  269.97   29.60
  -6  -2   4 1242.58   93.29
   6   2  -4 1256.27   93.39
   3   1  -3  295.17   23.70
  -3  -1  -1  225.38   18.00
   6   2   0 1512.05  109.69
  -6  -2   0 1486.25  109.89
   9   3  -1 2975.60  212.78
  -9  -3   1 2878.21  213.58
  12   4  -2 1011.30   77.59
 -12  -4   2  967.40   78.79
  15   5  -3  380.46   38.10
 -15  -5   3  393.86   39.60
  18   6  -4   66.09   18.50
 -18  -6   4   75.89   22.80
  21   7  -5   32.60   17.10
 -21  -7   5    5.00   15.80
 -19  -7   9  379.66   45.40
  19   7  -9  456.45   46.80
 -16  -6   8   72.49   18.90
  16   6  -8   99.89   20.50
 -13  -5   7   22.50   11.50
  13   5  -7   11.20    9.90
 -10  -4   6 1377.36  107.99
  10   4  -6 1436.16  107.99
  -7  -3   5  397.26   32.70
   7   3  -5  339.67   32.00
  -4  -2   4 1035.90   71.59
   4   2  -4  867.21   70.99
  -1  -1   3  758.82   53.49
   1   1  -3  692.83   53.49
   2   0   2 1503.15  111.39
  -2   0  -2 1599.84  111.49
   5   1   1  253.97   20.50
  -8  -2   0  118.79   13.80
  11   3  -1 1275.97  102.19
 -11  -3   1 1453.45  104.09
  14   4  -2 1146.79   91.79
 -14  -4   2 1219.08   93.89
  17   5  -3  295.67   35.30
 -17  -5   3  411.76   38.90
  20   6  -4   19.50   13.90
 -20  -6   4   30.40   14.60
 -20  -8  10  399.06   48.60
  20   8 -10  270.77   38.40
 -17  -7   9  239.58   35.90
  17   7  -9  273.57   33.50
 -14  -6   8  219.18   28.30
  14   6  -8  191.18   27.30
 -11  -5   7  770.92   66.39
  11   5  -7  830.92   66.69
  -8  -4   6 1790.02  124.99
   8   4  -6 1515.15  123.59
  -5  -3   5 5961.00  437.36
   5   3  -5 6230.38  437.56
  -2  -2   4  687.53   54.69
   2   2  -4  772.02   55.09
  -1   1  -3 1107.69   80.89
  -1   1  -3 1131.19   81.69
   4   0   2 1192.48   90.39
  -4   0  -2 1309.27   90.59
   7   1   1 2921.01  209.18
  -7  -1  -1 2890.71  209.48
  10   2   0 1738.13  131.29
 -10  -2   0 1832.92  132.39
 -13  -3   1  182.78   21.80
  16   4  -2  382.26   38.50
 -16  -4   2  437.96   40.80
  19   5  -3   48.80   17.20
 -19  -5   3   62.79   17.50
  22   6  -4  181.78   29.60
 -22  -6   4  158.88   28.90
 -18  -8  10  111.99   24.00
 -15  -7   9   46.60   16.80
  15   7  -9   80.49   18.20
 -12  -6   8  128.49   22.30
  12   6  -8  144.09   22.50
  -9  -5   7 1175.38   89.39
   9   5  -7 1083.69   88.39
  -6  -4   6 5600.64  442.56
   6   4  -6 6720.23  443.56
  -3  -3   5 4341.77  310.67
   3   3  -5 4297.67  310.77
   0  -2   4  425.86   32.70
   0   2  -4  427.56   32.90
   3  -1   3  886.31   64.79
  -3   1  -3  897.61   64.89
  -6   0  -2 2013.00  144.99
   9   1   1 3716.23  271.67
  -9  -1  -1 3841.22  272.27
  12   2   0  612.04   50.49
 -12  -2   0  651.03   51.79
  15   3  -1  159.78   21.00
 -15  -3   1  206.58   23.50
 -18  -4   2   13.00   11.20
 -21  -5   3    2.60   11.10
 -16  -8  10  234.38   31.90
  16   8 -10  212.38   32.30
 -10  -6   8  191.38   24.30
  10   6  -8  170.18   23.50
  -7  -5   7  963.30   72.19
   7   5  -7  832.02   70.99
  -4  -4   6 2714.63  197.08
   4   4  -6 2678.43  196.98
  -1  -3   5 4622.44  320.67
   1   3  -5 4317.47  320.57
  -2   2  -4  140.69   11.60
  -2   2  -4  117.99   11.00
   5  -1   3 2546.85  175.48
   5  -1   3 2545.15  175.48
  -5   1  -3 2257.47  175.38
   8   0   2 4921.21  355.76
  -8   0  -2 5030.60  355.96
  11   1   1 1320.07   93.89
 -11  -1  -1 1188.78   94.09
 -14  -2   0   20.50    9.50
  17   3  -1  408.06   37.70
 -17  -3   1  372.26   38.50
  20   4  -2   16.40   12.00
 -20  -4   2   18.20   12.60
 -17  -9  11   -0.50   12.10
  17   9 -11   14.10   17.80
 -14  -8  10  151.78   24.90
  14   8 -10   91.49   21.00
 -11  -7   9  448.56   47.10
  -8  -6   8  207.18   24.20
   8   6  -8  195.28   23.80
  -5  -5   7  554.24   44.80
   5   5  -7  494.85   43.80
  -2  -4   6  998.80   80.29
   2   4  -6 1134.19   80.99
   1  -3   5  969.80   76.89
  -1   3  -5 1124.19   77.49
  -4   2  -4 1615.94  116.39
  -7   1  -3 2485.85  178.38
  10   0   2 1463.05  103.09
 -10   0  -2 1335.97  103.09
  13   1   1 1175.98   82.39
 -13  -1  -1  907.91   84.09
  16   2   0  203.48   22.70
 -16  -2   0  197.58   25.50
  19   3  -1  245.58   28.00
 -19  -3   1  213.78   27.60
  22   4  -2  454.55   47.30
 -22  -4   2  529.55   58.39
 -15  -9  11   97.59   23.20
  15   9 -11  121.29   24.00
 -12  -8  10  815.52   65.69
  12   8 -10  631.54   62.59
  -9  -7   9  304.17   30.90
   9   7  -9  217.88   28.20
  -6  -6   8  233.68   25.80
   6   6  -8  222.88   24.60
  -3  -5   7  368.36   32.60
   3   5  -7  362.86   32.50
   0  -4   6   67.79    9.80
  -3   3  -5  632.44   48.20
  -3   3  -5  649.34   47.80
  -6   2  -4  391.06   30.00
  -6   2  -4  400.36   29.90
   9  -1   3  603.94   45.90
  -9   1  -3  612.04   46.00
  12   0   2  361.46   30.10
  15   1   1  245.18   24.80
 -15  -1  -1  276.27   26.60
  18   2   0  375.06   36.40
 -18  -2   0  414.96   38.60
  21   3  -1  174.68   26.20
 -16 -10  12  -18.10   31.20
  16  10 -12   -9.60   10.00
 -13  -9  11   52.89   17.50
  13   9 -11   26.40   16.00
 -10  -8  10  263.97   32.30
  10   8 -10  296.17   32.80
  -7  -7   9  856.11   71.99
   7   7  -9  884.41   71.89
  -4  -6   8   98.89   16.00
   4   6  -8   73.09   13.80
  -1  -5   7  271.17   23.90
   1   5  -7  234.98   23.50
   2  -4   6   18.90    5.30
  -2   4  -6   32.50    6.50
  -5   3  -5  554.04   40.30
  -5   3  -5  522.05   40.30
   8  -2   4  412.16   29.70
  -8   2  -4  371.36   29.70
  11  -1   3  650.83   46.80
 -11   1  -3  570.04   46.80
  17   1   1   66.49   12.10
 -17  -1  -1   41.90   11.80
  20   2   0   47.60   12.40
 -20  -2   0   59.29   15.10
  23   3  -1  336.77   36.70
 -23  -3   1  285.57   35.40
 -14 -10  12   12.00   20.80
  14  10 -12   -6.10    9.20
 -11  -9  11   54.19   17.90
  11   9 -11   82.39   19.60
  -8  -8  10  544.05   47.90
   8   8 -10  459.15   45.90
  -5  -7   9  465.95   44.40
   5   7  -9  530.75   45.00
  -2  -6   8  412.66   38.10
   2   6  -8  472.65   38.80
  -1   5  -7  477.85   39.00
  -4   4  -6 1367.96  100.29
  -4   4  -6 1390.76  100.99
  -7   3  -5 1575.84  112.69
  -7   3  -5 1554.04  112.69
  10  -2   4  413.36   32.30
 -10   2  -4  441.66   32.90
  13  -1   3   40.50    7.10
 -13   1  -3   22.80    6.30
  19   1   1  189.88   21.80
 -19  -1  -1  182.18   22.70
  22   2   0   67.19   16.10
 -22  -2   0   58.09   15.10
 -12 -10  12    8.40   12.10
  12  10 -12    5.60   12.00
  -9  -9  11   55.99   17.10
   9   9 -11   81.19   19.00
  -6  -8  10  670.13   60.39
   6   8 -10  728.83   60.29
  -3  -7   9  675.83   61.19
   3   7  -9  840.92   62.69
   0  -6   8  653.53   51.59
   0   6  -8  626.74   51.49
  -3   5  -7 1244.98   92.59
  -6   4  -6 2129.19  152.98
  -9   3  -5 1821.42  136.39
  -9   3  -5 1988.60  136.89
  12  -2   4 1283.57   93.59
 -12   2  -4 1294.27   94.19
  18   0   2  133.69   16.50
 -18   0  -2  129.59   17.20
  21   1   1   90.99   16.60
 -21  -1  -1  122.69   18.30
 -10 -10  12   17.40   14.30
  10  10 -12   21.50   13.30
  -7  -9  11   96.89   20.10
   7   9 -11   92.29   26.90
  -4  -8  10  779.02   66.79
   4   8 -10  818.12   66.29
  -1  -7   9  495.25   45.20
   1   7  -9  585.34   46.40
   2  -6   8  182.58   18.00
  -2   6  -8  166.18   18.00
  -5   5  -7 1886.11  134.39
  -5   5  -7 1807.22  133.49
  -8   4  -6 2155.48  154.38
 -11   3  -5  810.12   58.19
 -17   1  -3  309.97   27.30
  20   0   2  262.27   25.50
 -20   0  -2  228.38   25.10
  -8 -10  12   90.29   20.80
   8  10 -12   73.99   17.60
  -5  -9  11   86.19   17.70
  -2  -8  10  239.08   27.40
   2   8 -10  273.97   27.60
   1  -7   9  157.08   18.20
  -1   7  -9  160.18   18.50
  -4   6  -8  295.77   25.30
  -4   6  -8  319.97   26.60
  -7   5  -7  805.32   60.69
  -7   5  -7  859.71   61.39
  16  -2   4  224.48   19.00
 -16   2  -4  238.58   19.50
 -19   1  -3  331.57   29.10
  -6 -10  12   69.49   17.40
   6  10 -12   72.99   18.30
  -3  -9  11   10.10   10.90
   0  -8  10  427.66   38.60
  -3   7  -9  515.55   42.40
  -6   6  -8  165.78   15.70
  18  -2   4  218.28   18.60
 -18   2  -4  243.88   18.60
  21  -1   3   94.69   12.40
  -1  -9  11  185.58   21.60
   1   9 -11  145.19   19.50
   2  -8  10  822.52   65.99
  -5   7  -9 1119.69   85.79
  -5   7  -9 1175.48   84.99
  -8   6  -8  109.99    8.80
  -4   8 -10  791.62   59.89
  -4   8 -10  761.62   60.49
  -7   7  -9  843.12   61.59
  -6   8 -10  381.26   31.10
  -5   9 -11  284.17   25.20
  -4  10 -12    3.50    6.60
  -6  12  -9    9.00    4.50
  -6  10  -7  109.39   11.90
   6 -10   7   99.29   12.10
  -3  11  -8   75.29   12.30
   3 -11   8   59.09   12.70
   1 -11   8   38.20   11.60
  -5   9  -6  245.48   23.10
   5  -9   6  315.07   24.80
   2 -10   7  403.16   36.60
   1  11  -8   88.19   16.40
  -1 -11   8  150.48   21.60
  21  -3   0   14.40    4.60
  -6   8  -5  136.89   11.10
   6  -8   5  100.29   11.30
  -3   9  -6 1020.60   75.99
   3  -9   6  978.10   77.09
   0 -10   7  701.13   58.99
   6  12  -9   12.10   13.30
  -6 -12   9   16.90   12.20
 -22   2   1  126.59   15.70
  22  -2  -1  155.28   17.00
  19  -3   0  170.08   15.60
  -4   8  -5  420.46   32.40
   4  -8   5  375.76   33.00
  -1   9  -6 1408.06  104.99
   1  -9   6 1382.36  106.49
   2  10  -7 1241.48   92.29
  -2 -10   7 1120.29   93.39
  -5 -11   8  283.67   33.50
   8  12  -9   12.70   12.20
  -8 -12   9   19.40   13.40
 -23   1   2    0.10    7.90
  23  -1  -2   10.40    8.80
 -20   2   1  660.23   52.69
  20  -2  -1  694.03   53.59
  17  -3   0   67.89    8.80
  -5   7  -4   12.20    3.80
   5  -7   4   11.00    4.50
  -2   8  -5  474.65   37.50
   2  -8   5  433.76   38.30
   1   9  -6  612.54   50.69
  -1  -9   6  621.54   52.49
   4  10  -7 1112.09   92.99
  -4 -10   7 1287.07   96.29
  -7 -11   8  302.17   34.10
  10  12  -9   57.29   17.00
 -10 -12   9   73.39   20.00
 -24   0   3    0.40   10.90
  24   0  -3   -4.60   11.20
 -21   1   2  131.59   17.30
 -18   2   1  248.88   23.20
  18  -2  -1  274.07   24.50
 -15   3   0  441.86   30.80
  15  -3   0  358.66   30.90
   6  -6   3  464.65   34.40
   0   8  -5  499.45   39.00
   0  -8   5  423.36   39.40
   3   9  -6  199.38   23.60
  -3  -9   6  247.88   26.00
   6  10  -7  359.16   36.20
  -6 -10   7  380.36   38.60
   9  11  -8  203.98   29.80
  -9 -11   8  174.68   27.90
  12  12  -9  279.27   34.80
 -12 -12   9  270.87   36.10
 -22   0   3   -0.70    8.00
  22   0  -3   -2.20    8.90
 -19   1   2   40.30    9.80
  19  -1  -2   55.59   12.20
 -16   2   1 1409.26  101.99
  16  -2  -1 1353.76  102.29
 -13   3   0  246.98   19.50
  -4   6  -3  424.56   29.30
   4  -6   3  323.97   29.50
  -1   7  -4 1031.10   75.19
   1  -7   4  957.40   75.99
   2   8  -5  234.58   23.40
  -2  -8   5  231.08   25.00
   5   9  -6   43.10   12.40
  -5  -9   6   33.00   11.80
   8  10  -7   66.79   16.50
  -8 -10   7   90.29   19.40
  11  11  -8   47.80   17.00
 -11 -11   8   42.90   17.50
  14  12  -9  241.68   35.60
 -14 -12   9  228.28   36.10
 -23  -1   4  192.58   25.90
  23   1  -4  178.88   25.40
 -20   0   3    0.50    8.90
  20   0  -3    1.80    8.40
 -17   1   2  224.08   21.40
  17  -1  -2  182.68   20.90
 -14   2   1  478.55   37.90
  14  -2  -1  490.35   38.30
  11  -3   0  628.94   46.30
  -5   5  -2  370.86   29.70
   5  -5   2  441.96   30.60
   1   7  -4 2221.28  155.28
  -1  -7   4 2001.60  155.88
  -4  -8   5   36.70   12.40
   7   9  -6   80.09   15.70
  -7  -9   6   53.79   15.10
  10  10  -7  118.49   21.70
 -10 -10   7  109.49   21.60
  13  11  -8  124.69   24.30
 -13 -11   8   91.59   22.90
 -24  -2   5  125.49   22.40
  24   2  -5   85.79   20.00
 -21  -1   4  103.89   18.30
  21   1  -4  105.49   18.90
 -18   0   3   -6.10    6.80
  18   0  -3   -8.90    6.80
 -15   1   2  213.78   21.40
  15  -1  -2  232.08   22.00
 -12   2   1 1888.61  130.69
  12  -2  -1 1711.83  130.79
   9  -3   0  379.96   25.70
   9  -3   0  307.07   25.40
  -3   5  -2 3205.18  226.58
   3  -5   2 3123.69  227.08
   0   6  -3 3027.50  225.68
   0  -6   3 3230.48  226.78
   3   7  -4 1164.98   93.39
  -3  -7   4 1315.07   95.19
   6   8  -5   68.69   13.90
  -6  -8   5   63.19   14.50
   9   9  -6  255.27   27.60
  -9  -9   6  200.28   27.60
  12  10  -7  338.37   37.40
 -12 -10   7  333.77   38.80
  15  11  -8  382.96   42.40
 -15 -11   8  357.26   42.20
  22   2  -5  127.09   21.30
  19   1  -4  171.48   22.70
 -16   0   3    0.00    7.00
 -13   1   2   45.40    8.10
  13  -1  -2   24.30    7.40
 -10   2   1 4746.33  341.37
  10  -2  -1 4817.52  341.87
   7  -3   0  971.50   69.79
  -4   4  -1   34.00    3.80
   4  -4   1   22.10    3.80
  -1   5  -2 1430.66  106.79
   1  -5   2 1497.75  107.39
   2   6  -3 3618.04  280.67
  -2  -6   3 4181.28  282.27
   5   7  -4  610.64   50.39
  -5  -7   4  616.94   51.69
   8   8  -5  178.58   22.00
  -8  -8   5  159.28   22.10
  11   9  -6 1175.48   88.09
 -11  -9   6  973.60   88.79
  14  10  -7  354.86   41.40
 -14 -10   7  450.15   45.10
  17  11  -8  266.67   34.20
 -17 -11   8  193.88   32.80
 -23  -3   6   73.69   19.80
  23   3  -6   65.99   16.10
 -20  -2   5  136.59   22.90
  20   2  -5  135.29   22.00
 -17  -1   4  244.08   26.90
  17   1  -4  267.37   28.30
 -14   0   3   -1.10    5.20
  14   0  -3   -2.40    5.80
 -11   1   2  354.86   29.20
  -8   2   1  888.81   66.29
   8  -2  -1  862.51   65.49
   5  -3   0 2093.09  147.29
   5  -3   0 2037.20  147.69
  -2   4  -1 1623.84  120.39
   2  -4   1 1718.13  120.69
   1   5  -2 1082.19   73.69
  -1  -5   2  882.41   73.49
   4   6  -3  327.17   29.20
  -4  -6   3  333.47   30.20
   7   7  -4  357.76   35.50
  -7  -7   4  445.26   37.90
  10   8  -5  233.28   26.70
 -10  -8   5  206.78   27.20
  13   9  -6 1153.08  102.19
 -13  -9   6 1004.00   95.29
  16  10  -7  479.85   48.30
 -16 -10   7  435.46   49.40
 -24  -4   7   19.40   15.20
 -21  -3   6  209.78   28.40
 -18  -2   5  164.58   22.00
  18   2  -5  113.79   20.20
 -15  -1   4  784.62   61.69
  15   1  -4  729.03   61.39
 -12   0   3   -6.60    4.00
  12   0  -3   -0.80    4.90
  -9   1   2 1041.80   70.99
   9  -1  -2  864.71   70.99
  -3   3   0  510.45   39.50
   3  -3   0  569.04   39.60
   0   4  -1   30.80    5.60
   3   5  -2 1052.79   78.19
  -3  -5   2 1023.40   78.59
   6   6  -3   30.60    9.40
  -6  -6   3   57.29   12.00
   9   7  -4  256.67   26.80
  -9  -7   4  240.28   27.60
  12   8  -5  518.25   48.10
 -12  -8   5  526.45   49.90
  15   9  -6  636.74   58.99
 -15  -9   6  584.14   58.19
  18  10  -7  302.77   38.90
 -18 -10   7  309.47   40.70
 -22  -4   7  103.99   22.20
  22   4  -7   57.19   17.30
 -19  -3   6  200.08   26.50
  19   3  -6  160.18   25.40
 -16  -2   5  785.82   65.09
  13   1  -4  685.13   56.39
 -10   0   3    0.20    4.20
  10   0  -3   -1.10    3.90
  -7   1   2 2545.35  187.98
   7  -1  -2 2691.13  188.48
   4  -2  -1 3635.84  252.77
   4  -2  -1 3454.15  252.57
   2   4  -1 1295.17   95.49
  -2  -4   1 1304.27   95.79
   5   5  -2   15.20    7.00
  -5  -5   2   -1.30    5.00
   8   6  -3 1453.45  101.49
  -8  -6   3 1185.78  100.99
  11   7  -4  227.18   26.90
 -11  -7   4  248.88   28.70
  14   8  -5  168.68   27.00
 -14  -8   5  182.98   28.90
  17   9  -6  473.05   49.20
 -17  -9   6  499.15   51.79
 -23  -5   8  156.28   27.20
  23   5  -8  118.29   30.00
 -20  -4   7  217.68   28.80
  20   4  -7  254.77   31.90
 -17  -3   6  210.68   27.20
  17   3  -6  234.88   27.80
 -14  -2   5 2670.33  199.08
  14   2  -5 2713.13  199.28
 -11  -1   4  727.83   57.59
  -8   0   3   -2.30    3.50
   8   0  -3    2.30    1.70
  -5   1   2 5170.48  404.46
   5  -1  -2 6192.38  404.96
  -2   2   1 3155.48  217.78
   2  -2  -1 2946.41  217.68
   1   3   0 2847.32  189.58
  -1  -3   0 2429.76  189.18
   4   4  -1   59.79   10.80
  -4  -4   1   78.69   12.00
   7   5  -2  530.35   45.80
  -7  -5   2  600.14   47.30
  10   6  -3 1884.21  144.49
 -10  -6   3 1975.10  146.29
  13   7  -4  170.98   22.80
 -13  -7   4  125.69   22.80
  16   8  -5  320.97   36.40
 -16  -8   5  340.77   38.60
  19   9  -6   69.89   20.00
 -19  -9   6   84.69   21.90
  21   5  -8  155.08   26.50
 -18  -4   7   10.90   11.90
  18   4  -7    4.10   11.90
 -15  -3   6  647.04   56.19
  15   3  -6  659.83   56.39
 -12  -2   5 1004.40   83.29
  12   2  -5 1149.69   84.19
  -9  -1   4  434.96   40.10
   9   1  -4  568.84   41.40
  -6   0   3    2.50    3.20
   3   3   0  520.95   39.80
  -3  -3   0  512.65   39.80
   6   4  -1  412.36   35.50
  -6  -4   1  449.86   36.20
   9   5  -2  956.80   75.69
  -9  -5   2  990.00   76.89
  12   6  -3 1156.08   92.29
 -12  -6   3 1200.48   94.19
  15   7  -4  139.79   23.80
  18   8  -5  108.49   22.30
 -18  -8   5  146.39   27.20
 -22  -6   9   82.59   22.10
  22   6  -9  106.79   23.40
 -19  -5   8   11.50   13.10
  19   5  -8   14.80   14.00
 -16  -4   7   42.30   14.10
  16   4  -7   26.50   13.90
 -13  -3   6  250.87   26.50
  13   3  -6  227.48   26.10
 -10  -2   5  600.74   50.79
  10   2  -5  646.64   51.19
  -7  -1   4  298.67   26.60
   7   1  -4  332.57   27.30
  -4   0   3    0.60    2.70
   4   0  -3   -0.50    2.30
  -1   1   2  335.17   26.90
   1  -1  -2  377.66   27.00
   2   2   1 1092.29   76.99
  -2  -2  -1 1010.00   76.79
   5   3   0 2026.10  139.49
  -5  -3   0 1799.32  139.39
   8   4  -1  314.77   30.80
  -8  -4   1  406.36   32.50
  11   5  -2  691.13   64.49
 -11  -5   2  902.11   66.09
  14   6  -3 1349.96  102.29
 -14  -6   3 1247.08  103.39
  17   7  -4  340.47   39.80
 -17  -7   4  467.85   44.50
 -20  -8   5   38.40   19.20
 -20  -6   9   57.49   18.50
  20   6  -9   49.10   17.80
  17   5  -8   91.99   21.20
 -14  -4   7   37.50   13.70
  14   4  -7   41.80   13.10
 -11  -3   6   81.59   23.30
  11   3  -6  155.08   29.30
   8   2  -5  305.17   28.10
  -5  -1   4 1886.11  134.79
   5   1  -4 1812.82  134.79
  -2   0   3    0.40    2.00
   2   0  -3    2.40    2.30
   1   1   2  517.35   42.80
  -1  -1  -2  645.94   43.20
   4   2   1 2094.29  156.48
  -4  -2  -1 2241.08  156.58
   7   3   0 1025.40   72.79
  -7  -3   0  893.31   72.59
  10   4  -1  321.37   29.80
 -10  -4   1  335.67   31.10
  13   5  -2 1120.69   87.79
 -13  -5   2 1117.09   89.39
  16   6  -3  903.21   75.09
  19   7  -4   98.19   22.00
 -19  -7   4  115.49   24.20
 -21  -7  10   87.49   22.90
  21   7 -10   60.99   20.40
 -18  -6   9  345.27   40.80
  18   6  -9  384.66   41.90
 -15  -5   8  431.36   42.70
  15   5  -8  409.96   41.70
 -12  -4   7   39.90   12.80
  12   4  -7   16.70    8.70
  -9  -3   6  114.99   17.10
   9   3  -6  121.69   16.20
   6   2  -5  326.77   30.50
  -3  -1   4 2484.25  180.68
   3   1  -4 2530.75  180.88
   0   0  -3    0.50    2.00
  -3  -1  -2 2554.04  183.38
  -6  -2  -1 2582.44  186.68
   9   3   0  368.76   31.20
  -9  -3   0  348.67   31.40
  12   4  -1  195.58   22.00
 -12  -4   1  202.98   23.00
  15   5  -2  549.35   50.79
 -15  -5   2  623.84   53.29
  18   6  -3  131.69   22.20
 -18  -6   3  103.59   20.50
  21   7  -4   37.60   19.50
 -21  -7   4   67.19   36.90
 -19  -7  10  284.27   36.80
  19   7 -10  261.97   36.60
 -16  -6   9  374.56   42.00
  16   6  -9  443.46   43.10
 -13  -5   8  611.14   52.79
  13   5  -8  547.85   51.89
 -10  -4   7  197.38   24.00
  10   4  -7  239.98   25.10
  -7  -3   6  677.83   53.79
   7   3  -6  652.03   53.79
  -4  -2   5  571.64   41.10
   4   2  -5  459.05   40.30
  -1  -1   4  462.55   38.40
   1   1  -4  553.24   38.90
   2   0   3   -0.10    2.20
  -2   0  -3    1.70    2.10
   5   1   2  892.01   65.49
  -5  -1  -2  875.31   65.49
  -8  -2  -1 1861.91  136.69
 -11  -3   0  691.23   56.09
  14   4  -1   70.99   15.40
 -14  -4   1  116.89   19.10
  17   5  -2   13.00   11.20
 -17  -5   2   26.50   12.20
  20   6  -3   45.10   17.40
 -20  -6   3   49.20   17.10
 -20  -8  11    8.10   16.70
  20   8 -11   -0.60   15.10
 -17  -7  10  248.48   33.50
  17   7 -10  191.38   30.20
 -14  -6   9  857.21   73.39
  14   6  -9  854.01   73.09
 -11  -5   8  384.46   38.00
  11   5  -8  397.36   38.20
  -8  -4   7  546.85   45.10
   8   4  -7  490.05   44.30
  -5  -3   6  365.06   30.10
   5   3  -6  312.87   29.70
  -2  -2   5 1398.86  110.19
   2   2  -5 1620.34  110.89
  -1   1  -4  754.62   58.59
  -1   1  -4  837.02   58.69
   4   0   3   -0.10    2.20
  -4   0  -3   -0.50    2.30
   7   1   2 1656.03  120.69
  -7  -1  -2 1651.33  120.69
  10   2   1 1779.52  130.39
 -10  -2  -1 1754.72  130.89
 -13  -3   0  255.37   26.90
 -16  -4   1  105.69   19.00
  19   5  -2   56.89   16.10
 -19  -5   2   44.00   16.60
  22   6  -3   71.19   20.20
 -18  -8  11  115.09   25.80
  18   8 -11   93.99   25.00
 -15  -7  10   52.89   18.60
 -12  -6   9 1026.80   85.79
  12   6  -9 1069.69   85.99
  -9  -5   8  634.64   55.69
   9   5  -8  676.53   55.89
  -6  -4   7  453.15   38.90
   6   4  -7  438.96   38.90
  -3  -3   6  863.61   64.99
   3   3  -6  827.42   64.79
   0  -2   5  666.53   52.69
   0   2  -5  740.23   53.09
  -3   1  -4  503.95   38.00
   6   0   3    4.50    3.30
   9   1   2 1570.64  111.09
  -9  -1  -2 1443.06  111.09
  12   2   1  974.80   79.49
 -12  -2  -1 1122.49   81.29
  15   3   0  283.87   30.20
 -15  -3   0  346.97   32.70
  18   4  -1   76.49   16.40
 -18  -4   1   98.29   19.90
 -21  -5   2  102.79   21.10
 -16  -8  11  179.58   31.10
  16   8 -11  247.18   34.10
 -13  -7  10  494.75   48.60
  13   7 -10  470.55   47.80
 -10  -6   9  276.67   30.70
  10   6  -9  259.27   30.00
  -7  -5   8  468.15   46.60
   7   5  -8  647.14   48.70
  -4  -4   7   70.89   12.60
   4   4  -7   97.29   14.20
  -1  -3   6  554.14   41.60
   1   3  -6  497.05   41.50
  -2   2  -5  880.71   66.59
  -2   2  -5  929.21   66.99
   5  -1   4  622.04   45.10
  -5   1  -4  582.84   45.10
   8   0   3    2.40    3.20
  -8   0  -3    5.10    3.70
  11   1   2 1258.77   95.69
 -11  -1  -2 1308.97   96.39
  14   2   1  251.47   25.70
 -14  -2  -1  284.97   27.70
  17   3   0   49.70   13.20
 -17  -3   0   73.79   17.30
  20   4  -1   50.79   16.30
 -20  -4   1   79.79   17.50
 -17  -9  12  254.07   34.30
  17   9 -12  207.08   33.90
 -14  -8  11   50.49   16.50
  14   8 -11   73.69   18.40
 -11  -7  10  495.15   50.09
  11   7 -10  583.34   50.69
  -8  -6   9  197.88   24.30
   8   6  -9  190.18   23.50
   5   5  -8   49.99   12.00
  -2  -4   7  136.79   15.60
   2   4  -7  143.99   16.30
   1  -3   6 1422.66  105.49
  -1   3  -6 1456.55  105.89
  -4   2  -5  490.35   37.30
   7  -1   4  219.98   17.10
  -7   1  -4  179.28   16.90
  10   0   3    0.20    3.60
 -10   0  -3    8.60    4.50
  13   1   2  195.58   20.20
 -13  -1  -2  212.98   21.60
 -16  -2  -1   33.10   11.50
 -19  -3   0  185.18   25.30
 -22  -4   1  108.39   21.70
 -15  -9  12  265.07   35.60
  15   9 -12  299.97   36.20
 -12  -8  11  428.66   42.70
  12   8 -11  378.16   41.70
   9   7 -10  232.68   28.90
  -6  -6   9  121.89   28.90
  -3  -5   8   50.99   10.90
   3   5  -8   65.49   12.20
   0  -4   7  350.26   28.20
   0   4  -7  303.87   28.10
  -3   3  -6  306.97   24.50
  -3   3  -6  299.07   24.90
  -6   2  -5 1309.27   95.39
  -6   2  -5 1312.07   95.29
   9  -1   4  496.65   36.00
  -9   1  -4  428.36   35.70
  12   0   3    8.50    4.80
 -12   0  -3   12.90    6.10
  15   1   2  227.38   23.20
 -15  -1  -2  237.98   24.80
  18   2   1   31.70   10.20
 -18  -2  -1   24.80   11.20
  21   3   0   -2.40    9.20
 -21  -3   0    3.60   12.00
 -13  -9  12  364.66   42.70
  13   9 -12  422.76   44.20
 -10  -8  11  626.64   57.09
  10   8 -11  606.44   56.29
  -7  -7  10   16.80   10.30
   7   7 -10   15.70    9.90
  -4  -6   9  608.24   49.80
   4   6  -9  553.84   49.10
  -2   4  -7  474.25   38.00
  -5   3  -6  501.05   40.40
  -5   3  -6  560.74   40.50
  -8   2  -5 1893.31  136.79
  11  -1   4  121.19   12.30
 -11   1  -4  116.49   12.70
  14   0   3    1.70    5.10
 -14   0  -3    4.90    5.90
  17   1   2  462.05   38.40
 -17  -1  -2  406.86   38.90
  20   2   1  103.79   17.60
 -20  -2  -1   85.89   18.30
 -14 -10  13  312.87   40.20
  14  10 -13  338.97   40.70
 -11  -9  12  182.98   28.40
  -8  -8  11  348.17   39.50
   8   8 -11  427.66   40.40
  -5  -7  10  633.54   54.59
   5   7 -10  629.04   54.49
   2   6  -9  924.81   72.99
   1  -5   8 1352.26   95.79
  -1   5  -8 1198.78   95.69
  -4   4  -7  202.88   19.70
  -4   4  -7  198.68   17.60
  -7   3  -6  229.48   18.90
  -7   3  -6  232.08   19.30
  10  -2   5 1685.23  120.09
 -10   2  -5 1636.44  120.49
  13  -1   4   77.59   10.00
  16   0   3   15.90    6.40
 -16   0  -3   43.10    9.70
  19   1   2   97.59   15.80
 -19  -1  -2   88.29   16.40
  22   2   1   97.29   18.10
 -22  -2  -1  126.69   20.70
 -12 -10  13  262.67   36.40
  12  10 -13  285.37   35.50
  -9  -9  12   76.49   19.30
  -6  -8  11  385.76   40.00
   6   8 -11  398.76   39.50
  -3  -7  10  568.44   47.90
   3   7 -10  522.85   47.00
   0  -6   9 1325.57  108.39
   0   6  -9 1569.04  109.59
  -3   5  -8 1129.69   83.79
  -3   5  -8 1095.09   82.59
  -6   4  -7  227.98   20.30
  -6   4  -7  246.88   19.90
  -9   3  -6  141.99   12.20
  -9   3  -6  127.49   12.30
  12  -2   5  503.05   38.20
 -12   2  -5  506.05   39.00
 -15   1  -4  426.16   35.30
  18   0   3   12.00    7.00
 -18   0  -3   11.50    8.20
 -21  -1  -2  110.39   18.20
 -10 -10  13  109.59   22.70
  10  10 -13   93.79   26.10
  -7  -9  12   16.30   17.90
   7   9 -12   -2.30    6.70
  -4  -8  11  601.94   51.79
   4   8 -11  548.45   50.29
  -1  -7  10  214.18   23.70
   1   7 -10  237.48   24.40
   2  -6   9  460.45   41.20
  -2   6  -9  559.84   42.50
  -5   5  -8 1091.69   78.99
  -5   5  -8 1015.10   79.69
  -5   5  -8 1094.89   78.99
  -8   4  -7  148.79   14.00
  -8   4  -7  165.88   13.60
 -11   3  -6  224.78   19.50
 -11   3  -6  195.08   16.40
  14  -2   5  380.06   29.80
 -14   2  -5  393.16   30.90
  17  -1   4  166.08   15.80
 -17   1  -4  139.09   16.50
  20   0   3    3.20    6.50
 -20   0  -3   10.10    7.80
   5   9 -12   80.39   17.20
  -2  -8  11  504.05   45.60
   1  -7  10  342.17   31.50
  -4   6  -9  380.06   32.20
  -4   6  -9  372.26   30.90
  -7   5  -8  343.37   29.20
  -7   5  -8  382.66   28.50
 -10   4  -7  314.97   23.50
 -16   2  -5  480.55   36.90
  19  -1   4  111.79   13.20
  19  -1   4  114.19   13.30
 -19   1  -4  106.19   14.10
  -3  -9  12  459.15   43.00
   3   9 -12  426.96   41.90
   0  -8  11  314.77   36.00
  -3   7 -10   50.69    9.00
  -3   7 -10   36.40   10.80
  -6   6  -9  564.84   44.30
  -9   5  -8   98.19    8.50
  -1  -9  12  254.87   31.00
   1   9 -12  359.76   35.60
  -8   6  -9   34.70    5.50
  -8   6  -9   41.60    5.00
  -4   8 -11  463.65   40.50
  -4   8 -11  433.26   37.90
  -7   7 -10  134.89   12.60
  -7   7 -10  135.19   13.90
  -3   9 -12  384.56   33.50
  -6   8 -11  193.98   17.90
  -2  10 -13  121.89   17.80
  -5   9 -12  139.69   15.00
  -5  11  -7  144.49   15.90
   5 -11   7  161.78   17.60
  -6  10  -6  412.26   31.00
   6 -10   6  369.56   31.90
  -3  11  -7  673.93   50.49
   3 -11   7  558.14   51.19
   7  -9   5   73.09    8.20
  -4  10  -6  315.97   24.50
   4 -10   6  206.58   24.40
   1 -11   7  228.38   25.60
   2  12  -8  245.68   38.00
  -2 -12   8  198.08   27.30
  23  -3  -1  321.37   29.50
  -5   9  -5  181.98   17.90
   5  -9   5  226.48   19.80
   2 -10   6   90.89   15.10
   4  12  -8  256.07   28.80
  -4 -12   8  209.38   29.70
  21  -3  -1  171.98   16.90
  18  -4   0  681.03   48.90
  -3   9  -5  135.39   15.00
   3  -9   5  121.69   16.30
   0  10  -6   11.10    8.80
   0 -10   6   12.00    8.70
  -3 -11   7  459.95   44.20
   6  12  -8  287.17   32.60
  -6 -12   8  314.27   35.80
 -22   2   2  153.98   18.80
  22  -2  -2  184.98   20.10
  19  -3  -1  241.58   21.50
  16  -4   0  177.78   13.40
  16  -4   0  170.98   13.60
   7  -7   3  834.92   61.29
  -4   8  -4  698.23   55.79
   4  -8   4  783.82   57.59
  -1   9  -5  118.49   15.80
   1  -9   5  147.59   17.80
   2  10  -6  153.98   19.50
  -2 -10   6  118.29   20.20
   5  11  -7  537.95   50.59
  -5 -11   7  477.25   47.60
   8  12  -8  132.59   23.30
  -8 -12   8  114.49   23.30
 -23   1   3  339.47   32.30
  23  -1  -3  334.97   43.60
  20  -2  -2   35.60    9.40
 -17   3   1  332.27   28.90
  14  -4   0   29.90    3.80
  14  -4   0   26.10    5.10
  -5   7  -3  164.08   15.40
  -2   8  -4 1006.40   80.59
   2  -8   4 1150.08   82.59
   1   9  -5  165.58   20.10
  -1  -9   5  207.98   22.40
   4  10  -6  112.09   18.50
  -4 -10   6   77.59   16.80
   7  11  -7  333.47   35.40
  -7 -11   7  351.56   38.60
 -10 -12   8  360.86   41.90
 -24   0   4  358.56   39.00
  24   0  -4  508.45   42.70
 -21   1   3  732.93   58.19
  21  -1  -3  699.93   58.99
 -18   2   2  282.37   25.00
  18  -2  -2  270.77   25.50
 -15   3   1  223.38   17.20
  15  -3  -1  160.18   16.80
  12  -4   0   26.50    3.50
  -6   6  -2  576.34   46.20
   6  -6   2  696.63   47.10
  -3   7  -3  226.88   20.60
   3  -7   3  257.17   22.20
   0   8  -4  293.07   25.90
   0  -8   4  257.77   26.30
   3   9  -5  150.88   19.60
  -3  -9   5  166.38   21.00
   6  10  -6  259.37   29.00
  -6 -10   6  269.57   30.90
   9  11  -7  458.05   46.00
  -9 -11   7  519.65   49.40
  12  12  -8   -7.60    8.00
 -12 -12   8    2.40   17.80
 -22   0   4  630.34   54.09
  22   0  -4  641.74   54.69
 -19   1   3  667.33   57.29
  19  -1  -3  777.72   58.79
 -16   2   2  439.46   35.40
  16  -2  -2  420.56   35.80
 -13   3   1  308.07   24.40
  10  -4   0  906.61   64.99
   7  -5   1 1103.69   79.79
   7  -5   1 1133.49   79.89
  -4   6  -2  490.15   38.70
   4  -6   2  535.05   39.60
  -1   7  -3   51.39    9.40
   1  -7   3   55.09   10.20
   2   8  -4  596.44   49.60
  -2  -8   4  531.45   47.70
   5   9  -5  125.19   19.10
  -5  -9   5  119.19   20.00
   8  10  -6  251.07   28.20
  -8 -10   6  224.48   29.40
  11  11  -7  299.67   35.00
 -11 -11   7  297.47   36.40
  14  12  -8  -14.30    8.80
 -23  -1   5  283.37   30.90
  23   1  -5  249.08   30.40
 -20   0   4  833.42   69.89
  20   0  -4  904.71   70.89
 -17   1   3  281.97   26.00
  17  -1  -3  256.97   26.60
 -14   2   2   92.69   12.20
  14  -2  -2  133.99   13.90
  11  -3  -1 1396.06  101.59
   8  -4   0 2087.49  146.79
   8  -4   0 2030.70  146.79
  -5   5  -1  391.46   29.40
  -2   6  -2  911.01   69.99
   2  -6   2  972.60   70.79
   1   7  -3  324.37   29.40
  -1  -7   3  359.36   30.70
   4   8  -4  825.62   67.59
  -4  -8   4  888.41   69.39
   7   9  -5   85.99   17.00
  -7  -9   5  109.89   19.80
  10  10  -6   30.40   14.40
 -10 -10   6   61.29   16.10
  13  11  -7  126.69   24.50
 -13 -11   7  102.79   23.10
 -24  -2   6   97.29   20.20
  24   2  -6   35.70   24.00
 -21  -1   5  314.37   33.30
 -18   0   4   50.09   12.40
  18   0  -4   38.30   11.90
 -15   1   3  170.18   18.60
  15  -1  -3  179.38   19.50
 -12   2   2  653.03   48.40
  12  -2  -2  612.74   49.10
   9  -3  -1 3229.78  232.18
   9  -3  -1 3257.67  231.88
   6  -4   0 1244.78   89.49
  -3   5  -1  970.10   65.09
   3  -5   1  792.62   64.79
   0   6  -2  942.91   73.59
   0  -6   2 1022.40   74.39
   3   7  -3  356.56   31.80
  -3  -7   3  366.96   32.80
   6   8  -4  381.06   34.30
  -6  -8   4  346.27   35.10
   9   9  -5   66.59   16.70
  12  10  -6  105.99   21.90
 -12 -10   6  109.69   23.10
 -15 -11   7   69.69   21.10
 -22  -2   6  178.88   27.10
  22   2  -6  211.58   27.70
 -19  -1   5   10.60    9.70
  19   1  -5   19.40   11.30
 -16   0   4  106.59   17.30
  16   0  -4  159.28   19.50
 -13   1   3   18.00    6.40
  13  -1  -3   22.90    7.30
 -10   2   2  822.42   61.59
  10  -2  -2  770.92   61.49
   7  -3  -1 1033.80   76.39
   7  -3  -1 1073.39   76.39
  -4   4   0 2101.99  152.78
   4  -4   0 2161.68  152.88
  -1   5  -1  140.09   13.80
   1  -5   1  161.88   14.50
   2   6  -2  208.58   19.30
  -2  -6   2  182.28   19.50
   5   7  -3 2094.59  154.88
  -5  -7   3 2085.99  155.88
   8   8  -4 1387.66  101.59
  -8  -8   4 1216.58  101.99
  11   9  -5  106.59   22.30
 -11  -9   5  112.19   21.80
  14  10  -6   99.69   21.40
 -14 -10   6  152.48   26.70
  17  11  -7  149.39   28.20
 -17 -11   7  115.29   26.00
 -23  -3   7  234.48   32.60
  23   3  -7  151.58   31.30
 -20  -2   6  172.28   24.70
  20   2  -6  137.09   23.90
 -17  -1   5   75.79   15.70
  17   1  -5   63.49   15.40
 -14   0   4  366.56   30.90
  14   0  -4  306.27   30.80
 -11   1   3  462.65   34.70
  11  -1  -3  384.76   34.70
   8  -2  -2  327.97   26.20
   5  -3  -1  189.78   15.20
  -2   4   0 2013.80  141.09
   2  -4   0 1899.71  140.89
   1   5  -1  590.94   43.90
  -1  -5   1  532.95   43.70
   4   6  -2 1090.69   84.59
  -4  -6   2 1144.79   85.69
   7   7  -3 2476.95  183.68
  -7  -7   3 2494.75  184.88
  10   8  -4 1192.18   95.39
 -10  -8   4 1234.78   97.49
  13   9  -5  155.98   24.50
 -13  -9   5  114.49   23.60
  16  10  -6   19.50   14.20
 -16 -10   6   30.80   16.30
 -21  -3   7  221.38   29.90
  21   3  -7  266.17   31.70
 -18  -2   6  362.16   36.40
 -15  -1   5 1107.09   77.59
  15   1  -5  844.02   76.49
 -12   0   4 2839.92  205.78
  12   0  -4 2812.12  206.58
  -9   1   3 1848.12  132.59
   9  -1  -3 1792.92  133.09
   6  -2  -2  556.54   41.60
  -3   3   1  824.82   65.09
   3  -3  -1  965.10   65.39
   0   4   0 2895.21  208.88
   0  -4   0 2917.41  208.88
   3   5  -1  758.32   54.59
  -3  -5   1  647.94   54.29
   6   6  -2  902.71   68.49
  -6  -6   2  835.12   68.59
   9   7  -3 1840.42  142.19
  -9  -7   3 1946.61  143.99
  12   8  -4 1267.47  100.59
 -12  -8   4 1277.17  102.79
  15   9  -5   96.29   21.70
 -15  -9   5   56.99   19.70
  18  10  -6   76.69   21.70
 -18 -10   6   88.69   23.40
 -22  -4   8  420.86   43.20
  22   4  -8  354.56   42.10
 -19  -3   7  587.94   55.09
  19   3  -7  621.84   55.79
 -16  -2   6 1316.97  103.49
  16   2  -6 1340.77  104.29
 -13  -1   5 1964.40  146.19
 -10   0   4 1646.04  121.49
  -7   1   3  885.21   65.19
   7  -1  -3  870.01   65.39
   4  -2  -2 9999.00  710.93
  -1   3   1 2047.10  145.89
   1  -3  -1 1999.50  146.49
   2   4   0 1897.11  148.39
  -2  -4   0 2200.38  148.99
   5   5  -1  899.71   71.39
  -5  -5   1  975.50   72.29
   8   6  -2  769.62   61.39
  -8  -6   2  757.22   62.39
  11   7  -3  916.11   74.29
 -11  -7   3  921.51   75.99
  14   8  -4  381.46   39.30
 -14  -8   4  366.66   40.30
  17   9  -5    9.80   13.70
 -17  -9   5   30.20   15.90
 -23  -5   9  146.59   27.40
  23   5  -9  156.38   28.80
 -20  -4   8  291.97   34.30
  20   4  -8  303.87   35.80
 -17  -3   7  555.84   49.60
  17   3  -7  513.95   49.00
 -14  -2   6  934.81   74.49
  14   2  -6  925.41   74.79
 -11  -1   5  888.11   71.69
  11   1  -5  970.80   72.79
  -8   0   4  196.88   19.70
   8   0  -4  257.27   22.70
  -5   1   3 3071.09  220.28
  -2   2   2 2654.63  179.78
   2  -2  -2 2356.56  179.48
   1   3   1 1507.25  105.99
  -1  -3  -1 1402.56  105.89
   4   4   0 2174.78  167.58
  -4  -4   0 2443.26  168.08
   7   5  -1  256.07   24.00
  -7  -5   1  240.68   24.60
  10   6  -2  249.28   27.80
 -10  -6   2  318.97   30.00
  13   7  -3  603.84   54.69
 -13  -7   3  640.54   56.19
  16   8  -4   37.50   16.00
 -16  -8   4   19.30   14.30
  19   9  -5   59.49   19.40
 -19  -9   5   86.19   20.80
 -21  -5   9   12.10   14.20
  21   5  -9   23.60   15.60
 -18  -4   8   52.59   16.70
  18   4  -8   91.59   19.60
 -15  -3   7   49.20   13.80
  15   3  -7   29.60   13.10
 -12  -2   6  292.47   28.40
  12   2  -6  278.97   28.40
  -9  -1   5  221.18   21.20
   9   1  -5  211.18   21.50
  -6   0   4 1742.33  114.59
   6   0  -4 1385.06  113.99
   3  -1  -3  311.27   24.40
   0  -2  -2   17.20    3.90
   3   3   1  242.68   20.60
   6   4   0 1199.58   90.59
  -6  -4   0 1216.88   90.99
  -9  -5   1  804.32   69.29
  12   6  -2  161.08   21.90
 -12  -6   2  172.18   22.60
  15   7  -3   13.10   11.80
 -15  -7   3    7.80   11.70
  18   8  -4    8.50   13.70
 -18  -8   4   73.29   20.50
 -22  -6  10  123.19   26.20
  22   6 -10  154.98   28.70
 -19  -5   9   27.40   15.40
  19   5  -9    1.70   13.50
 -16  -4   8  340.17   34.70
  16   4  -8  285.47   33.60
 -13  -3   7  351.56   34.30
  13   3  -7  325.47   33.20
 -10  -2   6  407.96   38.30
  10   2  -6  494.05   39.80
  -7  -1   5  297.87   27.30
   7   1  -5  340.47   27.90
  -4   0   4 1259.17   90.79
   4   0  -4 1215.68   90.79
  -1   1   3  846.22   64.29
   1  -1  -3  904.71   64.49
   2   2   2  100.39   10.10
   5   3   1 2798.52  199.88
  -5  -3  -1 2727.83  199.78
   8   4   0 2050.69  156.28
  -8  -4   0 2208.28  157.18
  11   5  -1  407.56   36.60
 -11  -5   1  398.96   37.70
  14   6  -2  170.88   24.40
 -14  -6   2  156.28   27.00
  17   7  -3  477.95   46.90
 -17  -7   3  483.15   48.30
  20   8  -4  125.59   24.70
 -20  -8   4   64.59   21.00
 -20  -6  10  145.29   27.00
  20   6 -10  143.19   26.60
 -17  -5   9  471.85   46.40
  17   5  -9  431.16   45.50
 -14  -4   8  524.35   46.30
  14   4  -8  462.15   45.50
 -11  -3   7 1481.25  111.99
  11   3  -7 1443.46  111.99
  -8  -2   6 1760.42  133.29
  -5  -1   5  608.14   48.40
   5   1  -5  642.84   48.70
  -2   0   4 1355.56   99.29
   2   0  -4 1368.16   99.29
   1   1   3 1122.49   89.99
  -1  -1  -3 1355.56   90.39
   4   2   2 1946.01  147.79
  -4  -2  -2 2135.99  148.09
   7   3   1 2727.23  204.38
  -7  -3  -1 2913.11  204.88
  10   4   0  918.91   73.39
 -10  -4   0  971.00   74.39
  13   5  -1  223.28   26.10
 -13  -5   1  279.57   28.30
  16   6  -2  257.87   30.90
 -16  -6   2  288.17   32.90
 -19  -7   3  255.37   34.10
 -21  -7  11  342.27   40.50
  21   7 -11  231.28   45.10
 -18  -6  10   47.50   15.90
  18   6 -10   56.79   18.30
 -15  -5   9  659.63   56.79
  15   5  -9  572.64   55.39
 -12  -4   8 2013.80  154.28
  12   4  -8 2068.09  154.58
  -9  -3   7 1526.55  108.59
   9   3  -7 1315.37  107.99
  -6  -2   6 1401.16  103.19
   6   2  -6 1356.76  103.29
  -3  -1   5  285.47   22.20
   3   1  -5  231.38   21.70
   0   0  -4  868.31   64.19
  -3  -1  -3  989.80   72.99
  -6  -2  -2 1014.30   75.69
   9   3   1  663.83   53.69
  -9  -3  -1  701.83   54.39
  12   4   0   33.30   10.20
 -12  -4   0   60.49   12.90
  15   5  -1  268.37   30.30
 -15  -5   1  301.87   32.10
  18   6  -2  164.88   26.10
 -18  -6   2  155.88   25.40
  21   7  -3  484.55   56.89
 -21  -7   3  373.06   45.30
 -19  -7  11  159.08   40.50
  19   7 -11  198.88   36.70
 -16  -6  10   64.49   17.10
  16   6 -10   50.09   16.30
 -13  -5   9  727.03   60.49
  13   5  -9  642.14   59.59
 -10  -4   8 1410.26  106.29
  10   4  -8 1332.47  105.99
  -7  -3   7  862.11   68.39
   7   3  -7  876.11   68.69
  -4  -2   6 2470.95  177.78
   4   2  -6 2414.16  177.98
  -1  -1   5 1021.10   69.79
   1   1  -5  854.71   69.29
   2   0   4 3455.55  241.48
  -2   0  -4 3281.47  241.38
   5   1   3 3393.96  244.28
  -5  -1  -3 3407.66  244.38
   8   2   2  565.14   47.70
  -8  -2  -2  663.23   48.40
 -11  -3  -1  491.75   41.90
  14   4   0   30.60   11.90
 -14  -4   0   23.30   10.10
  17   5  -1  102.09   18.00
 -17  -5   1   65.79   17.40
  20   6  -2   77.49   19.00
 -20  -6   2   94.19   20.70
 -17  -7  11  157.58   27.20
  17   7 -11  150.18   28.20
 -14  -6  10  535.35   49.20
  14   6 -10  470.75   48.60
 -11  -5   9  316.77   32.80
  11   5  -9  301.87   32.50
  -8  -4   8 2147.89  157.78
   8   4  -8 2070.69  157.78
  -5  -3   7  519.55   46.80
   5   3  -7  649.34   48.20
  -2  -2   6 1114.89   82.39
   2   2  -6 1093.09   82.49
  -1   1  -5  984.60   73.79
  -1   1  -5 1015.50   73.79
   4   0   4 2209.98  161.28
  -4   0  -4 2261.07  161.38
   7   1   3 3045.40  223.18
  -7  -1  -3 3147.98  223.38
  10   2   2  208.98   20.60
 -10  -2  -2  224.28   21.40
  13   3   1  188.58   21.20
 -13  -3  -1  190.08   21.90
  16   4   0  177.68   25.00
 -16  -4   0  128.89   22.70
 -19  -5   1  101.19   21.10
  22   6  -2  128.89   27.60
 -22  -6   2  154.38   27.10
 -18  -8  12  156.48   28.40
  18   8 -12  145.69   27.00
 -15  -7  11  136.29   24.60
  15   7 -11  218.38   28.80
 -12  -6  10   17.40   11.80
  12   6 -10   15.20   13.30
  -9  -5   9  564.34   48.60
   9   5  -9  525.15   48.00
  -6  -4   8  357.56   36.10
   6   4  -8  476.85   38.00
  -3  -3   7  181.28   18.60
   0  -2   6   15.90    4.80
   0   2  -6   20.10    5.50
  -3   1  -5  527.65   40.30
   6   0   4 4064.59  287.07
  -6   0  -4 3942.01  286.97
   9   1   3  666.63   52.69
  -9  -1  -3  696.83   52.79
  12   2   2  338.67   29.90
 -12  -2  -2  330.77   30.60
  15   3   1  203.78   24.30
 -15  -3  -1  261.97   27.00
  18   4   0  977.50   79.29
 -18  -4   0  961.40   80.89
  21   5  -1  364.36   38.20
 -21  -5   1  354.66   41.20
 -16  -8  12  456.25   50.69
  16   8 -12  506.45   50.99
 -13  -7  11  632.74   57.79
  13   7 -11  611.34   57.59
 -10  -6  10  192.58   25.90
  -7  -5   9   10.60    9.00
   7   5  -9   22.60   10.40
  -4  -4   8  263.37   26.10
   4   4  -8  293.27   27.10
  -1  -3   7  686.83   50.69
   1   3  -7  606.94   50.59
  -2   2  -6 1244.28   87.39
  -2   2  -6 1124.09   86.89
   5  -1   5 1822.32  134.79
  -5   1  -5 1900.91  134.99
  11   1   3  561.14   47.90
 -11  -1  -3  636.24   54.49
  14   2   2  211.28   23.60
 -14  -2  -2  263.37   26.70
  17   3   1  950.20   77.69
 -17  -3  -1 1000.90   80.09
  20   4   0  193.18   25.40
 -20  -4   0  145.89   27.30
 -17  -9  13   22.20   17.30
 -14  -8  12  229.68   31.10
  14   8 -12  259.37   36.60
 -11  -7  11  640.54   57.49
  11   7 -11  623.84   57.79
  -8  -6  10  186.28   24.10
   8   6 -10  195.28   24.80
  -5  -5   9   50.49   12.10
  -2  -4   8  576.44   46.30
   2   4  -8  564.04   46.60
  -1   3  -7  903.51   68.39
  -4   2  -6 1086.99   80.19
   7  -1   5  326.17   28.90
  -7   1  -5  414.96   29.70
  10   0   4 1419.36  106.09
 -10   0  -4 1456.25  106.19
  16   2   2   24.50    8.90
 -16  -2  -2    9.40    8.30
  19   3   1 1174.38   92.59
 -19  -3  -1 1158.08   94.09
  22   4   0  488.85   48.60
 -22  -4   0  517.15   50.19
 -15  -9  13  112.39   25.70
 -12  -8  12  561.94   52.39
  12   8 -12  495.65   50.79
  -9  -7  11  861.71   69.49
   9   7 -11  737.53   67.79
  -6  -6  10   24.00   11.10
   6   6 -10   56.99   14.30
   0  -4   8  770.72   58.29
   0   4  -8  721.43   58.29
  -3   3  -7 1471.65  104.69
  -3   3  -7 1380.36  104.89
  -6   2  -6 1034.40   73.19
  -6   2  -6  942.01   72.89
   9  -1   5  158.38   14.90
  -9   1  -5  153.38   14.90
  12   0   4  266.77   23.80
 -12   0  -4  260.97   24.20
  18   2   2  520.25   46.00
 -18  -2  -2  534.45   47.80
  21   3   1  251.37   29.30
 -21  -3  -1  245.38   31.40
 -13  -9  13  161.98   40.60
 -10  -8  12  358.46   40.80
  10   8 -12  411.26   41.60
  -7  -7  11  789.62   69.59
   7   7 -11  873.81   70.49
  -4  -6  10  191.68   22.70
   4   6 -10  172.28   22.10
  -1  -5   9 1027.30   78.19
   1   5  -9  995.90   78.39
  -2   4  -8 2054.19  152.28
  -2   4  -8 2130.19  153.28
  -5   3  -7 1614.84  126.49
  -5   3  -7 1829.02  125.69
  -8   2  -6  423.46   33.90
  -8   2  -6  442.96   33.90
  11  -1   5  153.28   14.60
 -11   1  -5  144.69   15.10
  14   0   4  458.05   39.00
 -14   0  -4  493.65   40.20
  17   1   3  254.87   24.60
 -17  -1  -3  222.88   25.60
  20   2   2   53.59   13.00
 -20  -2  -2   83.29   17.20
 -11  -9  13   48.90   17.40
  -8  -8  12  159.38   26.40
   8   8 -12  235.28   28.10
  -5  -7  11   32.00   11.20
   5   7 -11   68.89   15.90
  -2  -6  10  594.54   48.30
   2   6 -10  535.05   48.00
  -1   5  -9   78.79   12.70
  -4   4  -8 1306.87   98.29
  -4   4  -8 1342.27   97.69
  -7   3  -7 1217.28   88.39
  -7   3  -7 1188.48   88.49
 -10   2  -6  563.64   39.80
 -10   2  -6  468.75   39.50
  13  -1   5  729.63   53.79
 -13   1  -5  673.93   54.39
  16   0   4  734.83   54.29
 -16   0  -4  627.54   54.69
  19   1   3  329.67   29.90
 -19  -1  -3  279.47   30.10
  -9  -9  13   25.60   14.20
   9   9 -13   41.20   15.70
  -6  -8  12   19.50   11.40
  -3  -7  11    6.20    8.00
   3   7 -11    3.50    8.50
   0  -6  10   80.49   13.60
   0   6 -10  105.39   15.90
  -3   5  -9  252.27   21.80
  -3   5  -9  191.88   20.00
  -6   4  -8  536.95   40.70
  -6   4  -8  508.75   41.00
  -9   3  -7  200.38   17.70
  -9   3  -7  206.68   17.80
 -12   2  -6  232.98   20.40
  15  -1   5 1374.46  104.99
 -18   0  -4  647.14   53.09
  21   1   3   96.99   15.20
 -21  -1  -3  103.99   17.60
  -7  -9  13   11.00   12.70
   7   9 -13   22.60   12.60
  -4  -8  12  131.59   24.00
  -1  -7  11  282.47   28.60
   1   7 -11  271.67   28.70
  -5   5  -9   64.89    9.50
  -5   5  -9   58.79   10.20
  -8   4  -8  134.49   13.60
  -8   4  -8  139.29   12.90
 -11   3  -7  265.47   21.60
 -11   3  -7  265.67   21.60
 -14   2  -6  325.47   25.80
 -14   2  -6  313.97   26.50
  17  -1   5  459.45   36.10
 -17   1  -5  434.76   37.10
 -20   0  -4  365.86   33.40
  -5  -9  13  123.09   22.00
   5   9 -13  107.99   21.30
  -4   6 -10  127.29   15.20
  -4   6 -10   97.79   12.90
  -7   5  -9  228.58   23.90
  -7   5  -9  252.07   21.80
 -10   4  -8   82.49    8.40
 -10   4  -8   91.79    9.40
 -13   3  -7   18.20    3.50
 -13   3  -7   15.30    3.90
 -16   2  -6  188.78   16.70
 -16   2  -6  188.78   16.10
  19  -1   5  262.07   23.00
 -19   1  -5  267.07   24.00
  -3   7 -11  389.86   33.30
  -6   6 -10  720.03   57.29
  -6   6 -10  741.83   57.19
  -9   5  -9   49.99    7.00
  -2   8 -12  354.36   32.20
  -5   7 -11  324.67   27.20
  -5   7 -11  299.17   28.30
  -8   6 -10   81.99    9.00
  -8   6 -10   86.09   10.60
  -4   8 -12  673.53   53.49
  -7   7 -11   11.40    5.90
  -7   7 -11    6.00    4.30
  -3   9 -13   73.99   12.90
  -6   8 -12   97.09   11.80
   7 -11   6    2.30    3.90
  -5  11  -6  100.09   12.60
   5 -11   6   65.59   11.80
  -6  10  -5  420.36   31.60
   6 -10   5  370.26   32.80
  -3  11  -6   96.49   13.40
   0 -12   7   44.60   12.20
  -7   9  -4  556.14   38.50
   7  -9   4  465.95   39.10
  -4  10  -5  363.66   29.20
   4 -10   5  298.37   30.10
   1 -11   6  550.54   52.59
   2  12  -7  120.09   19.50
  -2 -12   7   95.59   19.20
  23  -3  -2   73.49   11.30
  20  -4  -1   63.39    7.80
  20  -4  -1   70.99    7.50
  -5   9  -4  487.95   38.20
   5  -9   4  482.25   39.60
   2 -10   5  863.21   68.99
  -1 -11   6 1090.79   87.89
   4  12  -7  468.65   43.50
  -4 -12   7  454.55   45.90
  21  -3  -2  113.69   14.40
  18  -4  -1   95.89    9.40
  18  -4  -1   82.59    9.60
  -6   8  -3  234.68   18.50
   6  -8   3  205.68   19.50
  -3   9  -4  614.74   47.30
   3  -9   4  575.64   48.70
   0  10  -5  821.72   70.79
   0 -10   5 1003.00   73.69
   3  11  -6  642.34   56.49
  -3 -11   6  702.83   59.29
 -22   2   3   99.39   15.30
  22  -2  -3  149.59   21.00
  16  -4  -1  129.09   11.90
  -4   8  -3   57.29    8.40
   4  -8   3   43.40    8.70
  -1   9  -4  682.43   54.19
   1  -9   4  670.33   55.39
   2  10  -5  399.46   39.00
  -2 -10   5  499.75   42.30
   5  11  -6  152.88   22.60
  -5 -11   6  124.59   22.60
   8  12  -7   -9.20    5.80
 -11 -13   8  446.66   50.49
 -23   1   4  166.48   21.60
  23  -1  -4  165.78   22.70
 -20   2   3  124.99   15.90
  20  -2  -3  127.99   17.50
 -17   3   2  253.37   20.90
  17  -3  -2  204.98   20.90
  14  -4  -1   51.99    7.30
  14  -4  -1   57.49    6.90
   8  -6   1 1395.16   99.59
  -5   7  -2  253.57   19.90
   5  -7   2  225.28   20.70
  -2   8  -3  228.08   21.00
   2  -8   3  221.68   22.00
   1   9  -4  170.78   18.70
  -1  -9   4  131.99   18.70
   4  10  -5  287.87   30.40
  -4 -10   5  311.17   32.40
   7  11  -6  297.17   32.00
  -7 -11   6  275.77   33.30
 -10 -12   7  347.87   40.90
 -24   0   5   14.90   11.00
  24   0  -5    2.90   12.20
 -21   1   4   76.59   14.70
  21  -1  -4  105.29   17.00
 -18   2   3  214.58   21.30
  18  -2  -3  209.78   22.30
 -15   3   2  589.44   45.90
  15  -3  -2  603.94   46.70
  12  -4  -1  217.98   17.90
   9  -5   0  276.57   20.40
   6  -6   1 1309.47   95.09
  -3   7  -2 1896.31  144.19
   3  -7   2 2076.69  145.29
   0   8  -3  178.28   20.50
   0  -8   3  119.99   16.60
   3   9  -4  213.58   23.60
  -3  -9   4  244.48   25.90
   6  10  -5  399.16   37.30
  -6 -10   5  355.76   38.30
   9  11  -6  643.64   54.49
  -9 -11   6  537.25   55.39
 -12 -12   7  396.76   44.50
 -22   0   5   16.60   10.60
  22   0  -5    1.90    8.50
 -19   1   4  167.58   20.90
  19  -1  -4  215.78   23.80
 -16   2   3  278.47   26.40
  16  -2  -3  328.07   28.30
  13  -3  -2   62.69    9.50
  10  -4  -1  300.17   24.80
  10  -4  -1  335.37   24.60
   7  -5   0  639.44   46.90
  -4   6  -1 1980.70  145.79
   4  -6   1 2057.19  146.19
  -1   7  -2  565.24   48.20
   1  -7   2  682.33   49.60
   2   8  -3   79.09   12.80
  -2  -8   3   59.89   12.10
   5   9  -4  246.98   26.80
  -5  -9   4  246.38   27.70
   8  10  -5  774.12   65.79
  -8 -10   5  788.92   68.19
  11  11  -6  369.46   40.10
 -11 -11   6  375.06   41.20
 -14 -12   7  187.88   32.20
 -23  -1   6   46.00   14.70
  23   1  -6   42.70   14.80
 -20   0   5    1.10    9.10
  20   0  -5   -0.40    8.80
 -17   1   4  243.08   25.60
  17  -1  -4  293.47   27.80
 -14   2   3  239.18   19.80
  14  -2  -3  165.28   19.50
  11  -3  -2  169.98   16.10
   8  -4  -1  191.68   15.50
  -5   5   0  754.32   55.99
   5  -5   0  763.72   55.99
  -2   6  -1  469.55   41.50
   2  -6   1  620.14   42.60
   1   7  -2  403.96   36.30
  -1  -7   2  477.15   37.50
   4   8  -3  269.37   26.90
  -4  -8   3  285.07   28.30
   7   9  -4  504.25   54.99
  -7  -9   4  551.74   54.29
  10  10  -5 1040.80   78.59
 -10 -10   5  833.42   78.59
  13  11  -6  219.08   31.10
 -13 -11   6  283.87   34.70
 -24  -2   7   39.40   15.40
  24   2  -7   -0.80   14.30
 -21  -1   6   67.19   15.30
  21   1  -6   85.79   18.50
 -18   0   5   -1.90    8.00
  18   0  -5    0.50    9.00
 -15   1   4  756.92   60.99
  15  -1  -4  722.83   59.99
 -12   2   3  478.85   39.70
  12  -2  -3  511.85   40.50
   6  -4  -1  397.86   30.20
  -3   5   0   47.50    6.60
   0  -6   1   74.19   10.20
   3   7  -2  166.28   19.20
  -3  -7   2  211.18   20.80
   6   8  -3  985.50   70.59
  -6  -8   3  763.22   70.09
   9   9  -4 1154.18   90.69
  -9  -9   4 1118.29   92.09
  12  10  -5  545.55   52.09
 -12 -10   5  557.04   54.09
  15  11  -6  328.27   40.20
 -15 -11   6  339.87   41.20
 -22  -2   7  133.49   22.30
  22   2  -7  166.48   25.20
 -19  -1   6  145.79   20.70
  19   1  -6  115.49   20.40
 -16   0   5   -0.20    6.90
  16   0  -5    1.10    7.40
 -13   1   4 1090.99   80.99
  13  -1  -4 1043.80   81.89
 -10   2   3  642.84   52.49
  10  -2  -3  753.42   53.69
   7  -3  -2  553.64   41.70
  -4   4   1   70.79    7.10
   4  -4  -1   49.40    6.60
   1  -5   0  645.74   49.10
   2   6  -1  546.65   45.50
  -2  -6   1  600.14   46.20
   5   7  -2   20.30    8.60
  -5  -7   2   30.20    9.80
   8   8  -3  497.75   43.40
  -8  -8   3  460.45   43.90
  11   9  -4  492.05   46.10
 -11  -9   4  497.95   48.20
  14  10  -5  710.13   62.19
 -14 -10   5  640.84   63.69
  17  11  -6  108.49   23.90
 -17 -11   6  161.88   29.10
 -23  -3   8   18.30   15.00
  23   3  -8   12.80   13.00
 -20  -2   7  302.67   33.50
 -17  -1   6  283.37   30.10
  17   1  -6  306.07   31.50
 -14   0   5   -2.10    5.40
  14   0  -5   -4.70    6.50
 -11   1   4  776.02   60.39
  11  -1  -4  801.32   61.29
  -8   2   3 1893.91  140.09
   8  -2  -3 1972.90  140.39
  -2   4   1 1256.07   97.59
   2  -4  -1 1428.86   97.99
   1   5   0  676.53   56.49
  -1  -5   0  818.32   57.19
   4   6  -1  275.07   26.80
  -4  -6   1  321.37   27.70
   7   7  -2  361.26   32.00
  -7  -7   2  310.07   32.00
  10   8  -3   24.60   10.60
 -10  -8   3   62.19   15.10
  13   9  -4   38.30   15.30
 -13  -9   4   41.30   16.30
  16  10  -5  269.07   38.20
 -16 -10   5  301.57   37.90
 -21  -3   8  338.17   35.70
  21   3  -8  251.57   34.20
 -18  -2   7  523.05   49.40
  18   2  -7  590.54   51.39
 -15  -1   6   84.99   14.70
 -12   0   5   -2.40    4.80
  -9   1   4  457.35   38.90
   9  -1  -4  536.25   39.90
   6  -2  -3  812.32   60.29
  -3   3   2 3095.99  234.58
   3  -3  -2 3457.05  234.78
   0   4   1   29.20    5.80
   0  -4  -1   30.70    6.00
  -3  -5   0   54.19    9.60
   6   6  -1  982.70   73.09
  -6  -6   1  892.91   73.09
   9   7  -2  584.54   51.59
  -9  -7   2  639.14   53.39
  12   8  -3  172.48   26.60
 -12  -8   3  194.78   26.40
  15   9  -4   -8.00   11.70
 -15  -9   4    7.20   12.30
  18  10  -5   -1.00   16.40
 -18 -10   5   30.30   24.60
 -22  -4   9   37.80   17.50
  22   4  -9   47.20   19.40
 -19  -3   8  313.87   34.20
  19   3  -8  249.08   31.50
 -16  -2   7  601.24   56.99
  16   2  -7  777.82   59.79
 -13  -1   6   29.70    9.60
  13   1  -6   47.70   11.60
 -10   0   5   -0.50    4.80
  10   0  -5    1.30    5.00
  -7   1   4  328.47   26.90
   4  -2  -3 4578.54  327.27
   2   4   1 1746.93  124.39
  -2  -4  -1 1606.94  123.89
   5   5   0  747.53   59.29
  -5  -5   0  775.32   59.69
   8   6  -1  738.93   60.99
  -8  -6   1  782.82   62.09
  11   7  -2  709.63   59.89
 -11  -7   2  716.53   61.39
  14   8  -3  142.29   23.30
 -14  -8   3  161.68   26.60
  17   9  -4   32.30   15.50
 -17  -9   4   15.90   15.10
 -23  -5  10   17.30   16.50
  23   5 -10   47.60   20.10
 -20  -4   9    1.80   12.40
  20   4  -9    5.80   12.60
 -17  -3   8  128.39   22.40
  17   3  -8  173.28   25.50
 -14  -2   7  886.01   72.59
  14   2  -7  916.31   73.39
 -11  -1   6  544.75   43.70
  11   1  -6  489.15   43.70
  -8   0   5    1.20    4.40
   8   0  -5    1.70    4.50
  -5   1   4 2029.30  139.49
   5  -1  -4 1812.22  139.09
  -2   2   3 1162.38   80.09
   2  -2  -3 1016.20   79.69
   1   3   2  548.45   47.10
  -1  -3  -2  707.63   47.90
   4   4   1   22.90    6.50
  -4  -4  -1   47.40    8.50
   7   5   0  612.84   51.29
  -7  -5   0  660.63   53.59
  10   6  -1 1193.08   91.59
 -10  -6   1 1161.88   92.49
  13   7  -2  270.17   29.50
 -13  -7   2  229.58   29.30
  16   8  -3  357.16   37.70
 -16  -8   3  320.77   39.00
 -19  -9   4  146.39   28.80
 -21  -5  10   76.49   19.30
  21   5 -10   62.59   18.10
 -18  -4   9  342.67   37.30
  18   4  -9  332.97   37.90
 -15  -3   8  562.54   48.30
  15   3  -8  494.85   47.90
 -12  -2   7  556.94   46.90
  12   2  -7  535.15   47.40
  -9  -1   6  173.88   19.40
   9   1  -6  200.18   20.30
  -6   0   5    7.50    4.10
   6   0  -5    5.20    4.40
   3  -1  -4 2596.54  187.88
   3  -1  -4 2621.34  187.98
   0   2   3  521.65   39.90
   3   3   2  657.53   50.29
  -3  -3  -2  655.33   50.29
   6   4   1  396.26   35.80
  -6  -4  -1  479.25   36.70
   9   5   0  294.77   26.70
  -9  -5   0  246.68   26.20
  12   6  -1 1712.63  128.29
 -12  -6   1 1643.44  128.99
  15   7  -2  304.77   34.30
 -15  -7   2  332.67   36.30
  18   8  -3  169.18   29.10
 -18  -8   3  250.87   34.90
 -22  -6  11  146.89   28.00
  22   6 -11  172.38   31.90
 -19  -5  10  478.95   49.00
  19   5 -10  465.15   49.10
 -16  -4   9  313.47   34.50
  16   4  -9  302.37   35.00
 -13  -3   8  496.35   47.50
  13   3  -8  590.34   49.10
 -10  -2   7  850.41   63.79
  10   2  -7  731.63   63.09
  -7  -1   6 1224.48   91.39
   7   1  -6 1206.18   91.59
  -4   0   5   -1.70    3.10
   4   0  -5    0.60    2.80
  -1   1   4  514.95   41.00
   1  -1  -4  563.24   41.40
   2   2   3  853.61   61.79
  -2  -2  -3  796.22   61.69
   5   3   2  533.05   41.00
  -5  -3  -2  498.95   40.80
   8   4   1  336.77   31.20
  -8  -4  -1  386.26   32.40
  11   5   0  316.57   31.10
 -11  -5   0  350.76   32.50
  14   6  -1  328.97   36.00
 -14  -6   1  357.26   36.70
  17   7  -2  165.38   26.60
 -17  -7   2  181.38   28.80
  20   8  -3  258.17   35.20
 -20  -8   3  207.68   35.70
 -20  -6  11  334.07   39.90
  20   6 -11  257.77   36.90
 -17  -5  10  943.21   81.79
  17   5 -10  981.90   82.49
 -14  -4   9  186.78   24.90
  14   4  -9  179.18   26.80
 -11  -3   8    3.10    8.40
  11   3  -8   25.80   10.10
  -8  -2   7  556.04   44.50
   8   2  -7  501.75   44.20
  -5  -1   6  490.25   36.60
   5   1  -6  401.96   36.00
   2   0  -5   -1.60    2.80
   1   1   4  946.61   67.49
  -1  -1  -4  868.41   67.19
   4   2   3 1329.77   91.39
  -4  -2  -3 1140.69   90.89
   7   3   2 1061.69   74.89
  -7  -3  -2  904.21   74.19
  10   4   1  167.88   19.10
 -10  -4  -1  166.18   19.30
  13   5   0  212.48   26.00
 -13  -5   0  279.07   28.30
  16   6  -1   17.00   11.80
 -16  -6   1   -1.00   10.20
  19   7  -2   63.89   28.90
 -19  -7   2   55.59   18.50
 -18  -6  11  338.77   39.90
  18   6 -11  355.46   41.00
 -15  -5  10  739.03   67.09
  15   5 -10  809.12   68.19
 -12  -4   9  103.19   19.50
  12   4  -9  128.49   20.50
  -9  -3   8  160.38   19.90
   9   3  -8  159.38   19.90
  -6  -2   7 2107.79  146.69
   6   2  -7 1860.41  146.29
  -3  -1   6  447.06   33.50
   3   1  -6  374.16   33.00
   0   0  -5    9.50    3.70
  -3  -1  -4  627.34   47.80
  -6  -2  -3 1796.92  131.69
  -9  -3  -2 1733.83  128.79
  12   4   1  129.29   18.20
 -12  -4  -1  115.79   18.40
  15   5   0   63.99   15.60
 -15  -5   0   71.39   16.80
  18   6  -1  124.79   22.10
 -18  -6   1   96.79   21.40
  21   7  -2   13.70   15.00
 -21  -7   2    4.30   14.00
 -19  -7  12  176.08   29.90
  19   7 -12  190.58   31.60
 -16  -6  11  302.57   38.00
  16   6 -11  374.26   39.70
 -13  -5  10  341.07   37.60
  13   5 -10  382.16   38.60
 -10  -4   9  134.49   20.80
  10   4  -9  147.69   20.10
  -7  -3   8 1692.43  119.39
   7   3  -8 1463.95  118.69
  -4  -2   7 1614.84  121.89
   4   2  -7 1685.73  122.49
   1   1  -6  578.34   44.80
   2   0   5    1.80    3.10
  -2   0  -5   -0.60    3.00
   5   1   4  602.24   48.70
  -5  -1  -4  668.53   49.00
   8   2   3 1723.03  130.09
  -8  -2  -3 1814.62  130.29
  11   3   2  560.24   49.60
 -11  -3  -2  682.23   51.29
 -14  -4  -1  139.79   21.70
  17   5   0   51.29   14.60
 -17  -5   0   40.10   13.80
  20   6  -1  336.97   36.20
 -20  -6   1  293.37   37.30
 -17  -7  12  344.17   42.10
  17   7 -12  400.56   44.00
 -14  -6  11  469.45   47.90
  14   6 -11  492.45   56.29
 -11  -5  10  108.09   20.70
  11   5 -10  154.18   23.20
  -8  -4   9  324.77   32.30
   8   4  -9  337.87   32.90
  -5  -3   8 1044.70   78.49
   5   3  -8  985.40   78.49
  -2  -2   7 1515.85  110.79
   2   2  -7 1478.55  110.89
  -1   1  -6  519.95   42.00
  -1   1  -6  565.74   42.20
   4   0   5    2.30    3.70
  -4   0  -5    2.80    3.80
   7   1   4  248.58   20.80
  -7  -1  -4  199.18   19.90
  10   2   3  463.85   40.10
 -10  -2  -3  521.25   40.90
  13   3   2  334.77   31.40
 -13  -3  -2  343.57   32.30
  16   4   1  236.48   26.30
 -16  -4  -1  217.08   27.90
  19   5   0  243.68   30.90
 -19  -5   0  276.07   32.90
 -18  -8  13  153.08   27.90
  18   8 -13  149.49   29.30
 -15  -7  12    3.00   12.30
  15   7 -12    5.10   12.90
 -12  -6  11  295.67   34.50
  -9  -5  10   61.89   15.40
   9   5 -10   98.29   18.10
  -6  -4   9   66.09   13.30
   6   4  -9   52.59   12.60
  -3  -3   8  207.68   21.50
   3   3  -8  240.68   22.50
   0   2  -7  939.41   70.99
  -3   1  -6 1775.62  136.39
  -3   1  -6 1981.30  136.79
   6   0   5   -2.00    3.60
  -6   0  -5   -1.40    3.20
   9   1   4  527.75   39.50
  -9  -1  -4  441.46   38.60
  12   2   3  801.92   61.69
 -12  -2  -3  757.42   61.79
  15   3   2  156.28   19.80
 -15  -3  -2  167.98   22.00
  18   4   1   28.70   11.90
 -18  -4  -1   19.60   11.10
  21   5   0  538.65   52.59
 -21  -5   0  556.04   54.59
 -16  -8  13  625.84   58.89
  16   8 -13  549.35   58.19
 -13  -7  12   52.39   15.80
  13   7 -12   39.50   16.40
 -10  -6  11  804.92   65.99
  10   6 -11  716.03   65.19
  -7  -5  10  363.76   34.50
   7   5 -10  331.47   34.40
  -4  -4   9  224.28   22.10
   4   4  -9  179.48   21.40
  -1  -3   8  775.22   63.89
   1   3  -8  893.41   64.89
  -2   2  -7  251.37   23.00
  -2   2  -7  291.27   23.70
  -5   1  -6 1085.09   80.79
   8   0   5    0.90    4.00
  11   1   4  203.78   21.50
 -11  -1  -4  258.67   22.70
  14   2   3  437.16   41.80
 -14  -2  -3  405.66   37.80
 -17  -3  -2   59.39   15.20
 -20  -4  -1  321.87   36.40
 -14  -8  13  378.56   44.90
  14   8 -13  490.35   48.30
 -11  -7  12  143.69   24.80
  11   7 -12  135.39   23.50
  -8  -6  11  738.13   65.09
   8   6 -11  800.32   65.99
  -5  -5  10  505.95   45.80
   5   5 -10  555.64   46.90
  -2  -4   9  113.99   15.30
   2   4  -9  124.09   15.50
  -1   3  -8   81.29   10.20
  -1   3  -8   57.79   10.20
  -4   2  -7  826.42   63.19
  -4   2  -7  850.31   63.19
   7  -1   6  428.56   35.80
  -7   1  -6  486.95   36.50
  10   0   5   -0.20    4.30
 -10   0  -5    5.80    4.80
  13   1   4  153.98   17.50
  16   2   3  495.95   40.70
 -16  -2  -3  418.76   41.10
  19   3   2   16.20    9.90
 -19  -3  -2   -4.20   10.20
 -15  -9  14  183.38   31.70
  15   9 -14  243.98   35.60
 -12  -8  13  100.19   21.10
  12   8 -13  140.99   31.20
  -9  -7  12  360.26   39.80
   9   7 -12  428.36   41.30
  -6  -6  11  213.68   24.70
   6   6 -11  167.18   25.20
  -3  -5  10 1176.58   89.89
   3   5 -10 1138.79   90.09
   0  -4   9  432.76   37.70
   0   4  -9  475.15   38.70
  -3   3  -8  218.78   20.30
  -3   3  -8  206.08   19.40
  -6   2  -7   82.09   10.00
  -6   2  -7   64.99    9.40
   9  -1   6  196.98   18.90
  -9   1  -6  238.88   20.00
  12   0   5    1.30    5.20
 -12   0  -5    5.70    5.80
  15   1   4  432.76   39.50
 -15  -1  -4  506.15   41.30
  18   2   3   75.09   13.70
 -18  -2  -3   70.49   15.00
  21   3   2  244.18   28.40
 -21  -3  -2  222.88   29.70
 -13  -9  14   49.20   17.30
  13   9 -14   73.69   21.10
 -10  -8  13   35.60   14.40
  -7  -7  12  397.86   41.40
   7   7 -12  457.95   42.70
  -4  -6  11  844.52   66.09
   4   6 -11  745.63   65.49
  -1  -5  10  510.45   44.80
   1   5 -10  566.14   45.90
  -2   4  -9  113.39   13.40
  -2   4  -9  117.29   14.60
  -5   3  -8  276.67   23.70
  -5   3  -8  263.67   23.30
  -8   2  -7  889.81   67.49
  -8   2  -7  911.11   67.49
  14   0   5    0.30    5.50
 -14   0  -5   10.70    6.10
  17   1   4  193.48   20.60
 -17  -1  -4  141.09   20.70
  20   2   3  282.47   28.40
 -20  -2  -3  238.58   29.50
 -11  -9  14   96.69   21.00
  11   9 -14   64.49   20.30
  -8  -8  13   59.59   16.40
  -5  -7  12  788.02   66.79
   5   7 -12  789.72   67.09
  -2  -6  11  344.27   30.90
   2   6 -11  263.67   30.00
  -1   5 -10   22.40    8.90
  -4   4  -9   65.29   10.90
  -4   4  -9   81.59   11.00
  -7   3  -8  284.77   24.40
  -7   3  -8  294.57   24.80
 -10   2  -7  779.52   60.99
 -10   2  -7  838.42   60.99
  13  -1   6   -3.60    3.90
 -13   1  -6   12.40    6.30
  16   0   5    1.00    5.80
 -16   0  -5    5.70    6.90
  19   1   4  112.79   16.70
  -9  -9  14  337.17   39.00
   9   9 -14  342.57   42.00
  -6  -8  13  120.19   22.40
  -3  -7  12  647.24   56.79
   3   7 -12  683.63   60.89
   0  -6  11 1063.19   75.99
   0   6 -11  848.32   74.89
  -3   5 -10  756.52   59.69
  -3   5 -10  747.23   58.49
  -6   4  -9  505.45   39.40
  -6   4  -9  484.75   39.90
  -9   3  -8  193.58   17.10
  -9   3  -8  177.48   17.30
 -12   2  -7  915.91   65.09
 -12   2  -7  809.52   66.59
  15  -1   6  139.29   13.70
 -15   1  -6  100.19   14.40
  -4  -8  13  279.57   33.40
   4   8 -13  335.07   34.40
  -1  -7  12   77.89   16.30
  -2   6 -11  395.16   34.20
  -5   5 -10  132.99   14.60
  -5   5 -10  136.19   15.80
  -8   4  -9  140.89   14.40
  -8   4  -9  127.39   13.30
 -11   3  -8  268.97   22.70
 -11   3  -8  283.47   23.20
 -14   2  -7  383.86   29.70
 -14   2  -7  353.86   30.30
  17  -1   6  390.96   31.70
 -17   1  -6  388.96   33.60
  -2  -8  13   66.79   14.50
   2   8 -13   94.09   17.20
  -1   7 -12   50.79   10.40
  -4   6 -11   63.49   10.70
  -4   6 -11   58.99   18.10
  -7   5 -10  411.46   34.80
  -7   5 -10  401.26   33.90
 -10   4  -9   42.80    7.40
 -13   3  -8   27.90    5.60
 -13   3  -8   38.20    5.60
 -16   2  -7  295.67   24.40
 -19   1  -6  160.38   20.20
  -3   7 -12  135.69   18.30
  -3   7 -12  154.68   17.90
  -6   6 -11  293.57   24.00
  -6   6 -11  240.48   24.90
  -9   5 -10  532.35   42.70
  -9   5 -10  570.54   41.90
  -2   8 -13  104.79   16.00
  -5   7 -12  448.36   37.10
  -8   6 -11  104.19   11.40
  -8   6 -11  125.59   13.70
  -1   9 -14   49.50   11.60
  -4   8 -13   14.90    7.20
  -7   7 -12  136.69   14.00
  -6   8 -13  183.18   21.20
  -7  11  -5  215.18   18.40
   7 -11   5  209.98   19.50
  -8  10  -4  381.46   27.30
   8 -10   4  356.66   28.30
  -5  11  -5  535.45   41.60
   5 -11   5  493.45   43.20
   2 -12   6   80.89   15.70
  -6  10  -4  164.08   15.70
   6 -10   4  158.38   17.20
   3 -11   5  452.05   43.50
   0  12  -6  327.07   32.20
   0 -12   6  335.47   34.10
  22  -4  -2  440.46   34.90
  -7   9  -3  177.28   15.40
   7  -9   3  173.48   16.60
  -4  10  -4   22.80    7.20
   4 -10   4   16.20    7.80
   1 -11   5  254.77   27.80
   2  12  -6  198.58   23.80
  23  -3  -3  413.96   36.10
  20  -4  -2   49.90    7.80
  17  -5  -1   76.59    5.90
   8  -8   2  726.63   53.59
  -5   9  -3  253.67   22.10
  -2  10  -4   53.69   10.30
   2 -10   4   37.30   10.30
   1  11  -5 1141.19   83.89
  -1 -11   5  970.20   84.59
   4  12  -6    1.90    5.10
   7  13  -7   57.99   20.50
  -7 -13   7   34.40   16.30
 -24   2   4   95.99   15.40
  24  -2  -4  111.79   17.70
  21  -3  -3  116.99   15.80
  18  -4  -2   12.00    4.60
  18  -4  -2   13.50    5.40
  15  -5  -1  247.08   18.80
  -6   8  -2  540.45   41.20
  -3   9  -3  247.88   25.10
   3  -9   3  341.27   27.70
   0  10  -4  445.66   36.50
   0 -10   4  357.26   36.70
   3  11  -5  856.51   66.59
  -3 -11   5  741.13   67.29
  -6 -12   6  276.97   33.90
   9  13  -7   32.40   15.40
  -9 -13   7   26.10   15.80
 -22   2   4  205.18   23.80
  22  -2  -4  158.48   21.40
  19  -3  -3  179.98   19.40
  16  -4  -2  370.86   29.70
  16  -4  -2  372.46   30.20
  13  -5  -1  218.98   15.90
  13  -5  -1  181.18   15.70
  -7   7  -1  735.93   56.69
   7  -7   1  779.82   57.49
  -4   8  -2  284.27   25.80
   4  -8   2  343.47   27.60
  -1   9  -3   45.40    9.70
   1  -9   3   42.70   10.40
   2  10  -4  150.18   19.80
  -2 -10   4  153.48   20.50
   5  11  -5  422.36   40.00
  -5 -11   5  419.26   41.90
  -8 -12   6  155.08   26.10
  11  13  -7   56.29   18.70
 -11 -13   7   38.60   17.70
 -23   1   5  258.27   28.60
  23  -1  -5  276.57   30.40
 -20   2   4  165.08   19.00
  20  -2  -4  159.28   20.40
 -17   3   3  142.89   15.30
  17  -3  -3  144.19   17.00
  14  -4  -2 1295.37   88.79
  14  -4  -2 1115.99   88.79
  11  -5  -1  389.56   29.40
  11  -5  -1  380.56   29.10
  -5   7  -1  145.09   14.10
   5  -7   1  161.88   14.90
   1   9  -3  100.69   15.10
  -1  -9   3   89.39   15.90
   4  10  -4   18.00   10.50
  -4 -10   4   43.60   12.80
   7  11  -5  160.68   25.10
  -7 -11   5  166.98   27.10
 -10 -12   6  297.97   36.20
  13  13  -7   27.30   16.70
 -13 -13   7   29.80   17.70
 -24   0   6  410.66   40.60
 -21   1   5  257.27   27.30
  21  -1  -5  278.27   30.40
 -18   2   4   10.40    7.40
  18  -2  -4   22.80    9.70
 -15   3   3  653.63   49.50
  15  -3  -3  615.64   50.29
  12  -4  -2 1044.40   79.59
  12  -4  -2 1083.89   78.99
   9  -5  -1  970.90   69.99
   9  -5  -1  947.11   69.89
  -6   6   0  106.49   10.40
   6  -6   0  105.59   10.50
  -3   7  -1   70.99   10.20
   0   8  -2  742.73   56.79
   0  -8   2  691.83   57.09
   3   9  -3  171.18   21.10
  -3  -9   3  190.08   22.30
   6  10  -4   58.69   14.70
  -6 -10   4   24.10   12.70
   9  11  -5  105.09   19.00
  -9 -11   5   69.09   19.10
  12  12  -6  128.79   30.50
 -12 -12   6  115.59   24.30
 -22   0   6   87.19   16.70
 -19   1   5   20.40    9.30
  19  -1  -5   18.20   10.70
  16  -2  -4   32.40   10.20
  13  -3  -3 1133.29   85.29
  10  -4  -2 1176.78   84.29
  10  -4  -2 1116.39   83.89
   7  -5  -1  241.58   19.60
  -4   6   0   29.90    5.80
   4  -6   0   26.00    5.60
  -1   7  -1 1085.69   79.19
   1  -7   1 1011.00   79.09
   2   8  -2 1153.68   89.19
  -2  -8   2 1182.18   89.99
  -5  -9   3  237.88   31.60
   8  10  -4   33.30   12.50
  -8 -10   4   19.00   10.90
  11  11  -5  182.38   28.00
 -11 -11   5  135.49   25.50
  14  12  -6   62.79   21.70
 -14 -12   6   67.79   20.70
  23   1  -7  108.39   21.70
  20   0  -6  185.58   27.20
 -17   1   5   70.89   18.50
 -14   2   4 1530.75  112.89
  14  -2  -4 1512.95  114.09
  11  -3  -3  840.92   63.69
   8  -4  -2  713.03   52.79
   8  -4  -2  705.03   52.99
  -5   5   1  955.60   68.99
   5  -5  -1  910.91   68.79
  -2   6   0  618.84   47.30
   2  -6   0  606.64   47.30
   1   7  -1 1544.45  113.39
  -1  -7   1 1502.75  113.69
   4   8  -2 2325.97  170.38
  -4  -8   2 2273.57  170.88
   7   9  -3  294.57   30.40
  -7  -9   3  287.47   31.50
  10  10  -4   49.10   14.30
 -10 -10   4   20.70   12.40
  13  11  -5  418.66   40.50
 -13 -11   5  280.47   39.40
 -24  -2   8  209.08   30.80
  24   2  -8  171.38   30.10
 -21  -1   7   99.39   19.00
  21   1  -7   90.89   19.80
 -18   0   6  573.94   50.89
  18   0  -6  632.44   52.99
 -15   1   5 1204.68   84.89
  15  -1  -5 1000.10   85.29
 -12   2   4  811.52   61.29
  12  -2  -4  791.32   62.19
   9  -3  -3  987.70   70.19
   9  -3  -3  893.91   69.79
   6  -4  -2  214.08   18.00
  -3   5   1  669.73   54.49
   3  -5  -1  788.62   54.99
   0   6   0  155.18   16.70
   0  -6   0  193.98   17.60
   3   7  -1 1443.76  105.49
  -3  -7   1 1355.86  105.49
   6   8  -2 1733.43  137.09
  -6  -8   2 1927.71  138.99
   9   9  -3  438.96   44.20
  -9  -9   3  552.34   47.80
  12  10  -4   55.99   17.60
 -12 -10   4   59.49   18.00
  15  11  -5  237.18   33.20
 -15 -11   5  153.78   30.90
 -22  -2   8  180.38   28.10
 -19  -1   7  266.47   29.40
  19   1  -7  269.27   31.40
 -16   0   6  778.32   59.69
  16   0  -6  671.43   59.99
 -13   1   5 1902.01  143.79
  13  -1  -5 2006.20  145.29
 -10   2   4 1092.49   76.89
  10  -2  -4  954.90   76.79
   7  -3  -3  992.50   74.39
   7  -3  -3 1023.40   74.59
   4  -4  -2  102.69   10.40
  -1   5   1  532.65   43.40
   1  -5  -1  594.34   43.80
   2   6   0  624.14   48.80
  -2  -6   0  607.44   48.90
   5   7  -1  922.61   80.29
  -5  -7   1 1183.48   82.29
   8   8  -2  822.92   65.29
  -8  -8   2  759.52   65.69
  11   9  -3   69.29   16.80
 -11  -9   3   66.39   16.40
  14  10  -4  143.49   25.70
  17  11  -5  147.59   27.50
 -17 -11   5   86.49   23.60
 -23  -3   9   42.80   17.20
  23   3  -9   59.79   18.00
 -20  -2   8   33.40   13.10
  20   2  -8   43.80   15.40
 -17  -1   7 1227.18   96.19
 -14   0   6 1191.88   91.39
 -11   1   5  976.10   73.19
  11  -1  -5  943.81   73.79
  -8   2   4  327.07   26.10
   8  -2  -4  294.37   25.80
   5  -3  -3 2193.58  158.58
  -2   4   2 2497.95  184.68
   2  -4  -2 2625.84  184.88
   1   5   1  131.69   14.40
  -1  -5  -1  154.68   15.10
  -4  -6   0   49.40   10.20
   7   7  -1  173.38   20.90
  -7  -7   1  184.78   21.80
  10   8  -2   57.29   14.80
 -10  -8   2   64.59   16.40
  13   9  -3  135.19   23.00
 -13  -9   3  127.99   23.40
  16  10  -4  110.99   39.90
 -16 -10   4  131.79   25.80
 -21  -3   9   17.10   13.80
  21   3  -9   20.20   13.70
 -18  -2   8   66.39   16.40
  18   2  -8   95.19   19.10
 -15  -1   7 1521.95  116.49
  15   1  -7 1529.95  117.39
 -12   0   6 1210.88   93.59
  12   0  -6 1258.87   94.69
  -9   1   5  250.77   22.50
   6  -2  -4 1390.36  101.99
  -3   3   3 5610.84  385.36
   3  -3  -3 5169.08  384.96
   0   4   2 2510.75  198.28
   0  -4  -2 2995.80  199.08
   3   5   1  817.92   69.69
  -3  -5  -1 1029.30   70.69
   6   6   0  123.29   15.50
  -6  -6   0  104.49   16.40
   9   7  -1   23.60   10.60
  -9  -7   1    4.10    8.80
  12   8  -2  492.35   45.70
 -12  -8   2  465.15   46.10
  15   9  -3  103.29   21.50
 -15  -9   3   75.89   21.20
  18  10  -4   48.90   21.00
 -18 -10   4   65.19   21.90
 -22  -4  10   37.60   15.10
  22   4 -10    7.90   14.70
 -19  -3   9  110.99   20.90
  19   3  -9   71.59   19.50
 -16  -2   8  181.98   24.20
  16   2  -8  200.68   24.70
 -13  -1   7  763.22   63.49
  13   1  -7  818.32   64.79
 -10   0   6 2191.08  162.78
  10   0  -6 2246.98  163.48
  -7   1   5  288.37   26.00
   7  -1  -5  331.97   26.60
   4  -2  -4 1021.00   75.79
  -1   3   3 6539.25  470.85
   1  -3  -3 6648.03  471.05
   2   4   2 4682.13  341.37
  -2  -4  -2 4784.82  341.47
   5   5   1 1141.19   80.09
  -5  -5  -1  954.70   79.39
   8   6   0  121.79   17.70
  -8  -6   0  132.49   17.30
  11   7  -1  702.43   59.39
 -11  -7   1  708.13   60.69
  14   8  -2  144.49   23.40
 -14  -8   2   90.29   20.30
  17   9  -3  153.28   27.20
 -17  -9   3  153.58   29.50
 -20  -4  10  291.37   33.70
  20   4 -10  197.18   31.40
 -17  -3   9   81.89   18.50
 -14  -2   8  702.03   58.79
  14   2  -8  689.83   58.99
 -11  -1   7  365.26   33.70
  11   1  -7  383.76   34.30
  -8   0   6 1284.97   96.99
   8   0  -6 1311.27   97.49
  -5   1   5  560.34   46.70
   5  -1  -5  657.23   47.20
  -2   2   4  834.42   68.99
   2  -2  -4 1029.00   69.59
   1   3   3 4822.22  346.87
  -1  -3  -3 4860.81  346.97
   4   4   2 1099.89   83.19
  -4  -4  -2 1112.69   83.29
   7   5   1 1124.49   87.29
  -7  -5  -1 1153.28   87.29
  10   6   0  238.18   26.10
 -10  -6   0  264.27   27.40
  13   7  -1  286.17   31.70
 -13  -7   1  305.77   33.00
  16   8  -2 1017.40   83.29
 -16  -8   2  955.00   84.39
  19   9  -3    8.70   14.40
 -19  -9   3    5.50   16.80
 -21  -5  11   32.40   16.90
  21   5 -11   12.90   17.20
 -18  -4  10 1117.89   92.09
  18   4 -10 1097.39   91.79
 -15  -3   9  408.86   38.60
  15   3  -9  357.76   38.60
 -12  -2   8   12.30    9.30
  12   2  -8   28.40   10.80
  -9  -1   7  829.12   67.99
   9   1  -7  919.11   68.99
  -6   0   6  283.57   23.80
   6   0  -6  242.08   23.30
   3  -1  -5  233.98   20.20
   3  -1  -5  229.18   20.10
   0   2   4  613.84   49.20
   0  -2  -4  679.63   49.50
   3   3   3 2013.40  155.98
  -3  -3  -3 2281.57  156.58
   6   4   2 1384.76  114.99
  -6  -4  -2 1736.73  116.39
   9   5   1  112.59   15.90
  -9  -5  -1  118.59   16.40
 -12  -6   0  823.02   69.79
  15   7  -1  405.06   40.90
 -15  -7   1  437.66   43.20
  18   8  -2  164.88   27.40
 -18  -8   2  182.98   30.60
 -19  -5  11  230.08   31.70
  19   5 -11  245.18   35.40
 -16  -4  10  864.11   71.89
  16   4 -10  809.22   71.69
 -13  -3   9 1613.94  125.49
  13   3  -9 1651.73  126.19
 -10  -2   8  884.61   70.49
  10   2  -8  887.21   70.99
  -7  -1   7  710.93   52.69
   7   1  -7  602.94   52.19
  -4   0   6 2273.27  153.28
   4   0  -6 1925.21  152.58
  -1   1   5 1007.60   73.49
   1  -1  -5  964.60   73.49
   2   2   4  132.29   13.50
  -2  -2  -4  133.69   13.50
   5   3   3 1514.55  120.09
  -5  -3  -3 1755.52  120.89
   8   4   2  247.08   26.20
  -8  -4  -2  344.57   27.70
  11   5   1  128.09   17.00
 -11  -5  -1  128.59   19.90
  14   6   0  323.47   32.50
 -14  -6   0  298.37   33.70
  17   7  -1  194.68   29.20
 -17  -7   1  219.18   41.00
  20   8  -2  451.15   46.60
 -20  -8   2  356.26   44.90
 -20  -6  12   92.89   23.10
  20   6 -12   80.99   23.20
 -17  -5  11  198.58   30.20
  17   5 -11  216.58   30.10
 -14  -4  10  891.61   76.09
  14   4 -10  940.01   76.99
 -11  -3   9  699.43   61.39
  11   3  -9  790.12   63.19
  -8  -2   8  931.51   76.49
   8   2  -8 1044.50   77.59
  -5  -1   7 2131.59  144.19
   5   1  -7 1784.62  143.59
   2   0  -6 1451.45  109.39
   2   0  -6 1524.15  109.49
   1   1   5  999.50   77.19
  -1  -1  -5 1075.99   77.39
   4   2   4 1610.64  133.39
  -4  -2  -4 1974.20  132.09
   7   3   3   34.60    8.20
  10   4   2  277.27   26.20
 -10  -4  -2  262.27   26.50
  13   5   1  663.23   54.39
 -13  -5  -1  616.84   55.09
  16   6   0  293.57   30.60
 -16  -6   0  238.88   32.00
  19   7  -1   96.09   21.60
 -19  -7   1   60.49   19.20
 -18  -6  12   24.30   16.30
 -15  -5  11  768.32   66.09
  15   5 -11  712.73   65.49
 -12  -4  10  159.88   24.90
  12   4 -10  198.38   24.80
  -9  -3   9  666.33   52.89
   9   3  -9  576.64   52.39
  -6  -2   8  275.87   25.30
   6   2  -8  244.68   25.10
  -3  -1   7 1972.20  157.68
   3   1  -7 2361.26  158.58
   0   0  -6 4432.66  335.77
   0   0  -6 4937.11  336.17
  -3  -1  -5  497.45   39.30
  -6  -2  -4  482.95   39.00
  -9  -3  -3  440.66   37.40
 -12  -4  -2  281.17   28.10
  15   5   1  457.55   40.50
 -15  -5  -1  392.06   40.90
  18   6   0   12.60   10.20
 -18  -6   0    2.90   11.20
  21   7  -1  112.69   22.70
 -21  -7   1   83.99   24.30
 -19  -7  13    6.10   15.30
  19   7 -13   42.90   19.60
 -16  -6  12   40.30   16.10
  16   6 -12   59.99   20.20
 -13  -5  11  137.29   24.70
  13   5 -11  199.38   26.80
 -10  -4  10  299.27   32.20
  10   4 -10  341.87   34.00
  -7  -3   9  236.28   24.80
   7   3  -9  232.28   25.00
  -4  -2   8  454.75   38.10
   4   2  -8  455.55   38.30
   1   1  -7   29.20    7.10
   1   1  -7   28.00    6.70
   2   0   6 1192.58   96.89
  -2   0  -6 1446.96   97.59
   5   1   5 1846.02  138.29
  -5  -1  -5 1941.01  138.59
   8   2   4  451.45   37.40
  -8  -2  -4  453.55   37.40
  11   3   3  803.82   60.49
 -11  -3  -3  703.63   60.09
  14   4   2  428.36   39.20
 -14  -4  -2  441.86   40.50
 -17  -5  -1  254.77   30.60
 -20  -6   0    6.80   13.80
 -17  -7  13  290.27   38.20
  17   7 -13  314.67   40.20
 -14  -6  12  163.08   25.80
  14   6 -12  143.99   26.40
 -11  -5  11  104.89   19.80
  11   5 -11   95.19   19.30
  -8  -4  10   -2.00    7.50
   8   4 -10    7.70    9.60
  -5  -3   9  350.06   32.10
   5   3  -9  354.96   32.50
  -2  -2   8  427.46   38.50
   2   2  -8  524.95   39.70
  -1   1  -7  344.67   29.60
  -1   1  -7  370.66   29.80
   4   0   6  589.04   44.90
  -4   0  -6  562.84   44.90
   7   1   5  342.27   32.50
  -7  -1  -5  461.15   33.50
  10   2   4  508.25   42.20
 -10  -2  -4  517.25   42.30
  13   3   3 1394.76  103.89
 -13  -3  -3 1319.87  104.09
  16   4   2  660.23   56.09
 -16  -4  -2  650.53   57.39
  19   5   1  183.08   28.10
 -19  -5  -1  237.58   30.20
 -15  -7  13  243.78   32.50
 -12  -6  12  286.27   34.90
  12   6 -12  351.56   37.80
  -9  -5  11   81.09   22.90
   9   5 -11   45.20   16.70
  -6  -4  10 1424.36  105.29
   6   4 -10 1305.47  105.09
  -3  -3   9  736.63   57.99
   3   3  -9  716.93   58.29
   0   2  -8  250.47   22.90
   0   2  -8  267.17   23.80
  -3   1  -7  260.37   24.30
  -3   1  -7  307.67   24.60
   6   0   6  807.32   60.89
  -6   0  -6  790.92   60.99
   9   1   5  177.38   18.10
  12   2   4 1440.86  107.99
 -12  -2  -4 1423.16  108.39
  15   3   3  519.85   48.40
 -15  -3  -3  640.84   50.99
  18   4   2  830.72   67.19
 -18  -4  -2  758.22   67.89
  21   5   1  305.27   36.00
 -21  -5  -1  292.97   54.59
 -16  -8  14  362.06   42.80
 -13  -7  13  554.54   56.49
  13   7 -13  672.13   59.79
 -10  -6  12   48.40   14.30
  10   6 -12   31.90   12.30
  -7  -5  11 1658.33  124.29
   7   5 -11 1568.24  124.49
  -4  -4  10 1426.86  105.59
   4   4 -10 1228.38  104.49
   1   3  -9  838.92   65.59
  -2   2  -8  281.87   24.70
  -2   2  -8  273.77   24.30
  -5   1  -7    0.40    5.20
   8   0   6  379.26   29.50
  -8   0  -6  317.77   29.20
  11   1   5  158.18   17.60
 -11  -1  -5  160.98   17.70
  14   2   4  524.85   42.50
 -14  -2  -4  462.15   42.60
  17   3   3  505.65   45.80
 -17  -3  -3  541.15   48.00
  20   4   2   68.29   16.20
 -20  -4  -2  123.39   23.70
 -14  -8  14  130.99   24.20
 -11  -7  13  234.18   32.90
  11   7 -13  335.07   35.50
  -8  -6  12  208.38   26.20
   8   6 -12  195.78   27.10
  -5  -5  11  285.67   31.60
   5   5 -11  368.86   33.20
  -2  -4  10  883.81   66.59
   2   4 -10  788.92   66.29
  -1   3  -9 1891.01  135.99
  -1   3  -9 1783.22  134.99
  -4   2  -8  661.33   52.69
  -4   2  -8  702.83   52.89
  -7   1  -7  257.67   23.00
  10   0   6   69.29   10.50
 -10   0  -6   56.69   10.30
  13   1   5  740.43   57.19
 -13  -1  -5  688.83   57.29
  16   2   4  238.98   25.20
 -16  -2  -4  242.68   27.00
  19   3   3  102.99   18.30
 -19  -3  -3  121.79   20.60
  -9  -7  13    7.30   12.00
   9   7 -13    8.00   11.30
  -6  -6  12   39.50   12.40
   6   6 -12   59.99   15.60
   3   5 -11  236.38   26.10
   0   4 -10  499.05   42.40
  -3   3  -9  935.81   75.69
  -3   3  -9 1056.89   75.69
  -6   2  -8   16.20    5.90
  -6   2  -8   22.30    6.50
   9  -1   7 1122.29   88.19
  -9   1  -7 1260.57   89.19
  12   0   6  559.24   45.90
  12   0   6  556.94   45.90
 -12   0  -6  614.04   46.70
  15   1   5  996.10   75.39
 -15  -1  -5  934.51   75.89
  18   2   4  300.87   27.80
 -18  -2  -4  217.78   27.90
 -10  -8  14  114.59   23.00
  -7  -7  13  229.48   27.20
   7   7 -13  169.78   27.10
  -4  -6  12  378.26   37.70
   4   6 -12  414.06   38.70
  -1  -5  11  557.84   46.30
   1   5 -11  521.45   46.50
  -2   4 -10  375.66   31.30
  -2   4 -10  308.87   29.20
  -5   3  -9  184.38   18.20
  -5   3  -9  174.98   18.00
  -8   2  -8  319.17   26.60
  -8   2  -8  304.07   26.80
  11  -1   7  644.04   54.49
 -11   1  -7  793.02   55.69
  14   0   6 1959.00  139.59
 -14   0  -6 1826.02  140.09
 -17  -1  -5  405.86   37.40
  20   2   4   69.09   15.10
 -20  -2  -4   83.79   18.70
  -8  -8  14  467.85   45.30
   8   8 -14  390.36   43.20
  -5  -7  13  929.81   77.39
   2   6 -12   97.79   17.20
  -1   5 -11   51.89   11.00
  -1   5 -11   23.40    8.10
  -4   4 -10  160.28   16.00
  -4   4 -10  110.79   15.80
  -7   3  -9  574.34   44.90
  -7   3  -9  555.44   44.40
 -10   2  -8   62.49    9.30
 -10   2  -8   49.30    9.00
  13  -1   7  875.31   69.89
 -13   1  -7  989.90   71.39
 -19  -1  -5  306.27   31.90
  -6  -8  14  144.69   23.80
  -3   5 -11  350.06   31.00
  -6   4 -10  199.98   19.80
  -6   4 -10  188.58   18.80
  -9   3  -9   27.20    6.30
  -9   3  -9   23.00    6.40
 -12   2  -8  214.68   21.70
 -12   2  -8  216.58   20.60
  15  -1   7  173.58   17.70
 -15   1  -7  206.78   19.90
  18   0   6  475.85   38.40
 -18   0  -6  436.16   39.80
  -4  -8  14  476.45   59.59
   1   7 -13  365.86   36.40
  -2   6 -12   84.59   13.70
  -5   5 -11  198.98   19.90
 -11   3  -9  200.98   19.20
 -11   3  -9  240.78   20.20
 -14   2  -8  161.08   16.30
 -14   2  -8  157.88   15.70
 -17   1  -7   54.19   10.50
  -4   6 -12  206.88   21.30
  -4   6 -12  204.88   22.50
  -7   5 -11  517.85   42.20
  -7   5 -11  508.15   40.80
 -10   4 -10  840.22   62.99
 -10   4 -10  846.32   63.69
 -13   3  -9  356.16   28.90
 -13   3  -9  374.26   29.00
   0   8 -14  142.19   20.60
  -3   7 -13  354.96   32.20
  -6   6 -12  108.09   13.90
  -9   5 -11  177.78   16.90
  -9   5 -11  197.18   18.80
   1   9 -15   14.60   11.00
  -2   8 -14   50.99   15.50
  -5   7 -13   47.20    9.40
  -8   6 -12    8.80    5.10
  -4   8 -14  116.19   16.10
  -8  12  -5  202.68   15.80
   8 -12   5  211.08   18.80
  -6  12  -5   96.79   13.20
   6 -12   5  130.19   17.40
  -7  11  -4  344.57   28.20
   7 -11   4  342.57   29.60
  -4  12  -5  294.67   27.60
   4 -12   5  299.37   29.90
  -8  10  -3 1313.27   93.79
   8 -10   3 1268.27   94.79
  -5  11  -4  991.70   80.09
   5 -11   4  992.50   80.29
   2 -12   5  191.68   23.80
   9  -9   2  647.64   47.50
  -6  10  -3 1458.35  108.09
   6 -10   3 1488.05  110.09
   3 -11   4  718.83   59.39
   0 -12   5   68.69   15.10
   3  13  -6  271.27   36.20
  -3 -13   6  194.98   28.40
  19  -5  -2   56.49    7.00
  19  -5  -2   51.09    7.00
  -7   9  -2  695.63   52.39
  -4  10  -3  424.96   35.70
   4 -10   3  428.56   37.30
   1 -11   4  801.32   66.09
   2  12  -5    0.70    8.40
   5  13  -6  417.86   39.80
  -5 -13   6  354.46   40.80
  23  -3  -4  241.48   25.00
  20  -4  -3   52.69    9.00
  20  -4  -3   40.10    7.60
  17  -5  -2   14.90    4.30
  17  -5  -2   21.00    4.60
  -8   8  -1   35.80    5.80
   8  -8   1   44.80    6.70
  -5   9  -2  977.80   74.89
   5  -9   2 1023.00   76.29
  -2  10  -3  273.47   27.60
   2 -10   3  346.07   30.40
   1  11  -4   50.59   12.80
  -1 -11   4   54.59   13.40
  -4 -12   5  940.31   79.49
   7  13  -6  782.02   65.49
  -7 -13   6  677.73   66.59
 -24   2   5  151.58   19.80
  24  -2  -5  126.49   19.70
  21  -3  -4   62.09   13.80
  18  -4  -3   90.39   12.90
  18  -4  -3   89.79   11.20
  15  -5  -2  503.75   41.20
  15  -5  -2  577.94   41.20
  12  -6  -1 1557.34  115.79
  12  -6  -1 1671.53  115.89
   9  -7   0  511.25   38.80
   9  -7   0  526.25   39.00
  -6   8  -1   45.40    7.50
   6  -8   1   69.49    9.00
  -3   9  -2  522.35   44.90
   3  -9   2  611.74   46.70
   0  10  -3   19.70    9.00
   0 -10   3   37.10   10.60
   3  11  -4   60.09   14.70
  -3 -11   4   54.79   15.00
  -6 -12   5  477.95   47.20
   9  13  -6  375.56   39.80
  -9 -13   6  305.37   39.10
 -22   2   5  155.88   19.60
  22  -2  -5  158.28   22.00
  19  -3  -4  158.68   19.00
  16  -4  -3  218.58   19.70
  16  -4  -3  212.98   21.00
  13  -5  -2 1141.39   84.09
  13  -5  -2 1137.49   83.39
  10  -6  -1 1293.67   93.89
  -7   7   0  443.66   36.10
   7  -7   0  460.75   35.30
  -4   8  -1  375.56   32.30
   4  -8   1  423.06   33.20
  -1   9  -2  170.78   17.50
   1  -9   2  116.09   16.60
   2  10  -3  374.76   35.80
  -2 -10   3  409.66   37.70
   5  11  -4  264.17   29.90
   8  12  -5  472.45   45.20
  -8 -12   5  398.86   44.10
  11  13  -6   92.49   21.10
 -11 -13   6   96.59   22.40
 -23   1   6   64.39   14.70
  23  -1  -6   53.69   16.30
 -20   2   5  123.59   17.80
 -17   3   4    6.90    5.50
  17  -3  -4    6.50    7.10
  14  -4  -3  149.88   16.00
  14  -4  -3  148.29   14.70
  11  -5  -2  858.11   63.89
   8  -6  -1  785.12   58.29
  -5   7   0 1073.89   89.99
   5  -7   0 1389.66   90.99
  -2   8  -1  963.00   72.69
   2  -8   1  942.21   72.89
   1   9  -2  631.64   51.59
  -1  -9   2  629.24   52.39
   4  10  -3  169.28   21.00
  -4 -10   3  122.09   20.80
   7  11  -4  236.28   29.00
  10  12  -5  131.49   31.50
 -10 -12   5  120.89   24.30
  13  13  -6  107.39   24.60
 -13 -13   6  107.19   25.10
 -24   0   7   -8.50   10.70
  24   0  -7   -6.80   11.60
 -21   1   6   93.99   16.50
  21  -1  -6   50.29   15.20
 -18   2   5  171.68   18.20
  18  -2  -5  104.19   18.00
 -15   3   4  130.69   14.80
  15  -3  -4  116.29   15.50
  12  -4  -3   71.09    9.90
  12  -4  -3   70.39   10.30
   9  -5  -2  939.91   68.89
   9  -5  -2  924.41   68.79
  -6   6   1  970.90   73.79
   6  -6  -1 1026.10   73.89
  -3   7   0  349.87   32.30
   3  -7   0  462.75   33.40
   0   8  -1  310.17   27.60
   0  -8   1  294.67   27.80
   3   9  -2  892.81   78.69
   6  10  -3  802.02   68.89
  -6 -10   3  880.71   71.09
   9  11  -4  379.26   39.20
  -9 -11   4  366.46   39.70
  12  12  -5   18.10   14.70
 -12 -12   5   21.30   15.10
 -22   0   7    8.60    9.90
  22   0  -7   -6.10   11.10
 -19   1   6  145.19   19.20
  19  -1  -6  128.89   21.10
 -16   2   5  790.52   60.59
  16  -2  -5  738.73   61.79
  13  -3  -4  422.96   35.60
  10  -4  -3  598.44   47.20
  10  -4  -3  634.84   47.40
   7  -5  -2  667.33   50.29
  -4   6   1  313.67   25.40
   4  -6  -1  294.47   25.20
  -1   7   0  163.48   15.90
   1  -7   0  129.69   15.20
   2   8  -1  863.01   67.69
  -2  -8   1  860.51   68.09
   5   9  -2 1473.55  114.79
  -5  -9   2 1534.65  116.19
   8  10  -3  900.81   74.79
  -8 -10   3  906.71   76.19
  11  11  -4   50.79   18.20
 -11 -11   4   66.59   17.80
  14  12  -5   60.99   20.60
 -14 -12   5   27.60   16.60
 -23  -1   8   26.20   14.30
  23   1  -8   32.50   13.70
 -20   0   7   -3.10    8.50
  20   0  -7   -7.40   11.10
 -17   1   6  305.97   31.10
  17  -1  -6  378.66   34.20
 -14   2   5 2746.33  197.78
  14  -2  -5 2676.23  198.88
  11  -3  -4  706.13   54.69
   8  -4  -3  379.96   31.40
   8  -4  -3  410.26   31.50
  -5   5   2    8.50    4.20
   5  -5  -2   16.80    4.90
  -2   6   1  571.84   43.70
   2  -6  -1  539.95   43.60
   1   7   0  149.39   17.00
  -1  -7   0  171.38   17.60
   4   8  -1 2271.27  162.48
  -4  -8   1 2100.39  162.38
   7   9  -2 1932.11  154.88
  -7  -9   2 2199.78  157.18
  10  10  -3  308.17   35.20
 -10 -10   3  329.87   36.20
  13  11  -4  108.69   22.60
 -13 -11   4   69.79   20.10
  16  12  -5  269.27   37.50
 -16 -12   5  187.68   34.10
 -24  -2   9  111.29   22.50
  24   2  -9   98.99   23.30
 -21  -1   8    4.00    9.50
  21   1  -8   25.10   13.30
 -18   0   7   -7.70    7.20
  18   0  -7   -3.30    7.60
 -15   1   6   84.99   14.60
  15  -1  -6  117.29   17.10
 -12   2   5  984.50   80.59
  12  -2  -5 1166.38   82.19
   9  -3  -4 2620.94  187.68
   9  -3  -4 2561.64  187.58
  -6   4   3  947.71   68.69
   6  -4  -3  895.01   68.59
  -3   5   2 1062.09   80.79
   3  -5  -2 1118.09   81.09
   0   6   1   78.89   11.00
   3   7   0  443.16   34.30
  -3  -7   0  331.57   33.10
   6   8  -1 1708.43  134.19
  -6  -8   1 1866.21  135.79
   9   9  -2  768.72   63.89
  -9  -9   2  738.03   65.19
  12  10  -3  289.07   36.20
 -12 -10   3  275.77   45.50
  15  11  -4   99.79   22.80
 -15 -11   4   79.39   21.80
 -22  -2   9  152.98   25.20
  22   2  -9  188.18   28.10
 -19  -1   8  192.38   24.70
 -16   0   7    0.50    7.70
 -13   1   6   19.00    7.50
  13  -1  -6   42.50    9.90
 -10   2   5  623.64   49.30
  10  -2  -5  633.54   49.60
   7  -3  -4  525.05   45.10
   7  -3  -4  651.73   45.70
  -4   4   3  651.53   47.80
   4  -4  -3  594.04   47.50
  -1   5   2  995.60   77.19
   1  -5  -2 1072.79   77.59
   2   6   1  603.04   45.10
  -2  -6  -1  508.45   44.40
   5   7   0 1278.27   94.19
  -5  -7   0 1174.88   94.29
   8   8  -1  122.29   19.20
  -8  -8   1  102.59   18.80
  11   9  -2  118.39   22.30
 -11  -9   2  173.88   25.90
  14  10  -3  244.58   41.80
 -14 -10   3  276.07   34.70
  17  11  -4   87.19   23.60
 -17 -11   4  105.99   24.40
 -23  -3  10   73.89   21.20
  23   3 -10  138.09   26.60
 -20  -2   9  592.54   52.39
  20   2  -9  523.95   52.29
  17   1  -8  407.16   39.60
 -14   0   7   11.80    7.50
  14   0  -7    3.00    7.90
 -11   1   6  489.55   40.50
   5  -3  -4  263.47   22.50
  -2   4   3 1731.03  126.49
   2  -4  -3 1733.93  126.59
   1   5   2 1664.73  117.89
  -1  -5  -2 1528.65  117.69
   4   6   1 1898.71  144.49
  -4  -6  -1 2014.10  144.89
   7   7   0  469.35   41.80
  -7  -7   0  493.95   42.60
  10   8  -1   18.90   10.40
 -10  -8   1   22.60   11.60
  13   9  -2  647.34   56.19
 -13  -9   2  571.34   56.69
  16  10  -3  274.77   35.50
 -16 -10   3  320.27   37.60
 -21  -3  10  110.59   22.40
  21   3 -10   52.59   24.60
 -18  -2   9  781.22   66.69
  18   2  -9  784.42   67.89
 -15  -1   8  651.93   53.99
  15   1  -8  614.94   54.79
 -12   0   7   -1.70    6.10
  12   0  -7   12.50    7.70
  -9   1   6  160.78   17.60
   9  -1  -6  182.08   18.00
   6  -2  -5  364.26   31.00
   6  -2  -5  396.86   31.20
  -3   3   4  412.26   37.30
   3  -3  -4  554.64   38.30
   0   4   3 1364.16   98.79
   0  -4  -3 1304.87   98.79
   3   5   2 3086.89  234.68
  -3  -5  -2 3397.46  235.38
   6   6   1 1243.68   98.49
  -6  -6  -1 1356.96   99.19
   9   7   0  489.35   44.10
  -9  -7   0  507.05   45.00
  12   8  -1  314.37   34.00
 -12  -8   1  329.17   35.30
  15   9  -2  614.94   56.19
 -15  -9   2  593.14   58.59
  18  10  -3  478.75   47.60
 -18 -10   3  358.06   47.50
 -22  -4  11   61.59   19.00
  22   4 -11    2.50   15.60
 -19  -3  10  216.88   28.80
  19   3 -10  209.28   31.20
 -16  -2   9  305.27   37.60
  16   2  -9  348.97   40.00
 -13  -1   8  263.27   27.60
  13   1  -8  288.07   28.80
 -10   0   7   -1.60    5.10
  10   0  -7   -0.80    5.70
  -7   1   6 1244.18   92.29
   7  -1  -6 1221.58   92.29
   4  -2  -5  452.95   36.30
  -1   3   4  487.45   38.20
   1  -3  -4  470.45   38.20
   2   4   3 1502.65  110.09
  -2  -4  -3 1470.45  109.99
   5   5   2  428.26   37.30
  -5  -5  -2  454.95   37.60
   8   6   1 1410.26  107.09
  -8  -6  -1 1400.66  107.59
  11   7   0  844.12   70.19
 -11  -7   0  872.01   71.29
  14   8  -1  423.06   41.90
 -14  -8   1  414.16   43.10
  17   9  -2  571.64   50.69
 -17  -9   2  398.46   48.30
 -20  -4  11  177.98   28.60
  20   4 -11  143.59   26.80
 -17  -3  10   19.70   12.20
  17   3 -10    5.30   10.90
 -14  -2   9  583.84   51.19
  11   1  -8   75.59   16.90
  -8   0   7    0.60    5.60
   8   0  -7   -1.10    5.20
   5  -1  -6  467.65   37.70
  -2   2   5 1465.55  114.19
   2  -2  -5 1650.43  114.59
   1   3   4  393.26   32.90
  -1  -3  -4  419.16   33.30
   4   4   3  188.78   19.40
  -4  -4  -3  210.88   20.10
   7   5   2  332.67   30.90
  -7  -5  -2  359.36   31.30
  10   6   1  199.68   22.60
  13   7   0   59.09   15.30
 -13  -7   0   82.69   17.90
  16   8  -1  183.28   27.10
 -16  -8   1  113.89   24.40
  19   9  -2  366.86   43.90
 -19  -9   2  431.96   48.10
 -21  -5  12  199.38   31.80
  21   5 -12  218.48   34.00
 -18  -4  11    7.50   12.90
  18   4 -11   42.10   15.60
 -15  -3  10   16.60   11.40
  15   3 -10   45.30   15.40
  12   2  -9  124.69   20.00
  -9  -1   8  162.38   19.00
  -6   0   7    0.70    4.60
   6   0  -7    2.90    5.40
   3  -1  -6  340.07   29.70
   3  -1  -6  376.86   30.00
   0   2   5  659.53   57.19
   0  -2  -5  859.31   58.19
   3   3   4  512.05   42.60
  -3  -3  -4  559.34   43.00
   6   4   3  429.06   39.50
  -6  -4  -3  543.35   40.70
   9   5   2  146.59   17.90
  -9  -5  -2  139.39   17.70
  12   6   1   -5.60    7.90
 -12  -6  -1   14.40    8.80
  15   7   0   36.90   14.10
 -15  -7   0   56.19   16.60
  18   8  -1  225.48   31.00
 -18  -8   1  222.78   34.40
 -19  -5  12  223.88   32.70
  19   5 -12  301.27   36.60
 -16  -4  11  102.39   21.20
  16   4 -11   73.79   19.40
 -13  -3  10  191.78   23.90
  13   3 -10  152.28   24.70
 -10  -2   9  328.47   29.40
  10   2  -9  243.48   28.20
  -7  -1   8  647.54   54.29
   7   1  -8  713.63   55.19
   4   0  -7    1.10    4.80
   1  -1  -6  503.05   40.00
   2   2   5 1026.30   77.69
  -2  -2  -5 1041.30   77.69
   5   3   4 1032.10   83.79
  -5  -3  -4 1201.18   84.59
   8   4   3 1068.19   82.19
  -8  -4  -3 1068.69   82.19
  11   5   2  372.26   34.30
 -11  -5  -2  357.96   34.50
  14   6   1  494.65   44.80
 -14  -6  -1  483.15   46.40
  17   7   0   30.30   12.00
 -17  -7   0   17.10   13.40
  20   8  -1   21.10   15.80
 -20  -8   1   41.20   25.60
 -20  -6  13   80.89   22.30
  20   6 -13   92.39   23.60
 -17  -5  12  243.68   32.40
  17   5 -12  230.58   32.00
 -14  -4  11   71.09   17.80
  14   4 -11   81.59   19.80
 -11  -3  10  108.69   18.60
  -8  -2   9 1504.05  108.19
   8   2  -9 1329.47  107.79
  -5  -1   8  502.95   45.10
   5   1  -8  624.24   46.50
   2   0  -7    1.20    4.20
   2   0  -7   -1.60    4.40
   1   1   6  443.96   39.80
  -1  -1  -6  573.94   40.80
  -4  -2  -5  825.12   63.39
   7   3   4 1303.27  108.49
  -7  -3  -4 1514.25  106.39
  10   4   3  444.66   39.20
 -10  -4  -3  459.35   39.50
  13   5   2  614.14   54.69
 -13  -5  -2  682.23   56.19
  16   6   1  294.97   32.10
 -16  -6  -1  264.07   32.00
  19   7   0  157.68   26.00
 -19  -7   0  158.98   27.70
 -18  -6  13   84.79   21.60
  18   6 -13  111.79   24.80
 -15  -5  12  119.59   22.70
  15   5 -12  145.79   24.80
 -12  -4  11   92.99   19.00
  12   4 -11   85.99   18.70
  -9  -3  10  720.53   61.49
   9   3 -10  774.72   62.69
  -6  -2   9 1665.33  117.49
   6   2  -9 1444.86  116.99
   3   1  -8 1229.98   92.69
   0   0  -7   14.30    5.60
   0   0  -7   14.00    6.00
  -3  -1  -6 1961.50  143.59
   6   2   5 1384.96  103.29
  -6  -2  -5 1384.46  103.29
   9   3   4   62.19   12.00
 -12  -4  -3   27.20   10.60
 -15  -5  -2 1056.99   86.09
  18   6   1  424.46   40.50
 -18  -6  -1  355.16   40.80
 -16  -6  13   49.50   17.80
  16   6 -13   78.69   19.60
 -10  -4  11   86.89   16.90
  10   4 -11   97.79   19.20
  -7  -3  10  291.17   29.20
   7   3 -10  298.57   29.90
  -4  -2   9 1407.66  104.49
   4   2  -9 1359.16  104.59
   1   1  -8  507.05   41.60
   1   1  -8  529.75   42.10
  -2   0  -7    3.20    4.50
   5   1   6 1117.49   84.19
  -5  -1  -6 1124.79   84.39
   8   2   5 2231.88  166.78
  -8  -2  -5 2318.17  167.08
  11   3   4   60.69   11.70
 -11  -3  -4   31.60    9.70
  14   4   3  162.38   20.30
 -14  -4  -3  147.79   20.70
  17   5   2  397.96   39.00
 -17  -5  -2  397.66   40.60
 -20  -6  -1  366.66   41.80
 -17  -7  14   10.80   14.20
  17   7 -14    2.50   15.20
 -14  -6  13  192.68   28.80
  14   6 -13  145.09   27.00
 -11  -5  12  348.97   35.00
  11   5 -12  290.17   35.30
  -8  -4  11   52.99   14.00
   8   4 -11   44.50   13.30
  -5  -3  10 1075.29   78.59
   5   3 -10  917.71   78.09
   2   2  -9  601.24   48.90
  -1   1  -8  579.24   47.50
  -1   1  -8  625.04   47.70
   4   0   7   -1.40    3.40
  -4   0  -7   -1.30    3.60
   7   1   6  448.16   38.90
  -7  -1  -6  510.25   39.50
  10   2   5 1980.10  146.29
 -10  -2  -5 1970.10  146.09
  13   3   4   34.20   10.50
 -13  -3  -4   31.20   10.00
  16   4   3  153.38   22.80
 -16  -4  -3  180.68   26.20
  19   5   2  175.68   25.20
 -19  -5  -2  235.18   29.90
 -15  -7  14  109.09   22.90
  15   7 -14   99.59   24.00
 -12  -6  13  491.55   48.30
  12   6 -13  507.95   50.29
  -9  -5  12  329.37   34.50
   9   5 -12  311.37   35.20
  -6  -4  11   65.09   14.90
   6   4 -11   52.69   14.10
  -3  -3  10  660.93   55.59
   3   3 -10  718.73   56.49
   0   2  -9  305.87   26.40
   0   2  -9  282.27   26.60
  -3   1  -8  456.45   38.80
  -3   1  -8  510.45   39.40
   6   0   7    5.20    4.80
  -6   0  -7    0.80    4.20
   9   1   6  205.08   23.60
  -9  -1  -6  260.17   23.20
  12   2   5  497.15   46.50
  15   3   4  214.28   28.20
 -18  -4  -3   29.50   13.40
  16   8 -15   48.40   18.10
 -13  -7  14  148.79   26.20
  13   7 -14  139.59   27.30
 -10  -6  13  402.86   39.90
  10   6 -13  353.86   40.20
  -7  -5  12  907.81   66.99
   7   5 -12  660.33   64.69
  -4  -4  11   88.69   16.50
   4   4 -11  124.29   19.00
   1   3 -10  207.98   22.20
   1   3 -10  266.07   24.50
  -2   2  -9  682.73   51.99
  -2   2  -9  624.94   51.29
  -5   1  -8   24.10    6.80
   8   0   7   -0.40    4.30
  -8   0  -7    1.30    4.50
  11   1   6  657.43   52.09
 -11  -1  -6  642.14   52.09
  14   2   5  446.26   41.60
 -14  -2  -5  530.05   43.30
  17   3   4  112.79   18.40
 -17  -3  -4  138.29   22.00
  20   4   3    6.80   11.00
 -20  -4  -3   15.80   14.70
 -14  -8  15   -8.60   15.10
  14   8 -15   12.80   17.70
 -11  -7  14  262.17   33.00
  11   7 -14  236.98   32.90
  -8  -6  13  851.11   66.39
   8   6 -13  666.03   65.09
  -5  -5  12  319.77   32.70
   5   5 -12  339.77   34.20
  -2  -4  11  346.27   32.60
   2   4 -11  359.36   33.30
  -1   3 -10  432.46   38.30
  -1   3 -10  468.45   38.00
  -4   2  -9  811.92   70.69
  -4   2  -9 1064.49   71.89
  -7   1  -8  591.94   47.20
  10   0   7    2.60    5.40
 -10   0  -7    3.40    5.60
  13   1   6   11.30    6.60
  16   2   5  651.03   49.99
 -16  -2  -5  505.65   49.10
  19   3   4  273.27   27.90
 -19  -3  -4  209.48   27.70
 -12  -8  15    9.40   13.90
  12   8 -15   15.60   16.30
  -9  -7  14  229.38   30.20
  -6  -6  13  907.81   76.39
   6   6 -13  932.51   77.29
  -3  -5  12  354.86   35.40
   3   5 -12  385.46   35.80
   0   4 -11  284.87   29.00
   0   4 -11  317.37   28.40
  -3   3 -10  198.98   21.50
  -3   3 -10  226.78   21.20
  -6   2  -9  457.75   37.90
  -6   2  -9  468.55   38.10
  -9   1  -8  799.12   61.79
  12   0   7    0.40    5.00
 -12   0  -7   -4.10    4.30
  15   1   6  141.19   17.30
 -15  -1  -6  133.29   19.20
  18   2   5  149.79   19.70
 -18  -2  -5  119.99   20.60
 -10  -8  15   22.00   16.00
  10   8 -15   40.80   16.00
  -4  -6  13  502.35   48.40
   4   6 -13  573.94   49.90
   1   5 -12   27.10   10.80
  -2   4 -11  191.88   21.00
  -2   4 -11  224.38   22.80
  -5   3 -10  546.95   42.40
  -5   3 -10  488.95   42.40
  -8   2  -9  523.85   42.20
  -8   2  -9  522.15   42.20
 -11   1  -8  468.95   38.60
  14   0   7    3.20    6.00
 -14   0  -7    1.80    5.70
  17   1   6  442.86   38.50
 -17  -1  -6  443.76   39.90
  -8  -8  15   42.60   21.10
  -5  -7  14   77.09   19.00
   5   7 -14   86.49   19.40
  -1   5 -12    3.70    6.70
  -4   4 -11   70.19   12.10
  -7   3 -10   29.80    8.40
 -10   2  -9  268.47   24.60
 -13   1  -8  182.78   20.40
  16   0   7    6.20    6.10
 -16   0  -7   -8.50    6.20
  19   1   6  246.68   26.40
 -19  -1  -6  293.17   29.50
  -3  -7  14   32.90   13.50
   3   7 -14   45.30   13.70
  -3   5 -12   30.60    8.70
  -6   4 -11  308.17   27.40
  -9   3 -10  112.39   13.80
  -9   3 -10  107.29   13.40
 -12   2  -9   33.80    7.80
 -12   2  -9   57.19    9.20
 -15   1  -8   35.60    8.90
  18   0   7   -0.10    5.60
 -18   0  -7    4.20    7.80
   1   7 -14   58.99   13.10
  -5   5 -12  411.76   35.30
  -5   5 -12  419.56   36.80
  -8   4 -11  132.49   16.60
  -8   4 -11  151.18   15.60
 -11   3 -10   25.30    6.40
 -11   3 -10   20.40    6.70
 -14   2  -9  162.18   17.00
 -17   1  -8  158.18   18.10
  -1   7 -14  420.86   38.10
  -4   6 -13  562.64   46.40
  -7   5 -12  302.47   26.90
 -10   4 -11   81.89   11.10
 -13   3 -10   96.99   11.30
   0   8 -15   64.99   14.80
  -6   6 -13  219.58   21.50
  -9   5 -12  170.08   16.60
 -12   4 -11  197.88   16.60
  -5   7 -14  164.38   18.80
  -8   6 -13  147.39   18.30
  -8  12  -4  270.47   20.50
   8 -12   4  210.98   21.30
  -6  12  -4  278.77   25.40
   6 -12   4  284.07   27.40
  -7  11  -3   10.80    9.80
  -4  12  -4  267.97   25.30
  -8  10  -2  201.08   17.30
   8 -10   2  179.88   18.50
  -5  11  -3  113.99   13.50
   5 -11   3   72.19   13.80
   2 -12   4  198.68   24.10
   1  13  -5   16.40   10.50
  -1 -13   5   27.10   11.10
  21  -5  -3   20.40    5.70
   9  -9   1  317.07   26.00
  -6  10  -2  525.65   40.70
   6 -10   2  495.65   42.10
   3 -11   3   80.79   14.60
   3  13  -5  176.38   24.70
  -3 -13   5  209.28   27.40
  22  -4  -4   10.60    6.80
  19  -5  -3   77.89    9.90
  16  -6  -2  240.98   18.00
  16  -6  -2  209.38   17.70
  10  -8   0  697.23   49.99
  10  -8   0  645.34   49.60
  -7   9  -1   14.50    5.30
   7  -9   1    4.30    4.50
  -4  10  -2   70.39   11.20
   4 -10   2   42.40   10.40
  -1  11  -3 1018.00   77.69
   1 -11   3  949.31   78.49
  -2 -12   4  207.28   26.80
   5  13  -5   85.99   18.80
  -5 -13   5   99.19   21.10
  23  -3  -5   26.70   10.80
  20  -4  -4  378.76   32.10
  17  -5  -3  347.77   28.40
  14  -6  -2  152.08   13.10
  14  -6  -2  137.19   13.60
  11  -7  -1  681.93   52.79
  11  -7  -1  744.13   52.69
  -8   8   0  380.26   31.40
   8  -8   0  418.86   32.00
  -5   9  -1   60.19    9.60
   5  -9   1   47.70    9.40
  -2  10  -2  102.49   15.60
   2 -10   2  123.29   17.40
   1  11  -3  259.07   28.10
  -1 -11   3  312.57   31.20
   4  12  -4  413.26   43.00
  -4 -12   4  383.66   40.50
   7  13  -5   55.69   17.30
  -7 -13   5   56.79   18.20
 -24   2   6  119.99   19.10
  24  -2  -6   85.19   17.10
  21  -3  -5  181.58   22.80
  18  -4  -4  408.06   36.20
  18  -4  -4  420.46   34.60
  15  -5  -3  419.36   32.90
  15  -5  -3  399.66   33.80
  12  -6  -2  168.58   15.80
  12  -6  -2  175.78   15.20
   9  -7  -1   18.80    5.00
   9  -7  -1   19.70    5.10
  -6   8   0  140.89   14.40
  -3   9  -1   17.50    6.70
   3  -9   1    8.20    6.00
   0  10  -2   51.59   11.80
   0 -10   2   59.39   12.90
   3  11  -3  365.06   34.40
  -3 -11   3  321.87   35.20
   6  12  -4  318.17   34.20
  -6 -12   4  287.27   34.90
  -9 -13   5   58.79   18.40
 -22   2   6  202.68   22.80
  22  -2  -6  158.68   23.70
  19  -3  -5  616.94   52.09
  16  -4  -4  385.96   30.70
  16  -4  -4  335.87   32.00
  13  -5  -3  808.72   62.69
  13  -5  -3  864.31   63.59
  10  -6  -2  267.57   23.20
  10  -6  -2  305.67   23.70
  -7   7   1  183.08   18.30
   7  -7  -1  193.38   17.30
  -4   8   0  738.23   53.79
   4  -8   0  553.04   55.99
  -1   9  -1  111.39   14.90
   1  -9   1  114.59   15.40
   2  10  -2   84.39   14.90
  -2 -10   2   69.79   15.10
   5  11  -3  436.16   39.80
  -5 -11   3  376.46   40.30
   8  12  -4  161.48   25.60
  -8 -12   4  186.68   28.70
  11  13  -5   -8.80    8.10
 -11 -13   5   -4.80   21.80
 -23   1   7  101.09   18.20
  23  -1  -7  119.69   20.10
  20  -2  -6  102.59   18.40
  17  -3  -5  742.63   60.49
  14  -4  -4  823.52   66.79
  14  -4  -4  949.40   68.49
  11  -5  -3 1297.47   93.39
  11  -5  -3 1228.38   93.29
   8  -6  -2  722.93   54.59
  -5   7   1 1067.69   75.79
   5  -7  -1  952.50   75.39
  -2   8   0  841.12   62.79
   2  -8   0  774.12   62.49
   1   9  -1  351.36   34.70
  -1  -9   1  469.05   38.70
   4  10  -2  303.27   31.40
  -4 -10   2  321.07   32.70
   7  11  -3  170.78   24.50
  -7 -11   3  130.59   23.70
  10  12  -4  602.14   54.19
 -10 -12   4  519.95   54.39
  13  13  -5  -12.10    9.30
 -24   0   8  -11.80   10.90
  24   0  -8    2.50   13.60
 -21   1   7   78.19   15.50
  21  -1  -7   80.89   17.80
 -18   2   6  309.67   30.20
  18  -2  -6  329.57   32.10
  15  -3  -5 1290.77   98.39
  12  -4  -4  829.12   62.29
  12  -4  -4  791.62   61.69
   9  -5  -3  648.54   47.10
   9  -5  -3  574.84   46.60
  -6   6   2  944.81   65.59
   6  -6  -2  795.22   64.99
  -3   7   1 1348.77  103.29
   3  -7  -1 1442.26  103.59
   0   8   0 1925.51  147.09
   0  -8   0 2060.29  147.59
   3   9  -1  690.83   57.49
  -3  -9   1  714.53   58.29
   6  10  -2  190.58   24.00
  -6 -10   2  198.48   25.20
   9  11  -3  231.88   29.30
  -9 -11   3  243.58   31.10
  12  12  -4  572.54   55.59
 -12 -12   4  597.54   57.89
 -22   0   8  228.08   29.10
  22   0  -8  288.07   33.10
 -19   1   7  283.27   29.90
  19  -1  -7  301.57   31.90
 -16   2   6 1211.48   98.49
  16  -2  -6 1402.46  100.99
  13  -3  -5  752.02   59.19
  10  -4  -4  273.97   24.90
  10  -4  -4  312.37   25.30
  -7   5   3   37.80    6.80
   7  -5  -3   28.40    6.50
  -4   6   2 1117.89   82.89
   4  -6  -2 1102.49   82.79
  -1   7   1 1512.55  115.69
   1  -7  -1 1611.64  115.99
   2   8   0  712.83   59.99
  -2  -8   0  799.12   60.99
   5   9  -1  817.82   70.79
  -5  -9   1  967.50   72.99
  -8 -10   2   94.49   19.70
  11  11  -3  405.86   44.30
 -11 -11   3  506.35   48.20
  14  12  -4  173.58   31.20
 -14 -12   4  182.78   31.60
 -23  -1   9   49.30   15.90
  23   1  -9   26.60   15.20
 -20   0   8  386.66   35.20
  20   0  -8  285.87   35.90
 -17   1   7 1251.77  100.89
  17  -1  -7 1389.86  103.29
 -14   2   6  972.20   72.99
  14  -2  -6  905.91   73.49
  -5   5   3 1959.80  137.89
   5  -5  -3 1816.52  137.59
  -2   6   2  152.28   15.80
   1   7   1  964.40   76.19
  -1  -7  -1 1025.10   76.59
   4   8   0  528.05   48.90
  -4  -8   0  671.53   51.09
   7   9  -1   86.89   16.90
  -7  -9   1   66.99   16.20
  10  10  -2   37.00   25.80
 -10 -10   2   28.90   16.50
  13  11  -3  209.58   32.60
 -13 -11   3  260.57   33.60
  16  12  -4   69.99   21.90
 -16 -12   4   94.59   24.50
 -24  -2  10   12.00   14.80
  24   2 -10   13.00   16.40
 -21  -1   9   28.70   12.00
 -18   0   8  642.34   54.89
 -15   1   7 1455.25  115.69
  15  -1  -7 1619.34  117.69
 -12   2   6  314.37   27.10
  12  -2  -6  271.17   27.00
   6  -4  -4 1807.32  132.19
  -3   5   3 1489.95  101.19
   3  -5  -3 1239.38  100.39
   0   6   2  966.80   75.69
   0  -6  -2 1030.90   76.19
  -3  -7  -1   61.49   11.70
   6   8   0  173.98   20.70
  -6  -8   0  149.19   20.30
   9   9  -1  407.06   40.80
  -9  -9   1  457.65   42.90
  12  10  -2   41.90   14.60
 -12 -10   2   13.50   12.90
 -15 -11   3  173.88   29.70
 -22  -2  10   13.90   11.50
  22   2 -10    3.40   12.70
 -19  -1   9  160.18   25.40
  19   1  -9  210.28   26.00
 -16   0   8 1182.68   86.89
  16   0  -8 1010.90   86.99
 -13   1   7  746.63   59.69
 -10   2   6  437.36   36.40
   7  -3  -5  390.76   32.40
  -4   4   4 5032.30  355.36
   4  -4  -4 4872.61  355.16
  -1   5   3  592.44   46.70
   2   6   2  993.40   77.19
  -2  -6  -2 1021.30   77.39
   5   7   1  149.39   18.30
  -5  -7  -1  158.48   18.90
   8   8   0  397.46   38.00
  -8  -8   0  411.96   38.70
  11   9  -1  175.68   26.10
 -11  -9   1  165.58   26.10
  14  10  -2  175.68   26.60
 -14 -10   2  111.49   25.70
  17  11  -3   52.69   21.80
 -17 -11   3  112.89   24.80
 -23  -3  11  143.69   29.90
 -20  -2  10   55.99   16.30
  20   2 -10   53.29   17.10
 -17  -1   9  404.96   39.30
  17   1  -9  405.06   40.30
 -14   0   8  229.88   25.70
  14   0  -8  274.27   27.50
 -11   1   7  389.16   32.10
  11  -1  -7  326.37   31.70
   8  -2  -6 1871.01  137.59
   5  -3  -5 7087.99  506.95
  -2   4   4 4663.93  348.17
   2  -4  -4 5040.60  348.47
   1   5   3 1673.33  132.59
  -1  -5  -3 1941.91  133.49
   4   6   2  546.55   44.40
  -4  -6  -2  521.45   44.20
   7   7   1  728.13   57.69
  -7  -7  -1  665.13   57.49
  10   8   0  673.63   54.89
 -10  -8   0  578.54   54.69
  13   9  -1  203.58   29.40
 -13  -9   1  220.78   29.90
  16  10  -2   43.40   17.80
 -16 -10   2   16.80   14.30
 -21  -3  11  318.87   36.80
  21   3 -11  287.17   38.70
 -15  -1   9  419.76   40.00
  15   1  -9  456.05   42.10
 -12   0   8  304.27   30.20
  12   0  -8  345.87   31.40
  -9   1   7  862.01   65.59
   9  -1  -7  820.12   65.39
   6  -2  -6 1422.46  108.29
   6  -2  -6 1502.75  108.59
  -3   3   5 5358.36  370.46
   3  -3  -5 4964.30  370.16
   0   4   4 3944.31  305.47
   0  -4  -4 4557.74  306.27
   3   5   3 2666.53  206.68
  -3  -5  -3 3021.60  207.48
   6   6   2  665.43   53.09
  -6  -6  -2  625.84   52.79
   9   7   1 1087.69   87.99
  -9  -7  -1 1156.68   89.39
  12   8   0 1054.19   81.59
 -12  -8   0  924.31   81.69
  15   9  -1  331.37   36.50
 -15  -9   1  291.87   37.10
  18  10  -2   36.50   17.40
 -18 -10   2   26.60   17.30
 -22  -4  12  145.59   26.80
  22   4 -12  102.69   23.60
 -19  -3  11  716.13   62.59
  19   3 -11  659.33   62.59
 -16  -2  10  425.36   39.80
  16   2 -10  371.96   39.60
 -13  -1   9   63.79   14.50
  13   1  -9   67.39   16.50
 -10   0   8  184.08   19.00
  10   0  -8  130.19   18.10
  -7   1   7  690.13   51.79
   7  -1  -7  606.34   51.09
   4  -2  -6 2523.15  182.78
   4  -2  -6 2497.15  182.68
  -1   3   5 5031.10  392.86
   1  -3  -5 5890.51  393.66
   2   4   4 2328.37  171.28
  -2  -4  -4 2357.56  171.38
   8   6   2  387.46   35.30
  -8  -6  -2  380.36   35.30
  11   7   1 1052.59   81.29
 -11  -7  -1  958.00   81.19
  14   8   0  825.12   72.29
 -14  -8   0  887.91   74.69
  17   9  -1  159.88   27.60
 -17  -9   1  140.59   29.30
 -20  -4  12  627.94   57.99
  20   4 -12  557.94   57.29
 -17  -3  11  472.85   47.30
  17   3 -11  514.25   49.50
 -14  -2  10  278.67   30.20
  14   2 -10  297.07   32.50
 -11  -1   9  239.68   26.10
  11   1  -9  268.17   27.20
  -8   0   8 3820.12  274.17
   8   0  -8 3734.03  274.17
   5  -1  -7 1756.52  129.49
   5  -1  -7 1754.42  129.59
  -2   2   6 1184.38   87.89
   2  -2  -6 1163.68   87.89
   1   3   5 1278.57  105.89
  -1  -3  -5 1587.74  106.69
   4   4   4  304.67   25.80
  -4  -4  -4  245.58   24.80
   7   5   3   92.39   15.00
  -7  -5  -3  117.59   14.90
  10   6   2  609.04   58.29
 -10  -6  -2  464.45   45.70
  13   7   1  424.76   40.90
 -13  -7  -1  413.86   41.80
  16   8   0  563.44   54.29
 -16  -8   0  616.04   57.29
  19   9  -1   20.40   17.70
 -19  -9   1   43.90   17.70
 -21  -5  13  106.19   24.60
  21   5 -13  144.29   28.20
 -18  -4  12  708.43   65.39
  18   4 -12  747.33   66.99
 -15  -3  11  237.08   27.80
  15   3 -11  195.28   30.40
 -12  -2  10  306.37   32.60
  12   2 -10  343.47   33.80
  -9  -1   9 1850.41  133.99
   9   1  -9 1715.23  133.99
  -6   0   8  966.50   74.29
   6   0  -8  956.80   74.29
   3  -1  -7 2247.18  167.18
   3  -1  -7 2330.77  167.28
   0   2   6   10.60    5.60
   0  -2  -6   24.70    6.90
   3   3   5 1009.90   69.69
  -3  -3  -5  798.62   68.69
   6   4   4 1312.47  100.89
  -6  -4  -4 1367.06  101.39
   9   5   3  400.46   37.60
  -9  -5  -3  456.95   38.40
  12   6   2  266.37   29.00
 -12  -6  -2  269.17   29.10
 -15  -7  -1  268.67   32.10
  18   8   0   24.50   14.10
 -18  -8   0   24.20   15.30
 -19  -5  13   48.00   17.30
  19   5 -13   74.49   20.90
 -16  -4  12  151.58   25.30
  16   4 -12  171.78   27.00
 -13  -3  11  142.59   22.30
  13   3 -11  151.38   24.50
 -10  -2  10  272.57   29.30
  10   2 -10  322.67   31.30
  -7  -1   9 1945.91  148.19
   7   1  -9 2044.90  148.69
   4   0  -8 3298.97  247.48
   4   0  -8 3537.15  248.08
   1  -1  -7   39.40    8.40
   2   2   6 1029.70   83.29
  -2  -2  -6 1191.08   83.99
   5   3   5  569.84   46.30
  -5  -3  -5  574.44   46.30
   8   4   4 1362.76  100.59
  -8  -4  -4 1283.67  100.39
  11   5   3  774.82   69.79
 -11  -5  -3  991.70   71.89
  14   6   2  270.47   29.90
 -14  -6  -2  269.97   30.80
  17   7   1  128.79   23.10
 -17  -7  -1  110.19   22.30
 -20  -6  14   48.90   20.10
  20   6 -14   61.19   21.60
 -17  -5  13  144.99   40.70
 -14  -4  12   94.79   19.20
  14   4 -12  113.09   22.70
 -11  -3  11  129.69   19.80
  11   3 -11   94.29   18.30
  -8  -2  10  446.66   37.60
   8   2 -10  367.16   36.90
  -5  -1   9 2139.39  163.48
   5   1  -9 2301.57  164.18
   2   0  -8 2233.58  169.28
   2   0  -8 2397.76  169.58
  -1  -1  -7  406.06   33.90
  -4  -2  -6 1150.78   86.99
  -7  -3  -5 1738.13  129.49
  10   4   4 1184.18  105.29
 -10  -4  -4 1550.74  105.29
  13   5   3  846.92   67.19
 -13  -5  -3  779.52   67.39
  16   6   2   34.80   13.10
 -16  -6  -2   24.50   12.70
  19   7   1   26.70   14.30
 -19  -7  -1   31.20   16.10
 -18  -6  14   81.59   20.70
  18   6 -14  135.99   28.00
 -15  -5  13  178.88   27.70
  15   5 -13  159.68   27.00
 -12  -4  12  194.88   25.40
  12   4 -12  147.79   25.20
  -9  -3  11  212.18   24.40
   9   3 -11  187.68   24.60
  -6  -2  10 1543.05  113.19
   6   2 -10 1431.06  113.09
   3   1  -9  804.02   62.79
   3   1  -9  789.82   62.19
   0   0  -8 2438.66  171.38
   0   0  -8 2242.18  170.88
  -3  -1  -7  279.27   25.10
   6   2   6 1084.79   83.79
  -6  -2  -6 1124.99   84.09
   9   3   5 2202.58  160.78
  -9  -3  -5 2140.99  160.48
  12   4   4  652.83   53.39
 -12  -4  -4  559.74   50.79
 -15  -5  -3  613.94   55.09
 -18  -6  -2   88.99   20.80
 -16  -6  14  112.39   24.90
  16   6 -14  160.58   28.40
 -13  -5  13   24.70   13.20
  13   5 -13   29.40   15.00
 -10  -4  12  939.41   77.39
  10   4 -12  752.32   74.59
  -7  -3  11  800.62   61.19
   7   3 -11  660.83   60.29
  -4  -2  10  274.57   25.40
   4   2 -10  224.28   24.90
   1   1  -9  169.08   17.50
   1   1  -9  154.38   17.70
  -2   0  -8 1228.98   92.29
   5   1   7    0.50    4.60
  -5  -1  -7   -3.80    4.40
   8   2   6  404.16   34.80
  11   3   5  936.71   74.59
 -11  -3  -5  961.20   74.69
  14   4   4  615.04   56.49
 -14  -4  -4  752.72   58.59
  17   5   3  249.58   28.20
 -17  -5  -3  237.18   29.30
 -20  -6  -2  147.39   27.20
 -17  -7  15  150.28   28.60
  17   7 -15  215.28   39.80
 -14  -6  14   73.39   17.80
  14   6 -14   68.79   20.30
 -11  -5  13  555.34   52.79
  11   5 -13  602.44   54.79
  -8  -4  12  318.47   34.40
   8   4 -12  375.86   36.50
  -5  -3  11 1589.14  125.29
   5   3 -11 1708.73  127.19
   2   2 -10  255.67   24.00
   2   2 -10  238.18   24.80
  -1   1  -9  109.09   13.60
  -1   1  -9   96.29   12.80
  -4   0  -8  374.26   32.10
   7   1   7  229.48   22.50
  -7  -1  -7  240.88   22.80
  10   2   6  564.94   50.29
 -10  -2  -6  681.03   51.29
  13   3   5  256.27   25.60
 -13  -3  -5  229.58   25.80
  16   4   4  165.48   22.20
 -16  -4  -4  156.38   23.30
  19   5   3   93.09   19.10
 -19  -5  -3   72.69   18.40
 -15  -7  15   15.70   16.50
 -12  -6  14   28.80   13.90
  12   6 -14   42.80   17.40
  -9  -5  13  449.36   44.50
   9   5 -13  468.25   45.90
  -6  -4  12 2776.32  207.88
   6   4 -12 2823.32  208.48
   3   3 -11  269.67   27.70
   0   2 -10  349.47   31.40
   0   2 -10  346.27   30.80
  -3   1  -9  980.90   74.59
  -3   1  -9  968.50   74.69
   6   0   8 1169.58   83.49
  -6   0  -8 1031.80   83.29
   9   1   7 1093.29   84.89
 -12  -2  -6  218.58   23.20
  15   3   5    9.70    7.90
 -15  -3  -5    3.10    8.30
  18   4   4  132.39   20.20
 -18  -4  -4  110.59   20.70
 -13  -7  15  117.79   23.50
 -10  -6  14  214.08   30.70
  10   6 -14  311.47   34.30
  -7  -5  13 1054.49   85.99
   7   5 -13 1068.39   86.99
  -4  -4  12  330.87   33.90
   4   4 -12  366.46   35.00
   1   3 -11  728.03   59.59
   1   3 -11  736.53   58.59
  -2   2 -10  731.23   58.49
  -2   2 -10  757.42   59.09
  -5   1  -9 1041.70   82.09
  -5   1  -9 1095.29   81.49
   8   0   8  879.01   62.29
  -8   0  -8  715.13   61.59
  11   1   7  602.54   54.49
 -11  -1  -7  780.02   55.79
 -14  -2  -6  331.17   32.30
  17   3   5   51.59   12.50
 -17  -3  -5   61.69   15.20
 -11  -7  15  160.18   30.70
  -8  -6  14  222.98   29.20
   8   6 -14  276.77   32.30
  -5  -5  13  280.67   30.10
   5   5 -13  251.37   30.20
   2   4 -12  442.16   40.50
  -1   3 -11   10.30    7.00
  -1   3 -11    7.00    7.00
  -4   2 -10  140.59   17.20
  -4   2 -10  160.38   17.20
  -7   1  -9 1124.59   87.29
  -7   1  -9 1186.28   87.69
  10   0   8  733.73   53.49
 -10   0  -8  604.44   53.19
  13   1   7  961.00   75.59
 -13  -1  -7  990.30   76.29
 -16  -2  -6  210.08   24.40
  19   3   5  127.59   20.40
 -19  -3  -5  169.88   25.00
  -9  -7  15  306.97   35.40
   9   7 -15  253.27   34.20
  -6  -6  14  463.85   44.90
   3   5 -13   74.29   15.80
   0   4 -12   37.70   10.70
   0   4 -12   40.50   10.40
  -3   3 -11  119.09   16.00
  -3   3 -11  147.89   17.50
  -6   2 -10    7.20    6.10
  -9   1  -9  857.91   66.59
  12   0   8  656.23   52.89
 -12   0  -8  675.63   53.39
  15   1   7  187.18   21.50
 -15  -1  -7  207.98   22.60
  18   2   6  187.18   23.30
 -18  -2  -6  216.48   26.10
  -7  -7  15  321.37   36.70
   7   7 -15  343.67   38.80
   1   5 -13  288.17   28.90
  -2   4 -12  604.74   49.80
  -5   3 -11   68.39   12.10
  -8   2 -10  186.48   19.10
 -11   1  -9  466.95   38.80
 -11   1  -9  461.15   38.80
  14   0   8  107.19   15.20
 -14   0  -8  151.78   17.40
  17   1   7   31.90   11.50
 -17  -1  -7   53.69   13.80
  -5  -7  15  773.72   70.29
   5   7 -15  700.63   78.29
   2   6 -14  249.88   26.50
   2   6 -14  214.38   27.50
  -4   4 -12  650.83   52.59
  -7   3 -11  109.89   14.70
  -7   3 -11  112.09   14.00
 -10   2 -10  250.67   23.10
 -10   2 -10  235.08   23.00
 -13   1  -9   94.69   13.80
  16   0   8    0.80    5.40
 -16   0  -8   -2.80    7.20
   0   6 -14  198.98   26.00
   0   6 -14  200.68   23.50
  -3   5 -13  431.06   38.00
  -6   4 -12  874.21   67.09
  -6   4 -12  821.92   65.79
  -9   3 -11  650.53   51.19
  -9   3 -11  627.04   51.89
 -12   2 -10  101.09   13.40
 -15   1  -9    0.50    6.80
   1   7 -15   30.10   11.70
  -2   6 -14   88.79   14.60
  -5   5 -13  241.58   24.10
  -8   4 -12  704.03   55.39
 -11   3 -11  328.47   28.30
 -14   2 -10  115.19   14.10
   2   8 -16  276.17   31.30
  -1   7 -15   88.69   16.40
  -7   5 -13  127.89   15.40
  -3   7 -15   76.29   15.00
  -6   6 -14   15.50    7.60
  -9   5 -13    6.10    7.00
  -8  12  -3   21.80    6.10
   8 -12   3    9.00    6.70
  -9  11  -2   87.29   13.70
  -6  12  -3  125.49   15.00
   6 -12   3  117.79   16.70
  10 -10   1  546.15   41.70
  -7  11  -2  379.86   33.70
   7 -11   2  447.66   35.90
   4 -12   3  513.95   45.20
  -1  13  -4  334.77   31.30
   1 -13   4  250.87   31.00
  23  -5  -4   71.99   13.20
  20  -6  -3   38.40    5.70
  11  -9   0  973.00   71.69
  11  -9   0  999.00   71.99
  -8  10  -1  279.97   24.70
   8 -10   1  309.87   26.20
   5 -11   2  113.89   16.60
   2 -12   3  544.65   57.29
   1  13  -4  628.54   49.70
  -1 -13   4  452.75   49.20
  21  -5  -4  223.48   21.40
  18  -6  -3  127.29   13.10
  18  -6  -3  125.79   13.60
  15  -7  -2  221.48   19.00
  15  -7  -2  275.97   19.60
  12  -8  -1  362.26   27.90
  -9   9   0  292.67   22.90
   9  -9   0  250.87   23.00
  -6  10  -1  107.59   13.10
   3 -11   2   98.99   16.40
   0 -12   3  269.37   29.80
   3  13  -4  749.33   60.09
  -3 -13   4  599.04   60.09
  22  -4  -5   26.00   10.10
  19  -5  -4  158.08   16.20
  19  -5  -4  157.08   18.00
  16  -6  -3  829.22   61.89
  13  -7  -2  280.17   21.90
  13  -7  -2  239.78   20.90
  10  -8  -1   32.80    6.40
  10  -8  -1   26.70    5.90
  -7   9   0  354.46   31.00
   7  -9   0  407.76   32.10
  -4  10  -1  239.88   23.00
   4 -10   1  239.48   23.90
  -1  11  -2   77.39   14.40
   1 -11   2   63.29   14.00
   2  12  -3   98.19   20.50
  -2 -12   3  109.89   19.50
  23  -3  -6   69.19   15.50
  20  -4  -5   19.70    7.00
  20  -4  -5   21.30    8.00
  17  -5  -4  731.63   57.99
  17  -5  -4  733.23   56.59
  14  -6  -3 1322.67   99.39
  14  -6  -3 1393.86  100.59
  11  -7  -2  687.43   53.49
  11  -7  -2  735.53   53.79
  -8   8   1   90.89   10.80
   8  -8  -1   93.39   11.10
  -5   9   0  571.14   41.20
   5  -9   0  438.16   40.50
   2 -10   1  327.57   30.70
   1  11  -2  130.49   19.60
  -1 -11   2  130.49   20.80
  -7 -13   4  246.08   44.60
 -10 -14   5   15.50   20.60
 -24   2   7   29.80   11.20
  24  -2  -7    1.30   11.70
  21  -3  -6  265.67   29.50
  18  -4  -5   15.00    6.50
  18  -4  -5   14.10    8.30
  15  -5  -4  955.80   73.29
  15  -5  -4  954.80   72.29
  12  -6  -3 1168.68   82.79
  12  -6  -3 1053.59   81.99
   9  -7  -2  598.84   46.10
  -6   8   1 1781.92  130.29
   6  -8  -1 1769.22  130.19
  -3   9   0  829.72   63.49
   3  -9   0  798.42   63.69
   0  10  -1 1473.55  107.39
   0 -10   1 1333.37  107.09
   3  11  -2  200.08   23.60
  -3 -11   2  174.08   26.00
   6  12  -3   81.89   17.80
  -9 -13   4   -3.90   12.90
 -22   2   7  185.08   22.50
  22  -2  -7  155.48   24.30
  19  -3  -6  171.48   22.00
  13  -5  -4  354.86   29.20
  13  -5  -4  319.27   28.40
  10  -6  -3 2038.60  151.28
  10  -6  -3 2128.69  151.58
  -7   7   2  336.37   32.20
   7  -7  -2  417.86   31.60
   4  -8  -1 2278.07  171.28
  -1   9   0 2243.18  151.38
   1  -9   0 1833.02  150.28
   2  10  -1 1450.65  112.29
  -2 -10   1 1485.45  112.99
   5  11  -2  448.16   43.40
  -5 -11   2  488.05   45.10
  -8 -12   3   54.69   17.00
 -11 -13   4  133.99   26.60
 -23   1   8   30.40   12.40
  23  -1  -8   17.60   13.60
 -20   2   7  322.37   30.60
  20  -2  -7  267.57   31.80
  17  -3  -6  270.77   28.00
  11  -5  -4  609.04   47.70
   8  -6  -3 1457.15  107.19
  -5   7   2   13.60    5.80
   5  -7  -2    2.30    4.30
  -2   8   1  939.81   71.69
   2  -8  -1  923.61   71.79
  -1  -9   0 2296.77  174.08
   4  10  -1 1561.44  115.29
  -4 -10   1 1421.66  115.09
   7  11  -2  449.86   44.20
  -7 -11   2  483.05   45.90
  10  12  -3  251.07   32.00
 -10 -12   3  251.47   34.30
 -13 -13   4   75.29   22.20
  24   0  -9   -0.30   17.40
 -21   1   8    0.60   10.20
  21  -1  -8   14.70   12.40
 -18   2   7  437.86   43.20
  18  -2  -7  603.44   47.60
  15  -3  -6  623.44   52.59
  12  -4  -5   51.69    9.30
  12  -4  -5   41.20    8.70
   9  -5  -4  442.96   33.80
   9  -5  -4  381.56   33.30
   6  -6  -3   37.20    7.30
  -3   7   2  157.98   16.70
   3  -7  -2  173.88   17.30
   0   8   1  291.87   28.40
   0  -8  -1  338.37   29.30
   3   9   0  778.02   65.99
  -3  -9   0  868.11   67.19
   6  10  -1  737.93   66.29
  -6 -10   1  888.21   69.09
   9  11  -2   -5.10    9.40
  -9 -11   2    8.10   12.30
  12  12  -3  211.88   31.10
 -12 -12   3  172.98   31.20
 -22   0   9    0.00   10.60
  22   0  -9    7.00   11.60
 -19   1   8  182.88   22.70
  19  -1  -8  167.08   23.10
 -16   2   7  535.85   45.50
  13  -3  -6  236.08   23.60
  10  -4  -5   81.19   11.30
  10  -4  -5   79.69   11.10
   7  -5  -4 2419.76  175.88
  -4   6   3  299.47   28.60
   4  -6  -3  383.06   29.40
  -1   7   2  475.85   38.40
   1  -7  -2  448.16   38.40
   2   8   1 1038.80   78.49
  -2  -8  -1  969.60   77.99
   5   9   0  442.06   41.80
  -5  -9   0  498.95   43.10
   8  10  -1   44.90   22.70
  -8 -10   1   55.89   20.50
  11  11  -2   12.30   11.50
 -11 -11   2   13.00   13.60
  14  12  -3  226.68   34.90
 -14 -12   3  283.27   35.60
 -23  -1  10   45.70   15.30
 -20   0   9    0.30    9.30
  20   0  -9   -6.40    9.50
 -17   1   8  571.04   45.80
  17  -1  -8  459.05   46.00
 -14   2   7  875.01   71.09
  14  -2  -7  946.61   72.39
  11  -3  -6  123.59   14.40
  11  -3  -6  113.49   14.60
   8  -4  -5 2334.27  179.88
   8  -4  -5 2612.04  180.18
  -5   5   4 1351.46   92.49
   5  -5  -4 1121.59   91.59
  -2   6   3 4198.08  290.37
   2  -6  -3 3848.31  290.17
   1   7   2  590.64   48.80
  -1  -7  -2  612.14   49.10
   4   8   1  338.77   32.90
  -4  -8  -1  369.06   33.40
   7   9   0  362.36   36.10
  -7  -9   0  390.66   37.40
  10  10  -1  159.68   25.30
 -10 -10   1  203.78   26.60
  13  11  -2   49.10   17.00
 -24  -2  11   24.70   15.60
 -21  -1  10   53.59   14.60
  21   1 -10   69.09   18.00
 -18   0   9   -1.10    8.40
  18   0  -9    2.30    9.70
 -15   1   8  641.74   53.29
 -12   2   7  591.24   48.40
   9  -3  -6  133.99   15.30
   6  -4  -5  118.59   13.90
  -3   5   4 2154.78  160.08
   3  -5  -4 2227.28  160.18
   0   6   3 3365.36  236.38
   0  -6  -3 3144.89  236.18
   3   7   2 2115.89  155.38
  -3  -7  -2 2071.59  155.18
   6   8   1   85.99   16.00
  -6  -8  -1  111.69   18.30
   9   9   0  272.17   30.80
  -9  -9   0  293.37   32.30
  12  10  -1  221.58   28.20
 -12 -10   1  195.28   31.30
  15  11  -2   70.29   21.40
 -15 -11   2  144.29   26.30
 -22  -2  11   33.70   14.80
  22   2 -11   39.80   16.10
 -19  -1  10  306.57   33.50
  19   1 -10  305.67   34.30
 -16   0   9    2.60    8.80
  16   0  -9    2.50    9.00
 -13   1   8  266.77   27.30
  13  -1  -8  294.87   28.50
  10  -2  -7  723.63   57.49
   7  -3  -6  691.43   57.89
   7  -3  -6  806.32   58.49
  -4   4   5  777.62   57.69
   4  -4  -5  706.43   57.19
  -1   5   4 1215.98  103.49
   1  -5  -4 1591.94  104.99
   2   6   3 1441.46  119.49
  -2  -6  -3 1786.12  120.89
   5   7   2  213.28   24.30
  -5  -7  -2  264.87   25.20
   8   8   1   40.80   12.60
  -8  -8  -1   44.00   12.40
  11   9   0  929.71   77.99
 -11  -9   0  952.20   79.59
  14  10  -1  344.67   41.30
 -14 -10   1  457.85   45.30
  17  11  -2  134.99   25.60
 -17 -11   2  101.69   28.00
 -23  -3  12   46.00   18.10
  23   3 -12   19.70   19.80
 -20  -2  11  278.87   37.00
  20   2 -11  384.46   38.40
 -17  -1  10  141.39   21.60
  17   1 -10  118.19   21.90
 -14   0   9    4.30    7.50
  14   0  -9   -9.60    7.60
 -11   1   8  102.59   15.10
  11  -1  -8   79.79   14.40
   8  -2  -7  541.05   44.90
   8  -2  -7  570.24   45.30
  -2   4   5 1452.45  106.79
   2  -4  -5 1416.16  106.69
   1   5   4 1030.40   81.99
  -1  -5  -4 1130.49   82.59
   4   6   3  297.87   27.90
   7   7   2   58.09   13.30
  -7  -7  -2   63.49   13.80
  10   8   1   34.50   12.40
 -10  -8  -1   55.49   14.60
  13   9   0 1984.70  150.78
 -13  -9   0 1917.01  152.28
  16  10  -1  515.05   53.09
 -16 -10   1  571.14   56.09
 -21  -3  12   32.20   17.80
  21   3 -12   64.69   17.90
 -18  -2  11   37.70   15.10
  18   2 -11   40.60   14.40
 -15  -1  10  601.04   54.99
  15   1 -10  697.63   57.59
 -12   0   9   -6.20    6.40
  12   0  -9   -5.30    6.00
  -9   1   8  167.18   18.60
   6  -2  -7 1958.60  147.39
   6  -2  -7 2050.39  147.69
  -3   3   6  838.22   64.19
   3  -3  -6  830.02   64.39
   0   4   5  610.04   49.40
   0  -4  -5  633.64   49.60
   3   5   4  373.06   35.00
  -3  -5  -4  463.15   36.40
   6   6   3  518.45   46.30
  -6  -6  -3  593.24   47.20
   9   7   2    9.30    8.70
  -9  -7  -2    9.50    9.70
  12   8   1   71.89   16.90
 -12  -8  -1   69.39   17.10
  15   9   0  752.82   65.79
 -15  -9   0  712.23   67.29
  18  10  -1  364.26   41.60
 -18 -10   1  305.17   40.90
 -22  -4  13   37.20   18.80
  22   4 -13   20.30   18.10
 -19  -3  12  108.89   22.60
  19   3 -12   58.39   18.70
 -16  -2  11  138.29   23.30
  16   2 -11  196.68   26.30
 -13  -1  10  378.86   35.40
  13   1 -10  346.37   35.40
 -10   0   9    1.80    6.30
  10   0  -9   -1.10    6.80
   7  -1  -8  651.13   52.39
   4  -2  -7 1883.21  136.09
   4  -2  -7 1800.62  135.89
   2   4   5  488.45   38.70
  -2  -4  -5  429.76   38.20
   5   5   4  284.07   26.80
  -5  -5  -4  262.77   26.40
   8   6   3  740.73   59.29
  -8  -6  -3  701.63   59.09
  11   7   2  112.89   18.80
 -11  -7  -2   63.19   16.10
  14   8   1   16.60   12.10
 -14  -8  -1    9.10   10.60
  17   9   0  220.38   31.60
 -17  -9   0  168.78   30.40
 -20  -4  13  108.79   23.70
  20   4 -13   98.79   23.70
 -17  -3  12  449.56   46.70
  17   3 -12  510.55   48.80
 -14  -2  11  141.29   21.20
  14   2 -11   81.59   19.10
 -11  -1  10  305.97   29.50
  11   1 -10  255.37   28.90
  -8   0   9   -2.80    5.90
   8   0  -9    6.30    6.70
   5  -1  -8  647.54   52.09
   5  -1  -8  653.23   51.99
  -2   2   7 1553.54  111.49
   2  -2  -7 1437.56  111.19
   1   3   6 1442.66  109.89
  -1  -3  -6 1508.25  110.19
   4   4   5  205.58   21.80
  -4  -4  -5  233.98   22.40
   7   5   4  317.17   28.90
  -7  -5  -4  280.37   28.20
  10   6   3  898.61   74.79
 -10  -6  -3  966.60   75.39
  13   7   2   86.09   18.00
 -13  -7  -2   77.19   19.00
  16   8   1   69.29   17.00
 -16  -8  -1   41.70   18.20
 -18  -4  13   70.59   19.30
 -15  -3  12   14.40   12.80
  15   3 -12    8.80   12.80
 -12  -2  11  440.26   42.90
  12   2 -11  504.85   45.00
  -9  -1  10  836.82   63.29
   9   1 -10  706.03   62.79
   6   0  -9   -0.30    6.20
   3  -1  -8 1190.18   88.99
   3  -1  -8 1155.98   88.79
   0   2   7  997.30   77.49
   0  -2  -7 1038.70   77.69
   3   3   6  282.87   28.40
  -3  -3  -6  379.66   29.90
   6   4   5  269.27   25.80
  -6  -4  -5  255.27   25.40
   9   5   4  395.46   36.20
  -9  -5  -4  402.76   36.50
  12   6   3  786.42   62.89
 -12  -6  -3  701.23   62.59
  15   7   2    7.00   10.10
 -15  -7  -2    9.40   10.60
  18   8   1   26.90   15.30
 -19  -5  14  107.19   24.00
  19   5 -14   96.79   23.60
 -16  -4  13   93.69   19.50
  16   4 -13   64.19   19.50
 -13  -3  12  285.37   32.10
  13   3 -12  303.57   34.30
 -10  -2  11  595.14   49.90
  10   2 -11  533.05   49.50
  -7  -1  10  433.06   39.00
   7   1 -10  449.66   39.50
   4   0  -9    3.20    5.70
   4   0  -9    0.10    5.70
   1  -1  -8  537.65   42.90
   1  -1  -8  503.25   42.40
   2   2   7  293.37   25.80
  -2  -2  -7  267.07   25.50
   5   3   6  491.55   45.60
  -5  -3  -6  652.73   47.30
   8   4   5  129.19   16.70
  -8  -4  -5  123.39   18.20
  11   5   4  225.68   25.00
  14   6   3  725.73   64.59
 -14  -6  -3  812.02   66.29
  17   7   2  302.77   33.90
 -17  -7  -2  272.37   35.20
 -17  -5  14    0.00   13.50
  17   5 -14  -12.90   12.60
 -14  -4  13   17.30   12.70
  14   4 -13   -0.30   11.30
 -11  -3  12   62.59   16.00
  11   3 -12   55.09   16.20
  -8  -2  11 1009.90   79.79
   8   2 -11  995.90   80.29
   5   1 -10 1682.53  126.69
   2   0  -9   -0.10    4.60
   2   0  -9   -1.20    5.30
   1   1   8  503.25   46.30
  -1  -1  -8  675.03   47.80
  -4  -2  -7  906.21   70.19
  -7  -3  -6  546.05   45.60
 -10  -4  -5   43.10   10.70
  13   5   4  284.77   32.80
  16   6   3  433.16   41.80
 -16  -6  -3  423.06   43.20
  19   7   2   71.59   18.80
 -19  -7  -2   84.69   20.80
 -18  -6  15   69.39   20.80
  18   6 -15   45.50   19.70
 -15  -5  14  150.38   26.00
  15   5 -14  145.49   27.70
 -12  -4  13  377.06   39.70
  12   4 -13  397.16   42.00
  -9  -3  12  415.96   37.70
   9   3 -12  340.97   36.70
  -6  -2  11  539.95   48.40
   6   2 -11  601.24   49.50
   3   1 -10  710.93   59.19
   3   1 -10  787.62   60.29
   0   0  -9   -3.00    5.30
   0   0  -9    0.60    5.50
  -3  -1  -8  482.25   40.30
   6   2   7   53.09   10.60
   9   3   6  351.06   35.80
  -9  -3  -6  476.35   37.30
  12   4   5   11.90    8.00
 -12  -4  -5   15.80    8.40
  15   5   4   51.79   14.50
 -15  -5  -4   97.49   18.80
  18   6   3  171.28   33.20
 -18  -6  -3  104.09   22.90
 -16  -6  15   83.29   19.60
  16   6 -15   64.09   20.40
 -13  -5  14  474.05   47.20
  13   5 -14  486.95   49.80
 -10  -4  13  128.69   21.50
  10   4 -13  159.88   25.60
  -7  -3  12  340.57   38.10
   7   3 -12  448.46   42.60
   4   2 -11  173.28   20.60
   1   1 -10  123.39   15.60
   1   1 -10  150.38   17.30
  -2   0  -9    2.70    5.20
  -2   0  -9    0.90    4.90
  -5  -1  -8   56.39   10.70
   8   2   7  745.43   65.29
  -8  -2  -7  934.61   66.69
  11   3   6  300.67   27.90
 -11  -3  -6  235.58   26.40
  14   4   5   17.70    8.70
 -14  -4  -5   33.60   12.20
  17   5   4  106.09   19.00
 -17  -5  -4   92.09   19.50
 -14  -6  15  316.97   39.40
  14   6 -15  404.56   43.50
 -11  -5  14  344.37   38.90
  11   5 -14  385.66   41.10
  -8  -4  13  513.95   46.10
   8   4 -13  475.85   46.70
  -5  -3  12    5.00    8.90
   5   3 -12   21.10   11.00
   2   2 -11  628.64   50.39
   2   2 -11  593.84   50.99
  -1   1 -10  638.94   51.19
  -1   1 -10  627.64   51.49
  -4   0  -9    0.20    5.70
   7   1   8  629.84   52.29
  -7  -1  -8  673.33   52.89
  10   2   7  869.91   69.59
 -10  -2  -7  891.81   69.79
  13   3   6  296.17   29.20
 -13  -3  -6  271.57   28.80
  16   4   5   46.50   13.50
 -16  -4  -5   42.90   19.10
  19   5   4   75.99   25.40
 -19  -5  -4   67.59   18.20
 -15  -7  16   71.79   23.00
  15   7 -16  102.49   24.90
 -12  -6  15  619.64   60.09
  12   6 -15  691.83   62.79
  -9  -5  14 1089.69   90.29
   9   5 -14 1113.19   91.49
  -6  -4  13   99.89   18.70
   6   4 -13   91.39   18.00
   3   3 -12  502.95   43.60
   3   3 -12  504.85   44.80
   0   2 -11  955.00   75.49
   0   2 -11  988.20   76.39
  -3   1 -10  407.66   37.70
  -3   1 -10  486.85   38.50
  -6   0  -9   -6.70    5.00
   9   1   8  893.11   67.19
  -9  -1  -8  811.12   66.89
  12   2   7  933.61   75.19
 -12  -2  -7  983.00   75.69
  15   3   6  390.86   34.80
 -15  -3  -6  298.07   33.10
  18   4   5   -5.00    9.50
 -18  -4  -5    5.40   11.70
 -13  -7  16   67.09   20.80
  13   7 -16  122.89   25.60
 -10  -6  15  515.45   50.69
  -7  -5  14  567.24   51.09
   7   5 -14  529.15   51.09
   4   4 -13   59.79   14.80
   1   3 -12  248.08   25.80
   1   3 -12  257.27   26.90
  -2   2 -11 1085.09   85.39
  -2   2 -11 1133.39   85.29
  -5   1 -10  385.66   35.20
  -5   1 -10  428.36   35.70
   8   0   9    0.90    5.50
  -8   0  -9   -0.60    5.30
  11   1   8  590.44   46.10
 -11  -1  -8  504.25   45.40
  14   2   7  464.05   40.70
 -14  -2  -7  445.26   40.80
  17   3   6  389.46   34.20
 -17  -3  -6  258.87   32.70
 -11  -7  16  155.98   26.80
  11   7 -16  179.58   30.80
  -5  -5  14   22.00   11.20
   5   5 -14   28.70   12.60
   2   4 -13   84.09   15.30
   2   4 -13   74.19   14.40
  -1   3 -12  172.38   21.10
  -1   3 -12  190.48   20.80
  -4   2 -11 1285.27   93.69
  -4   2 -11 1163.08   92.79
  -7   1 -10  218.78   22.50
  10   0   9    2.50    5.50
 -10   0  -9   -3.20    6.70
  13   1   8  208.38   22.20
 -13  -1  -8  209.58   23.00
  16   2   7  382.36   35.80
 -16  -2  -7  395.06   37.10
  -9  -7  16   56.19   19.20
  -6  -6  15   44.00   14.00
   6   6 -15   16.40   13.10
   3   5 -14   66.39   14.60
   0   4 -13  144.09   29.30
   0   4 -13  170.48   20.50
  -3   3 -12  327.57   30.30
  -6   2 -11  365.16   32.50
  -9   1 -10   44.30    9.50
  12   0   9   -0.30    5.30
 -12   0  -9   -0.70    6.80
  15   1   8   16.20    8.30
 -15  -1  -8   32.60   10.70
   4   6 -15  175.68   26.80
   1   5 -14  182.18   23.30
  -2   4 -13  104.79   16.30
  -5   3 -12   55.59   10.90
 -11   1 -10   78.29   12.70
 -11   1 -10   70.89   12.30
  17   1   8  135.49   17.90
 -17  -1  -8  153.98   21.10
   2   6 -15  211.88   34.70
  -1   5 -14  508.55   44.20
  -1   5 -14  488.45   45.10
  -4   4 -13  159.88   19.40
  -7   3 -12   17.70    7.90
  -7   3 -12   23.90    8.40
 -13   1 -10  133.49   16.40
 -16   0  -9    5.20    8.10
   0   6 -15  434.16   40.60
  -3   5 -14  451.65   39.80
  -6   4 -13  153.58   18.10
  -9   3 -12   16.90    7.90
 -12   2 -11  172.98   18.60
   1   7 -16  128.99   21.20
  -2   6 -15  279.37   29.00
  -8   4 -13  115.19   14.80
 -11   3 -12  203.38   20.40
  -4   6 -15  177.08   21.00
  -7   5 -14   95.79   14.20
  10 -12   2  506.75   38.90
  11 -11   1  194.58   15.20
  -8  12  -2  169.18   17.00
   8 -12   2  152.98   18.30
  -9  11  -1  289.07   26.50
  -6  12  -2   30.50    8.60
   6 -12   2   26.80    9.00
  -3  13  -3    2.80    5.80
   3 -13   3   13.60    9.40
  10 -10   0  297.87   25.50
  -7  11  -1  808.12   59.09
   7 -11   1  700.43   59.69
   4 -12   2  122.39   18.60
  -1  13  -3  249.28   26.50
   1 -13   3  192.68   25.90
  23  -5  -5   56.79   11.00
  17  -7  -3  390.86   33.40
  17  -7  -3  485.65   35.60
  14  -8  -2  136.79   12.70
  11  -9  -1  151.48   15.00
  11  -9  -1  172.78   15.70
  -8  10   0    3.10    4.60
   8 -10   0    7.20    5.70
   5 -11   1  149.88   18.40
   2 -12   2  725.73   61.09
   1  13  -3   42.40   13.40
  -1 -13   3   94.59   18.80
  21  -5  -5   97.09   15.10
  18  -6  -4   64.29   10.80
  18  -6  -4   78.19   10.40
  15  -7  -3    3.10    4.00
  12  -8  -2  531.55   40.90
  12  -8  -2  520.35   40.50
  -9   9   1  409.56   33.70
   9  -9  -1  427.56   34.10
  -6  10   0  317.67   27.90
   6 -10   0  306.07   28.50
  -3  11  -1  233.58   23.10
   3 -11   1  162.58   21.50
   0 -12   2  186.18   24.40
  -6 -14   4   64.09   21.10
  19  -5  -5  258.47   25.20
  19  -5  -5  230.38   22.80
  16  -6  -4  117.19   13.20
  16  -6  -4  114.09   14.90
  13  -7  -3  533.65   44.30
  13  -7  -3  603.94   44.20
  10  -8  -2   56.19    8.80
  -7   9   1   67.59   10.90
   7  -9  -1   99.09   12.20
  -4  10   0  112.29   15.70
   4 -10   0  113.59   15.40
  -1  11  -1  516.05   48.40
   1 -11   1  646.44   50.69
   2  12  -2  323.17   34.90
  -2 -12   2  384.66   37.40
   5  13  -3    5.80    6.60
   8  14  -4   40.00   18.50
  -8 -14   4    7.70   14.20
  23  -3  -7  119.39   20.30
  20  -4  -6  411.86   38.90
  20  -4  -6  424.76   36.50
  17  -5  -5  373.06   33.10
  17  -5  -5  347.67   30.80
  14  -6  -4   73.59   10.70
  14  -6  -4   74.49   11.70
  11  -7  -3  791.92   62.69
  11  -7  -3  862.51   62.69
  -8   8   2  784.62   60.79
   8  -8  -2  805.72   60.89
  -5   9   1  765.02   62.49
   5  -9  -1  856.61   63.29
  -2  10   0  231.18   23.50
   2 -10   0  213.08   23.40
   1  11  -1  166.18   20.90
  -1 -11   1  120.39   20.70
   4  12  -2  255.47   31.40
  -4 -12   2  321.07   33.50
  -7 -13   3   87.59   20.80
  10  14  -4   49.50   18.00
 -10 -14   4   61.99   18.30
 -24   2   8  189.28   25.50
  24  -2  -8  239.38   31.50
  21  -3  -7  223.58   27.80
  18  -4  -6  660.33   51.59
  18  -4  -6  609.74   53.29
  15  -5  -5 1355.16  109.99
  15  -5  -5 1622.64  111.89
  12  -6  -4  140.39   14.90
   9  -7  -3 1797.12  131.69
   6  -8  -2 1690.53  124.79
  -3   9   1  596.14   51.09
   3  -9  -1  681.83   51.79
   0  10   0  145.49   18.60
   0 -10   0  149.69   19.50
   3  11  -1  703.33   60.39
  -3 -11   1  722.83   61.29
   6  12  -2   99.79   19.70
  -6 -12   2   77.79   19.60
  -9 -13   3  171.38   29.60
 -22   2   8  169.08   22.10
  22  -2  -8  152.78   24.90
  19  -3  -7  587.34   51.29
  16  -4  -6  292.17   26.00
  16  -4  -6  248.88   26.80
  13  -5  -5  755.52   57.19
  13  -5  -5  697.53   56.59
  10  -6  -4 1788.62  132.39
  10  -6  -4 1817.72  132.29
   7  -7  -3 2814.02  205.88
  -4   8   2 2900.61  201.88
   4  -8  -2 2491.55  196.88
  -1   9   1  406.26   35.50
   1  -9  -1  402.26   35.70
   2  10   0  232.68   25.10
  -2 -10   0  218.28   25.40
   5  11  -1  259.07   27.80
  -5 -11   1  182.18   25.90
   8  12  -2  187.18   26.10
 -11 -13   3   29.60   18.60
 -23   1   9   48.30   14.80
  23  -1  -9   37.70   15.40
  20  -2  -8   36.70   16.50
  17  -3  -7  465.95   53.59
  14  -4  -6    6.80    5.50
   8  -6  -4  814.12   62.49
  -5   7   3 2259.37  166.08
   5  -7  -3 2283.27  166.18
  -2   8   2 1143.39   87.59
   2  -8  -2 1155.88   87.79
   1   9   1  123.29   17.90
  -1  -9  -1  125.39   17.10
   4  10   0  138.69   21.40
  -4 -10   0  145.39   22.70
   7  11  -1 1268.97  100.79
  -7 -11   1 1262.37  102.19
  10  12  -2   36.40   14.80
 -10 -12   2   49.30   17.20
 -13 -13   3   42.70   18.10
 -24   0  10   52.79   16.90
  24   0 -10   54.69   19.60
 -21   1   9   38.80   12.00
  21  -1  -9   12.60   11.90
 -18   2   8   84.89   15.40
  18  -2  -8   80.89   16.20
  15  -3  -7   40.10   11.00
  12  -4  -6  572.64   45.90
  12  -4  -6  558.24   46.00
   9  -5  -5  677.13   56.09
   9  -5  -5  767.62   56.49
  -6   6   4  158.68   17.20
   6  -6  -4  188.48   17.70
  -3   7   3  406.76   32.70
   3  -7  -3  345.77   32.10
   0   8   2  740.63   62.69
   0  -8  -2  855.61   63.69
   3   9   1   23.90    9.80
  -3  -9  -1   15.70    9.40
   6  10   0  300.77   32.70
  -6 -10   0  343.17   50.99
  -9 -11   1   71.09   17.20
  12  12  -2  285.77   34.90
 -12 -12   2  283.87   37.00
 -22   0  10  410.26   40.30
  22   0 -10  359.96   40.40
 -19   1   9  130.59   20.60
 -16   2   8  195.38   22.90
  16  -2  -8  209.08   24.50
  13  -3  -7  339.57   31.00
  10  -4  -6 1739.63  126.09
  10  -4  -6 1654.73  125.59
   7  -5  -5 1498.25  111.19
  -4   6   4  255.57   24.70
   4  -6  -4  293.57   25.30
  -1   7   3  402.96   33.20
   1  -7  -3  354.36   32.70
   2   8   2  184.68   20.90
  -2  -8  -2  175.28   20.40
   5   9   1   81.29   15.90
  -5  -9  -1   76.79   16.00
   8  10   0   11.10   10.90
  -8 -10   0   -3.20    9.30
  11  11  -1  462.85   45.30
 -11 -11   1  418.46   45.80
  14  12  -2  323.87   40.30
 -14 -12   2  381.36   43.40
 -23  -1  11  461.95   45.30
  23   1 -11  400.96   46.50
 -20   0  10  274.07   30.10
  20   0 -10  241.78   32.30
 -17   1   9  383.56   36.70
 -14   2   8  714.63   58.19
  11  -3  -7 1500.75  112.49
   8  -4  -6 1986.50  146.39
  -5   5   5 1193.58   86.59
   5  -5  -5 1094.09   86.09
  -2   6   4 2130.19  159.78
   2  -6  -4 2227.38  160.28
   1   7   3   63.89   11.70
  -1  -7  -3   40.60   10.50
   4   8   2  325.27   29.50
  -4  -8  -2  247.58   28.00
   7   9   1    7.30    8.50
  -7  -9  -1   22.20   11.60
  10  10   0  330.57   33.60
 -10 -10   0  247.78   32.70
  13  11  -1  158.68   27.70
 -21  -1  11   77.59   17.80
  21   1 -11   99.59   20.60
 -18   0  10  401.36   39.40
  18   0 -10  418.06   41.60
 -15   1   9  433.36   39.50
  15  -1  -9  429.86   40.30
  12  -2  -8   25.40    9.00
   9  -3  -7 1590.64  114.29
   9  -3  -7 1460.75  113.69
   6  -4  -6 7150.88  512.45
  -3   5   5 2091.89  152.18
   3  -5  -5 2046.20  152.08
   0   6   4  427.16   36.10
   0  -6  -4  407.46   35.90
   3   7   3  265.07   25.20
  -3  -7  -3  230.08   25.20
   6   8   2  629.84   50.79
  -6  -8  -2  537.05   49.90
   9   9   1  295.97   30.90
  -9  -9  -1  249.18   30.70
  12  10   0  516.45   50.79
 -12 -10   0  561.74   53.39
  15  11  -1   18.10   15.90
 -15 -11   1   35.40   19.60
 -22  -2  12  167.48   27.90
  22   2 -12  228.88   33.30
 -19  -1  11  234.88   28.90
  19   1 -11  256.87   31.70
 -16   0  10  128.79   20.60
  16   0 -10  155.88   23.60
 -13   1   9   84.79   15.80
  13  -1  -9   92.89   16.30
  10  -2  -8  865.91   68.19
   7  -3  -7  961.50   74.79
   7  -3  -7  986.70   75.09
  -4   4   6 3588.04  275.97
   4  -4  -6 4056.89  276.67
  -1   5   5  861.41   72.99
   1  -5  -5 1053.89   73.99
   2   6   4 1739.43  127.09
  -2  -6  -4 1659.93  127.09
   5   7   3  222.08   23.10
  -5  -7  -3  184.18   22.00
   8   8   2  753.12   62.79
  -8  -8  -2  743.33   62.99
  11   9   1  809.92   69.29
 -11  -9  -1  813.12   70.39
  14  10   0   41.60   15.70
 -14 -10   0   49.50   18.60
 -20  -2  12   69.59   18.90
  20   2 -12   92.79   20.40
 -17  -1  11  205.78   25.80
  17   1 -11  183.78   28.30
 -14   0  10   77.19   24.00
  14   0 -10   35.30   14.00
 -11   1   9  260.67   26.70
  11  -1  -9  273.27   27.10
   8  -2  -8 1033.10   79.79
   8  -2  -8 1039.90   79.79
   5  -3  -7  656.33   52.59
  -2   4   6 1569.14  125.09
   2  -4  -6 1813.12  125.89
   1   5   5  387.46   34.90
  -1  -5  -5  427.46   35.80
   4   6   4 1018.70   79.19
  -4  -6  -4 1018.70   79.79
   7   7   3  917.11   71.99
  -7  -7  -3  866.61   71.69
  10   8   2  643.14   58.19
 -10  -8  -2  714.23   59.59
  13   9   1  288.47   33.90
 -13  -9  -1  297.37   35.50
  16  10   0   28.60   16.10
 -16 -10   0   19.20   15.90
 -21  -3  13   96.99   20.90
  21   3 -13   98.79   21.30
 -18  -2  12  495.95   47.80
  18   2 -12  481.15   48.90
 -15  -1  11  511.85   46.50
  15   1 -11  501.05   47.50
 -12   0  10  277.27   29.20
  12   0 -10  294.97   30.20
   9  -1  -9 1784.72  133.79
   6  -2  -8  253.07   25.10
   6  -2  -8  278.17   25.50
  -3   3   7  160.38   17.50
   0   4   6  184.08   20.20
   0  -4  -6  218.78   21.20
   3   5   5   11.30    7.40
  -3  -5  -5   16.40    6.90
  -6  -6  -4   73.89   14.20
   9   7   3  745.73   63.69
  -9  -7  -3  785.42   63.99
  12   8   2  643.74   60.19
 -12  -8  -2  766.02   62.59
  15   9   1   34.00   15.70
 -15  -9  -1   32.20   15.30
 -19  -3  13  111.99   22.50
  19   3 -13  117.39   23.70
 -16  -2  12  185.58   27.10
  16   2 -12  252.47   30.30
 -13  -1  11  463.75   39.70
  13   1 -11  346.97   38.50
 -10   0  10 1043.40   84.39
  10   0 -10 1114.09   85.19
   7  -1  -9 2137.89  156.18
   7  -1  -9 2079.89  156.18
   4  -2  -8  538.85   42.20
   4  -2  -8  464.55   41.40
   1  -3  -7  663.93   56.29
   2   4   6  137.59   16.50
   5   5   5  140.29   18.50
  -5  -5  -5  180.48   19.50
   8   6   4  182.78   26.00
  -8  -6  -4  248.08   39.30
  11   7   3  199.68   24.00
 -11  -7  -3  150.18   24.60
  14   8   2   85.59   20.10
 -14  -8  -2  158.58   25.10
  17   9   1    9.40   11.80
 -17  -9  -1  -12.00   14.10
 -20  -4  14   27.00   16.50
  20   4 -14   35.70   17.60
 -17  -3  13  216.38   30.20
  17   3 -13  211.88   29.90
 -14  -2  12   22.80   12.10
  14   2 -12   44.40   15.60
 -11  -1  11 1170.08   93.39
  11   1 -11 1207.18   94.29
  -8   0  10 2074.69  152.28
   8   0 -10 2002.10  152.28
   5  -1  -9 2294.27  175.18
   5  -1  -9 2468.95  175.48
   2  -2  -8  570.34   46.60
   1   3   7 1158.48   83.89
  -1  -3  -7 1027.00   83.19
   4   4   6 1944.51  133.49
  -4  -4  -6 1626.24  132.59
   7   5   5  272.07   26.60
  -7  -5  -5  253.37   26.20
  10   6   4  127.09   19.90
 -10  -6  -4  141.09   21.40
 -13  -7  -3   63.29   16.80
  16   8   2   56.29   17.40
 -16  -8  -2   77.49   20.10
 -18  -4  14   39.60   15.50
  18   4 -14   60.59   17.90
 -15  -3  13   64.59   17.20
  15   3 -13   36.30   16.10
 -12  -2  12  163.78   22.10
  12   2 -12  110.59   21.00
  -9  -1  11 2039.60  155.58
   9   1 -11 2107.89  156.28
   6   0 -10 2535.75  187.28
   6   0 -10 2550.84  187.68
   3  -1  -9  875.51   66.79
   3  -1  -9  820.62   66.49
   0   2   8  267.37   24.70
   0  -2  -8  245.48   24.30
   3   3   7 1745.43  129.99
  -3  -3  -7 1742.53  129.99
   6   4   6 2553.54  175.88
  -6  -4  -6 2199.88  174.98
   9   5   5 1121.79   89.29
  -9  -5  -5 1170.08   89.59
  12   6   4   54.89   14.40
 -12  -6  -4   78.79   16.80
  15   7   3   95.39   18.70
 -15  -7  -3   56.69   16.40
  18   8   2  177.78   32.00
 -18  -8  -2  167.18   30.40
 -19  -5  15   83.29   21.80
  19   5 -15   92.69   24.30
 -16  -4  14  405.66   40.20
  16   4 -14  287.97   38.40
 -13  -3  13    1.30   10.50
  13   3 -13    7.70   12.40
 -10  -2  12  392.76   38.10
  10   2 -12  396.16   38.80
  -7  -1  11 1550.54  124.19
   7   1 -11 1734.93  125.29
   4   0 -10 1183.28   90.39
   4   0 -10 1165.18   89.99
   1  -1  -9  143.99   17.30
   1  -1  -9  168.78   18.00
   2   2   8  331.97   28.50
  -2  -2  -8  284.47   28.00
   5   3   7 2049.79  160.48
  -5  -3  -7 2301.07  161.28
   8   4   6 2185.28  167.58
  -8  -4  -6 2336.37  168.28
  11   5   5 1066.39   87.09
 -11  -5  -5 1153.78   87.99
  14   6   4   66.29   16.00
 -14  -6  -4   56.39   15.00
  17   7   3  170.98   26.20
 -17  -7  -3  172.08   29.00
 -17  -5  15   36.60   15.80
  17   5 -15   52.49   19.90
 -14  -4  14  326.77   38.30
  14   4 -14  374.26   41.00
 -11  -3  13 1117.79   85.99
  11   3 -13  944.11   85.19
  -8  -2  12  901.11   72.69
   8   2 -12  875.01   72.99
   5   1 -11  112.49   16.50
   5   1 -11  157.28   19.20
   2   0 -10  725.53   59.79
   2   0 -10  775.02   60.29
  -1  -1  -9   91.09   13.80
  -4  -2  -8  722.73   57.89
  -7  -3  -7 1284.57   98.29
 -10  -4  -6  372.16   34.80
 -13  -5  -5  411.46   39.70
 -16  -6  -4  170.28   26.50
 -15  -5  15  223.98   30.70
  15   5 -15  250.87   34.40
 -12  -4  14  782.22   67.39
  12   4 -14  759.92   69.09
  -9  -3  13  378.36   40.00
   9   3 -13  480.95   42.80
   6   2 -12  324.97   35.50
   3   1 -11  377.46   34.30
   3   1 -11  361.36   33.40
   0   0 -10  602.24   50.29
   0   0 -10  636.24   50.89
  -3  -1  -9  982.30   76.29
   6   2   8    7.70    7.00
  -6  -2  -8   14.40    7.30
   9   3   7  231.98   25.50
  -9  -3  -7  271.57   26.50
  12   4   6   85.59   16.20
 -12  -4  -6  104.49   17.20
  15   5   5   55.09   14.10
 -15  -5  -5   60.29   15.90
  18   6   4  107.29   21.50
 -18  -6  -4  129.49   23.60
 -16  -6  16   -6.30   14.00
 -13  -5  15  173.38   28.80
  13   5 -15  210.28   32.80
 -10  -4  14  663.23   61.19
  10   4 -14  737.03   63.59
   7   3 -13  118.19   20.70
   4   2 -12   85.79   16.70
   4   2 -12  111.89   16.90
   1   1 -11  993.30   78.89
   1   1 -11 1030.70   78.99
  -2   0 -10 2794.52  210.68
  -2   0 -10 2971.10  211.28
   5   1   9 1071.29   82.09
  -5  -1  -9 1064.09   82.49
   8   2   8  273.97   28.40
  -8  -2  -8  329.17   29.40
  11   3   7  296.87   30.20
 -11  -3  -7  324.47   30.60
  14   4   6  168.48   22.40
 -14  -4  -6  168.28   24.30
  17   5   5   85.79   18.20
 -17  -5  -5  111.19   20.70
 -14  -6  16    0.30   13.60
 -11  -5  15  250.27   33.30
  11   5 -15  330.57   37.50
  -8  -4  14  423.36   44.70
   8   4 -14  555.94   48.20
   5   3 -13  160.68   23.60
   2   2 -12  113.69   17.80
   2   2 -12  109.39   16.60
  -1   1 -11 1555.84  122.09
  -1   1 -11 1707.33  122.89
  -4   0 -10 2781.42  205.68
  -4   0 -10 2832.92  205.78
   7   1   9 1168.78   91.49
  -7  -1  -9 1232.18   92.29
  10   2   8   56.69   12.40
  16   4   6  103.39   19.40
 -16  -4  -6  104.19   19.30
 -12  -6  16   84.99   24.10
  12   6 -16    5.70   15.00
  -9  -5  15  263.87   32.30
   9   5 -15  284.27   35.00
  -6  -4  14  483.65   48.60
   6   4 -14  614.94   51.69
   3   3 -13   87.29   15.20
   3   3 -13   81.39   16.20
   0   2 -12  469.75   40.70
   0   2 -12  454.35   41.00
  -3   1 -11 1499.55  110.19
  -3   1 -11 1404.96  109.59
   9   1   9  918.61   70.39
  -9  -1  -9  870.31   70.49
  12   2   8  244.28   26.20
 -12  -2  -8  263.57   26.90
  15   3   7  421.46   38.10
 -15  -3  -7  383.26   38.40
  18   4   6  159.78   24.20
 -18  -4  -6  164.68   25.30
 -10  -6  16  134.39   24.50
  10   6 -16  116.69   24.80
  -7  -5  15  142.19   23.60
   4   4 -14  124.99   21.80
   4   4 -14  141.49   21.60
   1   3 -13    0.60    8.20
   1   3 -13   10.20    8.00
  -2   2 -12   91.19   14.90
  -2   2 -12   86.99   14.70
  -5   1 -11  638.74   52.49
  -5   1 -11  641.34   53.09
  -8   0 -10 1273.87   97.39
  11   1   9  433.66   38.40
 -11  -1  -9  455.05   39.40
  14   2   8  202.48   23.20
 -14  -2  -8  213.88   24.60
  17   3   7  144.39   22.20
 -17  -3  -7  174.28   24.80
  -8  -6  16   84.69   20.20
   8   6 -16  127.29   23.90
   5   5 -15   -9.10    4.90
   2   4 -14  174.78   22.20
  -1   3 -13  232.08   28.30
  -1   3 -13  246.48   25.60
  -4   2 -12  117.59   16.50
  -7   1 -11  358.76   32.70
 -10   0 -10  362.66   33.30
  13   1   9  119.09   16.00
 -13  -1  -9  110.09   16.70
  16   2   8   21.00    9.70
   6   6 -16   30.50   20.60
   3   5 -15  376.86   36.60
   3   5 -15  366.26   38.90
  -3   3 -13  618.14   51.39
  -6   2 -12  288.27   27.90
  -9   1 -11   67.39   12.40
 -12   0 -10   53.79   11.20
  15   1   9    2.50    8.00
 -15  -1  -9   14.10    8.50
   4   6 -16    4.40    9.90
   1   5 -15  294.37   36.70
  -2   4 -14  705.33   59.29
  -2   4 -14  699.33   58.09
  -8   2 -12  304.07   27.10
  -8   2 -12  233.98   30.10
 -11   1 -11  129.49   16.50
 -14   0 -10  135.89   19.00
   5   7 -17   26.30   13.60
   2   6 -16   16.20   11.00
  -1   5 -15  395.56   37.20
  -4   4 -14  441.76   39.10
  -7   3 -13  410.56   36.10
 -10   2 -12  156.58   17.70
 -13   1 -11  102.79   15.10
   0   6 -16   62.29   15.60
  -3   5 -15  179.48   22.00
  -9   3 -13  209.48   21.50
 -12   2 -12   79.89   12.60
  -2   6 -16   86.79   16.10
  -5   5 -15  163.88   20.40
  -8   4 -14   59.19   11.30
  10 -12   1  171.28   17.60
  11 -11   0  258.67   22.90
  11 -11   0  264.47   22.20
  -8  12  -1   49.60    9.40
   8 -12   1   51.09   10.80
  12 -10  -1  241.38   19.90
  12 -10  -1  207.08   19.10
  -9  11   0    5.70    6.30
  -3  13  -2  205.78   22.90
  22  -6  -5   44.40   10.10
  19  -7  -4   65.99   10.00
  19  -7  -4   88.69   10.10
  16  -8  -3  314.57   25.80
  13  -9  -2  621.54   47.60
  10 -10  -1  159.68   16.40
   7 -11   0  155.18   18.00
  -1  13  -2  714.03   59.79
   1 -13   2  694.43   60.79
  23  -5  -6   71.19   13.70
  20  -6  -5  136.39   17.70
  17  -7  -4  377.36   30.40
  17  -7  -4  364.86   31.80
  14  -8  -3  160.18   23.10
  14  -8  -3  148.39   14.70
  11  -9  -2  138.39   14.10
  11  -9  -2  127.89   14.40
  -8  10   1   59.89   10.30
   8 -10  -1   58.59   10.60
   5 -11   0  191.18   21.40
   2 -12   1  238.68   27.00
  -4 -14   3  418.46   45.50
  21  -5  -6   92.39   24.50
  18  -6  -5  562.74   45.60
  18  -6  -5  577.24   47.40
  15  -7  -4  130.59   15.50
  15  -7  -4  127.89   14.00
  12  -8  -3  152.88   16.30
  12  -8  -3  183.38   17.10
  -9   9   2  770.22   61.09
   9  -9  -2  823.22   61.39
  -6  10   1  991.00   68.59
   6 -10  -1  766.42   67.39
  -3  11   0  881.21   66.69
   3 -11   0  779.32   66.49
   0  12  -1  171.28   21.30
   0 -12   1  124.09   20.60
  -3 -13   2  263.27   47.00
   6  14  -3   13.50   13.80
  -6 -14   3   -1.50   14.20
  22  -4  -7   73.79   16.00
  19  -5  -6  264.17   27.80
  19  -5  -6  272.37   25.80
  16  -6  -5  804.62   64.79
  16  -6  -5  842.02   63.79
  13  -7  -4  148.79   16.10
  13  -7  -4  143.29   15.30
  10  -8  -3   22.70    6.70
  -7   9   2 2330.67  160.58
   7  -9  -2 2043.10  159.88
  -4  10   1 1353.36  104.19
   4 -10  -1 1404.66  104.59
  -1  11   0  702.83   56.59
   1 -11   0  649.93   56.69
   2  12  -1   60.39   15.70
  -2 -12   1   37.30   13.50
  -5 -13   2  136.09   24.80
   8  14  -3   44.70   16.70
  -8 -14   3   18.90   16.80
  23  -3  -8   18.00   12.00
  20  -4  -7  218.58   26.70
  20  -4  -7  248.38   24.40
  17  -5  -6  284.97   28.70
  17  -5  -6  372.46   31.50
  14  -6  -5 1100.89   83.49
  14  -6  -5 1091.49   82.99
  11  -7  -4  269.47   25.10
  11  -7  -4  311.37   26.10
  -8   8   3  545.55   42.90
   8  -8  -3  511.25   42.50
  -5   9   2 1656.23  121.59
   5  -9  -2 1604.24  121.49
  -2  10   1 1494.25  117.29
   2 -10  -1 1617.14  117.99
   1  11   0  707.43   60.59
  -1 -11   0  750.02   61.69
   4  12  -1  257.07   28.60
  -4 -12   1  202.58   28.20
  -7 -13   2   89.89   21.20
  10  14  -3  204.78   30.40
 -10 -14   3  117.39   27.10
  24  -2  -9   89.09   20.50
  21  -3  -8  254.17   29.50
  18  -4  -7    4.00    6.70
  18  -4  -7    2.50    7.50
  15  -5  -6  685.83   54.69
  15  -5  -6  656.53   53.59
  12  -6  -5  162.78   17.40
  12  -6  -5  160.98   17.10
   9  -7  -4  290.37   25.80
  -6   8   3  871.11   69.59
   6  -8  -3  936.41   69.79
  -3   9   2 1060.99   80.29
   3  -9  -2 1012.40   79.99
   0  10   1 1341.37  105.49
   0 -10  -1 1415.06  106.09
   3  11   0  864.41   72.79
  -3 -11   0  918.71   74.09
   6  12  -1  305.57   32.40
  -6 -12   1  241.78   32.40
  -9 -13   2  339.37   40.60
 -22   2   9  167.78   24.30
  22  -2  -9  202.58   27.30
  19  -3  -8  260.37   29.20
  16  -4  -7   35.10   10.70
  16  -4  -7   24.10    8.00
  13  -5  -6  180.18   19.20
  10  -6  -5    9.60    5.80
  10  -6  -5    3.20    5.50
  -4   8   3  317.67   29.60
   4  -8  -3  290.47   27.60
  -1   9   2  618.74   52.59
   1  -9  -2  658.33   54.89
   2  10   1  398.66   41.40
  -2 -10  -1  549.95   43.60
   5  11   0  196.08   25.00
  -5 -11   0  189.18   25.90
   8  12  -1  334.17   34.90
  -8 -12   1  257.67   33.60
  11  13  -2  488.75   50.69
 -11 -13   2  364.76   45.50
 -23   1  10   40.60   14.20
  23  -1 -10   60.99   18.50
 -20   2   9  574.04   49.70
  20  -2  -9  547.45   51.69
  17  -3  -8  131.89   20.30
  14  -4  -7   32.30    9.20
  11  -5  -6  170.18   18.50
  11  -5  -6  187.98   18.90
   8  -6  -5  536.45   43.50
  -5   7   4  561.14   46.80
   5  -7  -4  602.64   47.30
  -2   8   3   72.69   12.90
   2  -8  -3   77.09   12.90
   1   9   2  149.69   21.10
  -1  -9  -2  182.28   20.60
   4  10   1  252.77   28.90
  -4 -10  -1  275.47   29.20
   7  11   0  171.08   26.60
  -7 -11   0  213.08   29.70
  10  12  -1  210.68   30.50
 -10 -12   1  271.57   33.50
  13  13  -2  744.63   66.39
 -13 -13   2  622.34   66.19
 -24   0  11    4.10   11.70
  24   0 -11  -14.00   14.40
 -21   1  10   76.59   16.40
  21  -1 -10   99.59   20.50
 -18   2   9  807.32   68.49
  18  -2  -9  878.41   70.99
  15  -3  -8  473.75   42.30
  12  -4  -7   17.60    7.40
  12  -4  -7   28.50    8.20
   9  -5  -6 1357.26  103.59
   9  -5  -6 1401.36  103.69
  -6   6   5 2081.59  150.28
   6  -6  -5 1996.70  150.08
  -3   7   4 1138.79   89.19
   3  -7  -4 1213.28   89.69
   0   8   3  129.19   17.60
   0  -8  -3  152.58   17.90
   3   9   2  596.04   48.70
  -3  -9  -2  520.95   47.90
   6  10   1  291.07   46.20
  -6 -10  -1  183.68   28.50
   9  11   0   21.30   13.20
  -9 -11   0   12.60   11.70
  12  12  -1  177.98   28.50
 -22   0  11  -12.30    9.50
  22   0 -11   -0.30   19.20
 -19   1  10  282.97   30.60
 -16   2   9  367.76   35.00
  13  -3  -8  597.44   49.40
  10  -4  -7  330.17   29.90
   7  -5  -6 1454.35  108.89
  -4   6   5 2196.08  153.08
   4  -6  -5 1948.91  152.38
  -1   7   4 2149.69  166.28
   1  -7  -4 2370.36  167.08
   2   8   3  216.78   23.20
  -2  -8  -3  213.48   23.50
   5   9   2 1028.00   79.79
  -5  -9  -2  951.60   79.39
   8  10   1  313.47   33.70
  -8 -10  -1  317.37   34.70
  11  11   0  254.37   31.70
 -11 -11   0  221.68   31.20
  14  12  -1  325.47   38.90
 -14 -12   1  281.37   38.40
 -23  -1  12   36.30   14.90
  23   1 -12   42.00   16.70
 -20   0  11   -5.10    9.40
  20   0 -11   -2.00   11.80
 -17   1  10  166.78   21.90
  17  -1 -10  140.29   22.80
  14  -2  -9  772.02   63.69
  11  -3  -8   -2.30    5.80
  11  -3  -8   17.00    7.60
   8  -4  -7  919.71   71.49
  -5   5   6  923.11   69.19
   5  -5  -6  858.01   68.99
  -2   6   5 1846.32  134.39
   2  -6  -5 1767.62  134.29
   1   7   4  991.60   82.09
  -1  -7  -4 1137.59   82.99
   4   8   3   54.29   13.30
  -4  -8  -3   94.29   16.10
   7   9   2  917.01   67.29
  -7  -9  -2  671.13   64.89
  10  10   1  546.85   50.89
 -10 -10  -1  524.45   50.99
  13  11   0   90.69   21.40
 -13 -11   0   85.89   23.00
 -21  -1  12  150.98   25.00
  21   1 -12  146.49   26.60
 -18   0  11    7.90   11.20
  18   0 -11    2.90   11.00
 -15   1  10  597.64   53.49
  15  -1 -10  660.73   54.99
  12  -2  -9  116.99   17.90
   9  -3  -8  196.18   21.10
   9  -3  -8  208.88   21.80
   6  -4  -7  831.42   65.29
  -3   5   6  703.53   54.29
   3  -5  -6  645.74   53.89
   0   6   5  775.32   56.29
   0  -6  -5  612.14   55.19
   3   7   4    9.20    7.40
  -3  -7  -4   17.40    8.90
   6   8   3  243.38   26.50
  -6  -8  -3  232.88   26.50
   9   9   2  715.93   63.09
  -9  -9  -2  759.42   64.39
  12  10   1  588.24   55.49
 -12 -10  -1  616.04   57.49
  15  11   0  110.59   29.40
 -15 -11   0  132.79   27.60
 -22  -2  13  160.88   28.00
  22   2 -13  166.78   28.80
 -19  -1  12   56.29   16.20
  19   1 -12   26.90   14.20
 -16   0  11   -5.50    9.40
 -13   1  10  375.36   36.20
  13  -1 -10  407.46   37.50
  10  -2  -9  293.97   27.40
  10  -2  -9  252.97   26.90
   7  -3  -8 1571.24  118.99
   7  -3  -8 1596.94  118.89
  -4   4   7   70.39   12.30
   4  -4  -7   91.59   13.80
  -1   5   6  714.43   54.79
   1  -5  -6  642.14   54.49
   2   6   5  230.48   22.20
  -2  -6  -5  176.78   21.20
   5   7   4   21.70    9.70
  -5  -7  -4   20.30    9.30
   8   8   3  129.49   21.10
  -8  -8  -3  141.29   21.50
  11   9   2  700.63   60.39
 -11  -9  -2  655.53   60.69
  14  10   1  235.58   32.00
 -14 -10  -1  238.88   32.20
 -20  -2  13  154.78   27.00
  20   2 -13  190.68   30.10
 -17  -1  12   11.60   11.10
  17   1 -12   18.00   14.00
 -14   0  11    3.20    8.00
  14   0 -11    1.80    9.00
  11  -1 -10  281.07   29.00
   8  -2  -9 1321.87  101.39
   8  -2  -9 1340.47  101.39
   5  -3  -8  973.80   77.69
   5  -3  -8 1036.60   77.99
  -2   4   7  161.18   18.60
   2  -4  -7  171.08   18.70
   1   5   6  518.55   40.70
  -1  -5  -6  424.76   39.90
   4   6   5  424.46   38.50
  -4  -6  -5  442.06   38.70
   7   7   4  270.37   28.20
  -7  -7  -4  260.77   28.00
  10   8   3  101.29   19.40
 -10  -8  -3  109.49   19.40
  13   9   2  282.07   35.20
 -13  -9  -2  359.26   37.50
  16  10   1    8.60   14.90
 -16 -10  -1   43.10   17.00
 -21  -3  14   96.89   22.30
  21   3 -14   78.09   21.80
 -18  -2  13  349.87   37.70
  18   2 -13  328.97   39.70
 -15  -1  12    9.60   10.10
  15   1 -12   -7.50    9.20
 -12   0  11   -0.20    7.40
  12   0 -11    4.70    8.90
   9  -1 -10  802.42   65.09
   6  -2  -9 1520.55  113.29
   6  -2  -9 1476.15  112.99
  -3   3   8  191.78   21.10
   3  -3  -8  231.88   22.20
   0   4   7  563.84   48.40
   0  -4  -7  626.04   49.20
   3   5   6  594.44   46.50
  -3  -5  -6  494.65   45.30
   6   6   5  609.34   49.50
  -6  -6  -5  544.15   49.00
   9   7   4  255.57   29.20
  -9  -7  -4  306.17   30.20
  12   8   3  231.48   29.20
 -12  -8  -3  299.37   32.10
  15   9   2   77.09   19.60
 -15  -9  -2   42.50   17.20
 -19  -3  14   40.90   16.40
  19   3 -14   73.89   19.20
 -16  -2  13  347.87   39.30
  16   2 -13  404.46   41.70
 -13  -1  12  120.99   20.50
  13   1 -12  124.09   21.80
 -10   0  11   -6.30    8.00
  10   0 -11   -2.00    7.50
   7  -1 -10  470.05   41.10
   7  -1 -10  468.85   40.70
   4  -2  -9 1419.16  111.39
   4  -2  -9 1538.75  111.89
  -1   3   8  788.92   64.39
   1  -3  -8  838.22   65.09
   2   4   7  637.64   54.19
  -2  -4  -7  705.13   54.89
   5   5   6 1199.28   90.79
  -5  -5  -6 1142.09   90.59
   8   6   5 1402.76  113.39
  -8  -6  -5 1277.67  107.69
  11   7   4  587.84   51.29
 -11  -7  -4  561.74   51.79
  14   8   3    8.70    9.80
 -14  -8  -3   24.50   12.50
  17   9   2   62.29   19.80
 -17  -9  -2   33.60   17.70
 -20  -4  15  134.19   26.10
 -17  -3  14  162.68   27.40
  17   3 -14  195.68   31.20
 -14  -2  13  248.08   32.20
  14   2 -13  340.67   35.50
 -11  -1  12  232.38   26.70
  11   1 -12  216.18   26.90
   8   0 -11   -5.60    7.20
   5  -1 -10 1652.53  123.59
   5  -1 -10 1626.24  123.39
   2  -2  -9  598.94   49.80
   1   3   8   47.30   10.70
   4   4   7  307.57   28.40
  -4  -4  -7  274.07   28.00
   7   5   6  986.10   79.09
  -7  -5  -6 1012.80   79.49
  10   6   5 1380.86  107.59
 -10  -6  -5 1388.86  107.89
  13   7   4  230.08   27.80
 -13  -7  -4  219.58   28.20
  16   8   3   11.30   11.90
 -18  -4  15   51.19   18.50
  18   4 -15   89.79   23.40
 -15  -3  14  170.38   28.20
  15   3 -14  232.98   31.60
 -12  -2  13  402.46   41.90
  12   2 -13  477.05   44.10
  -9  -1  12   60.69   14.40
   9   1 -12   84.39   17.10
   6   0 -11   -6.50    6.60
   6   0 -11   -2.70    6.30
   3  -1 -10  759.02   60.29
   3  -1 -10  732.83   59.99
   0  -2  -9  315.17   29.30
   3   3   8  248.68   24.20
  -3  -3  -8  215.78   23.40
   6   4   7  526.25   43.00
  -6  -4  -7  458.65   42.20
   9   5   6  470.65   43.40
  -9  -5  -6  506.15   43.80
  12   6   5  462.85   47.20
 -12  -6  -5  618.84   49.50
  15   7   4   53.29   15.00
 -15  -7  -4   68.09   16.20
  18   8   3  116.89   24.20
 -18  -8  -3   74.59   22.20
 -16  -4  15   54.09   18.80
  16   4 -15   62.69   20.80
 -13  -3  14   95.29   19.70
  13   3 -14  128.69   23.60
 -10  -2  13  444.06   43.10
  10   2 -13  471.45   44.40
   7   1 -12  278.77   29.70
   4   0 -11    3.90    7.00
   4   0 -11   -1.90    7.10
   1  -1 -10  143.79   17.40
   1  -1 -10  138.89   17.70
   2   2   9  809.02   60.59
  -2  -2  -9  697.23   59.99
   5   3   8  331.87   29.20
  -5  -3  -8  263.07   28.10
   8   4   7  261.07   26.70
  -8  -4  -7  234.18   25.90
  11   5   6  130.69   19.90
 -11  -5  -6  108.39   18.50
  14   6   5   88.49   17.50
  17   7   4   -6.50   11.10
 -17  -7  -4   -7.60   11.60
 -17  -5  16   86.69   20.10
  17   5 -16  130.49   27.00
 -14  -4  15  113.59   22.20
  14   4 -15  154.78   27.40
 -11  -3  14   -2.70   10.20
  11   3 -14    3.10   11.10
  -8  -2  13  416.36   39.90
   8   2 -13  381.36   39.40
   5   1 -12  271.07   29.20
   5   1 -12  293.77   29.30
   2   0 -11   -5.00    5.40
   2   0 -11   -2.60    5.90
  -1  -1 -10  651.23   53.19
  -4  -2  -9  851.21   67.69
  -7  -3  -8  325.17   31.20
 -10  -4  -7  378.26   35.90
 -13  -5  -6   37.20   13.00
 -16  -6  -5   58.49   15.80
 -15  -5  16  296.47   38.60
  15   5 -16  346.27   41.10
 -12  -4  15  104.79   20.30
  12   4 -15  126.99   25.30
  -9  -3  14   71.99   17.00
   9   3 -14   72.79   18.00
   6   2 -13  601.24   52.79
   3   1 -12  385.66   35.40
   3   1 -12  383.46   36.20
   0   0 -11    4.20    7.60
   0   0 -11    7.40    6.90
  -3  -1 -10  452.35   39.60
   6   2   9  503.55   42.30
  -6  -2  -9  469.75   42.00
   9   3   8  223.98   24.50
  12   4   7   66.99   13.90
 -12  -4  -7   45.10   12.10
  15   5   6   39.10   12.30
 -15  -5  -6   75.99   16.50
  18   6   5   44.50   16.20
 -18  -6  -5   59.69   17.60
 -13  -5  16  248.28   32.00
 -10  -4  15   58.59   16.50
   7   3 -14  444.06   43.90
   4   2 -13  488.85   46.20
   4   2 -13  546.05   45.80
   1   1 -12  492.35   44.90
   1   1 -12  549.85   45.20
  -2   0 -11    3.90    6.90
  -2   0 -11   -2.30    5.80
   5   1  10  447.36   38.60
  -5  -1 -10  436.46   38.80
   8   2   9  359.96   33.20
  11   3   8  227.08   27.30
 -11  -3  -8  323.47   29.20
  14   4   7  -12.20    7.20
 -14  -4  -7    7.00    8.80
  17   5   6   38.40   14.50
 -17  -5  -6   39.50   20.90
 -14  -6  17   24.20   17.80
  14   6 -17   47.40   20.90
 -11  -5  16  304.17   35.80
  -8  -4  15  130.89   22.70
   8   4 -15  124.59   23.70
   5   3 -14  233.78   26.30
   5   3 -14  208.48   26.90
   2   2 -13  896.01   71.39
   2   2 -13  852.71   70.09
  -1   1 -12   99.49   15.70
  -1   1 -12   68.29   14.20
  -4   0 -11   -8.70    5.80
  -4   0 -11   -8.30    6.00
   7   1  10  163.88   19.70
  -7  -1 -10  191.88   21.00
  10   2   9  159.78   24.20
  13   3   8   55.69   13.20
 -13  -3  -8   54.19   13.00
 -16  -4  -7  117.29   20.50
 -12  -6  17   87.79   21.60
  12   6 -17   88.59   23.20
  -9  -5  16   37.30   24.30
   6   4 -15    7.30   11.60
   3   3 -14  597.84   54.49
   3   3 -14  644.24   53.39
   0   2 -13  177.28   22.00
   0   2 -13  211.08   23.70
  -3   1 -12   58.49   11.80
  -3   1 -12   38.10   10.50
  -6   0 -11    1.60    6.60
  -6   0 -11    9.20    7.40
   9   1  10   28.40    9.70
  -9  -1 -10   42.70   10.60
 -12  -2  -9   41.90   11.40
  15   3   8  169.08   21.70
 -15  -3  -8  165.08   22.60
 -10  -6  17  168.28   41.70
   7   5 -16   26.50   13.70
   4   4 -15  150.98   20.70
   1   3 -14  240.98   26.80
  -2   2 -13  786.82   63.79
  -5   1 -12    8.60    7.70
  -8   0 -11   -3.40    7.20
  11   1  10   99.29   15.70
 -11  -1 -10   79.89   14.70
  14   2   9  217.88   23.60
 -14  -2  -9  171.78   23.00
   5   5 -16  262.57   31.70
   5   5 -16  181.18   25.30
   2   4 -15  142.59   19.90
   2   4 -15  137.79   22.20
  -4   2 -13  326.87   31.70
  -7   1 -12  120.49   17.60
 -10   0 -11   -4.70    6.60
  13   1  10  189.78   19.90
 -13  -1 -10  124.99   19.70
   6   6 -17  291.67   34.10
   3   5 -16  444.76   42.60
   0   4 -15   68.89   16.10
   0   4 -15   79.89   24.00
  -3   3 -14   13.30    9.00
  -3   3 -14    8.20    8.50
  -6   2 -13   83.89   13.90
  -9   1 -12   54.79   12.00
 -12   0 -11    8.40    8.20
   4   6 -17  455.75   44.40
   1   5 -16  449.76   42.60
  -2   4 -15   36.90   11.90
  -5   3 -14  105.79   16.60
  -8   2 -13  127.99   17.30
 -11   1 -12   64.89   13.70
   2   6 -17  251.47   30.50
  -1   5 -16  264.97   29.70
  -4   4 -15   43.80   11.60
 -10   2 -13  150.38   18.80
  -3   5 -16   93.89   15.70
  -6   4 -15   25.40    9.90
  12 -12   0   20.50    5.90
  12 -12   0   22.90    5.20
  13 -11  -1  192.68   15.90
  13 -11  -1  163.08   15.30
 -10  12   0  484.75   38.20
  10 -12   0  456.55   39.20
  14 -10  -2  129.59   13.60
  14 -10  -2  149.49   13.70
  11 -11  -1  474.25   38.70
  -8  12   0  106.99   15.00
   8 -12   0   80.39   13.40
  -5  13  -1    8.30    5.60
   5 -13   1   18.30    9.30
  21  -7  -5   33.10    8.30
  18  -8  -4   29.00    7.00
  18  -8  -4   36.40    6.70
  15  -9  -3  105.29   12.00
  15  -9  -3  116.49   13.10
  15  -9  -3  106.19   12.10
  12 -10  -2   20.60    7.00
  -9  11   1   73.49   17.20
   6 -12   0  294.37   28.90
  -3  13  -1   20.30   10.10
   3 -13   1   24.10    9.60
  22  -6  -6   49.40   11.30
  19  -7  -5   27.70    8.80
  16  -8  -4   39.30    7.60
  16  -8  -4   38.50    8.40
  13  -9  -3  135.89   15.30
  13  -9  -3  140.99   14.60
  10 -10  -2   68.19   10.90
   7 -11  -1 1177.38   90.09
   4 -12   0   47.20   11.90
  -1  13  -1   19.60    9.80
   1 -13   1   41.70   11.80
  -2 -14   2   30.80   15.20
  23  -5  -7  172.18   24.10
  20  -6  -6  188.18   23.60
  17  -7  -5  136.29   15.00
  17  -7  -5  124.89   16.30
  14  -8  -4  377.46   32.60
  14  -8  -4  387.96   31.90
  11  -9  -3   65.19   11.40
  11  -9  -3   69.29   10.70
   8 -10  -2  124.59   15.40
   5 -11  -1  263.57   26.60
   2 -12   0  172.08   22.40
  -1 -13   1   36.80   13.30
   4  14  -2   89.39   20.30
  -4 -14   2   42.90   16.20
  21  -5  -7  320.57   32.80
  18  -6  -6   28.00    9.70
  15  -7  -5  210.08   20.10
  15  -7  -5  198.88   21.00
  12  -8  -4 1251.47   92.69
  12  -8  -4 1211.58   92.09
  -9   9   3  524.65   40.00
   9  -9  -3  439.16   39.20
  -6  10   2  160.88   19.40
   6 -10  -2  189.98   19.70
  -3  11   1  747.43   60.09
   3 -11  -1  720.23   60.09
   0  12   0  116.99   19.90
   0 -12   0  134.49   21.50
  -3 -13   1   46.50   14.60
  -6 -14   2   55.19   18.90
  22  -4  -8  368.66   37.60
  19  -5  -7  142.19   17.80
  19  -5  -7  142.89   21.50
  16  -6  -6  215.08   22.90
  13  -7  -5  940.31   72.99
  13  -7  -5  970.50   73.59
  10  -8  -4 1223.48   91.99
  -7   9   3  309.67   28.50
   7  -9  -3  312.67   28.20
  -4  10   2  345.17   31.60
   4 -10  -2  336.77   31.50
  -1  11   1  124.89   19.20
   1 -11  -1  158.98   20.60
   2  12   0  231.28   28.00
  -2 -12   0  233.98   28.50
  -5 -13   1   47.10   16.30
   8  14  -2   22.60   14.70
  -8 -14   2   23.70   16.80
  23  -3  -9   64.69   17.30
  20  -4  -8  341.47   35.90
  20  -4  -8  354.66   32.80
  17  -5  -7  139.39   18.50
  17  -5  -7  102.79   15.80
  14  -6  -6  133.29   16.20
  11  -7  -5  643.84   52.39
  11  -7  -5  678.73   52.89
  -8   8   4 1233.78   95.89
   8  -8  -4 1315.97   96.29
  -5   9   3  219.38   22.80
   5  -9  -3  241.48   23.30
  -2  10   2   63.49   13.60
   2 -10  -2   98.79   15.70
   1  11   1  626.04   51.79
  -1 -11  -1  552.14   51.39
   4  12   0   33.00   13.30
  -4 -12   0   -6.20    8.80
   7  13  -1   52.89   26.10
  -7 -13   1   64.99   18.00
  10  14  -2  130.59   26.40
 -10 -14   2   87.59   20.90
  24  -2 -10   19.70   17.10
  21  -3  -9   33.30   12.00
  18  -4  -8   71.89   15.00
  18  -4  -8   79.49   15.40
  12  -6  -6  283.17   24.80
  12  -6  -6  230.78   24.10
   9  -7  -5  230.18   22.20
  -6   8   4  329.87   30.70
   6  -8  -4  358.76   30.90
  -3   9   3  166.38   19.20
   3  -9  -3  170.98   19.30
   0  10   2   72.59   14.10
   0 -10  -2   69.69   14.40
   3  11   1  196.88   25.60
  -3 -11  -1  233.68   27.20
   6  12   0  348.87   38.20
  -6 -12   0  378.96   39.60
   9  13  -1   31.20   13.70
  -9 -13   1   51.79   16.90
  22  -2 -10    0.80   10.90
  19  -3  -9   72.89   17.20
  16  -4  -8  327.77   29.90
  16  -4  -8  284.77   30.30
  10  -6  -6    7.20    5.80
  10  -6  -6   11.70    5.90
  -7   7   5   97.59   16.60
  -4   8   4  915.21   70.69
   4  -8  -4  822.12   68.69
  -1   9   3   80.79   17.80
   2  10   2  153.68   20.00
  -2 -10  -2  135.29   21.20
   5  11   1  143.39   22.60
  -5 -11  -1  139.79   23.10
   8  12   0  126.89   23.60
  -8 -12   0   72.09   18.60
  11  13  -1  228.98   32.10
 -11 -13   1  231.48   36.60
 -23   1  11  469.55   47.30
  23  -1 -11  530.35   50.99
  20  -2 -10   50.49   15.90
  17  -3  -9  126.89   20.10
  14  -4  -8  490.35   43.70
  14  -4  -8  522.05   43.50
  11  -5  -7  880.81   69.99
  11  -5  -7  913.11   70.39
   8  -6  -6  143.79   16.90
  -5   7   5  599.24   47.90
   5  -7  -5  561.94   47.40
  -2   8   4  474.25   43.20
   2  -8  -4  560.94   44.20
   1   9   3   59.49   12.90
  -1  -9  -3   48.30   12.80
   4  10   2   79.19   16.40
  -4 -10  -2   49.40   18.10
   7  11   1  757.22   66.29
  -7 -11  -1  764.12   66.89
  10  12   0  527.55   51.29
 -10 -12   0  514.15   52.29
  13  13  -1   23.80   17.30
 -13 -13   1   72.49   21.70
 -21   1  11   49.40   13.40
  15  -3  -9  409.46   37.30
  12  -4  -8 2285.67  169.28
   9  -5  -7 1290.77   98.09
   6  -6  -6   41.40    9.60
  -3   7   5  844.42   67.19
   3  -7  -5  857.41   67.39
   0   8   4  277.07   28.80
   0  -8  -4  315.47   29.30
   3   9   3  333.87   32.00
  -3  -9  -3  294.07   30.80
   6  10   2  469.85   44.20
  -6 -10  -2  460.65   44.10
   9  11   1  348.07   38.30
  -9 -11  -1  353.76   39.40
  12  12   0   38.80   16.00
 -12 -12   0   29.70   16.50
 -22   0  12  121.39   22.70
  22   0 -12  129.69   24.90
 -19   1  11  231.08   28.90
  19  -1 -11  313.47   33.90
  16  -2 -10  373.16   36.70
  13  -3  -9 1679.23  126.29
  13  -3  -9 1651.83  125.69
  10  -4  -8 1438.06  110.69
  10  -4  -8 1495.65  111.29
   7  -5  -7 1158.48   88.79
  -4   6   6  302.77   28.20
   4  -6  -6  300.27   28.20
  -1   7   5  668.63   56.99
   1  -7  -5  747.83   57.89
   2   8   4 1116.69   85.29
  -2  -8  -4 1051.29   85.09
   5   9   3  337.47   31.80
  -5  -9  -3  259.87   30.40
   8  10   2  177.78   26.00
  -8 -10  -2  237.88   28.50
  11  11   1  243.58   31.60
 -11 -11  -1  239.28   32.40
  14  12   0  212.08   32.90
 -14 -12   0  155.68   29.90
  23   1 -13   65.89   22.40
 -20   0  12   -1.90   10.80
  20   0 -12   24.30   13.70
 -17   1  11  212.88   26.60
  17  -1 -11  193.18   28.00
  14  -2 -10  279.67   30.10
  11  -3  -9  772.52   62.69
  11  -3  -9  781.82   62.79
   8  -4  -8 2288.27  164.78
   8  -4  -8 2158.08  164.28
  -5   5   7  808.72   62.49
   5  -5  -7  763.32   62.29
  -2   6   6  715.53   57.09
   2  -6  -6  697.13   56.99
   1   7   5  923.91   71.09
  -1  -7  -5  863.71   70.79
   4   8   4  860.01   64.89
  -4  -8  -4  709.23   63.79
   7   9   3  210.08   25.50
  -7  -9  -3  198.88   25.60
  10  10   2   36.70   15.30
 -10 -10  -2   45.00   16.80
  13  11   1  120.09   26.30
 -13 -11  -1   94.29   28.90
 -21  -1  13   50.69   17.20
  21   1 -13   52.09   16.40
 -18   0  12   49.40   15.10
  18   0 -12   23.80   13.80
 -15   1  11  505.95   46.10
  15  -1 -11  475.85   45.40
  12  -2 -10  378.26   35.80
   9  -3  -9  635.74   51.79
   9  -3  -9  608.34   51.39
   6  -4  -8  457.85   39.60
  -3   5   7  533.25   45.60
   3  -5  -7  562.14   46.00
   0   6   6  874.31   68.39
   0  -6  -6  846.32   68.39
   3   7   5  680.13   59.99
  -3  -7  -5  797.42   61.09
   6   8   4  774.92   59.89
  -6  -8  -4  629.54   58.09
   9   9   3   56.09   15.20
  -9  -9  -3   74.59   18.00
  12  10   2   34.60   14.90
 -12 -10  -2   32.60   15.70
  15  11   1  130.49   28.10
 -15 -11  -1  107.69   24.30
 -22  -2  14    0.70   14.60
  22   2 -14   26.40   18.30
 -19  -1  13   97.99   20.20
  19   1 -13  112.39   22.50
 -16   0  12  899.01   75.69
  16   0 -12  920.31   76.59
  13  -1 -11  458.75   42.80
  10  -2 -10  354.06   32.20
  10  -2 -10  319.97   32.20
   7  -3  -9  295.27   27.70
   7  -3  -9  256.87   26.80
  -4   4   8  239.38   24.10
  -1   5   7  359.56   31.60
   1  -5  -7  320.67   31.00
   2   6   6  707.63   57.49
  -2  -6  -6  696.83   57.69
   5   7   5  225.88   26.30
  -5  -7  -5  288.37   28.00
   8   8   4  236.98   26.30
  -8  -8  -4  173.18   24.00
  11   9   3  103.79   20.60
 -11  -9  -3   99.89   21.30
  14  10   2   59.29   17.80
 -14 -10  -2   46.00   17.50
 -20  -2  14   75.89   18.90
  20   2 -14   30.20   18.50
 -17  -1  13  272.07   33.10
  17   1 -13  277.77   34.10
 -14   0  12  915.21   75.99
  14   0 -12  933.41   77.09
  11  -1 -11 1273.67   99.59
   8  -2 -10  442.56   38.60
   8  -2 -10  411.86   37.90
   5  -3  -9  407.16   36.80
   5  -3  -9  422.26   37.00
  -2   4   8  670.43   56.39
   2  -4  -8  728.53   56.99
   1   5   7 1032.70   71.89
  -1  -5  -7  774.22   70.19
   4   6   6  254.17   26.20
  -4  -6  -6  237.78   25.60
   7   7   5  230.68   26.30
  -7  -7  -5  234.68   26.10
  10   8   4  157.28   24.00
 -10  -8  -4  139.29   23.70
  13   9   3    6.00   11.30
 -13  -9  -3   19.50   13.20
  16  10   2   63.29   19.00
 -16 -10  -2   48.40   19.00
 -21  -3  15   69.29   19.90
  21   3 -15   81.09   23.90
 -18  -2  14  144.19   25.00
  18   2 -14  134.29   26.90
 -15  -1  13  299.37   33.80
  15   1 -13  301.07   34.50
 -12   0  12 1507.15  117.29
  12   0 -12 1518.75  117.99
   9  -1 -11 2147.79  157.48
   9  -1 -11 2054.29  157.68
   6  -2 -10 1517.65  118.19
   6  -2 -10 1604.14  118.59
   3  -3  -9  781.32   62.69
   0   4   8  832.82   70.39
   0  -4  -8  961.30   71.29
   3   5   7 1995.20  135.39
  -3  -5  -7 1596.54  134.19
   6   6   6  393.66   37.30
  -6  -6  -6  414.16   38.00
   9   7   5   56.79   14.20
  -9  -7  -5   47.20   13.70
  12   8   4  136.09   22.90
 -12  -8  -4  159.78   26.30
  15   9   3   60.69   17.40
 -15  -9  -3   79.09   20.20
 -19  -3  15   94.19   22.00
  19   3 -15   35.60   18.10
 -16  -2  14  134.99   23.60
  16   2 -14  145.39   26.40
 -13  -1  13  388.86   41.00
  13   1 -13  451.55   43.10
  10   0 -12 2463.05  184.48
   7  -1 -11 1758.62  133.69
   7  -1 -11 1785.92  133.99
   4  -2 -10  258.87   25.20
   4  -2 -10  226.78   25.00
  -1   3   9  902.71   70.59
   1  -3  -9  883.01   70.49
   2   4   8 2542.05  187.98
  -2  -4  -8 2548.34  188.08
   5   5   7 2020.20  146.89
  -5  -5  -7 1889.81  146.59
   8   6   6  120.49   19.00
  -8  -6  -6  116.49   18.90
  11   7   5  207.98   29.50
 -11  -7  -5  219.78   30.30
  14   8   4  133.09   22.40
 -14  -8  -4  107.59   22.50
  17   9   3  121.69   25.40
 -17  -9  -3  106.89   22.70
 -17  -3  15  119.29   23.30
  17   3 -15  108.69   24.10
 -14  -2  14  169.38   27.20
  14   2 -14  204.08   28.00
 -11  -1  13  302.47   35.50
  11   1 -13  435.06   39.10
   8   0 -12  918.51   75.29
   8   0 -12  931.71   74.39
   5  -1 -11  146.99   18.70
   5  -1 -11  131.99   18.30
   2  -2 -10  250.17   35.10
   2  -2 -10  259.47   26.50
   1   3   9 2299.17  160.98
  -1  -3  -9 2026.20  160.28
   4   4   8 1595.54  123.39
  -4  -4  -8 1671.03  123.99
   7   5   7  872.31   72.09
  -7  -5  -7  921.81   72.69
  10   6   6   79.69   16.30
 -10  -6  -6   61.89   14.80
  13   7   5  180.58   24.80
 -13  -7  -5  179.68   27.30
  16   8   4  120.09   29.90
 -16  -8  -4  118.29   23.90
 -18  -4  16  132.69   24.70
  18   4 -16  166.28   29.30
 -15  -3  15  219.78   32.80
  15   3 -15  266.47   36.70
 -12  -2  14  139.19   27.80
  12   2 -14  113.39   23.00
   9   1 -13   52.99   14.50
   6   0 -12  245.38   27.30
   6   0 -12  290.67   29.00
   3  -1 -11  374.46   36.20
   3  -1 -11  407.36   36.30
   0  -2 -10  377.56   34.40
   3   3   9 1020.60   82.99
  -3  -3  -9 1112.59   83.59
   6   4   8  540.15   46.90
  -6  -4  -8  543.15   46.80
   9   5   7  142.99   21.10
  -9  -5  -7  202.08   23.10
  12   6   6  202.28   24.20
 -12  -6  -6  150.58   21.70
  15   7   5   86.49   19.40
 -15  -7  -5   56.49   16.20
 -16  -4  16  319.17   37.90
  16   4 -16  309.97   40.30
 -13  -3  15  408.26   43.90
  13   3 -15  456.35   46.00
 -10  -2  14  490.85   46.00
  10   2 -14  468.65   46.60
   7   1 -13  244.88   26.80
   4   0 -12  748.63   64.69
   4   0 -12  829.32   64.79
   1  -1 -11 1066.19   90.99
   1  -1 -11 1019.50   81.29
   2   2  10  775.92   61.59
  -2  -2 -10  744.53   61.69
   5   3   9  183.28   22.30
  -5  -3  -9  200.48   22.40
   8   4   8  222.98   29.20
  -8  -4  -8  207.78   23.70
  11   5   7   58.39   15.00
 -11  -5  -7   69.39   16.10
  14   6   6   37.40   13.00
 -14  -6  -6   57.59   15.40
  17   7   5  254.27   30.80
 -17  -7  -5  174.38   29.20
 -14  -4  16  419.06   45.30
  14   4 -16  443.26   48.10
 -11  -3  15  573.94   55.79
  11   3 -15  658.93   58.39
   8   2 -14    4.20    9.90
   5   1 -13  454.05   40.30
   5   1 -13  380.26   41.20
   2   0 -12 2074.19  148.89
   2   0 -12 1882.11  147.79
  -1  -1 -11 1763.02  128.39
  -1  -1 -11 1625.94  127.39
  -4  -2 -10  133.69   17.70
   7   3   9  464.25   45.90
  -7  -3  -9  607.74   47.20
  10   4   8  363.96   33.60
 -10  -4  -8  299.87   32.20
  13   5   7   21.70   11.30
 -13  -5  -7   38.80   13.50
  16   6   6   45.80   14.50
 -16  -6  -6   44.40   15.70
 -15  -5  17   95.79   22.20
 -12  -4  16  296.77   38.00
  12   4 -16  387.76   41.60
   9   3 -15  166.38   26.30
   6   2 -14  168.38   33.00
   6   2 -14   94.99   19.50
   3   1 -13  738.83   60.49
   3   1 -13  715.73   60.99
   0   0 -12 2619.24  195.78
   0   0 -12 2682.13  196.28
  -3  -1 -11 1413.96  108.19
   6   2  10    7.40    7.60
  -6  -2 -10    0.40    6.50
   9   3   9   69.79   13.90
 -12  -4  -8   96.19   17.50
  15   5   7  133.39   20.70
 -15  -5  -7  132.99   23.40
 -13  -5  17   14.00   17.70
  13   5 -17  -12.50   10.00
 -10  -4  16  161.58   26.70
  10   4 -16  233.18   32.60
   7   3 -15   19.40   12.80
   7   3 -15   15.00   11.20
   4   2 -14  192.18   25.00
   4   2 -14  194.48   23.90
   1   1 -13  737.53   58.99
   1   1 -13  663.23   57.69
  -2   0 -12 1753.82  131.39
  -2   0 -12 1724.13  131.19
  -5  -1 -11  649.93   54.19
   8   2  10  264.97   25.30
  -8  -2 -10  183.78   23.70
  11   3   9  283.97   29.10
 -11  -3  -9  259.17   28.40
 -14  -4  -8  608.54   65.69
 -11  -5  17   16.80   12.10
  11   5 -17   47.60   18.20
   5   3 -15   37.20   13.00
   5   3 -15   39.30   13.70
   2   2 -14  358.56   35.60
   2   2 -14  394.36   37.40
  -1   1 -13  858.81   68.49
  -1   1 -13  827.32   67.89
  -4   0 -12  377.56   36.20
  -4   0 -12  413.06   36.70
  -7  -1 -11  347.47   33.40
  10   2  10  266.47   27.10
 -10  -2 -10  250.77   27.70
  13   3   9  465.95   40.60
 -13  -3  -9  391.16   39.40
  16   4   8  741.83   60.29
 -16  -4  -8  620.94   58.99
   9   5 -17   52.29   17.40
   6   4 -16   73.29   16.90
   3   3 -15  670.33   57.19
   0   2 -14  237.48   26.30
  -3   1 -13   74.79   14.50
  -9  -1 -11   60.59   13.70
  12   2  10  120.59   19.10
 -12  -2 -10  138.09   20.10
  15   3   9  458.45   41.30
 -15  -3  -9  408.66   41.20
   7   5 -17   48.70   14.10
   4   4 -16  541.95   50.09
   4   4 -16  565.94   52.19
   1   3 -15  535.55   48.90
  -2   2 -14   97.99   16.90
  -5   1 -13   64.49   13.50
  -5   1 -13   68.59   13.40
  -8   0 -12  136.49   19.40
  -8   0 -12  161.68   19.60
 -11  -1 -11  143.49   19.60
  14   2  10  139.89   18.90
 -14  -2 -10  102.19   18.70
   5   5 -17  260.67   31.40
   2   4 -16  730.83   62.49
  -1   3 -15  697.53   57.59
  -1   3 -15  590.64   60.49
  -4   2 -14   76.79   16.90
  -4   2 -14   81.29   15.30
  -7   1 -13  202.38   23.40
 -10   0 -12  194.68   22.30
 -13  -1 -11   90.29   15.60
   3   5 -17   69.69   15.90
   0   4 -16  688.13   58.89
  -3   3 -15  513.65   45.60
  -9   1 -13  239.98   25.60
   1   5 -17  489.65   46.20
  -2   4 -16  287.57   30.60
  -5   3 -15  235.98   26.10
  -8   2 -14  209.78   25.10
  -4   4 -16  154.78   21.30
  12 -12  -1  137.39   15.00
  16 -10  -3  221.88   18.90
  13 -11  -2   35.00    7.70
  13 -11  -2   29.90    7.10
 -10  12   1  222.18   20.60
  10 -12  -1  173.98   20.50
  20  -8  -5   23.00    7.30
  17  -9  -4   19.20    5.80
  17  -9  -4   21.20    6.70
  14 -10  -3  214.28   20.40
  11 -11  -2    7.30    6.30
   5 -13   0  375.96   36.10
  21  -7  -6  191.88   22.10
  18  -8  -5  148.29   17.70
  15  -9  -4   10.80    5.90
  15  -9  -4   10.30    5.10
  12 -10  -3  354.56   30.90
   6 -12  -1  260.57   26.60
  -3  13   0  110.49   18.60
  22  -6  -7  230.88   26.60
  19  -7  -6  327.87   31.70
  16  -8  -5  315.87   26.60
  16  -8  -5  281.77   27.60
  13  -9  -4   43.30    8.70
  13  -9  -4   22.80    7.90
  10 -10  -3  313.77   28.40
   7 -11  -2  455.35   39.50
   4 -12  -1  246.68   26.80
   1 -13   0   36.60   13.60
   2  14  -1  119.29   23.10
  -2 -14   1  186.58   28.30
  20  -6  -7  335.57   33.90
  17  -7  -6  139.39   16.20
  14  -8  -5  136.19   15.00
  14  -8  -5  119.59   15.70
  11  -9  -4  495.55   42.30
  11  -9  -4  521.25   42.00
   8 -10  -3  930.51   72.39
  -5  11   2  444.26   39.10
   5 -11  -2  439.26   39.00
  -2  12   1   73.69   15.20
   2 -12  -1   58.89   13.90
   4  14  -1   52.09   17.60
  -4 -14   1  109.99   21.60
  21  -5  -8  172.48   22.80
  18  -6  -7  306.47   28.50
  18  -6  -7  232.18   25.00
  15  -7  -6   91.09   14.10
  15  -7  -6   71.59   12.10
  12  -8  -5  462.75   40.10
  12  -8  -5  492.45   39.70
  -9   9   4 1240.48   92.69
   9  -9  -4 1200.48   92.59
   6 -10  -3  797.92   63.59
  -3  11   2  145.29   20.30
   3 -11  -2  205.68   22.50
   0  12   1  146.69   22.90
   0 -12  -1  171.68   23.50
  -3 -13   0  128.89   22.70
   6  14  -1   83.39   20.90
  -6 -14   1   79.39   20.40
  22  -4  -9   69.19   16.60
  19  -5  -8    8.80    8.50
  19  -5  -8   -0.20    6.50
  16  -6  -7  386.86   34.50
  13  -7  -6   37.00    9.20
  13  -7  -6   50.19   11.00
  10  -8  -5  244.78   23.50
  -7   9   4  642.54   51.79
   7  -9  -4  624.34   51.49
  -4  10   3  129.69   18.50
   4 -10  -3  183.38   19.60
  -1  11   2  145.69   21.00
   1 -11  -2  127.59   20.30
   2  12   1  224.18   28.30
  -2 -12  -1  290.27   31.00
  -5 -13   0  347.07   37.90
   8  14  -1  467.95   46.70
  -8 -14   1  401.66   47.20
  23  -3 -10  105.99   21.70
  20  -4  -9    8.70    7.40
  20  -4  -9   -0.10   10.40
  17  -5  -8   87.09   14.80
  14  -6  -7  114.89   15.70
  14  -6  -7  129.89   16.90
  11  -7  -6  296.47   28.60
  11  -7  -6  316.37   28.20
  -8   8   5  176.88   19.50
   8  -8  -5  193.78   19.90
  -5   9   4  286.67   26.00
   5  -9  -4  221.68   24.50
  -2  10   3  448.06   37.70
   2 -10  -3  361.86   36.60
   1  11   2   80.59   16.50
  -1 -11  -2   69.59   15.70
   4  12   1  837.42   70.89
  -4 -12  -1  822.92   71.19
   7  13   0  624.84   60.09
  -7 -13   0  557.24   56.39
  10  14  -1  446.26   50.89
 -10 -14   1  610.14   57.39
  21  -3 -10  111.49   23.40
  18  -4  -9  282.47   30.80
  15  -5  -8  449.95   38.10
  15  -5  -8  387.36   37.50
  12  -6  -7  974.90   75.79
  12  -6  -7  967.70   75.89
   9  -7  -6  376.66   33.40
  -6   8   5   85.69   14.50
   6  -8  -5  104.69   15.50
  -3   9   4  207.48   22.90
   3  -9  -4  206.48   22.60
   0  10   3   27.10   10.80
   0 -10  -3   29.70   10.90
   3  11   2  133.79   21.50
  -3 -11  -2  104.49   19.70
   6  12   1  464.65   44.60
  -6 -12  -1  428.36   44.70
   9  13   0  624.34   60.89
  -9 -13   0  698.23   63.39
  22  -2 -11   34.40   14.20
  19  -3 -10  180.18   27.10
  19  -3 -10  223.28   25.20
  16  -4  -9  305.77   30.30
  16  -4  -9  300.27   31.30
  13  -5  -8  594.54   47.80
  13  -5  -8  528.35   47.10
  10  -6  -7  482.05   40.80
  10  -6  -7  461.55   40.30
  -7   7   6  840.42   66.99
   7  -7  -6  861.01   67.59
  -4   8   5   45.80   17.60
   4  -8  -5   64.99   14.40
  -1   9   4  128.79   23.40
   2  10   3  362.16   32.40
  -2 -10  -3  256.97   30.70
   5  11   2  134.69   21.70
  -5 -11  -2  109.99   21.70
   8  12   1  103.99   21.90
  -8 -12  -1   53.29   18.30
  11  13   0  304.17   39.20
 -11 -13   0  340.47   40.00
 -23   1  12   42.70   17.00
  17  -3 -10   11.80   12.50
  17  -3 -10   17.70    9.70
  14  -4  -9  173.78   20.90
  11  -5  -8  473.35   41.30
   8  -6  -7  818.52   65.29
  -5   7   6  358.86   32.60
   5  -7  -6  356.46   32.70
  -2   8   5  239.58   26.00
   2  -8  -5  276.67   26.80
   1   9   4  647.24   56.89
  -1  -9  -4  719.83   57.99
   4  10   3  362.26   47.30
   7  11   2  416.36   42.80
  -7 -11  -2  437.96   43.90
  10  12   1  189.48   29.60
 -10 -12  -1  145.29   26.80
 -21   1  12  185.08   24.90
  21  -1 -12  152.18   25.70
  18  -2 -11   35.60   12.50
  15  -3 -10   39.80   12.90
  15  -3 -10   26.70   10.70
  12  -4  -9  149.88   18.80
  12  -4  -9  122.89   17.50
   9  -5  -8  939.21   74.99
   9  -5  -8  969.70   75.29
  -6   6   7 1078.49   82.59
   6  -6  -7 1051.49   82.59
  -3   7   6  371.96   36.70
   3  -7  -6  476.75   38.20
   0   8   5  535.15   45.50
   0  -8  -5  512.85   45.30
   3   9   4  574.34   52.09
  -3  -9  -4  639.54   52.99
   6  10   3 1507.65  113.59
  -6 -10  -3 1384.16  113.39
   9  11   2  196.18   28.70
  -9 -11  -2  197.18   30.50
  12  12   1  529.85   52.69
 -12 -12  -1  500.45   52.99
 -22   0  13  -10.10   10.90
  22   0 -13   -0.50   13.80
 -19   1  12   39.10   12.10
  19  -1 -12   41.80   15.30
  16  -2 -11  243.78   27.90
  13  -3 -10  148.39   19.80
  13  -3 -10  150.68   21.70
  10  -4  -9  163.28   19.50
  10  -4  -9  135.79   18.20
   7  -5  -8  948.71   74.59
  -4   6   7  730.03   59.59
   4  -6  -7  744.53   59.69
  -1   7   6  386.26   36.70
   1  -7  -6  436.36   37.60
   2   8   5  519.75   43.90
  -2  -8  -5  458.05   43.10
   5   9   4  548.25   48.70
  -5  -9  -4  540.15   48.80
   8  10   3 1357.76  106.59
  -8 -10  -3 1314.27  107.09
  11  11   2  462.65   47.70
 -11 -11  -2  504.15   65.09
  14  12   1   29.30   17.80
 -14 -12  -1   14.20   16.00
 -20   0  13   16.80   12.50
  20   0 -13    1.90   12.50
 -17   1  12   27.70   21.10
  17  -1 -12   14.60   11.30
  14  -2 -11  123.59   20.90
  11  -3 -10  161.68   20.20
  11  -3 -10  163.18   20.60
   8  -4  -9  357.46   33.30
   8  -4  -9  360.26   33.60
  -5   5   8   18.20    8.80
   5  -5  -8   46.30   11.00
  -2   6   7  850.41   72.99
   2  -6  -7 1012.30   74.19
   1   7   6   53.79   12.90
  -1  -7  -6   54.49   13.00
   4   8   5  434.06   40.40
  -4  -8  -5  446.96   41.10
   7   9   4  425.66   43.70
  -7  -9  -4  530.05   45.70
  10  10   3  409.96   41.70
 -10 -10  -3  408.06   43.40
  13  11   2  169.98   40.70
 -13 -11  -2  174.18   30.90
 -21  -1  14  197.58   30.20
  21   1 -14  176.78   29.20
 -18   0  13   -2.10   10.70
  18   0 -13    8.50   11.80
  15  -1 -12    1.40   10.30
  12  -2 -11  551.84   48.70
   9  -3 -10  749.62   61.89
   9  -3 -10  763.82   61.89
   6  -4  -9   95.99   15.60
   6  -4  -9   64.19   13.90
  -3   5   8  140.99   18.50
   3  -5  -8  171.28   19.50
   0  -6  -7   24.10    8.80
   3   7   6  679.63   57.49
  -3  -7  -6  698.73   57.89
   6   8   5  104.59   19.70
  -6  -8  -5  161.38   22.70
   9   9   4  352.86   38.50
  -9  -9  -4  428.26   40.20
  12  10   3  157.28   27.10
 -12 -10  -3  149.88   27.30
  15  11   2   -9.50   14.40
 -15 -11  -2   11.20   15.70
 -19  -1  14  139.89   25.50
  19   1 -14  218.28   32.10
 -16   0  13   -3.20   10.20
  16   0 -13    1.40   10.90
  13  -1 -12  105.09   19.40
  10  -2 -11  543.45   48.10
  10  -2 -11  578.94   49.20
   7  -3 -10  307.77   29.80
   7  -3 -10  294.27   29.70
  -4   4   9  255.57   25.90
   4  -4  -9  250.17   25.90
  -1   5   8 1792.02  131.39
   1  -5  -8 1688.93  130.89
   2   6   7 1404.96  103.89
  -2  -6  -7 1287.67  103.59
   5   7   6  785.82   64.49
  -5  -7  -6  767.42   64.69
   8   8   5   49.70   14.70
  -8  -8  -5   78.79   16.60
  11   9   4   94.39   20.10
 -11  -9  -4  153.68   24.80
  14  10   3   12.30   14.60
 -14 -10  -3   30.60   15.80
 -20  -2  15  111.79   24.40
  20   2 -15  178.38   29.10
 -17  -1  14  113.09   22.10
  17   1 -14  127.09   24.70
 -14   0  13    5.00    8.50
  14   0 -13  -11.50    9.60
  11  -1 -12  229.78   26.00
  11  -1 -12  230.08   27.00
   8  -2 -11  986.50   81.29
   8  -2 -11 1075.79   82.09
   5  -3 -10  867.41   72.49
   5  -3 -10  968.40   73.49
  -2   4   9  123.99   17.10
   2  -4  -9  123.09   17.20
   1   5   8 1442.96  108.09
  -1  -5  -8 1373.76  107.69
   4   6   7 2013.20  153.08
  -4  -6  -7 2066.89  153.58
   7   7   6  569.54   50.99
  -7  -7  -6  589.24   51.29
  10   8   5  156.28   24.50
 -10  -8  -5  124.89   22.70
  13   9   4   20.10   12.70
 -13  -9  -4    9.20   11.00
  16  10   3   32.90   17.60
  18   2 -15  172.18   30.70
 -15  -1  14   89.99   20.80
  15   1 -14  155.28   25.40
  12   0 -13   -8.70    9.50
   9  -1 -12   55.79   13.90
   9  -1 -12   63.39   15.10
   6  -2 -11  649.24   52.19
   6  -2 -11  569.94   51.39
   3  -3 -10  841.62   67.69
   0   4   9  472.75   43.00
   0  -4  -9  521.85   44.00
   3   5   8 1292.87   99.69
  -3  -5  -8 1283.67   99.99
   6   6   7  945.01   76.79
  -6  -6  -7  958.70   76.99
   9   7   6  634.74   58.89
  -9  -7  -6  753.82   60.39
  12   8   5  142.49   24.70
 -12  -8  -5  194.08   28.40
  15   9   4  190.58   28.00
 -15  -9  -4  161.28   28.70
 -19  -3  16   48.70   17.90
  19   3 -16  107.09   30.60
 -16  -2  15   17.10   14.80
  16   2 -15   58.79   19.70
 -13  -1  14   48.30   14.30
  13   1 -14   11.00   12.50
  10   0 -13  -14.20    7.30
  10   0 -13   -3.20    7.50
   7  -1 -12  319.57   31.70
   7  -1 -12  319.27   32.50
   4  -2 -11  191.78   21.70
   4  -2 -11  150.18   20.40
  -1   3  10  226.18   24.40
   1  -3 -10  230.68   24.50
   2   4   9  163.48   19.50
  -2  -4  -9  136.19   19.30
   5   5   8 1393.76  106.29
  -5  -5  -8 1348.37  105.99
   8   6   7  946.41   81.29
  -8  -6  -7 1089.99   82.79
 -11  -7  -6  121.09   27.40
  14   8   5   86.99   19.40
 -14  -8  -5   96.49   21.00
 -17  -3  16   38.60   15.30
  17   3 -16   34.40   19.20
 -14  -2  15   34.20   14.30
  14   2 -15   21.40   12.60
  11   1 -14  142.69   24.50
   8   0 -13    6.90   10.10
   8   0 -13   -6.30    7.20
   5  -1 -12  282.07   30.30
   5  -1 -12  325.17   31.10
   2  -2 -11  616.34   54.59
   2  -2 -11  704.43   59.29
   1   3  10  463.75   40.60
  -1  -3 -10  450.85   40.90
   4   4   9  118.29   18.30
  -4  -4  -9   73.89   14.20
   7   5   8  448.46   40.20
  -7  -5  -8  411.66   39.70
  10   6   7   17.50   10.90
 -10  -6  -7   11.20    9.10
  13   7   6    8.20   10.20
 -13  -7  -6   15.60   11.20
  16   8   5   62.09   19.00
 -16  -8  -5   81.59   19.00
 -15  -3  16  326.87   39.60
  15   3 -16  369.06   43.20
 -12  -2  15  384.56   37.50
  12   2 -15  264.37   36.00
   9   1 -14   12.30   11.70
   9   1 -14   24.80   10.40
   6   0 -13    8.30    8.60
   3  -1 -12  386.36   39.60
   0  -2 -11  941.91   75.09
   3   3  10  204.08   24.60
  -3  -3 -10  266.77   25.90
   6   4   9  636.34   54.89
  -6  -4  -9  661.13   55.19
   9   5   8   79.89   16.30
  -9  -5  -8   83.49   16.70
  12   6   7  125.19   21.20
 -12  -6  -7  102.39   19.60
  15   7   6  140.69   24.70
 -15  -7  -6  174.98   27.50
 -16  -4  17   32.60   15.60
  16   4 -17   49.40   20.60
 -13  -3  16  121.99   23.20
  10   2 -15  333.07   37.10
   7   1 -14  779.52   63.09
   7   1 -14  674.23   60.49
   4   0 -13    2.10    8.80
   4   0 -13   -3.90    8.00
   1  -1 -12  537.65   47.50
   1  -1 -12  566.44   48.40
  -2  -2 -11 1181.78   92.29
   5   3  10  595.44   50.69
  -5  -3 -10  581.44   50.39
  -8  -4  -9  205.38   24.40
 -11  -5  -8  163.68   21.50
 -14  -6  -7   84.39   18.10
 -14  -4  17   83.19   18.80
  11   3 -16   83.79   19.90
   8   2 -15  945.91   81.39
   8   2 -15 1009.00   80.59
   5   1 -14  420.66   43.00
   5   1 -14  533.55   56.49
   2   0 -13   -7.50    8.10
   2   0 -13   12.00    8.60
  -1  -1 -12   93.39   16.50
  -1  -1 -12   63.39   13.30
  -4  -2 -11 1334.27  103.09
   7   3  10   29.70   10.90
  -7  -3 -10   57.79   13.10
  10   4   9   66.59   15.60
 -10  -4  -9   54.89   14.60
  13   5   8   69.49   15.30
 -13  -5  -8   51.99   14.10
  16   6   7  165.38   26.30
 -16  -6  -7  161.28   26.60
 -12  -4  17   71.39   18.10
   9   3 -16  275.67   33.80
   6   2 -15  463.55   46.30
   6   2 -15  442.06   44.10
   3   1 -14  323.87   34.00
   3   1 -14  355.06   35.10
   0   0 -13    4.50    7.90
   0   0 -13    4.10    7.90
  -3  -1 -12   43.60   12.70
  -3  -1 -12   85.89   15.70
   6   2  11  302.57   31.90
  -6  -2 -11  378.56   34.10
  -9  -3 -10  119.99   19.10
  12   4   9   42.20   13.60
 -12  -4  -9   34.10   10.70
  15   5   8  206.18   26.30
 -15  -5  -8  157.58   26.10
 -13  -5  18   29.90   18.10
  13   5 -18   65.89   23.50
  10   4 -17  -13.60    8.30
   7   3 -16  233.38   27.80
   4   2 -15  340.37   36.60
   4   2 -15  411.46   38.90
   1   1 -14  528.65   44.60
   1   1 -14  453.65   44.80
  -2   0 -13    2.50    6.90
  -2   0 -13    3.10    7.80
  -5  -1 -12   12.50    8.60
   8   2  11  130.29   18.70
  -8  -2 -11   76.59   15.90
 -11  -3 -10   16.80   11.80
  14   4   9   63.69   15.10
 -14  -4  -9   74.99   16.60
   8   4 -17  160.98   27.40
   5   3 -16  127.69   21.40
   2   2 -15  190.98   23.40
  -1   1 -14  429.36   39.80
  -4   0 -13    0.90    8.40
  10   2  11  119.89   18.10
 -10  -2 -11  121.19   18.90
  13   3  10  152.18   20.10
 -13  -3 -10  127.39   20.50
   9   5 -18  139.69   24.50
   6   4 -17  143.19   22.20
   3   3 -16   -2.30    8.40
   3   3 -16  -11.80   10.00
   0   2 -15  275.17   31.30
   0   2 -15  292.47   30.40
  -3   1 -14  226.58   26.40
  -3   1 -14  251.87   26.80
  -6   0 -13    4.50    8.00
  -6   0 -13   -3.90    6.50
  -9  -1 -12   44.50   12.40
 -12  -2 -11  126.89   20.00
   7   5 -18  218.18   28.90
   4   4 -17  188.88   26.10
   1   3 -16   66.29   15.40
  -2   2 -15   76.49   23.20
  -5   1 -14   67.19   13.90
  -8   0 -13    2.80    7.40
 -11  -1 -12   69.89   14.30
   5   5 -18  214.18   28.50
   2   4 -17   27.40   13.70
  -1   3 -16   77.49   16.60
  -4   2 -15   90.19   17.00
  -7   1 -14  172.08   21.80
 -10   0 -13    4.70    8.00
   0   4 -17   47.10   13.90
  -3   3 -16   84.59   16.20
  -6   2 -15  107.89   17.90
  -9   1 -14  188.48   22.70
  13 -13  -1   27.70    6.40
  14 -12  -2  279.47   25.10
  18 -10  -4    7.80    4.50
  15 -11  -3  217.58   20.20
  12 -12  -2  277.37   25.90
  19  -9  -5   40.40    8.90
  16 -10  -4  149.88   16.70
  13 -11  -3  166.68   18.30
  13 -11  -3  178.48   18.30
 -10  12   2   52.19   10.60
  10 -12  -2   51.09   11.00
  20  -8  -6   13.20    8.40
  17  -9  -5   21.80    8.00
  14 -10  -4  158.68   16.90
  11 -11  -3  330.77   29.90
   8 -12  -2  171.68   19.90
  -5  13   1   37.80   11.80
   5 -13  -1   26.20   10.50
  21  -7  -7    2.90    8.70
  18  -8  -6  116.89   17.30
  15  -9  -5   79.49   12.60
  15  -9  -5   74.29   11.80
  12 -10  -4   51.79   10.70
  12 -10  -4   54.39   10.50
   6 -12  -2   99.89   16.10
  -3  13   1   48.80   14.00
   3 -13  -1   34.40   12.50
   0  14   0  149.69   30.60
   0 -14   0   97.29   20.80
  22  -6  -8  108.99   27.70
  19  -7  -7  394.16   37.30
  16  -8  -6  106.09   14.60
  16  -8  -6  120.79   16.20
  13  -9  -5  103.69   14.20
  13  -9  -5  100.49   14.50
  10 -10  -4   32.20    8.70
   7 -11  -3  161.88   19.40
   4 -12  -2  270.17   28.60
   1 -13  -1   15.60   10.80
   2  14   0   98.19   21.00
  -2 -14   0  115.29   21.80
  23  -5  -9  147.39   23.60
  20  -6  -8  106.49   18.60
  17  -7  -7  322.57   31.90
  17  -7  -7  339.87   30.50
  14  -8  -6  279.67   27.40
  14  -8  -6  326.47   29.00
  11  -9  -5  115.39   15.50
  11  -9  -5   93.29   14.50
  -8  10   4   18.90    8.30
   8 -10  -4   37.80    9.30
  -5  11   3  418.86   38.90
   5 -11  -3  435.46   38.50
  -2  12   2  345.07   33.00
   2 -12  -2  284.37   31.90
  -1 -13  -1   43.10   15.00
   4  14   0   60.09   18.20
  -4 -14   0   80.49   19.10
  21  -5  -9   -2.30   10.80
  18  -6  -8  211.88   22.70
  18  -6  -8  192.48   24.60
  15  -7  -7  166.68   19.30
  15  -7  -7  151.68   18.10
  12  -8  -6  203.98   20.60
  12  -8  -6  147.99   18.60
  -9   9   5   46.80   10.90
   9  -9  -5   62.99   11.80
  -6  10   4   34.60   10.70
   6 -10  -4   64.19   12.60
  -3  11   3  311.57   33.50
   3 -11  -3  403.96   35.30
   0  12   2  188.68   24.90
   0 -12  -2  193.98   25.50
  -3 -13  -1   19.80   13.20
   6  14   0   70.19   19.70
  -6 -14   0   68.29   19.30
  22  -4 -10   31.70   11.60
  19  -5  -9    5.20    7.30
  19  -5  -9   13.00    9.90
  16  -6  -8  167.58   20.50
  16  -6  -8  154.08   19.10
  13  -7  -7  102.09   15.20
  10  -8  -6  465.05   39.70
  -7   9   5   99.49   15.20
   7  -9  -5   68.19   13.50
  -4  10   4   48.60   11.70
   4 -10  -4   21.90    9.40
  -1  11   3  308.77   30.50
   1 -11  -3  249.28   29.20
   2  12   2  706.13   62.09
  -2 -12  -2  735.43   62.69
   5  13   1   20.90   13.30
  -5 -13  -1    9.10   13.30
   8  14   0   86.89   19.50
  23  -3 -11  152.98   25.60
  20  -4 -10  252.47   31.60
  17  -5  -9  477.25   45.30
  17  -5  -9  487.55   44.00
  14  -6  -8  346.47   33.00
  11  -7  -7  325.47   30.20
  11  -7  -7  305.47   29.60
  -8   8   6  613.24   47.70
   8  -8  -6  515.95   46.60
  -5   9   5  122.69   17.10
   5  -9  -5  116.69   17.70
  -2  10   4  212.28   22.90
   2 -10  -4  150.58   21.40
   1  11   3 1045.20   83.29
  -1 -11  -3 1011.10   83.09
   4  12   2  133.09   23.60
  -4 -12  -2  166.08   25.80
   7  13   1   72.19   18.40
  -7 -13  -1   54.19   17.60
  10  14   0  -24.70   10.80
 -10 -14   0   22.30   16.50
  21  -3 -11  309.77   35.50
  18  -4 -10 1117.69   87.89
  18  -4 -10 1014.10   85.79
  15  -5  -9  582.04   50.69
  15  -5  -9  608.44   51.39
  12  -6  -8  215.18   22.50
  12  -6  -8  182.98   21.80
   9  -7  -7  134.49   17.40
  -6   8   6  277.27   29.10
   6  -8  -6  340.17   30.30
  -3   9   5  163.58   20.30
   3  -9  -5  162.48   20.10
   0  10   4  481.85   43.00
   0 -10  -4  463.25   42.80
   3  11   3  113.89   20.90
  -3 -11  -3  139.59   22.10
   6  12   2   32.30   14.70
  -6 -12  -2   44.70   13.70
   9  13   1  108.99   23.70
  -9 -13  -1   92.99   21.70
  22  -2 -12  247.98   32.60
  19  -3 -11  639.74   56.79
  19  -3 -11  622.64   54.79
  16  -4 -10  903.41   73.79
  16  -4 -10  885.71   72.59
  13  -5  -9  774.32   63.29
  10  -6  -8  161.88   20.00
  -7   7   7  129.19   16.70
   7  -7  -7   88.89   15.90
  -1   9   5  223.28   33.20
   2  10   4   46.20   13.20
  -2 -10  -4   60.29   14.60
   5  11   3  139.89   23.20
  -5 -11  -3  124.09   22.90
   8  12   2  155.18   26.00
  -8 -12  -2  143.89   25.90
  11  13   1   10.20   15.10
 -11 -13  -1   26.50   14.40
  23  -1 -13   71.69   22.90
  20  -2 -12   82.79   18.90
  17  -3 -11  630.84   53.69
  17  -3 -11  589.64   54.49
  14  -4 -10 1009.80   79.39
  14  -4 -10  975.80   79.69
  11  -5  -9  358.56   33.10
  11  -5  -9  336.67   33.20
  -5   7   7 1864.21  139.49
   5  -7  -7 1851.71  139.39
  -2   8   6  300.07   31.80
   2  -8  -6  361.96   32.60
   1   9   5  134.29   21.20
  -1  -9  -5  140.09   19.40
  -4 -10  -4   28.70   16.00
   7  11   3    8.10   11.20
  -7 -11  -3    5.30   12.40
  10  12   2  603.74   56.19
 -10 -12  -2  546.25   56.69
  21  -1 -13   48.00   16.70
  18  -2 -12  478.85   46.80
  15  -3 -11  149.39   22.80
  15  -3 -11  172.78   21.50
  12  -4 -10  199.08   23.70
  12  -4 -10  200.18   23.90
   9  -5  -9  626.04   53.99
   9  -5  -9  677.93   55.19
  -6   6   8  312.07   30.80
   6  -6  -8  347.37   32.00
  -3   7   7 1208.28   97.09
   3  -7  -7 1311.27   97.69
   0   8   6  377.46   36.50
   0  -8  -6  400.06   36.70
   3   9   5  121.69   21.20
  -3  -9  -5  161.08   21.20
   6  10   4  182.18   24.80
  -6 -10  -4  168.48   26.00
   9  11   3   58.49   18.10
  -9 -11  -3  109.59   22.00
  12  12   2  200.98   30.70
 -12 -12  -2  124.09   26.40
 -22   0  14  237.18   30.80
  22   0 -14  194.48   34.90
  19  -1 -13  109.39   31.80
  16  -2 -12  237.48   29.70
  13  -3 -11  136.59   22.80
  13  -3 -11  212.48   23.10
  10  -4 -10  310.27   33.30
  10  -4 -10  382.56   34.00
  -4   6   8  224.88   24.40
  -1   7   7 1103.39   89.09
   1  -7  -7 1182.28   89.89
   2   8   6  111.69   18.60
   5   9   5  248.18   28.70
  -5  -9  -5  249.28   28.90
   8  10   4  328.57   36.60
  -8 -10  -4  370.56   37.60
 -11 -11  -3  226.08   44.20
 -20   0  14  516.25   48.50
  20   0 -14  448.46   49.60
  17  -1 -13  309.67   35.40
  14  -2 -12   54.59   14.90
  14  -2 -12   62.49   14.60
  11  -3 -11  105.59   29.80
  11  -3 -11  126.59   19.80
   8  -4 -10   17.60    9.10
   8  -4 -10   14.80    9.10
  -2   6   8  537.55   48.10
   2  -6  -8  591.74   48.70
   1   7   7  563.54   50.49
  -1  -7  -7  620.24   51.59
   4   8   6  421.06   41.30
  -4  -8  -6  478.25   42.70
   7   9   5   60.59   16.10
  -7  -9  -5   59.39   15.10
  10  10   4   67.79   18.40
 -10 -10  -4  130.39   23.70
  13  11   3  246.98   33.80
 -13 -11  -3  249.88   34.40
 -21  -1  15  325.27   39.20
  21   1 -15  270.27   41.50
 -18   0  14  795.92   69.29
  18   0 -14  770.72   69.99
  15  -1 -13  279.47   32.90
  12  -2 -12  118.99   20.60
  12  -2 -12  150.58   22.60
   9  -3 -11  209.58   24.50
   9  -3 -11  218.48   24.50
   6  -4 -10 1514.15  115.09
   6  -4 -10 1489.95  114.89
  -3   5   9  713.83   54.29
   3  -5  -9  567.94   52.89
   0   6   8 1037.40   76.89
   0  -6  -8  875.01   75.79
   3   7   7  224.98   24.30
  -3  -7  -7  159.78   22.00
   6   8   6  425.56   40.90
  -6  -8  -6  415.16   40.50
   9   9   5  126.39   21.50
  -9  -9  -5  105.69   21.30
  12  10   4  184.48   28.70
 -12 -10  -4  183.58   29.30
 -19  -1  15  529.65   51.59
  19   1 -15  504.25   53.59
  16   0 -14  298.47   35.20
  13  -1 -13  407.66   40.20
  13  -1 -13  447.76   43.00
  10  -2 -12  363.56   36.50
  10  -2 -12  410.16   37.90
   7  -3 -11  740.13   64.79
   7  -3 -11  848.62   65.69
   4  -4 -10 1558.24  118.69
  -1   5   9 1164.38   89.59
   1  -5  -9 1117.19   89.29
  -2  -6  -8  201.38   24.20
  -5  -7  -7   47.40   13.50
   8   8   6  131.69   22.20
  -8  -8  -6  148.39   24.20
  11   9   5   31.80   13.70
 -11  -9  -5   17.00   12.10
  14  10   4   77.09   19.60
 -14 -10  -4   48.60   18.40
 -20  -2  16  246.58   36.30
  20   2 -16  370.36   43.60
 -17  -1  15  277.37   34.00
  17   1 -15  254.77   35.00
  14   0 -14  457.65   45.40
  11  -1 -13  381.06   37.40
  11  -1 -13  378.06   38.50
   8  -2 -12  946.91   77.59
   8  -2 -12  978.70   77.79
   5  -3 -11 1768.62  133.59
   5  -3 -11 1746.73  133.29
  -2   4  10  936.41   73.39
   2  -4 -10  895.01   73.39
  -1  -5  -9  352.06   33.90
   4   6   8  436.56   38.30
  -4  -6  -8  350.76   36.70
   7   7   7  317.27   30.70
  -7  -7  -7  222.68   28.60
  10   8   6   25.70   12.80
 -10  -8  -6   11.50   11.30
  13   9   5   31.70   14.60
 -13  -9  -5   47.00   17.20
 -18  -2  16   38.60   16.50
  18   2 -16   56.29   21.20
 -15  -1  15   76.19   19.00
  15   1 -15  128.09   24.10
  12   0 -14  138.49   24.30
   9  -1 -13   80.89   16.80
   9  -1 -13   37.50   12.30
   6  -2 -12  359.56   35.00
   6  -2 -12  369.96   35.90
   3  -3 -11  306.67   31.60
   3  -3 -11  328.27   31.80
   0   4  10  523.05   47.40
   0  -4 -10  585.54   48.60
   3   5   9  332.67   34.10
  -3  -5  -9  380.46   35.00
   6   6   8  191.68   23.80
  -6  -6  -8  175.38   22.90
   9   7   7  371.16   34.60
  -9  -7  -7  261.27   32.10
  12   8   6  407.96   40.10
 -12  -8  -6  350.16   39.30
  15   9   5   86.39   21.70
 -15  -9  -5  110.59   23.20
 -16  -2  16  116.09   24.10
  16   2 -16  104.89   24.30
  10   0 -14  303.07   33.70
  10   0 -14  304.97   32.20
   7  -1 -13  263.77   29.40
   7  -1 -13  268.67   28.70
   4  -2 -12  129.59   19.50
   4  -2 -12  105.19   18.50
   1  -3 -11  742.73   61.59
  -2  -4 -10  346.77   33.90
   5   5   9   70.99   15.30
  -5  -5  -9   59.19   14.00
   8   6   8  485.35   41.50
  -8  -6  -8  362.06   39.60
  11   7   7  333.47   34.60
 -11  -7  -7  278.77   32.50
  14   8   6  250.37   36.20
 -17  -3  17  198.98   32.60
  17   3 -17  217.68   34.90
  14   2 -16  232.28   34.50
  11   1 -15  251.87   32.30
   8   0 -14 1131.69   93.29
   8   0 -14 1229.28   95.19
   5  -1 -13  443.66   44.90
   5  -1 -13  442.96   40.90
   2  -2 -12  139.39   19.00
   2  -2 -12  146.59   22.00
   1   3  11   18.10    9.70
  -1  -3 -11   21.00    9.60
   4   4  10   81.99   15.80
   7   5   9  290.87   30.40
  -7  -5  -9  282.37   30.70
  10   6   8  202.98   24.90
 -10  -6  -8  172.48   24.50
  13   7   7  455.25   43.40
 -13  -7  -7  387.36   41.90
 -15  -3  17  317.77   37.40
  15   3 -17  272.67   40.10
  12   2 -16  455.55   46.90
   9   1 -15  472.95   46.40
   9   1 -15  482.95   44.70
   6   0 -14  439.76   43.00
   6   0 -14  503.45   45.10
   3  -1 -13  918.91   80.69
   3  -1 -13  732.63   65.39
   0  -2 -12  504.55   44.30
   0  -2 -12  482.95   44.60
   3   3  11  167.28   21.20
  -3  -3 -11  149.29   21.80
   6   4  10  214.08   25.40
  -6  -4 -10  197.48   24.20
   9   5   9  112.09   19.20
  -9  -5  -9  103.49   18.90
  12   6   8   60.29   14.70
 -12  -6  -8   65.19   15.50
  15   7   7  157.38   26.10
 -15  -7  -7  163.68   27.00
  13   3 -17  438.86   49.20
  10   2 -16  164.38   26.30
  10   2 -16  183.88   28.70
   7   1 -15  290.97   32.10
   7   1 -15  301.97   33.20
   4   0 -14 1123.99   90.09
   1  -1 -13  779.42   60.89
   1  -1 -13  649.64   58.89
  -2  -2 -12   91.89   16.60
   5   3  11  120.79   18.20
  -5  -3 -11   70.39   15.20
  -8  -4 -10  197.78   24.60
 -11  -5  -9  233.88   27.40
 -14  -6  -8   79.79   18.80
  14   4 -18   -6.60   12.30
   8   2 -16  258.17   30.80
   8   2 -16  295.77   33.90
   5   1 -15  675.53   59.69
   2   0 -14   45.50   13.80
   2   0 -14   52.09   13.60
  -1  -1 -13  942.51   77.19
  -1  -1 -13  966.00   76.89
  -4  -2 -12  109.39   18.50
   7   3  11  171.78   20.80
  -7  -3 -11  126.69   21.60
  10   4  10 1195.48   87.79
 -10  -4 -10  976.50   86.49
  13   5   9  361.36   37.70
 -13  -5  -9  379.86   38.10
  12   4 -18   39.80   18.90
   9   3 -17  128.59   22.30
   6   2 -16  338.27   39.00
   6   2 -16  391.06   41.20
   3   1 -15  205.68   25.70
   3   1 -15  225.18   27.70
   0   0 -14  277.77   32.50
   0   0 -14  384.56   34.00
  -3  -1 -13   83.99   19.30
  -3  -1 -13   60.19   14.70
   6   2  12  365.26   34.10
  -6  -2 -12  322.67   33.70
   9   3  11  851.21   64.89
  -9  -3 -11  689.63   63.49
  12   4  10  548.05   50.49
 -12  -4 -10  594.84   51.59
  10   4 -18  205.58   32.60
  10   4 -18  170.78   26.80
   7   3 -17  316.87   32.70
   7   3 -17  226.38   32.30
   4   2 -16  249.28   29.20
   1   1 -15   39.60   11.10
  -2   0 -14   97.19   16.90
  -5  -1 -13   51.39   13.30
  -5  -1 -13   89.49   15.70
   8   2  12  276.37   28.90
  -8  -2 -12  283.17   29.70
  11   3  11  350.56   34.70
 -11  -3 -11  348.97   35.50
  14   4  10  138.19   22.70
 -14  -4 -10  144.79   22.30
   8   4 -18  200.28   30.70
   5   3 -17  436.26   46.50
   5   3 -17  489.25   45.70
   2   2 -16  152.98   22.10
   2   2 -16  205.68   26.00
  -1   1 -15   49.70   12.70
  -1   1 -15   65.69   15.60
  -4   0 -14  132.19   20.70
  -4   0 -14  186.58   21.90
  -7  -1 -13  214.78   25.00
  10   2  12  123.59   19.60
 -10  -2 -12  157.58   21.00
  13   3  11   65.69   15.00
 -13  -3 -11   31.00   11.80
   6   4 -18  365.86   39.40
   3   3 -17  376.46   38.10
   0   2 -16  115.19   20.20
  -3   1 -15  168.98   35.20
  -6   0 -14  277.87   30.00
  -9  -1 -13  274.87   28.80
  12   2  12  108.09   17.90
 -12  -2 -12   82.29   16.80
   4   4 -18  441.26   44.20
   1   3 -17  319.27   34.50
  -2   2 -16  150.08   22.10
  -5   1 -15  252.77   28.20
  -8   0 -14  455.15   42.40
  -1   3 -17   36.00   12.70
  -4   2 -16   64.29   14.60
  -7   1 -15  407.96   38.70
  13 -13  -2  625.24   49.80
  14 -12  -3  156.78   17.60
  18 -10  -5    4.20    6.60
  15 -11  -4   43.00    9.80
  12 -12  -3  112.89   16.20
  19  -9  -6   75.79   13.10
  16 -10  -5  224.98   23.10
  13 -11  -4   89.09   14.40
  13 -11  -4   75.09   14.10
 -10  12   3  259.37   26.30
  10 -12  -3  210.08   23.70
  20  -8  -7   83.79   14.40
  17  -9  -6  527.85   52.79
  14 -10  -5  625.84   49.90
  14 -10  -5  602.64   50.29
  11 -11  -4   37.60   10.10
   8 -12  -3   36.90   10.30
  -5  13   2   41.90   12.90
   5 -13  -2   30.20   10.30
  21  -7  -8  129.39   26.20
  18  -8  -7  206.68   24.10
  15  -9  -6  574.84   48.50
  15  -9  -6  588.44   47.70
  12 -10  -5  564.14   46.50
  12 -10  -5  560.84   47.30
   6 -12  -3   16.60    9.30
  -3  13   2  126.49   20.10
   3 -13  -2  110.69   19.90
   0  14   1  140.89   23.40
   0 -14  -1  159.68   25.50
  22  -6  -9   40.90   13.80
  19  -7  -8   70.09   14.50
  16  -8  -7  196.88   21.10
  16  -8  -7  183.48   21.90
  13  -9  -6 1113.49   86.29
  10 -10  -5 1032.10   80.29
   7 -11  -4  100.79   16.20
   4 -12  -3   49.50   13.60
   2  14   1  535.95   49.40
  -2 -14  -1  478.25   49.10
  23  -5 -10   18.50   12.60
  20  -6  -9   23.20   11.20
  17  -7  -8  118.99   16.60
  17  -7  -8  111.89   18.30
  14  -8  -7   95.59   15.80
  14  -8  -7  115.89   15.90
  11  -9  -6 1087.99   83.89
  11  -9  -6 1058.19   82.99
  -8  10   5  644.64   55.99
   8 -10  -5  727.93   56.59
  -5  11   4  202.08   22.50
   5 -11  -4  159.68   21.30
  -2  12   3   87.69   16.80
   2 -12  -3   74.29   16.00
  -1 -13  -2  743.93   65.19
   4  14   1  419.36   43.00
  -4 -14  -1  357.96   41.60
  21  -5 -10   38.80   13.90
  18  -6  -9  384.56   33.80
  18  -6  -9  302.57   34.20
  15  -7  -8  169.48   20.70
  15  -7  -8  163.18   19.70
  12  -8  -7   43.80   10.70
  12  -8  -7   46.30   11.90
  -9   9   6  219.48   24.10
   9  -9  -6  240.88   24.50
  -6  10   5  337.87   34.80
   6 -10  -5  438.26   36.40
  -3  11   4   31.20   11.80
   3 -11  -4   49.90   12.90
   0  12   3  343.07   35.70
   0 -12  -3  334.87   35.10
  -3 -13  -2  304.47   35.20
   6  14   1  251.47   32.40
  22  -4 -11   18.50   15.70
  19  -5 -10  451.95   56.79
  19  -5 -10  472.25   42.70
  16  -6  -9  444.76   40.30
  16  -6  -9  426.96   40.00
  13  -7  -8  741.13   61.09
  13  -7  -8  755.42   60.79
  10  -8  -7   98.69   15.60
  -7   9   6   58.79   12.90
   7  -9  -6   80.39   14.20
  -4  10   5  312.77   31.40
   4 -10  -5  301.07   30.60
  -1  11   4   49.99   14.40
   1 -11  -4   35.20   11.80
   2  12   3  630.84   60.59
  -2 -12  -3  772.02   62.39
   5  13   2  324.27   38.20
  -5 -13  -2  364.36   39.40
  -8 -14  -1  174.08   29.10
  23  -3 -12   45.30   18.20
  20  -4 -11  146.69   24.70
  17  -5 -10 1040.20   84.09
  14  -6  -9  906.01   72.89
  11  -7  -8  725.03   61.49
  11  -7  -8  794.92   62.49
  -8   8   7   44.70   12.00
   8  -8  -7   44.30   11.50
  -5   9   6   43.20   11.50
   5  -9  -6   46.00   11.60
  -2  10   5  469.05   40.20
   2 -10  -5  374.56   38.50
   1  11   4  860.51   71.49
  -1 -11  -4  854.81   71.39
   4  12   3  574.44   50.39
  -4 -12  -3  492.65   49.80
   7  13   2    6.60   12.70
  -7 -13  -2    6.60   12.40
  10  14   1  -11.20    9.50
  21  -3 -12   35.90   15.00
  18  -4 -11   37.90   12.80
  18  -4 -11   32.70   13.40
  15  -5 -10  910.11   70.29
  15  -5 -10  790.92   69.79
  12  -6  -9 1181.98   92.49
   9  -7  -8  271.37   27.90
  -6   8   7   90.39   15.50
   6  -8  -7   59.79   13.40
   3  -9  -6  213.28   24.60
   0  10   5  917.51   73.39
   0 -10  -5  864.11   72.89
   3  11   4  620.34   57.19
  -3 -11  -4  692.53   58.39
   6  12   3   99.69   22.70
  -6 -12  -3  134.09   24.40
   9  13   2   63.59   17.70
  -9 -13  -2   24.40   17.90
  22  -2 -13  131.99   24.50
  19  -3 -12   77.49   16.50
  19  -3 -12   83.69   18.20
  16  -4 -11   97.79   18.60
  16  -4 -11  116.09   20.20
  13  -5 -10  446.06   39.40
  13  -5 -10  386.66   38.20
  10  -6  -9  363.96   33.30
  10  -6  -9  319.97   32.70
  -7   7   8  173.28   21.70
   7  -7  -8  221.98   23.40
  -4   8   7  333.47   35.80
   4  -8  -7  331.57   37.80
  -1   9   6  748.43   65.39
   1  -9  -6  651.93   61.79
   2  10   5  938.01   74.59
  -2 -10  -5  860.21   73.99
   5  11   4  910.31   76.99
  -5 -11  -4  928.91   77.29
   8  12   3   14.30   13.90
  -8 -12  -3   11.60   13.40
  11  13   2  178.18   29.40
 -11 -13  -2  171.18   30.10
  20  -2 -13  218.08   25.70
  20  -2 -13  160.68   28.00
  17  -3 -12  564.94   49.70
  17  -3 -12  534.85   50.79
  14  -4 -11  108.29   18.40
  14  -4 -11   83.59   16.90
  11  -5 -10  137.19   19.80
  11  -5 -10  171.28   20.70
   8  -6  -9  229.78   25.70
  -5   7   8   26.10   10.30
   5  -7  -8   33.00   10.90
  -2   8   7 1151.58   92.29
   2  -8  -7 1201.08   92.79
   1   9   6 1520.95  116.99
  -1  -9  -6 1502.75  117.19
  -4 -10  -5  371.56   46.30
   7  11   4  375.96   38.80
  -7 -11  -4  354.26   39.20
  10  12   3  451.15   43.60
 -10 -12  -3  314.37   42.20
  18  -2 -13  331.97   38.10
  18  -2 -13  358.96   37.00
  15  -3 -12   -3.50    8.80
  15  -3 -12   -2.00    7.90
  12  -4 -11   61.79   14.70
  12  -4 -11   89.49   17.10
   9  -5 -10   95.29   17.30
  -6   6   9  137.59   18.10
   6  -6  -9   96.39   17.70
   3  -7  -8   93.29   16.50
   0   8   7  237.18   28.00
   0  -8  -7  271.57   28.20
   3   9   6 1118.89   85.09
  -3  -9  -6  977.70   84.59
   6  10   5  404.36   42.40
  -6 -10  -5  482.35   44.40
   9  11   4   72.09   17.90
  -9 -11  -4   80.49   20.60
  12  12   3  402.56   42.60
 -12 -12  -3  300.57   41.70
  19  -1 -14  148.29   26.20
  16  -2 -13  373.76   41.20
  16  -2 -13  452.15   41.20
  13  -3 -12  330.77   33.30
  13  -3 -12  317.37   33.80
  10  -4 -11  103.39   17.70
   7  -5 -10  435.26   37.60
   7  -5 -10  354.46   36.60
  -4   6   9  656.33   55.69
   4  -6  -9  668.53   56.09
   1  -7  -8  464.25   42.40
   2   8   7  593.94   53.49
  -2  -8  -7  645.14   54.39
   5   9   6  361.46   34.90
  -5  -9  -6  272.87   33.20
   8  10   5  172.98   26.70
  -8 -10  -5  156.58   25.50
 -11 -11  -4  300.57   37.50
  20   0 -15    6.60   14.30
  17  -1 -14  134.69   25.00
  14  -2 -13  303.67   32.90
  14  -2 -13  318.27   34.20
  11  -3 -12   57.99   15.10
   8  -4 -11   64.19   14.30
   8  -4 -11   53.59   14.00
   5  -5 -10  692.73   58.09
  -2   6   9 1732.13  124.49
   2  -6  -9 1515.05  123.39
   1   7   8 1007.70   82.69
  -1  -7  -8 1065.69   83.49
   4   8   7    3.00    8.90
  -4  -8  -7   -5.60    7.80
   7   9   6  227.98   28.40
  -7  -9  -6  241.98   29.40
  10  10   5   44.20   16.10
 -10 -10  -5   13.30   12.80
  13  11   4   95.69   22.40
 -13 -11  -4   91.59   23.20
  18   0 -15    8.10   14.40
  15  -1 -14  161.18   27.40
  15  -1 -14  187.98   26.80
  12  -2 -13  438.76   42.80
  12  -2 -13  492.65   45.10
   9  -3 -12  428.66   37.90
   9  -3 -12  330.77   35.80
   6  -4 -11   60.09   14.70
   6  -4 -11   47.40   13.10
  -3   5  10 1259.17   97.99
   3  -5 -10 1253.77   98.29
   0   6   9 1372.46  111.99
   0  -6  -9 1545.95  113.19
   3   7   8  622.54   54.99
  -3  -7  -8  646.74   55.59
   6   8   7   15.70   10.90
  -6  -8  -7   16.10   10.50
   9   9   6  107.09   20.50
  -9  -9  -6  114.79   22.50
  12  10   5   74.89   19.10
 -12 -10  -5   71.09   19.40
  19   1 -16   67.19   20.20
  16   0 -15    6.80   12.40
  13  -1 -14   15.70   12.30
  13  -1 -14   35.60   12.90
  10  -2 -13  508.75   48.40
  10  -2 -13  547.65   48.20
   7  -3 -12  378.26   38.60
   7  -3 -12  447.36   39.80
   4  -4 -11  152.58   21.00
  -1   5  10  629.54   57.29
   1  -5 -10  749.42   58.79
   2   6   9  655.63   57.29
  -2  -6  -9  687.03   57.69
   5   7   8   89.69   18.20
  -5  -7  -8  108.89   19.50
   8   8   7  224.88   26.80
  -8  -8  -7  149.99   25.50
  11   9   6  466.45   44.30
 -11  -9  -6  377.16   42.00
  14  10   5  196.68   29.90
 -14 -10  -5  141.79   27.20
  17   1 -16   81.59   20.80
  14   0 -15   -4.20   11.50
  11  -1 -14  138.09   24.00
  11  -1 -14  166.88   22.30
   8  -2 -13  407.86   40.00
   8  -2 -13  431.46   40.80
   5  -3 -12   44.40   13.00
   5  -3 -12   34.90   12.00
  -2   4  11  300.87   31.30
   2  -4 -11  324.67   32.00
  -1  -5 -10   53.59   12.60
   4   6   9  584.54   48.30
  -4  -6  -9  473.85   46.80
   7   7   8  236.88   28.10
  -7  -7  -8  255.37   29.10
  10   8   7  509.15   48.00
 -10  -8  -7  466.35   46.80
  13   9   6  442.36   45.00
 -13  -9  -6  440.66   46.60
 -18  -2  17   13.60   13.70
  18   2 -17   17.00   19.00
  15   1 -16  322.97   40.10
  12   0 -15   -1.40    9.10
  12   0 -15   -8.00   11.00
   9  -1 -14   52.49   14.00
   9  -1 -14   32.40   13.20
   6  -2 -13  648.94   59.79
   6  -2 -13  769.02   60.69
   3  -3 -12  586.24   50.39
   3  -3 -12  567.04   50.69
   0   4  11  351.26   34.20
   0  -4 -11  354.06   34.80
   3   5  10  913.51   75.79
  -3  -5 -10  948.91   76.19
   6   6   9  692.23   57.19
  -6  -6  -9  612.34   56.39
   9   7   8   80.19   17.30
  -9  -7  -8   81.89   18.00
  12   8   7   80.29   19.80
 -12  -8  -7   87.29   20.20
  16   2 -17  198.48   32.20
  13   1 -16  553.44   53.19
  13   1 -16  519.75   50.69
  10   0 -15   -1.50   10.60
  10   0 -15    3.40    9.60
   7  -1 -14  697.03   62.69
   7  -1 -14  794.82   64.39
   4  -2 -13  582.24   50.79
   4  -2 -13  559.24   49.90
   1  -3 -12  295.57   30.50
   2   4  11  212.08   24.70
  -2  -4 -11  193.98   26.10
   5   5  10  177.08   24.50
  -5  -5 -10  232.18   25.70
  -8  -6  -9   41.90   14.40
  11   7   8   13.30   11.00
 -11  -7  -8   24.80   12.20
  14   8   7   79.29   19.80
 -14  -8  -7  107.09   21.60
  14   2 -17  293.27   37.20
  11   1 -16  129.59   24.40
  11   1 -16  110.59   21.40
   8   0 -15   -6.40    7.90
   8   0 -15    3.30   10.70
   5  -1 -14  499.85   46.50
   5  -1 -14  534.65   47.90
   2  -2 -13  946.51   75.79
   2  -2 -13  895.51   74.69
  -1  -3 -12  193.38   24.20
   4   4  11   81.59   16.40
  -4  -4 -11   68.39   15.40
   7   5  10  506.35   46.30
  -7  -5 -10  496.65   46.50
  10   6   9  257.77   30.10
 -10  -6  -9  231.78   28.50
  13   7   8   73.09   17.00
 -13  -7  -8   67.09   17.40
  15   3 -18  211.68   46.60
  12   2 -17  125.09   25.00
   9   1 -16   30.10   14.60
   9   1 -16   20.30   12.70
   6   0 -15   -0.50    9.40
   6   0 -15  -14.10    8.50
   3  -1 -14  340.57   35.20
   3  -1 -14  340.67   38.40
   0  -2 -13  184.58   24.00
   0  -2 -13  208.08   25.20
   3   3  12  369.06   34.70
  -3  -3 -12  322.07   33.90
   6   4  11  325.67   33.40
  -6  -4 -11  328.67   33.90
   9   5  10  654.43   58.69
  -9  -5 -10  691.23   59.19
 -12  -6  -9  313.07   34.50
  10   2 -17  111.29   22.90
   7   1 -16    5.10   10.50
   7   1 -16   14.80   11.10
   4   0 -15    2.60   16.50
   4   0 -15   -5.70    9.10
   1  -1 -14  586.04   47.80
   1  -1 -14  455.15   46.60
  -2  -2 -13  865.11   74.19
  -2  -2 -13  941.11   74.09
   5   3  12   50.99   18.20
  -5  -3 -12   81.69   16.90
  -8  -4 -11  167.88   22.60
 -11  -5 -10  377.76   38.10
  14   6   9  755.62   62.19
 -14  -6  -9  586.04   58.99
  11   3 -18   63.49   15.30
   8   2 -17  367.06   38.00
   5   1 -16   27.10   13.90
   5   1 -16   17.70   13.30
   2   0 -15    1.30    9.30
   2   0 -15   -0.70    9.00
  -1  -1 -14  398.66   45.10
  -1  -1 -14  396.26   38.60
  -4  -2 -13  332.67   33.60
   7   3  12   29.70   12.00
  -7  -3 -12   19.30    9.90
  10   4  11  152.38   22.50
 -10  -4 -11  117.69   20.70
  13   5  10  178.28   27.40
 -13  -5 -10  184.98   25.80
   9   3 -18   52.09   18.60
   9   3 -18   57.29   15.80
   3   1 -16  104.29   18.70
   0   0 -15  -13.30    7.00
   0   0 -15   -0.40    6.00
  -3  -1 -14  112.09   18.60
  -6  -2 -13  207.08   25.10
   9   3  12   37.30   11.80
  -9  -3 -12   37.10   12.80
 -12  -4 -11  196.18   29.00
   7   3 -18   64.59   16.80
   4   2 -17   66.29   18.60
   4   2 -17   32.50   13.80
   1   1 -16  159.28   21.50
   1   1 -16  119.59   21.70
  -2   0 -15   -3.70    8.50
  -2   0 -15   -5.30    8.70
  -5  -1 -14   62.49   14.00
  11   3  12  290.17   31.10
 -11  -3 -12  266.67   31.10
   5   3 -18   46.70   15.60
   2   2 -17  185.08   25.10
  -1   1 -16  219.28   26.40
  -4   0 -15   -7.20    7.90
  -7  -1 -14  171.08   25.10
 -10  -2 -13  150.38   23.20
   3   3 -18   66.29   17.00
   0   2 -17  116.09   19.90
  -3   1 -16  192.98   25.40
  -6   0 -15   -7.70   10.00
  -9  -1 -14  196.68   25.00
   1   3 -18   36.50   14.10
  -2   2 -17  106.49   19.50
  -5   1 -16   55.19   14.80
  16 -12  -4   63.49   14.70
  13 -13  -3   61.49   12.20
  17 -11  -5  123.09   16.60
  14 -12  -4  163.88   18.90
  18 -10  -6   77.99   13.90
  15 -11  -5  203.68   22.20
  19  -9  -7   52.49   12.80
  13 -11  -5  363.36   33.90
  10 -12  -4  529.55   45.90
  20  -8  -8  189.98   32.50
  17  -9  -7   55.39   12.50
  14 -10  -6   78.49   13.40
  14 -10  -6   61.39   13.10
  11 -11  -5  150.98   18.50
  -8  12   4  175.38   21.10
   8 -12  -4  134.89   18.60
  -5  13   3  219.68   26.40
   5 -13  -3  218.08   26.00
  21  -7  -9  172.08   24.00
  18  -8  -8  165.28   21.40
  15  -9  -7   65.39   12.60
  15  -9  -7   78.79   14.30
  12 -10  -6   26.80    8.90
  12 -10  -6   14.90    8.40
   9 -11  -5  103.39   18.40
  -3  13   3  116.29   19.70
   0  14   2  125.69   23.50
   0 -14  -2  139.09   24.30
  22  -6 -10   42.70   16.00
  19  -7  -9  393.96   38.70
  16  -8  -8  448.46   39.60
  16  -8  -8  402.36   37.70
  13  -9  -7   47.80   13.20
  13  -9  -7   85.79   14.80
  10 -10  -6   25.90    9.60
   7 -11  -5  133.59   18.50
   4 -12  -4  353.36   35.00
  -1  13   3   -3.50    5.40
   1 -13  -3    9.80   12.00
   2  14   2  157.98   25.20
  -2 -14  -2   93.19   22.30
  20  -6 -10  147.59   23.70
  17  -7  -9  211.28   23.00
  17  -7  -9  174.08   23.50
  14  -8  -8  275.67   28.30
  11  -9  -7  178.98   21.60
  11  -9  -7  157.08   20.10
  -8  10   6  261.57   26.00
   8 -10  -6  210.28   24.90
  -5  11   5  469.25   42.50
   5 -11  -5  449.76   41.90
  -2  12   4  110.99   20.50
  -1 -13  -3  160.88   25.80
   4  14   2  209.98   30.80
  -4 -14  -2  174.68   29.00
  21  -5 -11   26.20   13.10
  18  -6 -10   36.00   20.20
  18  -6 -10   71.69   14.40
  15  -7  -9   79.29   23.50
  15  -7  -9   83.39   15.10
  12  -8  -8  177.48   21.40
  12  -8  -8  153.38   20.00
  -9   9   7    1.00    7.40
   9  -9  -7    9.00    7.70
  -6  10   6  325.57   31.80
   6 -10  -6  310.27   31.50
  -3  11   5  781.82   65.99
   3 -11  -5  802.72   66.49
   0  12   4   44.70   14.80
   0 -12  -4   64.19   16.40
  -3 -13  -3   17.90   13.40
   6  14   2    4.10   11.20
  -6 -14  -2   32.00   14.70
  22  -4 -12  111.09   21.70
  19  -5 -11  222.48   28.30
  19  -5 -11  218.28   29.10
  16  -6 -10   44.00   12.60
  13  -7  -9  148.29   19.90
  10  -8  -8   54.19   12.80
  -7   9   7  176.68   21.40
   7  -9  -7  147.89   20.40
  -4  10   6   74.99   16.60
   4 -10  -6  113.29   18.10
  -1  11   5  755.72   64.19
   2  12   4  202.68   27.30
  -2 -12  -4  190.98   28.30
   5  13   3   43.10   16.20
  -5 -13  -3   39.60   15.80
  -8 -14  -2   61.69   25.00
  20  -4 -12  493.85   48.40
  17  -5 -11  158.88   24.30
  17  -5 -11  186.08   24.30
  14  -6 -10  281.77   39.40
  11  -7  -9  542.45   47.30
  -8   8   8  345.57   31.90
   8  -8  -8  300.67   31.20
  -5   9   7  216.18   24.30
   5  -9  -7  170.98   22.60
  -2  10   6  173.28   24.40
   2 -10  -6  166.58   22.30
   1  11   5  226.88   28.50
  -1 -11  -5  253.87   29.20
   4  12   4  490.15   45.90
  -4 -12  -4  427.76   44.40
   7  13   3    6.30   13.70
  -7 -13  -3   22.70   14.70
  18  -4 -12  814.42   63.89
  18  -4 -12  642.84   66.89
  15  -5 -11  796.72   64.19
  15  -5 -11  700.33   62.79
  12  -6 -10   17.40    8.80
  12  -6 -10   11.60    9.10
   9  -7  -9  310.37   31.50
  -6   8   8 1146.99   91.69
   6  -8  -8 1189.98   92.09
  -3   9   7  381.26   39.00
   3  -9  -7  475.55   40.60
   0  10   6   10.40    9.90
   0 -10  -6   17.70   11.00
   3  11   5  453.35   44.60
  -3 -11  -5  465.05   44.80
   6  12   4  279.07   32.90
  -6 -12  -4  242.78   32.10
   9  13   3  171.28   29.80
  -9 -13  -3  172.28   31.50
  22  -2 -14   17.60   16.30
  19  -3 -13  162.58   22.50
  19  -3 -13  151.98   25.50
  16  -4 -12  216.78   27.00
  16  -4 -12  195.58   25.10
  13  -5 -11  238.58   26.70
  13  -5 -11  224.48   26.60
  10  -6 -10  131.99   20.10
  10  -6 -10  122.99   20.00
  -7   7   9  867.91   74.69
   7  -7  -9 1007.70   76.19
  -4   8   8 1353.36  107.39
   4  -8  -8 1417.56  107.79
  -1   9   7  116.79   20.60
   1  -9  -7  135.39   22.00
   2  10   6  193.08   26.90
  -2 -10  -6  169.08   26.40
   5  11   5  557.74   51.79
  -5 -11  -5  533.25   51.39
   8  12   4  258.67   33.20
  -8 -12  -4  261.87   34.30
  11  13   3   32.00   16.80
 -11 -13  -3   -4.80   13.70
  20  -2 -14   57.79   17.70
  20  -2 -14   66.19   18.00
  17  -3 -13  211.18   26.60
  17  -3 -13  219.28   29.00
  14  -4 -12  121.39   21.40
  14  -4 -12  120.49   21.50
  11  -5 -11   90.19   17.50
  11  -5 -11  102.69   18.20
   8  -6 -10  224.28   24.80
   8  -6 -10  177.78   23.90
  -5   7   9  477.15   46.50
   5  -7  -9  606.24   48.50
  -2   8   8 1779.62  134.99
   2  -8  -8 1759.32  135.29
   1   9   7  206.48   27.90
  -1  -9  -7  192.88   25.10
  -4 -10  -6  319.07   38.90
   7  11   5  239.68   30.20
  -7 -11  -5  207.78   29.30
  10  12   4  212.28   33.60
 -10 -12  -4  248.48   33.60
  21  -1 -15  278.77   38.20
  18  -2 -14  101.39   20.70
  15  -3 -13   21.90   12.20
  15  -3 -13   35.60   13.70
  12  -4 -12  140.49   21.60
  12  -4 -12  120.89   20.10
   9  -5 -11   52.29   13.30
   9  -5 -11   42.70   12.00
   6  -6 -10  130.59   20.40
  -3   7   9  896.61   75.59
   3  -7  -9  972.80   76.29
   0   8   8  468.75   42.40
   0  -8  -8  437.46   42.60
   3   9   7  138.49   22.80
  -3  -9  -7  146.79   23.60
   6  10   6  487.25   44.90
  -6 -10  -6  421.36   44.00
   9  11   5  212.88   32.10
  -9 -11  -5  252.37   32.80
  12  12   4  179.78   29.40
 -12 -12  -4  192.78   32.90
  19  -1 -15  441.36   42.50
  19  -1 -15  379.76   43.90
  16  -2 -14  148.99   25.00
  16  -2 -14  107.59   20.40
  13  -3 -13   12.00   10.20
  13  -3 -13   -0.40    9.60
  10  -4 -12 1011.70   79.69
  10  -4 -12  935.31   78.99
   7  -5 -11 1788.82  132.79
   7  -5 -11 1673.33  131.99
  -4   6  10  314.67   31.50
   4  -6 -10  291.77   31.30
  -1   7   9  595.44   55.39
   1  -7  -9  706.93   56.69
   2   8   8   30.10   12.80
   5   9   7    3.50   10.70
  -5  -9  -7    7.60   10.00
   8  10   6  253.97   31.00
  -8 -10  -6  245.78   31.70
  11  11   5  283.87   41.20
 -11 -11  -5  252.67   35.30
  20   0 -16  356.46   45.80
  17  -1 -15  248.88   33.00
  17  -1 -15  230.58   28.40
  14  -2 -14  198.88   25.70
  14  -2 -14  183.68   29.00
  11  -3 -13  913.51   75.79
  11  -3 -13  920.71   76.09
   8  -4 -12  405.06   39.50
   8  -4 -12  410.06   39.60
   5  -5 -11  507.85   45.90
  -2   6  10  630.84   55.79
   2  -6 -10  680.83   56.69
   1   7   9  264.37   29.10
  -1  -7  -9  247.18   28.80
   4   8   8   12.30   11.10
  -4  -8  -8   38.20   13.30
   7   9   7   77.19   18.30
  -7  -9  -7   55.49   16.50
  10  10   6  102.79   22.10
 -10 -10  -6  133.59   23.80
  13  11   5   20.60   16.00
 -13 -11  -5   57.89   19.70
  18   0 -16   82.89   22.00
  15  -1 -15  105.29   20.50
  15  -1 -15  132.39   24.20
  12  -2 -14  100.49   19.80
  12  -2 -14  118.19   21.80
   9  -3 -13  486.55   45.00
   9  -3 -13  466.95   44.70
   6  -4 -12 2979.50  224.58
   6  -4 -12 3078.79  225.08
  -3   5  11  368.46   32.80
   3  -5 -11  250.47   30.60
   0   6  10  214.58   25.90
   0  -6 -10  203.98   25.40
   3   7   9  770.72   59.49
  -3  -7  -9  582.14   57.39
   6   8   8  315.07   35.20
  -6  -8  -8  380.86   37.30
   9   9   7  201.08   30.10
  -9  -9  -7  241.88   29.60
  12  10   6   40.80   15.20
 -12 -10  -6   53.19   17.90
  19   1 -17   59.69   21.20
  16   0 -16   68.19   19.60
  16   0 -16   43.90   14.40
  13  -1 -15   11.50   12.40
  13  -1 -15    1.60   10.10
  10  -2 -14  481.55   48.00
  10  -2 -14  542.55   47.90
   7  -3 -13  126.09   21.00
   7  -3 -13  121.69   20.80
   4  -4 -12  428.86   39.00
   4  -4 -12  376.86   38.80
  -1   5  11  663.53   57.89
   1  -5 -11  697.83   58.49
   2   6  10  185.18   25.20
  -2  -6 -10  232.58   26.00
   5   7   9 1367.46  105.99
  -5  -7  -9 1300.27  105.59
  -8  -8  -8  940.01   79.39
  11   9   7   92.39   21.40
 -11  -9  -7  158.38   26.40
  17   1 -17   69.19   18.80
  14   0 -16   75.19   20.10
  14   0 -16   55.29   15.80
  11  -1 -15  254.07   30.50
  11  -1 -15  275.17   33.00
   8  -2 -14   21.60   10.60
   8  -2 -14   13.00   11.00
   5  -3 -13  188.08   24.50
   5  -3 -13  177.48   23.30
   2  -4 -12  467.35   43.30
   1   5  11   41.20   12.50
  -1  -5 -11   40.20   12.50
   4   6  10  156.18   23.20
  -4  -6 -10  130.09   21.80
   7   7   9  916.41   76.89
  -7  -7  -9  936.11   77.69
  10   8   8  652.83   56.09
 -10  -8  -8  548.95   54.69
 -13  -9  -7   96.69   22.40
  15   1 -17  281.37   36.40
  15   1 -17  224.78   31.20
  12   0 -16  185.48   29.40
   9  -1 -15  503.25   47.90
   9  -1 -15  487.95   46.70
   6  -2 -14  124.89   20.50
   6  -2 -14  107.69   20.00
   3  -3 -13  118.19   20.00
   3  -3 -13  120.39   21.00
   0   4  12   43.90   13.20
   0  -4 -12   51.19   13.90
   3   5  11  399.66   40.10
  -3  -5 -11  456.05   41.60
   6   6  10 1037.30   86.89
  -6  -6 -10 1111.69   87.49
   9   7   9  587.74   58.69
  -9  -7  -9  761.92   60.99
 -12  -8  -8  305.37   34.90
  16   2 -18   80.69   23.50
  13   1 -17  454.05   46.30
  13   1 -17  375.46   41.70
  10   0 -16  613.64   57.29
  10   0 -16  613.84   55.99
   7  -1 -15  377.36   35.90
   7  -1 -15  281.37   34.70
   4  -2 -14  196.18   25.70
   4  -2 -14  193.08   24.80
   1  -3 -13   15.40   10.50
   1  -3 -13  -15.40    7.40
   2   4  12  576.94   58.79
  -2  -4 -12  721.53   68.49
   5   5  11  269.97   30.10
  -5  -5 -11  260.57   29.90
   8   6  10  200.68   24.90
  -8  -6 -10  132.79   24.30
  11   7   9  133.29   23.80
 -11  -7  -9  137.29   22.90
  14   2 -18  320.07   39.20
  14   2 -18  241.48   33.00
  11   1 -17  503.55   48.70
  11   1 -17  499.35   50.99
   8   0 -16  239.18   30.40
   8   0 -16  222.68   28.20
   5  -1 -15  712.53   61.29
   5  -1 -15  700.63   61.69
   2  -2 -14  356.06   36.40
   2  -2 -14  339.07   35.00
  -1  -3 -13  272.27   29.90
   4   4  12  979.50   72.39
  -4  -4 -12  750.32   70.49
   7   5  11  614.34   54.79
  -7  -5 -11  616.14   54.69
 -10  -6 -10  225.38   28.80
  13   7   9  130.49   24.90
 -13  -7  -9  107.39   21.60
  12   2 -18  109.79   22.00
   9   1 -17  574.24   53.79
   9   1 -17  531.25   51.39
   6   0 -16  436.76   43.40
   6   0 -16  460.65   44.90
   3  -1 -15  231.78   27.40
   3  -1 -15  225.58   28.40
   0  -2 -14  231.28   28.00
   0  -2 -14  252.17   28.80
  -3  -3 -13  651.73   57.09
   6   4  12  912.41   75.29
  -6  -4 -12  912.31   75.79
   9   5  11  206.48   30.00
  -9  -5 -11  227.58   28.00
 -12  -6 -10   63.69   16.50
  10   2 -18   88.79   19.60
   7   1 -17  265.37   31.70
   4   0 -16  300.87   36.10
   4   0 -16  275.77   39.50
   1  -1 -15   47.10   13.60
  -2  -2 -14  185.88   23.40
  -5  -3 -13  566.94   50.99
   8   4  12  558.04   59.59
  -8  -4 -12  715.43   57.79
  11   5  11  199.38   28.70
 -11  -5 -11  220.48   27.80
  11   3 -19  127.19   24.30
   8   2 -18   91.09   22.60
   8   2 -18  126.19   22.60
   5   1 -17   22.00    9.40
   5   1 -17   58.59   18.20
   2   0 -16   -3.50    6.10
   2   0 -16   22.50   10.80
  -1  -1 -15   28.00   11.20
  -1  -1 -15   61.29   14.70
  -4  -2 -14   75.29   16.80
  -4  -2 -14  112.79   20.40
   7   3  13  358.66   36.70
  -7  -3 -13  391.16   38.40
  10   4  12  247.08   28.90
 -10  -4 -12  238.48   30.10
   9   3 -19  258.27   33.00
   6   2 -18  135.29   29.60
   6   2 -18  221.58   27.60
   3   1 -17   40.60   14.20
   3   1 -17   41.40   16.20
   0   0 -16  132.99   21.90
   0   0 -16  146.09   23.50
  -3  -1 -15  146.09   28.10
  -3  -1 -15  156.38   23.40
  -6  -2 -14  112.19   19.90
   9   3  13  174.98   24.20
  -9  -3 -13  197.68   25.90
   7   3 -19   67.69   18.50
   4   2 -18  207.88   28.40
   1   1 -17  258.17   30.50
  -2   0 -16  314.37   33.50
  -5  -1 -15  233.18   28.20
  -8  -2 -14  269.47   30.90
   2   2 -18   81.19   18.40
  -1   1 -17  139.19   23.10
  -7  -1 -15  418.46   40.70
  -3   1 -17  185.38   24.60
  16 -12  -5  144.59   18.10
  13 -13  -4  119.59   17.50
  17 -11  -6  129.99   17.80
  14 -12  -5   28.70    9.10
  18 -10  -7  316.97   31.50
  15 -11  -6  364.96   33.90
  16 -10  -7  414.06   38.10
  13 -11  -6  186.48   22.30
  10 -12  -5  113.59   21.60
  20  -8  -9   70.99   16.10
  17  -9  -8  147.19   21.40
  14 -10  -7  268.87   30.00
  14 -10  -7  353.66   31.80
  11 -11  -6  314.67   30.70
  -8  12   5  425.26   39.60
   8 -12  -5  419.56   39.30
  -5  13   4  727.03   57.89
   5 -13  -4  581.64   55.79
   2 -14  -3  858.31   86.19
  21  -7 -10   47.10   14.80
  18  -8  -9   81.59   15.80
  15  -9  -8  239.78   25.80
  15  -9  -8  258.17   27.60
  12 -10  -7  233.98   27.20
  12 -10  -7  278.37   27.20
  -3  13   4  656.73   60.59
   3 -13  -4  748.43   61.59
   0  14   3  941.21   77.39
   0 -14  -3  849.61   76.09
  22  -6 -11  113.49   22.60
  19  -7 -10  174.28   24.30
  16  -8  -9  164.28   24.00
  16  -8  -9  177.98   21.20
  13  -9  -8  190.28   22.10
  10 -10  -7   76.99   14.30
   7 -11  -6  334.57   33.30
   4 -12  -5 1002.60   81.69
   2  14   3  425.06   44.90
  -2 -14  -3  443.36   45.80
  20  -6 -11  273.77   31.70
  17  -7 -10  165.98   23.40
  14  -8  -9   50.99   13.30
  14  -8  -9   63.69   14.80
  11  -9  -8   40.90   11.60
  -8  10   7  100.59   17.40
  -5  11   6  131.89   21.60
   5 -11  -6  118.59   19.80
  -2  12   5  794.72   66.39
   2 -12  -5  751.02   65.69
  -1 -13  -4  260.07   31.50
   4  14   3   91.09   21.00
  -4 -14  -3  122.39   23.40
  21  -5 -12  152.18   24.20
  18  -6 -11  352.16   37.40
  18  -6 -11  358.26   36.60
  15  -7 -10   53.89   13.80
  15  -7 -10   46.20   15.30
  12  -8  -9   78.29   15.30
  12  -8  -9   81.19   16.00
  -9   9   8  211.08   23.80
   9  -9  -8  153.58   21.60
  -6  10   7  334.17   33.50
   6 -10  -7  319.67   32.90
  -3  11   6  698.53   59.99
   3 -11  -6  676.73   59.29
   0  12   5  107.49   21.20
   0 -12  -5  113.19   21.00
  -3 -13  -4  191.58   29.00
  -6 -14  -3   40.90   16.20
  22  -4 -13   14.60   14.20
  19  -5 -12  319.07   35.80
  16  -6 -11  310.87   35.50
  16  -6 -11  378.56   35.40
  13  -7 -10  243.18   27.50
  10  -8  -9  230.38   26.10
  10  -8  -9  235.08   26.80
  -7   9   8  594.94   50.69
   7  -9  -8  559.84   50.29
  -4  10   7 1235.08   97.19
   4 -10  -7 1218.58   96.89
  -1  11   6 1068.59   89.69
   1 -11  -6 1156.88   90.49
   2  12   5  166.98   26.30
  -2 -12  -5  150.78   25.60
   5  13   4   40.50   14.50
  -5 -13  -4   43.30   15.60
   8  14   3   -2.80    9.30
  -8 -14  -3   -3.50   16.70
  17  -5 -12  180.08   38.50
  17  -5 -12  195.18   25.60
  14  -6 -11  449.16   40.10
  14  -6 -11  364.66   39.00
  11  -7 -10  311.47   33.10
  11  -7 -10  353.56   34.50
  -8   8   9  460.55   41.70
   8  -8  -9  439.26   41.50
  -5   9   8  907.41   69.59
   5  -9  -8  755.82   68.09
  -2  10   7 1032.10   88.89
   2 -10  -7 1193.68   89.99
   1  11   6  460.65   45.70
  -1 -11  -6  497.75   46.20
   4  12   5  302.87   35.60
  -4 -12  -5  271.47   33.90
   7  13   4  173.28   28.10
  -7 -13  -4  174.08   30.00
  21  -3 -14   77.59   19.40
  18  -4 -13   31.20   14.70
  18  -4 -13   33.30   12.80
  15  -5 -12  111.69   20.60
  15  -5 -12  145.19   22.30
  12  -6 -11  344.87   34.90
  12  -6 -11  346.67   35.20
   9  -7 -10  155.38   22.20
   9  -7 -10  176.38   25.10
  -6   8   9  208.88   24.20
   6  -8  -9  183.68   23.90
  -3   9   8 1068.19   84.99
   3  -9  -8 1036.10   84.99
   0  10   7  716.13   62.69
   0 -10  -7  746.13   63.39
   3  11   6  167.08   26.90
  -3 -11  -6  207.48   26.40
   6  12   5  135.79   25.40
  -6 -12  -5  108.49   22.50
   9  13   4  415.16   44.60
  -9 -13  -4  380.96   45.40
  19  -3 -14   85.19   17.60
  19  -3 -14   68.79   19.20
  16  -4 -13   62.69   15.90
  16  -4 -13   64.49   16.20
  13  -5 -12  166.58   22.10
  13  -5 -12  128.89   22.60
  10  -6 -11  746.53   63.29
   7  -7 -10   12.00    9.50
  -4   8   9  411.96   41.80
   4  -8  -9  500.35   43.20
  -1   9   8  328.17   33.20
   1  -9  -8  297.77   33.10
   2  10   7  433.66   43.50
  -2 -10  -7  470.25   44.60
   5  11   6   95.49   21.20
  -5 -11  -6  110.09   22.00
   8  12   5  230.68   30.10
  -8 -12  -5  172.18   29.60
  20  -2 -15  144.99   27.10
  17  -3 -14  176.58   27.70
  17  -3 -14  199.68   29.60
  14  -4 -13   22.40   12.00
  14  -4 -13    3.30   10.30
  11  -5 -12  300.77   32.10
  11  -5 -12  276.67   31.10
   8  -6 -11  834.92   71.79
   8  -6 -11  898.91   71.89
   5  -7 -10  649.54   61.49
  -2   8   9  536.25   50.19
   2  -8  -9  596.94   51.69
   1   9   8  307.87   35.30
  -1  -9  -8  380.96   36.50
   7  11   6   -4.00   10.80
  -7 -11  -6   -0.70   10.90
  10  12   5  429.36   44.90
 -10 -12  -5  374.36   45.10
  18  -2 -15  138.89   26.00
  18  -2 -15  119.39   22.10
  15  -3 -14  192.68   25.90
  15  -3 -14  224.38   29.10
  12  -4 -13  461.45   43.60
  12  -4 -13  442.96   43.40
   9  -5 -12  394.26   37.80
   9  -5 -12  347.17   37.30
   6  -6 -11  195.88   24.90
  -3   7  10  701.63   59.89
   3  -7 -10  703.83   60.49
   0   8   9  333.67   33.90
   0  -8  -9  300.97   33.30
   3   9   8  114.99   20.40
  -3  -9  -8   86.79   19.50
   6  10   7  115.19   20.10
  -6 -10  -7   74.19   18.90
   9  11   6   50.39   17.00
  -9 -11  -6   35.80   20.00
  19  -1 -16   70.59   20.40
  19  -1 -16   58.79   15.50
  16  -2 -15   43.80   14.70
  16  -2 -15   71.79   19.60
  13  -3 -14  125.29   21.80
  13  -3 -14  128.19   23.20
  10  -4 -13  185.68   24.10
  10  -4 -13  153.38   24.90
   7  -5 -12  855.11   68.99
   7  -5 -12  782.32   68.59
  -4   6  11  966.60   77.79
   4  -6 -11  942.01   78.39
  -1   7  10  215.48   27.90
   1  -7 -10  276.37   29.20
   2   8   9  171.68   25.40
  -2  -8  -9  119.79   22.00
   5   9   8  277.77   32.50
  -5  -9  -8  290.37   32.90
   8  10   7  208.98   27.90
  -8 -10  -7  173.08   29.00
  11  11   6  112.09   24.60
 -11 -11  -6  126.19   25.60
  17  -1 -16   73.99   21.00
  17  -1 -16   88.69   19.00
  14  -2 -15    7.80   12.30
  14  -2 -15   18.40   10.60
  11  -3 -14    1.80   10.60
  11  -3 -14   -6.50    8.90
   8  -4 -13  470.45   44.60
   8  -4 -13  466.65   45.00
   5  -5 -12  451.55   43.00
  -2   6  11  532.25   47.40
   2  -6 -11  508.25   47.70
   1   7  10  430.66   41.40
  -1  -7 -10  413.26   41.60
   4   8   9  210.28   28.10
  -4  -8  -9  217.08   27.10
   7   9   8  312.47   35.30
  -7  -9  -8  325.27   36.70
  10  10   7  588.84   56.79
 -10 -10  -7  622.44   57.89
  18   0 -17  -16.00   16.70
  18   0 -17   -4.00   16.50
  15  -1 -16  327.47   38.00
  15  -1 -16  272.37   33.10
  12  -2 -15  262.37   32.50
  12  -2 -15  273.17   31.60
   9  -3 -14   81.99   17.70
   9  -3 -14   81.19   18.00
   6  -4 -13  111.69   20.60
   6  -4 -13  135.59   22.10
   3  -5 -12  468.85   44.00
   0   6  11 1119.39   85.69
   0  -6 -11  978.20   84.49
   3   7  10   69.29   16.40
  -3  -7 -10   53.99   15.30
   6   8   9  563.24   51.59
  -6  -8  -9  539.85   51.59
   9   9   8  946.71   79.39
  -9  -9  -8  914.31   79.69
  12  10   7  191.98   31.50
 -12 -10  -7  187.58   30.60
  16   0 -17    1.10   10.40
  16   0 -17   14.60   15.70
  13  -1 -16  528.35   50.09
  10  -2 -15  348.57   39.50
  10  -2 -15  409.86   39.40
   7  -3 -14  493.35   46.60
   7  -3 -14  506.05   47.30
   4  -4 -13   75.59   16.80
  -1   5  12   24.20   12.30
   1  -5 -12   28.60   11.40
   2   6  11  387.96   40.70
  -2  -6 -11  465.55   42.60
   5   7  10   10.60   10.60
  -5  -7 -10   19.10   10.60
   8   8   9  371.36   40.10
  -8  -8  -9  395.16   40.60
  11   9   8  433.76   44.50
 -11  -9  -8  430.46   45.00
  17   1 -18   17.70   16.60
  17   1 -18   18.70   13.70
  14   0 -17    3.30   11.80
  14   0 -17   -1.80   12.60
  11  -1 -16  152.48   24.30
  11  -1 -16  118.59   26.50
   8  -2 -15 1064.09   90.19
   8  -2 -15 1159.98   91.49
   5  -3 -14  222.98   26.70
   5  -3 -14  228.28   27.70
   2  -4 -13   48.70   14.20
   1   5  12   13.20   10.20
  -1  -5 -12   -3.60    8.90
   4   6  11   87.19   18.50
   7   7  10  216.68   27.10
  -7  -7 -10  179.68   28.30
  10   8   9   31.40   14.80
 -10  -8  -9   58.69   14.90
  15   1 -18   45.90   19.40
  15   1 -18   57.29   17.40
  12   0 -17   -3.90   14.20
  12   0 -17   -6.20    8.60
   9  -1 -16   22.40   13.30
   9  -1 -16   48.90   17.50
   6  -2 -15  460.45   45.60
   6  -2 -15  519.85   47.20
   3  -3 -14  685.33   58.79
   3  -3 -14  644.24   57.69
   0  -4 -13  185.98   26.60
   3   5  12    4.80    8.50
  -3  -5 -12   23.30   10.90
   6   6  11  352.76   37.80
  -6  -6 -11  341.27   36.10
  -9  -7 -10  287.97   33.20
  12   8   9   47.40   18.20
 -12  -8  -9   13.40   13.30
  13   1 -18  221.68   29.20
  13   1 -18  224.78   34.80
  10   0 -17   -9.70    9.30
  10   0 -17   20.70   14.20
   7  -1 -16    8.70   11.30
   7  -1 -16   -8.30   10.40
   4  -2 -15  347.37   36.00
   4  -2 -15  340.27   36.50
   1  -3 -14  282.27   31.70
   1  -3 -14  246.38   29.50
   5   5  12  545.45   47.40
  -5  -5 -12  443.26   45.90
   8   6  11  227.48   28.90
  -8  -6 -11  259.17   29.70
  11   7  10   61.09   17.50
 -11  -7 -10   59.59   17.30
  11   1 -18  217.98   37.40
  11   1 -18  214.98   30.00
   8   0 -17    6.10   12.50
   8   0 -17    0.30   10.40
   5  -1 -16   26.90   13.00
   5  -1 -16   25.20   12.40
   2  -2 -15  214.78   27.10
   2  -2 -15  200.58   29.00
  -1  -3 -14  334.67   35.20
  -1  -3 -14  310.67   33.30
   4   4  13  158.38   23.30
  -4  -4 -13  121.89   20.40
   7   5  12  297.67   34.30
  -7  -5 -12  362.86   36.00
  10   6  11  612.74   54.49
 -10  -6 -11  539.95   53.69
  12   2 -19  430.66   46.50
  12   2 -19  323.17   39.50
   9   1 -18  121.49   22.10
   6   0 -17   -3.80    9.20
   3  -1 -16  118.79   20.70
   0  -2 -15  323.57   34.10
  -3  -3 -14   -0.70    8.20
   6   4  13  145.69   21.90
  -6  -4 -13  125.99   22.00
  -9  -5 -12  211.68   28.00
  10   2 -19  165.38   30.00
  10   2 -19  157.88   26.80
   7   1 -18   16.90   13.10
   7   1 -18   42.40   17.20
   4   0 -17    4.20   10.10
   4   0 -17   -4.40    9.90
   1  -1 -16   56.09   14.60
  -2  -2 -15  111.99   20.30
  -2  -2 -15   72.39   16.50
  -5  -3 -14  121.79   20.30
   8   4  13  152.88   23.30
  -8  -4 -13  103.79   21.20
   8   2 -19   81.79   19.10
   5   1 -18   51.89   16.50
   2   0 -17    2.90    9.10
   2   0 -17   -1.00   11.60
  -1  -1 -16  225.28   29.00
  -1  -1 -16  247.18   42.50
  -4  -2 -15   98.79   19.30
  -7  -3 -14  101.49   19.70
   6   2 -19  126.79   24.50
   3   1 -18   49.99   16.00
   0   0 -17   12.70   11.30
  -3  -1 -16  191.48   25.70
  -6  -2 -15  179.88   25.00
   1   1 -18   29.30   13.50
  -2   0 -17    9.30   11.10
  -5  -1 -16   49.80   15.10
  13 -13  -5   20.80   11.50
  17 -11  -7  116.99   18.00
  14 -12  -6  121.29   19.20
  15 -11  -7   96.09   16.20
  19  -9  -9  100.79   18.40
  16 -10  -8    5.00    8.20
  13 -11  -7  123.29   19.20
  20  -8 -10  399.16   40.50
  17  -9  -9   47.40   13.90
  14 -10  -8  170.58   21.80
  11 -11  -7  292.57   29.80
  -8  12   6  209.48   25.00
   8 -12  -6  214.88   25.30
  -5  13   5   79.79   18.30
   5 -13  -5   86.09   17.60
  21  -7 -11  322.47   37.20
  18  -8 -10  184.98   24.90
  15  -9  -9  175.08   23.10
  15  -9  -9  185.08   23.40
  12 -10  -8  165.78   20.30
  12 -10  -8  144.89   22.70
   9 -11  -7  503.45   45.10
  -3  13   5  172.78   26.20
   3 -13  -5  182.48   24.90
   0  14   4   22.80   12.30
   0 -14  -4    8.70   12.10
  19  -7 -11  187.38   25.60
  16  -8 -10  205.38   27.00
  16  -8 -10  250.97   26.60
  13  -9  -9   68.39   14.40
  13  -9  -9   57.29   14.40
  10 -10  -8  455.95   49.60
   7 -11  -7  358.26   35.60
   4 -12  -6  535.45   49.60
  -1  13   5   -5.10    6.30
   1 -13  -5   13.40   14.10
   2  14   4  127.69   24.60
  -2 -14  -4  150.58   26.50
  20  -6 -12   41.30   15.70
  17  -7 -11  140.99   23.00
  17  -7 -11  146.39   26.70
  14  -8 -10   96.49   18.00
  14  -8 -10   73.79   15.70
  11  -9  -9   21.60    9.90
  11  -9  -9   13.80   10.00
  -8  10   8  116.59   20.30
   8 -10  -8  180.18   22.40
  -5  11   7  473.55   46.70
   5 -11  -7  552.64   47.60
  -2  12   6  351.66   37.30
   2 -12  -6  340.77   36.60
  -1 -13  -5   12.90   11.40
   4  14   4  128.69   23.80
  -4 -14  -4   82.29   21.60
  21  -5 -13  114.29   23.00
  18  -6 -12    9.70   11.40
  15  -7 -11  193.98   25.30
  15  -7 -11  180.88   24.30
  12  -8 -10  689.93   59.09
   9  -9  -9  317.27   33.20
  -6  10   8  117.99   19.10
   6 -10  -8   87.39   17.80
  -3  11   7  327.17   34.50
   3 -11  -7  311.87   33.90
   0  12   6  289.07   33.30
   0 -12  -6  296.37   33.50
  -3 -13  -5    8.50   10.60
  -6 -14  -4   86.69   22.30
  16  -6 -12   44.20   14.00
  16  -6 -12   37.10   14.20
  13  -7 -11  598.94   53.39
  13  -7 -11  609.94   53.69
  10  -8 -10  230.18   27.10
  10  -8 -10  221.88   26.60
  -7   9   9  345.47   33.60
   7  -9  -9  298.97   32.90
  -4  10   8  298.37   31.50
   4 -10  -8  251.67   29.80
  -1  11   7  667.33   60.79
   1 -11  -7  714.83   60.99
   2  12   6   62.29   17.50
   5  13   5   66.19   20.60
  -5 -13  -5   77.49   19.80
  20  -4 -14   36.30   15.60
  17  -5 -13   75.39   18.70
  17  -5 -13   78.39   17.70
  14  -6 -12  117.39   20.60
  14  -6 -12  121.19   21.60
  11  -7 -11  516.75   48.00
  11  -7 -11  544.55   49.10
   8  -8 -10  459.35   43.10
  -5   9   9    0.30    8.70
   5  -9  -9   18.60   10.80
  -2  10   8  412.46   38.80
   2 -10  -8  348.97   37.50
   1  11   7  206.68   28.60
  -1 -11  -7  164.08   26.80
   4  12   6  313.57   35.10
  -4 -12  -6  249.88   32.60
   7  13   5   40.50   17.50
  -7 -13  -5   -1.00   12.00
  21  -3 -15   42.60   19.90
  18  -4 -14   12.50   13.50
  18  -4 -14   44.10   15.90
  15  -5 -13   26.70   12.00
  15  -5 -13   67.69   15.80
  12  -6 -12  401.06   38.60
  12  -6 -12  354.16   38.10
   9  -7 -11  917.41   71.89
   9  -7 -11  801.22   71.19
  -6   8  10  560.94   52.89
   6  -8 -10  657.23   54.59
  -3   9   9  149.79   23.40
   3  -9  -9  133.99   22.40
   0  10   8  188.18   26.00
   0 -10  -8  161.28   25.30
  -3 -11  -7  721.53   64.39
   6  12   6  148.69   26.10
  -6 -12  -6  136.09   26.20
   9  13   5  101.49   25.40
  -9 -13  -5  101.49   24.70
  19  -3 -15    4.70   13.10
  19  -3 -15   30.40   16.90
  16  -4 -14  289.27   32.10
  16  -4 -14  257.37   32.70
  13  -5 -13    7.10    9.60
  13  -5 -13    7.70   10.40
  10  -6 -12   27.60   12.20
  10  -6 -12   -0.90    8.60
   7  -7 -11  916.51   76.09
  -4   8  10  694.83   61.69
   4  -8 -10  756.92   62.79
  -1   9   9  160.78   25.30
   1  -9  -9  195.38   25.20
   2  10   8  121.99   22.70
  -2 -10  -8  108.89   22.00
   5  11   7  141.89   24.30
  -5 -11  -7  113.29   23.10
   8  12   6  307.27   35.60
  -8 -12  -6  259.37   34.90
  20  -2 -16  257.67   38.70
  17  -3 -15   83.49   20.80
  17  -3 -15   76.79   20.20
  14  -4 -14  423.96   41.80
  14  -4 -14  362.06   39.50
  11  -5 -13  574.44   53.99
  11  -5 -13  626.84   54.69
   8  -6 -12  173.38   25.80
   8  -6 -12  152.78   24.00
  -5   7  11  100.09   20.10
   5  -7 -11  177.98   27.60
  -2   8  10  238.88   30.00
   2  -8 -10  308.27   31.90
   1   9   9   85.59   17.60
  -1  -9  -9   63.39   16.50
   4  10   8   78.19   25.90
   7  11   7  500.75   49.40
  -7 -11  -7  486.25   49.30
  10  12   6  124.49   25.40
 -10 -12  -6  106.19   25.00
  18  -2 -16   64.79   17.70
  18  -2 -16   30.80   17.40
  15  -3 -15  254.07   33.20
  15  -3 -15  248.68   30.50
  12  -4 -14  627.14   61.09
  12  -4 -14  805.52   64.29
   9  -5 -13  572.94   50.09
   9  -5 -13  489.95   49.00
   6  -6 -12   54.49   15.10
  -3   7  11   45.70   13.30
   3  -7 -11   46.80   14.70
   0   8  10  465.45   43.80
   0  -8 -10  421.46   42.80
   3   9   9  126.79   23.20
  -3  -9  -9   90.09   18.80
   6  10   8   90.89   20.10
  -6 -10  -8   98.79   21.40
   9  11   7   60.09   18.90
  -9 -11  -7   29.30   15.20
  19  -1 -17   65.59   22.40
  19  -1 -17   43.20   16.60
  16  -2 -16   96.29   23.00
  16  -2 -16  102.59   21.00
  13  -3 -15  475.15   45.00
  13  -3 -15  430.56   45.30
  10  -4 -14  752.62   64.19
  10  -4 -14  707.03   63.59
   7  -5 -13 1084.19   88.89
   7  -5 -13 1115.49   89.89
  -4   6  12  525.25   49.00
   4  -6 -12  546.75   49.60
  -1   7  11  312.97   35.90
   1  -7 -11  415.56   38.30
   2   8  10  803.02   69.09
  -2  -8 -10  807.92   69.49
   5   9   9   88.99   20.00
  -5  -9  -9   91.39   20.70
   8  10   8   10.20   12.60
  -8 -10  -8   17.30   13.50
  17  -1 -17   47.90   19.80
  17  -1 -17   48.20   16.60
  14  -2 -16  234.18   31.40
  14  -2 -16  200.88   28.30
  11  -3 -15  671.93   62.59
  11  -3 -15  749.23   63.79
   8  -4 -14  568.54   52.69
   8  -4 -14  597.64   54.09
   5  -5 -13  250.37   31.90
   5  -5 -13  336.27   33.10
   2  -6 -12   77.39   17.80
   1   7  11 1041.40   91.99
  -1  -7 -11 1258.87   94.29
   4   8  10  715.03   65.49
  -4  -8 -10  796.52   66.49
   7   9   9  246.88   32.60
  -7  -9  -9  281.17   32.70
  10  10   8   34.60   13.90
 -10 -10  -8   11.50   13.00
  15  -1 -17  225.08   30.90
  15  -1 -17  245.28   36.70
  12  -2 -16  500.25   48.40
   9  -3 -15  235.78   28.40
   9  -3 -15  181.68   29.30
   6  -4 -14  599.94   54.19
   3  -5 -13   97.29   20.10
   0   6  12 1136.59   85.49
   0  -6 -12  932.01   83.79
   3   7  11  434.36   42.90
  -3  -7 -11  425.56   42.70
   6   8  10  345.67   39.30
  -6  -8 -10  384.36   39.50
   9   9   9   80.39   18.50
  -9  -9  -9   65.09   18.30
  16   0 -18  354.56   44.30
  16   0 -18  357.86   39.70
  13  -1 -17  346.67   41.50
  13  -1 -17  385.46   40.60
  10  -2 -16  212.88   28.10
  10  -2 -16  162.48   29.50
   7  -3 -15   16.90   12.90
   7  -3 -15   39.70   14.80
   4  -4 -14  148.39   24.90
   4  -4 -14  152.98   24.40
  -1   5  13  346.87   35.50
   1  -5 -13  332.97   36.00
   2   6  12  104.19   20.50
  -2  -6 -12  108.49   20.60
   5   7  11  330.27   38.90
  -5  -7 -11  411.86   39.30
   8   8  10  210.98   30.80
  -8  -8 -10  183.98   29.60
  11   9   9  108.09   24.30
 -11  -9  -9   90.89   20.30
  14   0 -18  354.76   42.40
  14   0 -18  342.27   38.50
  11  -1 -17  513.25   52.29
  11  -1 -17  536.25   51.79
   8  -2 -16  331.47   36.00
   8  -2 -16  262.47   32.50
   5  -3 -15   45.00   15.00
   5  -3 -15   37.60   14.40
   2  -4 -14  209.88   27.00
   2  -4 -14  151.48   24.70
   1   5  13  227.98   28.80
  -1  -5 -13  255.27   29.90
   4   6  12  295.67   34.10
  -4  -6 -12  317.67   34.70
   7   7  11   22.40   13.70
  -7  -7 -11   25.40   11.60
  10   8  10   58.79   17.20
 -10  -8 -10   37.50   15.10
  12   0 -18  344.97   38.60
  12   0 -18  323.67   39.60
   9  -1 -17  605.84   55.69
   9  -1 -17  584.74   57.19
   6  -2 -16  393.66   40.60
   6  -2 -16  380.06   40.60
   3  -3 -15  686.83   60.59
   3  -3 -15  682.53   60.89
   0  -4 -14  437.46   43.10
   3   5  13  482.45   48.00
  -3  -5 -13  540.55   49.10
   6   6  12  140.89   26.60
  -6  -6 -12  138.99   23.60
   9   7  11   24.60   22.50
  13   1 -19  205.38   32.30
  10   0 -18  326.37   38.60
  10   0 -18  366.46   41.00
   7  -1 -17  266.77   33.90
   7  -1 -17  279.47   32.30
   4  -2 -16  196.28   27.70
   4  -2 -16  219.18   27.40
   1  -3 -15  760.82   67.69
   1  -3 -15  799.52   67.49
   5   5  13  212.28   27.60
  -5  -5 -13  241.08   29.40
   8   6  12   -5.30   10.30
  -8  -6 -12   11.80   12.10
  11   1 -19   20.50   16.40
  11   1 -19   27.60   14.40
   8   0 -18   68.89   17.80
   5  -1 -17   49.60   14.90
   2  -2 -16  144.99   24.50
  -4  -4 -14  556.14   51.59
   7   5  13  155.08   23.90
  -7  -5 -13  136.09   24.60
  10   6  12    6.20   13.90
 -10  -6 -12    1.90   11.20
   9   1 -19    1.40   13.20
   9   1 -19    2.60   14.70
   6   0 -18   58.99   18.90
   6   0 -18   64.79   16.90
   3  -1 -17   46.50   15.30
   3  -1 -17   41.70   14.50
   0  -2 -16  104.19   20.60
   0  -2 -16  142.29   23.50
  -3  -3 -15  474.95   48.60
  -3  -3 -15  588.14   53.39
   6   4  14  299.47   33.90
  -6  -4 -14  317.27   35.30
  -9  -5 -13   16.40   12.30
   7   1 -19   25.50   14.30
   4   0 -18   88.59   19.40
   1  -1 -17  237.88   29.20
  -2  -2 -16  140.09   23.10
  -5  -3 -15  194.68   26.40
   8   4  14   41.40   14.70
  -8  -4 -14   63.59   15.50
   5   1 -19  120.99   24.40
   2   0 -18  437.76   44.50
  -1  -1 -17  151.18   24.70
  -4  -2 -16   60.09   16.10
   0   0 -18  307.67   35.00
  -3  -1 -17  173.48   26.00
  13 -13  -6   89.29   17.90
  17 -11  -8  218.08   28.30
  14 -12  -7  174.58   22.70
  18 -10  -9  234.28   28.00
  15 -11  -8  352.46   35.60
  19  -9 -10  223.68   29.00
  16 -10  -9  189.48   24.20
  13 -11  -8  136.89   21.00
  20  -8 -11   33.10   15.70
  17  -9 -10   57.19   13.60
  14 -10  -9   22.00   11.80
  11 -11  -8   49.40   12.10
  -8  12   7  525.75   47.70
   8 -12  -7  505.95   47.20
  -5  13   6  461.75   44.60
   5 -13  -6  450.95   44.00
  18  -8 -11  110.09   20.20
  15  -9 -10   -0.70    9.70
  12 -10  -9   21.90   10.30
  12 -10  -9   41.30   13.40
  -9  11   8  149.49   22.80
   9 -11  -8  183.98   23.20
  -6  12   7  252.97   28.90
  -3  13   6  255.87   30.90
   3 -13  -6  239.48   29.90
   0 -14  -5  478.45   47.80
  19  -7 -12  206.98   28.50
  16  -8 -11  263.37   30.50
  13  -9 -10   61.79   14.90
  10 -10  -9  458.95   48.30
   7 -11  -8  294.37   32.50
   4 -12  -7  468.05   47.70
   1 -13  -6  102.19   20.60
   2  14   5   17.30   14.00
  -2 -14  -5   24.10   14.30
  20  -6 -13   90.49   21.80
  17  -7 -12  382.76   40.00
  14  -8 -11  118.99   20.80
  11  -9 -10  680.23   58.39
  11  -9 -10  655.73   58.39
  -8  10   9  739.53   63.79
   8 -10  -9  699.43   61.59
  -5  11   8  182.48   26.50
   5 -11  -8  275.87   28.80
  -2  12   7  152.08   27.30
   2 -12  -7  130.19   23.80
  -1 -13  -6   21.00   12.60
   4  14   5  100.09   22.50
  -4 -14  -5   41.70   18.20
  15  -7 -12   23.30   12.30
  15  -7 -12   19.80   11.80
  12  -8 -11  289.37   33.00
  12  -8 -11  329.17   34.00
   9  -9 -10 1127.69   90.79
  -6  10   9  695.03   59.69
   6 -10  -9  668.03   59.69
  -3  11   8  465.05   46.70
   3 -11  -8  532.35   48.10
   0  12   7   92.09   20.30
   0 -12  -7  109.09   21.70
  -3 -13  -6  197.38   30.70
  19  -5 -14   47.00   16.60
  16  -6 -13   25.70   13.50
  13  -7 -12   25.90   10.80
  13  -7 -12   37.20   12.40
  10  -8 -11  675.73   59.29
  10  -8 -11  680.53   59.79
  -7   9  10  855.91   74.19
   7  -9 -10  944.21   75.49
  -4  10   9  840.12   70.09
   4 -10  -9  799.52   69.89
  -1  11   8  127.29   23.50
   1 -11  -8  136.59   23.60
   2  12   7  146.39   25.00
  -2 -12  -7  142.49   25.20
   5  13   6  660.53   59.99
  -5 -13  -6  584.84   58.99
  20  -4 -15   14.80   15.70
  17  -5 -14   -9.40   10.20
  17  -5 -14  -10.20   10.70
  14  -6 -13  165.08   26.40
  14  -6 -13  145.99   23.90
  11  -7 -12   91.99   18.50
  11  -7 -12   58.69   15.40
   8  -8 -11  210.58   27.00
  -5   9  10 1052.89   86.79
   5  -9 -10 1088.59   87.69
  -2  10   9  249.18   31.60
   2 -10  -9  334.47   34.10
   1  11   8   19.90   13.70
  -1 -11  -8   27.20   12.20
   4  12   7   36.90   16.20
  -4 -12  -7   25.40   14.00
   7  13   6  745.03   69.29
  -7 -13  -6  747.13   69.19
  18  -4 -15   25.60   13.60
  18  -4 -15   39.10   15.00
  15  -5 -14  109.79   22.10
  15  -5 -14  158.38   23.70
  12  -6 -13  472.35   45.70
  12  -6 -13  472.65   45.50
   9  -7 -12  302.17   33.60
  -6   8  11  360.56   38.80
   6  -8 -11  434.36   40.00
  -3   9  10  273.17   33.30
   3  -9 -10  373.46   35.80
   0  10   9  109.99   22.20
   0 -10  -9  125.89   22.10
   3  11   8   45.30   16.40
  -3 -11  -8   70.39   18.90
   6  12   7   93.09   21.80
  -6 -12  -7  130.39   25.00
  19  -3 -16   81.59   21.60
  16  -4 -15   48.00   17.70
  13  -5 -14  435.16   44.70
  13  -5 -14  470.35   44.70
  10  -6 -13  366.56   40.60
  10  -6 -13  444.46   41.30
   7  -7 -12  353.26   37.20
  -4   8  11  573.84   52.19
   4  -8 -11  564.84   52.29
  -1   9  10   87.49   18.70
   1  -9 -10   66.79   17.70
   2  10   9  128.39   23.80
  -2 -10  -9  171.18   26.60
   5  11   8    6.60   11.80
  -5 -11  -8   20.30   15.10
   8  12   7   25.40   15.30
  -8 -12  -7   42.10   16.90
  17  -3 -16    9.00   13.70
  17  -3 -16    8.40   11.40
  14  -4 -15   84.79   20.00
  14  -4 -15   53.59   15.70
  11  -5 -14  357.26   37.00
  11  -5 -14  322.27   36.60
   8  -6 -13  694.63   63.69
   8  -6 -13  758.52   63.89
  -5   7  12  674.33   58.79
   5  -7 -12  635.94   57.99
   2  -8 -11  477.85   61.19
   1   9  10  268.07   32.90
  -1  -9 -10  218.58   34.70
   4  10   9  721.63   68.79
  -4 -10  -9  516.05   59.09
   7  11   8  176.78   29.10
  -7 -11  -8  228.58   33.00
  18  -2 -17   13.40   15.00
  18  -2 -17  -15.90    9.80
  15  -3 -16  245.68   32.30
  15  -3 -16  202.78   29.20
  12  -4 -15   61.89   16.80
  12  -4 -15   68.09   17.50
   9  -5 -14 1217.08   96.39
   9  -5 -14 1148.49   96.09
   6  -6 -13  859.31   73.59
  -3   7  12  575.24   57.39
   3  -7 -12  765.82   60.29
   0   8  11  293.87   33.20
   0  -8 -11  299.97   34.00
   3   9  10  678.03   60.59
  -3  -9 -10  658.33   60.59
   6  10   9  932.21   78.29
  -6 -10  -9  875.61   78.49
   9  11   8   45.30   16.50
  -9 -11  -8   67.49   21.70
  16  -2 -17  170.08   27.70
  16  -2 -17  159.08   30.30
  13  -3 -16   45.80   17.00
  13  -3 -16   63.99   17.40
  10  -4 -15   56.79   16.20
  10  -4 -15   44.70   16.30
   7  -5 -14  597.94   52.09
   7  -5 -14  438.86   58.79
   4  -6 -13  597.94   54.89
  -1   7  12   42.10   13.50
   2   8  11  474.75   43.50
  -2  -8 -11  358.96   41.50
   5   9  10  926.21   77.89
  -5  -9 -10  881.91   77.69
   8  10   9  462.75   47.40
  -8 -10  -9  454.45   48.00
  17  -1 -18   15.10   18.20
  17  -1 -18   13.40   13.40
  14  -2 -17  216.88   32.60
  14  -2 -17  173.78   30.50
  11  -3 -16   75.69   17.90
   8  -4 -15  139.89   27.50
   8  -4 -15  120.29   29.00
   5  -5 -14   45.90   15.80
   5  -5 -14   27.50   12.60
  -2   6  13  140.39   25.00
   2  -6 -13  213.78   26.70
   1   7  12   27.70   12.60
  -1  -7 -12   27.60   13.00
   4   8  11  490.25   47.40
  -4  -8 -11  463.55   46.80
   7   9  10  681.93   61.69
  -7  -9 -10  640.04   61.09
  10  10   9  190.88   31.60
  15  -1 -18   53.29   19.60
  15  -1 -18   22.00   13.40
  12  -2 -17  150.88   26.00
  12  -2 -17  137.19   25.80
   9  -3 -16  284.07   34.00
   6  -4 -15    8.50   11.80
   6  -4 -15    3.80   10.20
   3  -5 -14   92.69   19.60
   3  -5 -14   61.09   18.00
   0   6  13  344.67   34.30
   0  -6 -13  240.58   31.90
   3   7  12  269.97   31.60
  -3  -7 -12  202.18   28.50
   6   8  11  158.98   25.70
  -6  -8 -11  104.69   21.80
   9   9  10  225.98   32.60
  -9  -9 -10  167.98   29.70
  13  -1 -18  244.48   36.40
  13  -1 -18  223.08   30.30
  10  -2 -17  149.69   27.00
  10  -2 -17  130.59   24.10
   7  -3 -16  194.88   29.70
   7  -3 -16  197.38   27.40
   4  -4 -15  142.59   24.70
   4  -4 -15  105.19   21.30
   1  -5 -14  271.97   31.90
   2   6  13  417.96   39.40
  -2  -6 -13  309.07   37.40
   5   7  12  562.74   53.19
  -5  -7 -12  586.84   54.19
   8   8  11   73.49   18.30
  -8  -8 -11   81.99   21.50
  14   0 -19    1.10   14.80
  11  -1 -18  195.68   30.20
  11  -1 -18  201.88   28.30
   8  -2 -17  411.96   41.20
   8  -2 -17  340.87   41.20
   5  -3 -16  103.89   21.10
   5  -3 -16  164.38   26.40
   2  -4 -15  136.69   23.70
   2  -4 -15  129.69   23.90
  -1  -5 -14  471.15   46.20
   4   6  13  667.53   60.19
  -4  -6 -13  674.93   61.09
   7   7  12  186.48   25.50
  -7  -7 -12  145.09   25.00
  12   0 -19    9.80   12.60
   9  -1 -18  143.89   25.10
   9  -1 -18  163.28   29.20
   6  -2 -17  323.07   37.90
   6  -2 -17  359.36   37.80
   3  -3 -16   -3.20    9.90
   3  -3 -16    0.50   10.40
   0  -4 -15   65.49   16.10
   3   5  14  498.15   47.90
  -3  -5 -14  494.45   48.50
   6   6  13  247.18   38.90
  -6  -6 -13  204.88   29.10
   9   7  12  206.08   32.90
  10   0 -19   14.60   14.10
  10   0 -19   -7.30   12.20
   7  -1 -18   53.89   15.80
   7  -1 -18   -4.60    9.90
   4  -2 -17   45.90   14.70
   1  -3 -16   72.89   17.50
  -2  -4 -15   66.29   16.90
   5   5  14  365.06   37.60
  -5  -5 -14  312.67   36.20
   8   6  13  206.48   29.50
  -8  -6 -13  153.58   25.50
   8   0 -19   -2.60   14.00
   8   0 -19    7.30   11.90
   5  -1 -18   35.20   17.10
   5  -1 -18   51.59   15.50
   2  -2 -17  267.27   31.30
   2  -2 -17  202.98   29.60
  -1  -3 -16  107.19   20.90
  -1  -3 -16   72.39   19.30
  -4  -4 -15   34.20   14.30
   7   5  14   85.79   20.00
  -7  -5 -14   96.89   20.20
   6   0 -19    1.90   11.60
   3  -1 -18   48.60   16.20
   0  -2 -17  167.88   26.40
  -3  -3 -16   96.99   20.70
  -6  -4 -15   33.50   13.80
   1  -1 -18   38.80   14.70
  -2  -2 -17  138.29   24.10
  13 -13  -7   21.80   12.00
  14 -12  -8   89.09   17.10
  18 -10 -10   65.09   17.00
  15 -11  -9  268.47   30.60
  12 -12  -8   13.30   10.30
  16 -10 -10  101.39   19.70
  17  -9 -11   95.19   18.20
  14 -10 -10    9.70   11.40
  11 -11  -9  216.68   30.20
  -8  12   8  165.68   25.00
   8 -12  -8  133.99   22.50
  -5  13   7   66.49   17.50
   5 -13  -7   66.49   17.30
  18  -8 -12  206.28   28.70
  15  -9 -11  142.09   22.90
  12 -10 -10   -4.20    8.80
  12 -10 -10    6.90    9.80
  -9  11   9   79.09   17.30
   9 -11  -9  103.59   19.10
  -6  12   8  334.57   35.60
   6 -12  -8  314.97   34.40
  -3  13   7   90.19   19.80
   3 -13  -7   97.49   21.00
   0  14   6   55.59   19.20
   0 -14  -6   62.79   17.30
  19  -7 -13   23.10   15.10
  16  -8 -12  485.65   46.30
  13  -9 -11   32.10   12.70
  10 -10 -10  157.48   24.70
   1 -13  -7   27.60   14.30
   2  14   6   33.80   15.90
  -2 -14  -6   23.30   14.80
  14  -8 -12  342.47   38.80
  14  -8 -12  463.85   42.00
  11  -9 -11  100.39   20.10
   8 -10 -10   60.49   15.60
  -5  11   9  142.29   28.80
   5 -11  -9  219.58   27.00
   2 -12  -8  214.58   29.00
  -1 -13  -7   45.60   19.80
   4  14   6    0.00   12.80
  -4 -14  -6   25.10   15.30
  18  -6 -14   78.09   20.00
  15  -7 -13  321.97   37.50
  15  -7 -13  419.86   39.30
  12  -8 -12  635.04   58.89
  12  -8 -12  688.63   62.79
   9  -9 -11   88.89   17.90
  -6  10  10   91.19   18.70
   6 -10 -10   65.19   16.80
  -3  11   9   33.00   14.30
   3 -11  -9   47.40   15.40
   0  12   8  165.88   27.70
   0 -12  -8  181.38   29.20
  -3 -13  -7   54.09   17.70
  19  -5 -15   88.09   22.40
  16  -6 -14  116.39   22.10
  16  -6 -14  158.28   25.00
  13  -7 -13  563.64   53.79
  10  -8 -12  499.85   49.20
  10  -8 -12  549.15   50.49
  -7   9  11  100.29   19.60
   7  -9 -11   69.69   17.10
  -4  10  10  156.58   24.00
   4 -10 -10  123.69   23.20
  -1  11   9  202.38   29.80
   1 -11  -9  211.18   27.70
   2  12   8  408.16   42.10
  -2 -12  -8  339.37   39.50
   5  13   7    3.50   13.20
  -5 -13  -7    9.70   14.50
  17  -5 -15   31.50   14.90
  17  -5 -15   36.60   15.50
  14  -6 -14  126.39   32.10
  14  -6 -14   88.79   20.10
  11  -7 -13  273.47   32.80
  11  -7 -13  317.57   34.50
   8  -8 -12  351.96   37.60
  -5   9  11  115.19   20.90
   5  -9 -11  109.79   21.30
  -2  10  10  266.27   32.10
   2 -10 -10  224.38   30.00
   1  11   9  240.98   31.10
  -1 -11  -9  207.78   29.40
   4  12   8  209.08   32.10
  -4 -12  -8  152.68   27.90
  18  -4 -16  152.38   28.10
  15  -5 -15  161.48   37.60
  15  -5 -15  164.88   28.20
  12  -6 -14   37.40   14.20
  12  -6 -14   18.50   13.40
   9  -7 -13   28.60   12.90
   9  -7 -13   15.40   11.70
  -6   8  12  219.78   28.20
   6  -8 -12  218.28   28.40
  -3   9  11    9.20   11.90
   3  -9 -11    6.10   11.60
   0  10  10   33.40   13.80
   0 -10 -10   16.50   12.20
   3  11   9  211.48   28.80
  -3 -11  -9  167.48   28.50
   6  12   8  178.38   27.70
  -6 -12  -8  186.48   30.60
  16  -4 -16  272.47   34.80
  16  -4 -16  260.57   33.20
  13  -5 -15  212.48   31.30
  10  -6 -14  182.58   25.30
   7  -7 -13  139.09   23.50
  -4   8  12  156.88   25.30
   4  -8 -12  158.78   24.60
  -1   9  11  208.18   28.40
   1  -9 -11  194.58   27.50
   2  10  10   49.30   16.70
  -2 -10 -10   32.70   14.00
   5  11   9  280.97   36.90
  -5 -11  -9  197.38   32.80
  17  -3 -17  140.99   27.90
  17  -3 -17  175.38   29.50
  14  -4 -16  480.15   48.70
  14  -4 -16  450.95   46.40
  11  -5 -15  386.86   41.00
  11  -5 -15  382.56   41.10
   8  -6 -14  217.78   29.60
   8  -6 -14  222.18   28.60
   5  -7 -13  789.92   68.99
  -2   8  12  236.98   29.10
   2  -8 -12  189.38   29.90
   4  10  10   14.10   12.40
  -4 -10 -10   22.80   13.80
   7  11   9  245.98   36.50
  -7 -11  -9  244.28   33.30
  15  -3 -17  302.87   35.80
  15  -3 -17  288.67   37.70
  12  -4 -16  374.56   39.00
  12  -4 -16  315.67   39.30
   9  -5 -15  304.17   34.20
   9  -5 -15  242.98   31.70
   6  -6 -14  424.46   43.40
   6  -6 -14  407.46   42.80
  -3   7  13  572.84   50.19
   3  -7 -13  461.65   48.70
   0   8  12  258.77   29.40
   0  -8 -12  169.48   28.30
   3   9  11  175.68   26.50
  -3  -9 -11  121.29   24.30
   6  10  10   -3.00   12.70
  -6 -10 -10   -6.10   11.70
  16  -2 -18   59.79   19.80
  13  -3 -17  338.77   40.00
  13  -3 -17  304.87   37.20
  10  -4 -16  138.49   25.40
  10  -4 -16  175.58   27.00
   7  -5 -15  159.78   26.80
   7  -5 -15  123.99   22.70
   4  -6 -14  205.88   28.00
  -1   7  13  447.56   45.00
   1  -7 -13  450.65   45.30
   2   8  12  430.76   43.60
  -2  -8 -12  404.26   43.40
   5   9  11  322.87   35.70
  -5  -9 -11  229.18   32.50
   8  10  10   17.60   16.20
  -8 -10 -10    8.90   14.10
  14  -2 -18  180.68   30.40
  14  -2 -18  227.68   32.80
  11  -3 -17  109.49   22.20
  11  -3 -17   71.49   19.40
   8  -4 -16    6.60   10.40
   8  -4 -16   -6.10   11.60
   5  -5 -15   53.79   15.80
   5  -5 -15   66.99   17.90
   2  -6 -14  231.68   29.80
   1   7  13  642.24   59.39
  -1  -7 -13  663.33   59.89
   4   8  12  801.12   67.59
  -4  -8 -12  691.53   66.09
   7   9  11   41.30   17.90
  -7  -9 -11   82.69   20.30
  12  -2 -18  128.29   26.30
  12  -2 -18  107.59   21.60
   9  -3 -17   86.79   21.30
   9  -3 -17   71.59   17.60
   6  -4 -16   67.19   18.50
   6  -4 -16   60.29   17.70
   3  -5 -15  400.76   41.60
   3  -5 -15  389.76   42.60
   0   6  14  193.78   26.80
   0  -6 -14  195.98   29.60
   3   7  13  349.87   39.20
  -3  -7 -13  387.86   41.20
   6   8  12  112.99   21.70
  -6  -8 -12  116.29   23.20
  13  -1 -19  111.29   24.60
  13  -1 -19  159.38   27.00
  10  -2 -18  121.59   25.10
  10  -2 -18   90.39   20.90
   7  -3 -17  323.97   37.60
   7  -3 -17  319.57   36.80
   4  -4 -16  589.74   56.39
   4  -4 -16  608.14   56.09
   1  -5 -15  225.48   34.80
   1  -5 -15  233.28   30.00
   2   6  14   54.19   16.80
  -2  -6 -14   58.49   16.00
   5   7  13   25.40   14.20
  -5  -7 -13   35.70   14.80
   8   8  12  394.76   42.10
  -8  -8 -12  301.97   38.80
  11  -1 -19    4.00   12.70
   8  -2 -18  131.19   24.80
   5  -3 -17  635.34   58.79
   2  -4 -16  734.43   65.39
  -1  -5 -15  298.77   34.90
   4   6  14   31.50   14.50
  -4  -6 -14   15.90   11.60
   7   7  13  168.18   27.90
  -7  -7 -13  157.48   28.50
   9  -1 -19    4.90   12.80
   9  -1 -19  -11.60   11.70
   3  -3 -17  117.69   21.70
   0  -4 -16  728.83   61.89
   0  -4 -16  639.34   62.49
  -3  -5 -15  170.18   27.00
  -6  -6 -14    3.00   13.50
   7  -1 -19   33.30   17.50
   7  -1 -19   27.40   15.60
   4  -2 -18  175.28   29.50
   4  -2 -18  222.28   29.50
   1  -3 -17  247.48   37.30
   1  -3 -17  236.98   30.90
  -5  -5 -15  144.79   25.00
   5  -1 -19  116.29   22.40
   2  -2 -18   88.19   20.20
  -1  -3 -17   44.60   16.50
  -4  -4 -16  230.08   30.40
  14 -12  -9  238.28   30.40
  15 -11 -10   22.60   14.10
  12 -12  -9  288.97   32.50
  16 -10 -11   99.99   28.80
  13 -11 -10   50.39   14.90
  17  -9 -12  278.37   33.50
  14 -10 -11  275.47   31.90
  -8  12   9   38.40   21.20
   8 -12  -9   60.79   15.90
  -5  13   8   51.59   21.70
  18  -8 -13  166.48   26.90
  15  -9 -12  233.48   29.40
  12 -10 -11  681.33   61.19
  12 -10 -11  707.33   62.49
  -9  11  10  165.58   25.70
   9 -11 -10  152.58   24.10
  -6  12   9   11.70   11.70
   6 -12  -9   -2.70    9.30
  -3  13   8  131.59   21.90
   3 -13  -8  128.59   24.80
   0  14   7  111.69   28.10
   0 -14  -7   73.29   21.50
  16  -8 -13  554.04   55.19
  13  -9 -12  467.55   47.80
  13  -9 -12  531.15   48.30
  10 -10 -11  398.16   40.60
   7 -11 -10   77.09   19.40
   4 -12  -9   43.60   16.00
  -1  13   8   92.39   21.10
   1 -13  -8  113.89   23.50
   2  14   7  289.47   37.00
  -2 -14  -7  303.07   37.90
  17  -7 -14   11.50   13.60
  14  -8 -13  478.65   47.90
  14  -8 -13  514.45   48.10
  11  -9 -12  335.67   34.80
  11  -9 -12  271.97   34.20
   8 -10 -11  243.18   30.30
   5 -11 -10  211.68   30.60
   2 -12  -9   65.29   18.00
  18  -6 -15   47.50   17.90
  15  -7 -14  134.39   24.10
  15  -7 -14  130.49   23.10
  12  -8 -13  130.09   23.90
  12  -8 -13  121.99   25.70
   9  -9 -12  126.09   22.50
  -6  10  11  140.29   24.00
   6 -10 -11  204.88   28.60
  -3  11  10  178.58   28.50
   3 -11 -10  166.28   27.60
   0  12   9  230.28   31.60
   0 -12  -9  210.08   29.20
  -3 -13  -8  466.05   48.80
  16  -6 -15   56.09   17.60
  16  -6 -15   73.59   19.10
  13  -7 -14  203.48   34.60
  13  -7 -14  222.38   29.10
  10  -8 -13   45.40   15.10
  10  -8 -13   38.50   14.70
   7  -9 -12   18.50   12.10
  -4  10  11   76.79   19.50
   4 -10 -11   62.59   18.10
  -1  11  10  157.88   25.70
   1 -11 -10  116.59   23.30
   2  12   9  211.18   31.20
  -2 -12  -9  194.28   31.20
   5  13   8  336.57   49.10
  -5 -13  -8  364.86   41.50
  17  -5 -16  138.89   25.50
  14  -6 -15  384.86   41.90
  14  -6 -15  380.46   41.50
  11  -7 -14  238.48   30.60
  11  -7 -14  228.48   30.20
   8  -8 -13    9.00   11.90
   8  -8 -13   56.29   16.50
   5  -9 -12  147.39   24.60
   2 -10 -11  298.07   35.00
   1  11  10  246.38   31.20
  -1 -11 -10  211.88   32.40
   4  12   9   82.09   20.40
  -4 -12  -9   41.60   16.80
  15  -5 -16  304.67   40.00
  15  -5 -16  362.06   39.00
  12  -6 -15  585.44   56.39
  12  -6 -15  637.94   58.19
   9  -7 -14  236.58   29.70
   9  -7 -14  227.88   31.10
   6  -8 -13  128.19   23.50
  -3   9  12  521.45   48.20
   3  -9 -12  456.45   47.80
   0  10  11  630.14   55.89
   0 -10 -11  512.35   53.09
   3  11  10  140.89   25.10
  -3 -11 -10   98.29   23.20
   6  12   9    8.50   14.10
  -6 -12  -9    8.20   13.00
  16  -4 -17   -0.40   13.90
  16  -4 -17   -5.50   12.40
  13  -5 -16  117.29   24.50
  13  -5 -16  155.48   26.00
  10  -6 -15  745.63   63.49
  10  -6 -15  616.44   60.39
   7  -7 -14  281.47   35.10
   7  -7 -14  319.47   35.50
  -4   8  13  361.26   40.60
   4  -8 -13  421.06   41.70
  -1   9  12  321.67   37.80
   1  -9 -12  357.36   38.80
   2  10  11  899.31   73.69
  -2 -10 -11  753.32   71.99
   5  11  10  488.45   50.99
  -5 -11 -10  521.35   51.59
  14  -4 -17   19.90   13.00
  14  -4 -17   -3.60   14.70
  11  -5 -16  276.27   35.50
  11  -5 -16  285.67   33.40
   8  -6 -15  148.69   26.40
   8  -6 -15  181.58   28.80
   5  -7 -14  144.59   25.00
  -2   8  13  118.29   22.10
   2  -8 -13  126.09   24.40
   1   9  12  500.05   49.50
  -1  -9 -12  493.25   49.60
   4  10  11  693.13   64.69
  -4 -10 -11  702.63   65.19
  15  -3 -18   34.20   16.80
  12  -4 -17   54.89   18.40
  12  -4 -17   42.00   18.40
   9  -5 -16   28.90   14.70
   9  -5 -16   11.80   13.40
   6  -6 -15   19.80   15.20
   6  -6 -15   29.90   14.20
   0   8  13  142.49   25.50
   0  -8 -13  125.49   23.60
   3   9  12  360.06   40.10
  -3  -9 -12  373.66   40.40
   6  10  11  540.35   53.99
  -6 -10 -11  527.95   54.39
  13  -3 -18  126.99   24.60
  13  -3 -18  160.98   27.90
  10  -4 -17   19.30   14.10
  10  -4 -17   -3.80   12.40
   7  -5 -16   24.30   14.70
   7  -5 -16   28.30   15.80
   4  -6 -15  104.29   22.70
   4  -6 -15  155.58   26.50
  -1   7  14   61.19   18.10
   1  -7 -14   60.89   17.50
   2   8  13  164.78   27.00
  -2  -8 -13  220.18   28.60
   5   9  12  134.79   25.50
  -5  -9 -12  112.69   25.00
  11  -3 -18  169.58   27.50
  11  -3 -18  164.48   30.10
   8  -4 -17   20.60   14.00
   8  -4 -17   15.90   11.80
   5  -5 -16  145.49   26.10
   5  -5 -16  171.88   27.60
   2  -6 -15  223.88   30.60
   1   7  14  429.36   46.00
  -1  -7 -14  493.85   47.30
  -4  -8 -13   48.70   15.80
  12  -2 -19  411.76   45.80
  12  -2 -19  380.56   42.10
   9  -3 -18    0.20   14.10
   9  -3 -18    5.00   12.30
   6  -4 -17  131.59   23.80
   6  -4 -17  142.99   25.40
   3  -5 -16  422.96   42.10
   3  -5 -16  353.76   41.60
   0  -6 -15  462.05   47.10
   3   7  14  240.88   31.50
  -3  -7 -14  220.78   30.30
   6   8  13  156.28   28.30
  -6  -8 -13  153.38   26.80
  10  -2 -19  166.28   28.30
   7  -3 -18   25.10   14.20
   4  -4 -17  119.79   23.70
   2   6  15  330.47   37.40
  -2  -6 -15  347.07   38.60
   5   7  14  158.88   27.90
  -5  -7 -14  188.98   29.80
   8  -2 -19   25.70   15.90
   8  -2 -19   25.50   15.10
   5  -3 -18   27.70   15.70
   5  -3 -18   11.60   13.50
   2  -4 -17   -0.10   13.00
   2  -4 -17   28.10   13.60
  -1  -5 -16  235.78   41.30
  -1  -5 -16  237.88   34.70
   4   6  15  211.58   30.60
  -4  -6 -15  140.29   26.20
   6  -2 -19  122.79   23.30
   3  -3 -18   29.00   16.60
   0  -4 -17   34.60   15.50
  -3  -5 -16  107.49   21.70
   1  -3 -18   67.79   18.10
  15 -11 -11   97.19   23.30
  12 -12 -10   91.89   21.90
  16 -10 -12   33.30   16.70
  13 -11 -11   89.39   20.70
  17  -9 -13  121.89   23.80
  11 -11 -11   62.29   17.00
  15  -9 -13  162.18   26.40
  12 -10 -12   24.90   13.00
   9 -11 -11  417.86   43.00
  -6  12  10  191.58   29.00
   6 -12 -10  187.68   29.20
  -3  13   9    8.40   13.10
   3 -13  -9    0.20    9.80
  16  -8 -14  414.36   43.80
  13  -9 -13  167.38   28.20
  13  -9 -13  229.48   42.80
  10 -10 -12   27.00   11.60
  10 -10 -12   27.70   16.90
  -7  11  11  219.98   31.10
   7 -11 -11  213.58   29.20
  -4  12  10  125.69   24.30
   4 -12 -10  192.88   28.20
  -1  13   9   67.99   18.30
   1 -13  -9   39.20   15.70
  17  -7 -15  247.88   36.10
  14  -8 -14  251.27   37.20
  11  -9 -13  152.18   25.20
  11  -9 -13  150.28   26.00
   5 -11 -11  204.88   31.10
   2 -12 -10  354.26   43.60
   1  13   9  -12.20    8.10
  -1 -13  -9    7.90   13.80
  15  -7 -15   19.20   14.90
  15  -7 -15   11.80   21.00
  12  -8 -14   30.90   15.20
  12  -8 -14   69.09   18.20
   9  -9 -13  154.28   25.90
   9  -9 -13  170.58   27.40
  -6  10  12  148.59   24.30
   6 -10 -12  118.99   22.30
  -3  11  11  206.68   29.10
   3 -11 -11  255.07   32.10
   0  12  10  106.39   24.40
   0 -12 -10  172.38   28.90
  -3 -13  -9    3.30   16.00
  16  -6 -16    4.60   14.70
  13  -7 -15  132.09   25.20
  13  -7 -15  110.89   21.80
  10  -8 -14   97.79   21.20
  10  -8 -14  162.58   25.40
   7  -9 -13   92.89   20.30
  -4  10  12  180.38   28.20
   4 -10 -12  172.18   28.20
  -1  11  11   90.19   21.60
   1 -11 -11  128.89   24.60
   2  12  10  301.87   37.70
  -2 -12 -10  288.97   37.70
  14  -6 -16   -0.50   12.00
  14  -6 -16   23.20   15.40
  11  -7 -15  330.47   38.70
  11  -7 -15  324.57   37.10
   8  -8 -14  405.46   47.00
   8  -8 -14  579.54   51.19
  -5   9  13  193.98   28.90
   5  -9 -13  134.59   25.00
  -2  10  12   62.99   18.50
   2 -10 -12   27.60   15.40
   1  11  11  258.77   34.00
  -1 -11 -11  233.08   32.10
   4  12  10  220.58   34.00
  -4 -12 -10  196.08   32.60
  15  -5 -17  138.69   27.30
  15  -5 -17  131.89   25.40
  12  -6 -16  104.09   23.00
  12  -6 -16  107.39   22.70
   9  -7 -15  312.17   37.50
   9  -7 -15  293.37   35.80
   6  -8 -14  285.77   34.30
  -3   9  13  270.27   32.30
   3  -9 -13  187.68   30.00
   0  10  12   18.40   14.10
   0 -10 -12   22.20   13.90
   3  11  11  107.99   22.70
  -3 -11 -11  149.19   26.90
  13  -5 -17   31.20   17.90
  13  -5 -17   23.50   14.50
  10  -6 -16  189.18   29.50
  10  -6 -16  189.88   32.70
   7  -7 -15  345.07   39.10
   7  -7 -15  343.77   40.10
   4  -8 -14  461.25   46.60
  -1   9  13  506.65   47.60
   1  -9 -13  397.46   45.60
   2  10  12    7.90   12.20
  -2 -10 -12   -3.80   12.10
  14  -4 -18   70.09   22.40
  11  -5 -17   18.80   15.70
  11  -5 -17  -20.70   10.80
   8  -6 -16   98.49   21.90
   8  -6 -16  110.89   22.90
   5  -7 -15  650.93   62.79
   5  -7 -15  693.83   62.69
  -2   8  14  502.75   50.09
   2  -8 -14  502.65   50.29
  -1  -9 -13  153.28   27.70
   4  10  12    9.50   12.90
  -4 -10 -12    1.20   12.40
  12  -4 -18   11.00   16.20
  12  -4 -18   -8.00   11.80
   9  -5 -17   55.69   18.80
   9  -5 -17   59.69   18.40
   6  -6 -16   63.09   19.10
   6  -6 -16   35.40   15.40
   3  -7 -15  124.79   23.30
   0   8  14  221.28   39.10
   0  -8 -14  255.67   34.50
   3   9  13   81.59   20.30
  -3  -9 -13   73.99   19.60
  10  -4 -18  162.08   28.90
  10  -4 -18  231.38   30.50
   7  -5 -17   63.49   17.20
   7  -5 -17  107.29   23.60
   4  -6 -16    7.30   13.40
   1  -7 -15   25.70   14.00
   2   8  14  110.59   21.60
  -2  -8 -14   71.59   19.30
  11  -3 -19  178.88   29.90
  11  -3 -19  207.98   31.70
   8  -4 -18  164.18   28.80
   8  -4 -18  145.59   26.30
   5  -5 -17  290.37   34.30
   5  -5 -17  227.68   32.90
   2  -6 -16   14.70   13.40
   1   7  15   99.29   21.40
  -1  -7 -15   68.79   19.40
   4   8  14  113.29   24.70
  -4  -8 -14   90.79   21.70
   9  -3 -19  231.58   35.40
   6  -4 -18  340.67   39.20
   3  -5 -17   79.89   19.20
   0  -6 -16   42.40   15.20
   3   7  15  105.59   21.70
  -3  -7 -15   51.99   17.40
   7  -3 -19   68.19   20.90
   7  -3 -19   44.50   17.40
   4  -4 -18  460.95   48.50
   4  -4 -18  463.55   49.20
   1  -5 -17  476.05   50.89
   1  -5 -17  586.94   71.19
  -2  -6 -16  108.29   22.90
   2  -4 -18  246.98   33.00
  12 -12 -11   18.10   15.90
  14 -10 -13  387.66   43.20
  11 -11 -12  187.48   30.00
  15  -9 -14  248.78   34.70
  12 -10 -13  287.27   36.00
   9 -11 -12   17.10   14.80
  -6  12  11  161.58   26.30
   6 -12 -11   96.99   22.20
  -3  13  10  644.14   62.69
   3 -13 -10  617.64   59.89
  16  -8 -15  142.39   28.00
  13  -9 -14  108.29   23.70
  10 -10 -13  135.79   25.10
  10 -10 -13  121.39   23.50
  -7  11  12  -16.90   11.10
   7 -11 -12   37.60   15.80
  -4  12  11  298.87   35.20
   4 -12 -11  241.58   32.30
  -1  13  10  333.87   38.40
   1 -13 -10  262.67   35.60
  14  -8 -15    0.80   13.40
  11  -9 -14   67.19   19.60
  11  -9 -14   89.39   19.40
   8 -10 -13   53.89   16.80
  -5  11  12   18.80   12.10
   2 -12 -11  185.98   41.80
  15  -7 -16  125.39   25.40
  12  -8 -15   12.00   12.90
   9  -9 -14  379.16   42.70
   6 -10 -13   53.19   17.80
   3 -11 -12  290.87   35.70
   0 -12 -11   70.19   19.70
  13  -7 -16   75.09   20.40
  13  -7 -16   72.19   18.80
  10  -8 -15    8.70   14.60
  10  -8 -15   -7.70   13.10
   7  -9 -14  361.96   40.20
  -4  10  13  618.04   56.59
   4 -10 -13  552.04   55.99
  -1  11  12  193.58   32.70
   1 -11 -12  253.17   31.50
   2  12  11   14.70   15.10
  -2 -12 -11   56.29   19.50
  14  -6 -17   30.90   15.70
  14  -6 -17   48.70   20.30
  11  -7 -16  229.18   33.50
  11  -7 -16  190.98   32.70
   8  -8 -15   60.29   18.40
   8  -8 -15   63.49   18.50
   5  -9 -14  567.14   54.59
  -2  10  13  210.88   33.70
   2 -10 -13  299.57   35.20
   1  11  12  256.37   35.10
  -1 -11 -12  212.58   33.40
   9  -7 -16   46.50   17.90
   9  -7 -16   44.40   17.40
   6  -8 -15   88.09   22.90
   6  -8 -15  113.49   24.30
  -3   9  14  152.18   26.60
   3  -9 -14  169.58   29.60
   0  10  13  239.58   35.20
   0 -10 -13  232.08   31.60
  13  -5 -18   88.39   23.00
  13  -5 -18   58.99   20.60
  10  -6 -17  133.19   25.50
  10  -6 -17  149.88   28.40
   7  -7 -16   -4.40   12.40
   7  -7 -16   19.60   14.90
   4  -8 -15  161.18   27.90
  -1   9  14  455.45   44.10
   1  -9 -14  308.57   39.70
   2  10  13  143.59   26.70
  -2 -10 -13  153.58   26.80
  11  -5 -18   95.59   23.60
  11  -5 -18   98.99   22.80
   8  -6 -17  542.15   53.39
   8  -6 -17  488.95   50.39
   5  -7 -16  123.49   24.90
   5  -7 -16  105.09   22.80
  -2   8  15  125.69   23.90
   2  -8 -15   82.09   21.90
   1   9  14  105.69   29.70
  -1  -9 -14   52.09   18.00
   9  -5 -18   87.59   21.90
   9  -5 -18  133.69   25.30
   6  -6 -17  273.47   36.90
   6  -6 -17  302.47   36.80
   3  -7 -16   65.89   20.40
   3  -7 -16   49.50   17.20
   0   8  15   85.09   20.60
   0  -8 -15   90.59   22.00
   7  -5 -18  237.58   35.40
   4  -6 -17  466.15   48.80
   1  -7 -16  165.88   28.80
   5  -5 -18  220.38   40.90
   5  -5 -18  222.98   34.80
   2  -6 -17  206.98   33.00
   2  -6 -17  231.58   34.00
  11 -11 -13  162.98   27.40
  12 -10 -14   76.89   22.50
  13  -9 -15   52.79   19.00
  10 -10 -14  109.89   22.50
  10 -10 -14  143.49   32.40
  -7  11  13  306.27   35.80
   7 -11 -13  234.18   33.20
  -4  12  12    4.40   13.20
   4 -12 -12   14.20   14.10
  11  -9 -15   27.60   15.50
  11  -9 -15   14.20   15.00
   8 -10 -14   38.40   16.60
  -5  11  13  107.09   23.40
  -2  12  12   27.90   14.70
   2 -12 -12   17.80   11.70
  12  -8 -16  435.76   48.70
  12  -8 -16  443.66   47.40
   9  -9 -15   78.59   21.00
   9  -9 -15  111.89   23.60
   3 -11 -13  104.29   24.50
  10  -8 -16  433.66   46.00
  10  -8 -16  386.06   44.40
   7  -9 -15   60.49   20.60
   7  -9 -15   89.99   22.60
  -4  10  14   26.70   18.20
   4 -10 -14   37.10   15.50
  -1  11  13  314.67   36.90
   1 -11 -13  252.87   36.10
  11  -7 -17  292.47   36.40
  11  -7 -17  275.87   38.10
   8  -8 -16  260.57   37.50
   8  -8 -16  225.68   35.60
   5  -9 -15   20.00   14.30
  -2  10  14  116.99   22.00
   2 -10 -14   62.79   19.50
   9  -7 -17  228.98   36.20
   9  -7 -17  240.98   35.70
   6  -8 -16  123.39   25.00
   6  -8 -16   96.29   22.90
  -3   9  15  114.69   22.80
   3  -9 -15   91.59   21.80
   7  -7 -17  146.79   27.10
   7  -7 -17  170.68   28.90
   4  -8 -16  109.49   24.10
  -1   9  15   60.89   17.60
   1  -9 -15   18.70   15.20
   8  -6 -18   15.60   13.30
   8  -6 -18    4.30   16.00
   5  -7 -17  -12.30   14.50
   5  -7 -17   23.10   14.70
   2  -8 -16  262.17   35.60
   8 -10 -15  433.76   48.20
   8 -10 -15  404.56   46.80
   6 -10 -15  541.05   54.89
   7  -9 -16  379.26   45.40
   0   0   0    0.00    0.00

_computing_structure_solution     'SHELXT 2018/2 (Sheldrick, 2018)'
;
_shelx_hkl_checksum   92729
